# Supplementary material for: EBV miRNAs are potent effectors of tumor cell transcriptome remodeling in promoting immune escape
Source: PLoS Pathog. 2021 May 6;17(5):e1009217. doi: 10.1371/journal.ppat.1009217 (PMC8130916; doi:10.1371/journal.ppat.1009217)
Supplement: S1 Table — (XLSX) [file ppat.1009217.s014.xlsx]

## Sheet: EBV+ BLs
	BLGSP-71-06-00172	BLGSP-71-06-00277	BLGSP-71-08-00033	BLGSP-71-19-00130	BLGSP-71-06-00085	BLGSP-71-06-00162	BLGSP-71-08-00199	BLGSP-71-22-00332	BLGSP-71-06-00016	BLGSP-71-06-00078	BLGSP-71-06-00094	BLGSP-71-06-00013	BLGSP-71-08-00023	BLGSP-71-06-00012	BLGSP-71-06-00089	BLGSP-71-08-00022	BLGSP-71-06-00074	BLGSP-71-06-00143	BLGSP-71-06-00071	BLGSP-71-08-00206	BLGSP-71-06-00285	BLGSP-71-06-00174	BLGSP-71-06-00019	BLGSP-71-06-00178	BLGSP-71-06-00255	BLGSP-71-06-00149	BLGSP-71-06-00075	BLGSP-71-06-00088	BLGSP-71-06-00001	BLGSP-71-06-00144	BLGSP-71-19-00105	BLGSP-71-06-00020	BLGSP-71-06-00286	BLGSP-71-06-00190	BLGSP-71-06-00076	BLGSP-71-06-00155	BLGSP-71-06-00283	BLGSP-71-06-00280	BLGSP-71-06-00007	BLGSP-71-06-00008	BLGSP-71-06-00154	BLGSP-71-08-00036	BLGSP-71-06-00171	BLGSP-71-06-00084	BLGSP-71-06-00146	BLGSP-71-08-00197	BLGSP-71-06-00169	BLGSP-71-06-00086	BLGSP-71-06-00093
hsa-miR-181a-5p	7995.29	14273.6	13888.2	4509.79	4148.47	10810.5	3660.67	3368.99	5044.12	14041	4716.05	4883.72	5639.59	6267.32	5160.19	4016.46	4801.21	14119.8	5632.65	4796.15	3939.24	3169.3	5124.15	4450.92	17689.4	3761.12	7969.25	2969.45	5887.96	2233.81	9806.95	2813.86	7596.09	8298.25	4062.23	4313.97	4183.54	4716.91	2774.32	6783.35	3978.77	2749.19	4483.65	8783.86	5666.66	4645.77	2745.68	5195.27	4508.75
hsa-miR-22-3p	49708.6	59586	46749.8	63239.3	42570.4	51516.7	41442.1	45455.8	67840.3	73134.1	60414	70367.3	33751.2	57341.3	57288	35966.9	83088.2	35013.3	49608.3	48081.1	67619.4	24351.7	59164.2	58067.2	31548.9	66201.5	47558.2	44921	45689.4	43231.4	33683.2	19628	48102.5	34437	27979.5	26265	40663.8	26163.9	31836.9	47283.7	42165.6	26770.9	23837.8	17904	24834.6	17039.7	20359.5	14558.5	35119.1
hsa-miR-25-3p	61171.4	33647.7	16165.8	20134.1	19787	38854.9	34621.7	37681.1	18622.5	21422.9	18142.2	11125.8	30619.3	14057.2	21230	35437.3	16606.9	36209.7	18736	17322.1	21000.7	27124.4	19709.2	17551.3	26439.3	20472.6	16608.2	15798.4	27059.2	23308.9	17261.6	18201.5	17592.6	17675	16429.1	16367.8	24597.1	23636.1	19294.1	13151.5	19687.1	16128.3	23559.5	19983	20632.1	13433.5	14455.7	14169.8	11757
hsa-miR-126-3p	2850.65	3109.01	1725.98	4953.56	8123.63	5389.76	6036.6	5331.9	7687.52	9764.5	6542.24	9798.22	3419.02	6662.33	7962.05	4528.74	10127.1	13693.7	8448.17	4807.43	10130.1	1803.02	4517.33	8085.68	1313.78	7819.38	5798.91	3114.52	5954.12	6263.38	3606.2	3381.01	6788.8	3584.86	3823.12	3551.82	4150.87	1459.26	4897.39	2813.38	4101.28	5216.68	2368.97	3776.89	4448	1303.16	2981.69	2829.23	3351.41
hsa-miR-92a-3p	81636.7	51398.3	54793.3	44469.8	59871.9	63462	109266	75681.1	36777.8	47388	52181.2	26274	51621.9	41150.3	44311.8	53609.3	37930.3	102952	34886.5	42698.4	29798.5	116328	48308.5	29181.5	81377.6	54945.6	52529.6	49244.6	45769.5	62121.7	45328.1	19862.7	49532.5	32665.5	51669.2	31893.3	48625.3	54859.2	48989.2	36312.8	78779.1	55191.2	49956.2	51887.9	107540	57675.6	52251.4	40724.2	25932.8
ebv-miR-BART5-5p	400.902	367.999	251.077	430.319	726.125	736.314	827.4	651.414	928.295	914.651	622.186	1025.44	1349.15	2058.15	1633.79	1470.23	1086.06	1069.75	1063.42	1289.66	1638.51	1689.54	1229.63	1117.13	1526.3	1419.6	1462.96	1686.91	1593.98	995.284	1769.5	1269.85	2035.45	3330.8	2233.34	2144.29	2208.05	2917.56	1574.12	1365.12	1472.82	1065.57	2492.26	1960.44	2890.42	2498.07	2454.77	2243.83	2188.32
ebv-miR-BART10-3p	18518.4	29436.3	24612.5	40501.3	57994.2	47843.4	51262.7	42376.4	73450.6	78180.2	104320	118177	85929.1	71374.5	76894.3	84259.7	90158	123537	114803	96592.3	128243	104466	89748.3	131690	113666	110581	104496	137491	152845	138732	81984.4	152980	151435	150579	181756	110230	180523	148618	180231	122038	251477	152600	213116	171374	118177	85557	117323	193281	190428
hsa-miR-21-5p	225042	257858	259838	300220	149523	181668	173927	122273	174068	236471	191262	193061	148153	195764	192350	148306	167750	60499.3	159389	223111	186075	115309	139346	147608	142684	123426	131052	117588	144188	68183.7	120229	71182.1	124639	119824	94364.4	121069	118318	132624	108598	111491	112037	66892.3	130785	64136.5	39090	106318	129836	70936.8	117537
hsa-miR-148a-3p	15126.5	13790.1	15258.2	29091.9	39841.3	31635.2	40307.3	39041.7	21219.8	13240.1	11954.7	12053.2	26140.3	20273.9	10398.2	20794.4	17878	11069	10970.7	12261.5	14319.3	20239.3	11774.1	25311.4	5446.43	26296.4	19304.1	13562	8087.58	33290	24934.6	9916.69	9564.15	6105.8	11691.9	16290.7	12266.6	13301.1	18677.8	22407.4	8103.45	9317.12	5225.59	8566.87	5182.42	34508.2	16056.8	17584.4	11872
hsa-miR-93-5p	37050.2	43689	9980.57	38841	32546.2	22887.9	39161.1	52929.2	30434.1	23053.1	20234.9	15904.1	37856.6	16253.2	19131.1	20604.9	31122.9	35673.7	18203.3	17263.5	21757.8	50743.9	36181	10960.5	12231.3	24707.3	33189.3	30840.6	24874.5	33140.4	19945.8	33245.1	21902.8	14820.8	14865.8	20952.1	44698.9	27923.8	25100.9	19373.3	6450.59	20223.8	25238.7	37309.9	18639.1	26599.2	25865.7	25251.7	14406.4
hsa-miR-1246	2059.65	19.6331	2024.99	655.67	242.865	76.8588	91.0899	831.602	142.15	98.1141	5564.33	51.191	16.145	14.7001	4257.73	11.737	402.384	7.97578	18.012	253.493	2603.48	2.07215	63.2101	102.157	193.69	17.4381	19.9868	30.6137	219.013	1295.12	130.959	5.96028	12.7762	174.112	57.3648	79.2605	3.37364	55.7712	13.6603	20.4542	219.038	11.5768	27.4704	7.63852	10.3804	543.792	101.784	322.3	51.8642
ebv-miR-BART6-3p	12091.8	22091.9	11451.9	28995	30010.6	34652.7	41647.1	46876.9	31341.8	38697.9	34288.2	43922.6	48488.1	88092	55644.1	62380.9	67074.8	61252.6	46200.5	56848.7	41140.5	54479.1	66665	52083.8	61872.8	67961.3	66393.4	47661.5	56979.3	76148.7	89503.8	65890.8	63461.8	53001.8	69048.2	73263.6	58394.8	72708.4	75813.3	91985.1	50459.4	81654.2	67452.2	92198.4	99917.1	86623.3	87056.5	85054.2	79338.4
hsa-miR-20a-5p	11018.9	8823.21	4694.65	7431.12	11257.3	5102.62	6890.57	5197.02	5864.37	5946.27	4455.46	3852.61	5552.65	5751.51	5655.26	5376.22	4406.77	8226.02	5089.99	4245.63	4434.86	19954.1	6077.98	3031.23	7332.16	4568.78	5993.88	10811.2	5095.2	5096.68	6981.2	5855.59	7226.63	3062.2	7483.65	3761.6	7460.19	7556.63	7655.35	5266.02	4880.59	7159.35	8642.18	10048.2	5045.4	6990.36	4714.17	10914.7	4859.65
hsa-miR-142-3p	18740.6	13200.4	26819.8	23475.7	29626.3	39575.9	40922.1	34514.3	20285.2	17352.4	26753.5	12563.5	36542.4	21537.9	18377.2	47749.1	15312.2	31453.1	20176.3	27576	18921.3	9618.69	25693	17942.5	7523.36	17353.4	19813.4	13331.3	28164.5	18777.6	19161.3	19647.4	21845.1	2949.43	29109.6	26864.6	21847	9767.23	19490.5	18973.2	13395.1	21914.8	7882.54	21099.7	7533.06	32941.9	30074.3	15401.4	12477.1
hsa-miR-128-3p	411.24	517.113	559.019	515.274	719.474	572.614	406.109	414.965	306.996	309.98	460.433	245.911	2055.6	398.066	208.31	1301.08	319.009	554.317	461.956	207.358	185.967	371.403	461.563	227.409	298.532	391.439	393.466	546.046	330.584	656.811	421.563	375.803	348.17	120.489	511.671	1039.07	324.432	285.403	393.132	195.776	326.608	659.009	284.484	526.88	830.951	255.278	226.92	454.388	205.23
ebv-miR-BART18-5p	59.5034	172.641	58.1547	191.027	245.146	244.551	115.76	156.011	210.458	180.822	234.338	207.518	510.846	608.233	166.52	258.904	363.277	406.765	194.601	147.085	139.449	897.242	488.395	156.046	185.753	868.004	558.063	548.277	316.134	506.621	305.727	334.387	135.831	310.77	402.274	713.017	340.513	1031.28	321.812	460.352	325.958	474.9	783.72	682.582	442.205	467.855	437.619	500.363	427.346
hsa-miR-99b-5p	7440.92	4853.76	3156.93	9159.09	7090.22	5797.68	20134.7	7480.01	9722.24	11875.2	6110.14	17292.2	3227.77	7091.11	7622.35	3450.67	15219.7	7936.56	8524.81	6609.17	7729.56	2461.11	8872.12	9810.38	4448.13	8684.4	9890.92	5002.03	6421.97	8819.33	4164.49	3904.9	6283.58	7182.65	2889.86	4547.65	4537.61	2716.78	5484.79	4523.3	3083.76	3308.12	2883.42	2643.37	5539.5	1881.58	2854.42	2503.48	4310.39
ebv-miR-BART22	12460.3	20151.7	13979.9	52835.9	32713.4	37152.4	36868.6	66249.2	47658.8	37148.1	43690.5	40295.9	62706.9	48445.9	49622.5	78856.9	68498.7	48612	60419.6	87055.2	81411.7	62574.7	90453.7	73998	40466	87827.2	81726.8	71076.2	75104.4	80386.2	73744.6	54008.7	82683.7	61209.3	60351.9	109191	109274	96387.1	79538.1	106193	56033.9	104097	71504.5	85892.3	112067	175552	156433	79293.7	102704
ebv-miR-BART9-3p	1817.73	6067.44	4539.74	10201.3	11111.6	6823.13	12124.4	12383.9	11112.5	11680.9	7934.15	11216.3	13146.4	11788.6	11226.6	5978.95	15128.6	8719.19	17520.1	16791	9617.35	19423	19819.6	9621.58	16824.3	12320.9	23715.9	20860	16568.4	12320	27159.5	11126	17783.3	17709.1	19595.7	22229.1	18045.1	25260.5	26167.5	29847.4	15255	30145	24626.2	27131	29918.9	34459.9	26943.6	32809.7	24914.1
hsa-miR-140-3p	476.947	204.119	165.83	97.0216	192.696	336.049	28.4656	64.7765	119.123	146.534	66.9944	96.7122	144.891	168.396	206.9	115.989	79.4048	90.0598	166.17	73.7907	75.6745	84.7145	104.49	89.8151	453.129	107.841	75.4404	82.9953	119.827	85.9786	208.911	142.435	111.997	84.4157	194.435	89.4137	70.5091	160.403	100.07	139.992	78.9708	92.8637	92.8559	100.811	63.3205	33.4677	31.0166	113.031	90.9247
hsa-let-7f-5p	33012.5	43452.7	80530.7	20615.2	71522.1	15462.6	18766.4	20010.8	62942.8	20085.1	55770.6	38378.9	36828.3	35023.1	22701.2	34955.8	11084.1	17613.8	34781.9	18998.3	21655.9	10244.4	21060.6	34764.3	23315.2	10891.9	11635.6	35681.9	23729.6	17856.3	43052.3	76333.2	24982	12007.5	61453.4	29928.4	11492.4	12299.8	33726.1	24803.5	13668.1	47312.1	18501.6	50941.6	17172.3	8891.09	10379.7	49563.3	39009.9
ebv-miR-BART8-3p	4664.93	8095	6912.67	11678.5	14526.5	12677.7	8917.32	17668.5	17134.8	15779.2	15185.5	17891.8	17532.9	15480.9	21967.1	14356.7	23498.5	22896.8	23982.1	21470.2	20181.4	36394.4	26168	21160.6	30383.5	27317.7	29890.5	30079.7	27259.2	27856	30297.8	35078.9	28327.8	46144	27562.3	32391.3	32011.8	41543	32861.1	31501.6	25932.7	33675.3	40067.8	34495.2	39132.1	45848.9	40238.9	35000.9	31267.8
hsa-miR-23a-3p	586.074	897.281	452.634	855.992	928.702	863.413	506.688	456.629	1064.25	1264.36	910.915	1096.56	717.833	1031.48	608.009	574.076	1419.36	781.626	1101.03	551.508	573.251	404.07	1097.79	626.873	312.748	1413.17	1122.98	760.034	777.176	713.949	623.146	259.349	470.926	354.075	734.212	884.475	360.642	424.224	513.216	1000.13	741.286	521.581	348.24	348.619	605.697	229.657	259.363	294.072	641.112
hsa-miR-103a-3p	57425.2	69916.7	28031.8	33188.2	41468	35761.3	22996.4	27046.8	40623.7	24916	25513.2	41661.1	28713.1	23162.1	40908.7	20359.5	36562.3	43112.1	22340.6	24358.6	30524.3	69512.8	33630.6	19336.2	39892.4	32536.7	35704.3	26120.5	25901.5	45919.1	25963.8	50008.7	23831.4	32740.8	21859.9	24203.1	28564.8	54802.9	19318.1	19705.9	19525	20809.7	35952.4	24966.3	10635.2	30581.8	23219	30177.3	15038
hsa-let-7a-5p	32370.8	54567.7	80514.4	40355.7	71853.5	41744.6	33293.4	48485.5	66275.3	36843	72196.8	46472.4	63682.3	50075.1	32964.8	44278.7	28644.9	40068.6	49701.6	31475.1	33982.5	25966	47254.4	48158.4	29829.9	27326	32722.1	41573	35699.2	36327	58941.9	79512.1	41004.6	21963.4	64410	51444	34734.5	23059.9	46013.4	45309.5	22731.3	66069.6	28124.3	49933.5	26949.6	20051.3	24522.9	47023.1	45663.9
hsa-miR-182-5p	3981.22	2091.49	6748.92	2136.51	2261.61	6452.81	5066.88	8552.78	7816.28	878.509	4526.91	1256.12	8942.28	2857.78	4316.05	3451.36	2145.52	6195.52	2538.11	5949.27	11595.9	3850.91	2557.56	6945.09	7956.71	2696.48	6882.51	1843.2	3524.74	7060.04	5515.55	4096.7	16824.3	1425.32	1937.14	2047.18	3063.89	376.334	2171.68	2574.04	3596.59	4684.27	5026.59	4892.83	1669.17	5675.19	572.916	1548.49	1271.65
hsa-miR-181a-3p	716.339	1483.84	2002.07	658.524	614.574	1409.08	707.844	459.062	807.844	1888.61	1181.74	595.015	1233.44	910.24	453.282	837.467	647.744	4104.2	725.426	523.852	462.238	503.046	611.461	602.8	1411.87	787.697	657.801	748.881	1413.57	539.815	743.347	262.405	951.939	1213.59	782.784	478.511	331.179	543.163	440.625	692.52	1312.61	509.755	944.256	984.748	456.738	577.26	477.727	1384.96	917.412
hsa-miR-10b-5p	15325.5	14935.1	7837.58	22486.2	18067.2	14483.4	25266.1	36194.4	16784.4	20965.3	18973.2	15219.5	7311.01	19375.4	21205.9	9611.88	24999.8	21830.7	17665	32840.1	35040	6674.65	9851.49	43698.2	11603.2	22532.3	13036.5	7148.52	7329.71	12189.4	9054.71	12414	23834	48066.8	7173.91	12609.1	13791.6	6234.73	4851.96	7394.58	9297.76	10655.8	10180.2	9809.55	28526.9	5647.96	12225	4430.85	7735.56
hsa-miR-7851-3p	9.87895	0.649028	3.57264	5.87022	3.42063	4.65811	3.79541	11.7084	2.10347	1.39005	3.03228	0.971982	4.13975	2.76536	5.76858	4.48766	2.97768	3.98789	2.82542	1.98429	4.27568	0.487565	1.806	2.81054	1.30312	3.44173	2.15544	1.92297	1.85779	5.98585	2.80626	3.36221	2.46558	0.893718	1.58546	2.62018	2.47401	0.969933	1.74725	1.59383	22.7488	2.98757	0.664119	1.42112	4.67118	1.38487	1.42605	1.54837	2.04117
hsa-miR-143-3p	33547.5	31662.3	10413.5	27056	61969.9	35367	21795.2	51849.6	48852.1	41975.7	39157	78967	20659	45850.1	40488.3	26560.1	46021.8	43487.9	38840.7	16225.8	25287	20233	32234.3	37897.6	19528.1	48902.2	31928.5	32948.9	25745.4	38313.8	21703	41564.1	20211.3	117390	16713.5	28472.9	13141.1	11179.4	25122.2	19568	19664.4	23805.4	20288.3	17749.5	38164.1	4077.75	6298.33	14042.6	17973.2
hsa-miR-30d-5p	8587.79	7556.15	16292.7	4829.15	4221.82	11093.3	4543.11	4658.59	2395.74	4874.31	2379.39	1609.76	5404.45	7318.01	3772.91	4864.63	1660.55	2406.03	5079.39	5437.2	3544.65	4780.21	4860.47	2001.96	16607.3	3304.98	8807.71	3665.18	3060.5	2301.83	6915.87	518.544	4583	1166.87	3462.93	2515.87	2321.57	6201.27	2660.59	5777.91	1943.4	2524.25	2255.41	3017.22	3431.76	7776.73	5139.13	2462.39	2987.53
hsa-miR-103b	19396.7	23666.6	9563.27	11265.9	14087.3	12247.8	8323.34	9100.49	13706.4	8478.13	8631.57	14210.4	9716.21	7945.6	13829.5	6925.15	12455.4	14519.6	7625.27	8373.82	10308.9	23458.7	11410.3	6608.93	13579.3	10938.5	12218.6	8836.58	8838.13	15489.7	8885.56	16923.4	8180.36	11103.3	7497.92	8182.5	9681.74	18523.1	6625.11	6736.6	6622.5	7038.1	12181.7	8442.43	3710.99	10435	7828.66	10224.7	5136.6
hsa-let-7b-5p	5663.4	3940.57	8882.68	4326.76	3726.97	5161.51	5298.4	7885.55	5499.36	9622.37	6444.92	5065.97	4331.43	7712.3	4514.11	3899.09	7285.98	3439.89	6820.03	5633.14	6153.69	1860.67	5457.23	6786.97	3960.29	5314.49	6256.46	4897.65	8120.92	2884.09	3572.84	1986	6630.85	6092.72	3232.61	2813.91	4555.49	1930.89	2821.02	6455.02	4321.3	2989.44	2826.91	2326.55	3559.44	2339.51	3081.7	3001.22	3636.25
hsa-miR-361-3p	659.592	329.868	598.517	169.584	187.375	633.17	320.712	176.995	125.765	191.826	132.662	98.0082	184.633	176.401	257.92	405.27	97.4694	77.0992	166.7	341.794	178.651	103.973	199.95	178.653	595.88	184.018	207.118	127.916	153.784	69.6535	342.52	55.6293	101.612	160.3	200.344	186.852	118.021	341.174	117.066	194.979	106.919	81.2869	170.558	124.437	157.782	223.195	129.236	73.7264	122.377
hsa-miR-101-3p	4692.04	3849.38	6970.52	5678.62	5653.36	11506.9	2436.65	10429.8	8628.11	6339.19	3585.76	3425.1	6695.02	6111.73	7377.38	6194.36	4240.02	3851.3	7020.1	3165.43	4778.72	1946.6	7203.38	5532.24	3884.95	5218.81	4879.13	5524.61	7255.7	5725.19	6515.51	1634.95	4434.46	1949.77	5115.41	3708.05	3784.1	3203.93	3845.23	7051.38	4612.48	2717.57	2831.08	3090.23	1081.64	2270.49	1550.12	2372.82	3604.7
ebv-miR-BART7-3p	8986.17	4038.25	10129	10787	11555.9	25037.3	16430.3	12150.3	13500.6	25543.8	22067	19140.4	17691.2	20395.8	48421.5	15593.2	22424.3	31240.5	30522.6	21158.8	20243.1	23078.1	20813.7	32060.9	64190.8	25119.4	27047.8	24478.1	22673.6	27869.6	47370.8	28633.5	30965.1	56360.5	42069.7	39038.6	26737.1	30521.2	39017.9	44170.1	42794.4	24721.4	35944.7	34063.5	48920.8	36828.5	45578.7	34991.1	41849.3
hsa-miR-29b-2-5p	11.2574	6.00351	16.0769	4.32113	4.18078	15.3052	9.48853	14.7496	3.76411	6.8344	7.39118	2.75395	10.3494	7.13172	14.8701	14.4986	4.56577	3.32324	5.12107	10.7896	6.23323	1.95026	7.48202	7.57624	7.8187	5.27732	10.7772	2.61524	3.30274	7.61836	8.73059	1.37545	6.35075	1.62494	4.46811	4.74908	5.39783	3.39477	2.54146	2.92203	5.84969	1.86723	1.63011	1.15466	5.70922	19.3882	14.0822	2.50122	2.69063
hsa-miR-30e-3p	12322.3	15879.1	9659.73	10549.5	9669.18	16680.3	14189.1	14580.3	8227.45	10022.9	9637.05	9326.17	8665.75	8580.33	7321.87	9568.73	10198.4	17411.1	9986.79	11042.8	10024.9	12489.4	9477.65	12389.4	9781.19	9337.18	9895.62	6487.17	8949.49	14847.6	9183.49	10983.3	10962.2	5521.71	10402.5	6956.91	10392.2	9390.89	9360.19	7727.69	7944.86	8941.31	8728.27	6546.48	5047.99	8635.12	12568.5	6527.94	5750.99
hsa-miR-532-5p	1068.76	1389.41	825.38	1683.85	2256.67	1175.51	597.777	1806.9	1338.69	946.738	1470.65	1090.73	557.625	933.236	1087.31	836.431	1130.72	2043.46	509.105	776.228	1148.46	1271.45	1550.84	704.468	709.369	1091.49	1070.67	1034.33	655.903	1182.48	1156.18	824.506	1255.88	567.511	851.968	1065.43	804.895	1028.49	1189.24	1084.87	903.777	363.115	303.623	1462.95	903.614	933.171	819.801	604.223	549.816
ebv-miR-BART8-5p	421.119	1340.57	1166.67	3068.41	2732.14	2069.86	3188.15	2990.21	4068.56	1835.79	4990.85	5362.1	4799.42	2360.45	2623.29	4627.82	4617.98	5134.74	3252.23	3751.42	4036.97	6013.14	4925.49	3902.01	2362.43	7039.03	3665.42	6355.1	4164.24	7565.57	3237.33	14380.8	4923.62	4153.27	4557.19	8620.23	6833.54	5483.27	6139.05	5173.05	5126.93	11243.6	6694.62	8015.74	7625.45	9626	11773.8	9842.53	6337.18
hsa-miR-29b-3p	1537.9	886.897	1506.86	806.421	987.803	1807.68	1992.59	530.833	744.85	714.021	666.343	680.387	1754.43	978.646	861.826	934.124	745.809	677.609	1025.98	1341.25	793.938	343.368	1183.19	718.521	501.463	1063.49	1146.3	379.902	747.967	611.101	1141.21	313.297	796.085	228.548	887.425	1361.18	956.878	601.116	505.274	719.35	411.753	644.196	357.115	418.431	334.249	921.861	1059.38	250.836	572.455
hsa-miR-17-5p	10406.4	7996.67	4410.33	6550.59	9019.45	5766.74	10627.2	7010	5341.38	4821.61	4729.31	4093.5	6822.73	5363.34	5244.79	6486.4	5161.11	8036.59	4369.51	4838.81	3985.76	18213.7	6528.71	3242.88	6719.82	5371.16	6406.75	8197.85	4548.18	6162.16	5784.48	6203.74	6413.36	2666.12	5907.28	5124.58	7752.58	7921.08	6043.11	4792.65	3464.64	8202.13	6962.62	7699.9	6459.21	9423.11	8606.57	7908.26	3591.81
hsa-miR-26a-5p	4575.33	2509.95	4234.37	1739.87	2020.46	5012.79	1920.48	1570.3	2539.33	2368.29	1964.44	2098.51	2813.17	2080.42	2542.66	4201.14	1818.37	1700.17	2762.55	2324.22	2239.89	1348.85	1999.25	2750.42	3802.61	2400.49	1335	1952.27	2268.36	1672.23	2881.25	2451.66	940.882	2245.43	2320.68	2378.47	1365.2	2582.93	1266.28	1578.69	1195.94	1532.5	1405.46	1765.83	3338.34	1511.82	1401.27	1269.43	1518.35
hsa-miR-625-3p	617.09	911.56	636.724	1098.14	3561.83	1141.57	3429.15	1520.42	448.704	411.338	1024.25	531.188	846.787	560.495	372.522	572.695	592.36	1910.53	798.534	726.125	701.779	1532.17	401.449	336.776	1166.53	1198.18	332.329	734.728	711.637	1809.9	414.079	229.547	582.475	298.339	2421.57	594.945	686.255	503.274	964.484	585.202	418.253	1118.22	804.429	343.822	549.642	293.131	1518.39	246.43	196.323
hsa-miR-100-5p	1998.99	1561.56	1154.36	4625.32	1303.64	2163.36	1324.6	609.294	1942.72	2817.05	2287.47	3840.95	2442.04	1261.15	414.441	2771.3	1887.65	1355.55	2454.23	1255.31	1317.79	191.735	1530.46	1745.96	1943.66	1504.95	511.035	2156.03	691.717	1122.07	2810.31	371.83	1539.05	901.436	1614.43	702.7	1025.87	1070.93	563.092	2019.39	372.755	773.284	353.553	477.941	305.703	835.076	587.176	218.082	799.117
hsa-miR-320b	46.6378	2.10934	10.321	4.2396	5.13095	14.9725	11.3862	4.71378	5.53545	10.7729	15.6352	6.96587	6.00264	4.07527	12.5627	7.2493	6.94792	15.2869	4.76789	6.44893	10.4059	1.21891	3.35401	8.18723	6.04172	8.71905	5.09467	4.53821	5.883	10.8834	5.30072	1.68111	3.51159	14.8682	4.17985	6.71422	4.61065	2.30359	4.12987	4.51586	9.09952	2.73861	1.14711	2.13168	19.2038	3.46217	5.7042	1.54837	2.50507
hsa-miR-584-3p	6.66255	1.78483	0.893161	6.19634	1.52028	6.98716	0	12.4687	2.65702	2.31674	1.70566	1.94396	2.89783	3.20199	3.33296	4.83287	1.98512	6.31416	4.23813	0.744108	8.19077	1.4627	2.32201	3.05494	1.65851	2.06504	3.91898	4.9228	2.99311	2.17667	5.14481	1.98676	1.79315	1.54369	1.87372	4.09403	1.68682	1.57614	1.27073	1.59383	27.9485	2.98757	1.63011	2.30932	2.07608	3.00055	1.42605	2.97764	2.41229
hsa-let-7c-5p	625.361	278.92	252.268	907.927	658.472	971.881	637.629	416.485	407.631	1136.71	739.686	494.091	892.531	865.266	140.369	1032.51	848.043	449.634	1618.26	1174.2	349.37	97.635	1170.81	1390.48	202.931	812.478	564.137	1507.38	616.374	261.201	603.658	711.413	725.33	610.003	496.105	594.781	610.911	511.518	625.04	1955.9	245.362	330.251	213.665	348.974	824.723	358.22	397.333	272.99	517.158
hsa-miR-192-5p	547.478	370.108	848.701	275.085	560.414	977.537	362.462	457.237	351.169	512.811	412.958	280.417	889.426	474.186	518.916	816.064	397.619	263.201	809.129	532.781	119.462	383.714	534.319	338.609	331.939	166.58	815.54	265.293	312.212	358.607	493.902	200.663	274.352	81.4908	462.377	281.833	385.72	188.652	501.303	406.427	187.84	269.753	172.55	439.126	153.111	247.892	323.535	903.892	199.942
hsa-miR-10a-5p	429.849	468.598	2508.69	8077.91	111.741	415.902	9596.7	7194.75	813.047	230.864	235.76	244.777	216.923	396.32	166.648	203.326	156.824	692.231	563.318	8030.66	527.609	61.1895	148.35	594.49	6506.1	257.671	255.322	247.525	181.444	127.335	5158.38	1096.23	230.943	1743.89	259.15	117.417	82.1482	92.5074	135.333	177.181	932.051	106.308	134.876	153.659	203.456	411.768	205.173	29.1809	119.223
hsa-miR-1260a	51.003	142.462	75.9186	185.401	170.462	251.87	64.522	794.044	89.6743	60.1195	202.405	34.6674	145.926	83.543	82.683	147.057	78.6107	212.023	110.368	17.8586	48.3719	104.461	98.2982	103.379	81.1486	202.833	99.934	132.531	79.0593	165.427	283.9	34.5391	69.3352	19.1743	116.027	236.799	48.5805	124.636	123.896	65.3471	140.718	137.553	171.463	75.8523	289.613	24.6968	25.3124	102.788	65.8741
hsa-miR-1304-3p	161.739	128.345	57.1623	98.8153	129.224	107.469	138.533	128.184	82.1461	107.497	107.646	77.7585	93.3515	48.4666	46.9178	144.986	100.05	212.023	64.808	44.6465	48.3204	81.7891	90.5582	48.7568	36.9611	70.2113	123.252	101.84	110.951	252.494	51.9158	88.9457	78.2262	45.8233	74.8048	39.9578	100.253	48.9816	76.8791	45.1586	137.468	125.354	74.6228	106.229	65.3966	13.8487	116.401	166.152	39.1533
hsa-miR-150-5p	642.362	694.135	645.954	1249.3	813.921	3385.78	1220.22	1808.57	559.966	737.304	809.618	638.106	2161.78	709.387	908.616	1570.68	247.346	1012.59	234.156	3400.2	506.849	278.766	450.727	715.71	1811.57	794.581	425.405	288.753	404.276	495.193	1350.44	63.5763	391.804	380.561	362.638	619.018	214.058	2843.36	191.721	535.528	626.242	124.607	439.405	186.877	628.534	1070.27	1307.87	202.003	173.87
hsa-miR-17-3p	7306.75	7815.76	2614.18	3356.46	7060.38	3796.69	2041.93	2171.23	2506.45	3240.08	2600.75	2789.1	2875.47	3692.92	2273.21	2279.39	2639.22	4280.33	2919.89	1188.09	1538.99	12467.5	4511.91	1527.83	5022.33	3606.02	3961.7	4802.88	2413.68	3651.37	3690.39	3160.17	2616.73	2380.78	3914.07	2066.18	3175.55	7659.32	3974.84	2845.79	2652.84	5674.4	6746.6	5092.05	3094.92	2372.74	1257.42	5064.73	2032.26
hsa-miR-378c	1824.85	1871.63	2320.73	1190.1	2223.03	1366.16	1074.1	602.908	1307.14	475.048	1604.74	850.646	2426.52	909.075	1906.71	1316.27	734.693	973.045	687.283	732.946	740.724	1847.51	992.27	1158.92	1980.38	669.302	1115.34	1478.61	773.047	1051.88	1099.12	2194.3	1312.89	537.287	1994.94	1801.21	891.092	1347.72	1054.71	711.38	421.178	1470.63	1323.23	1491.55	718.324	516.095	570.955	1791.23	816.931
hsa-miR-29a-3p	17648.4	5717.94	7479.52	3190.63	3979.53	8660.75	4288.82	2502.87	3200.38	3008.76	2417.86	2899.91	4867.32	3210.58	3866.62	3108.22	3114.85	3794.48	4162.55	2389.95	3300.11	3030.83	3000.03	3137.17	4722.49	5540.5	2945.31	2699.08	4550.45	2853.07	4356.56	2313.96	2625.92	4324.78	3385.24	4220.46	2511.96	4638.34	1967.88	2150.61	3293.05	2347.49	3454.38	1717.34	1815.01	1657.92	2222.86	1184.03	2235.45
hsa-miR-30e-5p	6143.79	4348.97	6984.61	4236.99	3791.01	7743.44	3182.45	3890.24	2780.57	4120.45	2680.82	2177.4	5052.98	4951.3	4890.22	6073.88	2035.54	1730.41	5075.69	4303.05	3538.98	1863.84	3830.53	3934.51	4850.79	2158.65	3420.68	2550.55	3007.76	1745.15	6464.38	1314.47	3227.37	1310.92	4149.29	4184.76	2408.11	3312.93	2897.74	4018.05	1734.76	2498.48	2071.08	2412.17	2071.93	3612.66	3100.23	1958.93	3283.13
hsa-miR-629-5p	231.121	541.938	160.769	171.622	196.306	198.302	111.965	97.4689	60.0043	184.992	106.698	65.2848	133.507	187.171	91.5282	294.114	153.45	75.7699	149.041	92.8895	192.045	83.008	66.3062	110.1	250.198	70.4407	218.287	51.9971	114.873	83.8019	139.845	31.6353	91.0025	68.6538	196.885	77.7866	110.093	66.0767	93.3986	205.339	64.0216	77.4279	112.296	139.359	97.0568	70.8591	175.939	89.6865	94.2648
hsa-miR-223-5p	2.98666	0.486771	7.74072	2.03827	1.14021	1.33089	0	5.62613	4.53907	2.66426	7.95973	4.37392	19.8708	2.18318	2.69201	8.63012	1.19107	0.996972	1.41271	1.98429	5.97565	0.365674	0.516001	0.855382	0.829256	0.458897	0.783796	0.769187	8.36006	1.6325	1.24723	0.458483	0.971291	0.731224	1.00893	13.756	0.730956	0.363725	1.27073	1.32819	3.57481	1.24482	0.362247	0.4441	2.07608	0.230812	0.534769	0.714634	1.57727
hsa-let-7e-5p	536.909	523.603	826.67	953.91	1198.17	473.796	1859.75	772.908	1962.21	1312.78	1383.29	2314.13	809.322	1551.8	977.582	694.207	1310.38	635.404	1216.52	878.667	563.205	210.75	1443	803.815	492.696	692.247	1511.55	861.028	986.384	723.744	1034.73	1030.06	505.968	775.178	942.195	999.763	287.041	245.514	1077.74	1214.23	300.934	640.959	244.999	675.654	1065.55	443.389	438.867	628.639	840.312
hsa-miR-127-3p	866.361	179.618	104.401	724.401	619.135	725.334	798.934	352.013	622.849	1372.09	606.55	908.155	430.741	677.659	470.332	964.847	1302.04	466.583	743.438	398.098	1065.26	191.004	805.22	1068.62	75.4623	1034.13	852.378	1420	996.705	729.73	311.339	706.981	386.947	435.566	412.652	503.566	632.558	298.982	785.152	853.231	811.482	701.084	124.673	332.897	3672.07	158.798	191.091	389.833	651.411
hsa-miR-181b-5p	2006.35	1861.09	1777.79	668.308	567.445	1459.65	675.583	484.607	680.307	1927.99	982.269	473.031	790.072	915.625	683.641	367.298	801.194	2901.19	765.335	701.818	652.48	475.254	552.637	536.813	3240.49	529.568	1401.43	533.432	764.997	325.957	1416.38	337.138	967.256	1239.26	593.682	655.537	662.921	626.456	459.686	902.64	525.822	339.339	794.769	1166.38	748.946	807.61	525.856	819.923	528.848
hsa-miR-125a-5p	225.148	220.994	140.226	336.722	284.103	183.662	1218.33	232.8	385.932	349.481	172.366	397.541	212.576	274.644	212.925	207.123	391.863	169.818	251.109	541.959	236.708	113.481	293.089	280.932	294.86	269.832	352.512	215.372	204.77	130.056	222.942	106.979	339.728	345.3	137.358	208.304	228.564	117.726	141.369	224.996	94.895	99.5858	147.615	142.201	645.142	165.261	231.377	119.225	171.458
hsa-miR-210-3p	877.848	262.045	3466.46	1160.35	252.367	1628.67	1745.89	625.565	500.183	1339.31	535.292	391.547	1481.41	417.278	1158.59	3219.38	420.448	568.274	306.911	1645.1	781.008	245.123	459.757	421.703	528.236	348.074	853.162	339.519	847.049	463.631	275.793	104.687	346.004	278.921	1339.86	648.659	421.762	155.068	392.973	404.833	733.811	303.488	77.883	179.328	1046.34	873.391	773.811	173.775	652.617
hsa-miR-199b-5p	212.283	61.8199	36.7188	357.186	54.5401	92.4967	189.771	12.4687	112.702	246.154	115.606	75.3286	107.634	222.248	36.9189	157.413	260.845	68.4588	187.007	150.434	143.158	19.9902	187.05	188.428	57.574	240.003	102.677	137.531	121.376	90.8761	105.235	15.1299	116.555	41.8422	134.62	90.7238	101.378	71.775	57.3417	287.421	36.3981	40.8302	23.1234	40.3243	91.3476	52.3942	56.329	29.8955	105.306
hsa-miR-412-5p	6.43281	3.08288	0.0992401	5.54409	6.65123	0.665444	3.79541	1.0644	4.20694	6.95023	4.07462	8.58584	2.06988	8.44162	1.66648	3.79725	5.55833	2.65859	3.88495	4.21661	4.3272	2.55972	6.19201	5.62108	0.47386	8.9485	13.3245	5.46123	6.29585	3.80918	0.311807	0.611311	1.94258	8.44969	2.59439	1.96514	2.98005	3.15228	4.44755	6.64097	14.6242	1.49379	0.724493	1.3323	9.34236	0.230812	1.42605	1.54837	6.21628
hsa-miR-769-5p	56.9763	71.2308	45.4519	48.4293	84.7557	50.9065	13.2839	38.7747	38.8589	47.8408	33.1655	27.7015	108.048	44.2457	27.9456	66.6245	41.886	50.1809	61.9826	19.4708	37.3478	50.3411	37.6681	35.3151	43.7136	47.037	39.5817	47.3819	42.0067	55.5052	62.5173	45.3898	27.4203	23.0742	46.4107	87.4486	31.4873	47.4055	33.6743	22.8449	49.0724	89.8762	35.5605	44.2324	57.6113	26.5433	28.8775	40.2577	35.071
hsa-let-7i-5p	1495.17	1029.68	1282.98	410.915	894.686	713.023	451.654	310.197	808.286	675.331	746.888	760.738	1348.11	647.094	486.74	1472.3	426.007	553.652	779.462	543.819	610.908	287.054	399.901	559.786	806.629	507.082	311.167	458.666	673.346	371.123	557.822	665.565	549.975	398.273	859.319	1272.26	295.362	470.781	527.829	515.339	537.522	703.823	449.971	445.61	1025.58	183.034	292.519	450.338	359.895
hsa-miR-19a-3p	816.737	515.815	451.939	400.316	779.905	388.619	694.56	371.324	270.905	331.063	438.448	213.836	719.903	469.092	357.011	1541.34	238.611	366.886	280.599	405.663	217.133	753.776	457.177	193.927	351.604	276.486	388.175	641.964	343.485	253.038	483.768	299.848	193.81	135.764	495.24	435.441	291.033	405.917	372.641	384.91	243.412	550.585	373.114	550.862	611.925	631.962	492.344	672.47	262.383
ebv-miR-BART16	608.819	595.645	1181.45	1152.36	1315.8	1784.05	588.289	997.953	1017.86	1759.1	932.899	1168.97	2462.74	3808.05	3934.81	1672.17	1867.2	689.905	2363.29	1583.34	1711.36	1158.33	2088.77	2050.35	3163.37	1380.36	2765.62	1356.69	1777.39	935.425	5627.64	2465.26	2543.59	2222.03	2933.68	4664.91	1918.31	3471.75	2092.26	4617.6	1007.45	2828.24	1366.33	2074.04	5846.24	5781.37	2143	2732.28	3290.27
hsa-miR-30a-5p	3391.47	2430.93	1097.1	3415	2808.72	3674.58	3757.46	5552.38	2837.36	4297.44	2265.49	3231.84	1749.87	3637.47	2496.51	2432.31	4039.92	3073.67	4435.2	3180.44	4307.21	938.076	2769.89	5480.43	3591.27	3783.15	2305.34	3156.75	1741.37	1446.4	3291.59	808	4203.45	5535.2	2062.39	2107.12	1972.29	985.088	1619.86	2677.64	1412.05	1340.55	1346.53	1518.91	3708.92	1167.21	1681.31	805.154	1294.66
hsa-miR-501-3p	13.0954	20.1199	9.92401	19.0782	12.9224	18.2997	13.2839	17.4866	12.3994	9.49865	12.1291	8.09985	17.387	12.0803	11.9217	23.4739	9.72708	15.2869	2.64883	12.8979	24.5723	12.9205	17.802	5.74328	8.05563	5.96567	10.1893	7.07652	5.77979	13.6042	19.1761	5.96028	13.2245	5.5248	9.94515	15.066	7.87183	13.0941	10.007	7.17224	14.6242	3.85895	4.10546	10.7472	36.8504	12.4638	6.23897	4.64512	4.17512
hsa-miR-16-5p	4845.74	2569.99	2864.56	1588.95	1891.04	4307.09	2220.32	2420.6	2735.62	2199.4	1666.52	2116.65	2396.71	1755.86	3597.03	3823.83	1814.99	2358.17	2514.97	1621.66	2937.5	1766.33	2277.37	1869.74	2091.62	2505.35	1541.33	1865.28	3626.92	2367.13	2188.1	4043.06	1931.75	1423.85	1900.24	1580.46	1910.33	1774.37	1842.4	1447.47	1709.09	2727.53	1300.16	1705.61	1731.97	1385.1	1472.04	1504.07	1688.79
hsa-miR-374a-3p	944.244	2297.4	780.225	757.095	960.438	1374.47	1224.02	1010.12	1046.42	894.032	946.071	1400.14	1207.36	957.833	779.271	1125.37	1029.09	771.656	1036.75	1204.46	903.612	849.095	1317.35	1028.17	717.306	1022.88	824.161	500.51	577.463	1055.69	692.835	1015.23	970.02	410.054	767.939	680.592	766.66	849.661	740.835	1105.32	570.02	687.889	1042.55	424.027	101.209	772.757	652.596	436.641	720.439
ebv-miR-BART11-5p	1240.84	1588.33	1674.18	2168.31	2218.85	3981.35	1660.49	1426.76	2108.23	3441.99	1568.16	2471.91	3078.74	3544.75	8534.3	5614.41	2886.36	1493.8	5287.24	4406.61	5154.57	3309.35	4990.51	5112.37	8156.09	2269.02	4475.47	4227.61	3733.44	1951.39	8493.93	5436.69	6075.65	3505.89	5513.07	4794.44	5017.96	7269.41	4688.83	8007.94	3369.42	5830	4664.35	6551.81	4361.85	8848.16	3849.8	8804.88	10048.5
hsa-miR-191-5p	1622.22	1271.45	1246.36	1014.32	1164.92	2584.58	2670.07	2407.68	1461.36	798.234	697.234	1394.79	1849.23	1535.07	1702.12	1482.31	1315.54	3580.46	881.707	1443.69	1267.2	1257.43	1317.09	1003	1217.94	1545.11	1406.91	765.188	1362.17	1548.16	1144.33	1605.91	1580.21	446.371	1128.13	1853.78	1596.8	861.422	1015.47	723.068	870.629	2131.38	484.988	916.267	548.604	2278.8	2262.61	873.997	954.06
hsa-miR-151a-3p	1601.54	2737.76	881.45	1304.25	1534.15	1567.12	588.289	809.858	1176.5	1327.26	1173.87	1360.29	873.695	1554.28	1235.25	1112.6	1868.39	1082.38	2055.49	580.652	777.247	365.308	1021.42	1206.33	1145.32	1257.38	1287.38	677.116	1052.85	1077.45	884.752	2285.23	495.582	672.076	1325.59	2146.75	1340.4	831.596	646.96	992.16	468.3	747.889	821.273	906.053	860.536	408.306	490.918	2835.19	877.98
hsa-miR-30c-5p	578.263	462.757	530.934	414.176	393.563	443.186	652.811	406.602	423.462	345.311	474.646	373.241	1055.02	340.721	392.905	649.675	318.016	502.474	352.294	551.632	385.996	517.063	285.349	255.026	543.4	429.069	339.971	502.895	453.92	310.176	392.565	179.267	335.469	281.602	432.254	774.591	299.411	415.495	295.445	266.701	219.363	359.256	342.081	370.646	771.264	352.218	544.395	288.593	225.271
ebv-miR-BART15	48.4758	42.0246	52.3988	92.9451	98.0582	161.703	117.658	97.925	179.681	112.825	145.076	161.997	315.242	369.394	231.128	650.021	238.81	200.059	169.348	298.883	350.864	100.926	268.579	218	88.9673	305.396	247.875	206.45	258.439	240.522	269.401	224.504	155.556	165.582	207.695	410.713	223.897	223.812	199.028	272.28	295.084	284.193	127.39	318.775	313.488	509.17	369.882	283.114	273.331
hsa-miR-378a-3p	5607.11	6944.27	6069.82	4088.03	9454.06	3936.1	2782.04	1668.83	4939.17	1478.31	5103.61	3489.41	7788.33	2632.91	5792.68	4290.55	3424.93	3521.97	2428.8	1687.76	1857.86	6849.81	3850.92	3622.42	5778.37	2594.15	3863.13	6255.34	3119.44	4450.21	2849.29	10981.6	3401.76	1908.9	6426.3	6570.27	2892.06	4647.07	4144.17	2215.96	1417.9	6164.61	4032.29	5919.23	2748.21	1404.49	1901.1	9136.12	2485.49
ebv-miR-BART1-3p	375.17	483.85	246.215	314.79	512.905	805.52	612.959	360.984	555.427	794.759	417.981	707.441	1234.06	1804.32	921.563	1861	752.36	491.175	821.667	712.483	655.004	1391.88	1096.24	745.893	1317.45	1163.53	1190.19	1012.1	1116.43	645.928	1493.55	883.039	855.483	1956.1	1518.73	1850.83	1015.24	2609.6	1080.28	1288.88	1043.52	1271.96	1801.75	1795.41	4783.29	1658.84	1141.2	1761.93	1901.9
hsa-miR-183-5p	368.508	317.699	845.128	690.484	497.132	984.524	593.982	1111.08	1254.22	121.05	829.044	206.06	1916.5	465.017	564.424	655.199	361.689	1236.25	727.015	470.4	1084.74	620.427	479.365	733.795	626.207	637.179	1213.51	319.597	526.993	1966.62	751.454	843.609	1097.11	141.532	238.251	550.893	405.118	50.5578	363.429	477.087	905.077	934.488	601.752	821.852	423.002	954.406	85.2065	278.826	287.341
hsa-miR-155-5p	4158.12	3951.61	2875.88	1096.59	1376.05	4009.96	2028.65	805.905	1449.4	2655.45	3429.03	1230.2	1732.07	833.537	2044.51	3017.78	984.024	2242.19	447.299	2352.25	1668.65	1857.26	1545.68	866.257	887.778	1617.38	889.021	445.667	1097.03	654.634	975.02	509.528	1099.05	1062.31	997.11	2481.97	895.646	2124.64	549.114	1043.43	1640.51	462.949	2140.7	643.323	814.862	1716.78	3934.47	277.278	628.03
hsa-miR-1183	5.51383	9.08639	2.87796	92.2928	31.7359	45.9156	9.48853	72.0753	17.492	2.89593	12.6977	2.75395	23.3896	7.13172	18.7158	40.389	4.76429	82.4164	6.00401	5.70483	5.51203	14.0175	3.87001	19.6738	2.7247	27.5338	8.42581	37.844	5.36695	22.3109	15.9021	1.68111	5.23003	1.05621	6.91837	57.9715	8.09674	9.33561	5.4006	5.31277	24.6987	11.9503	41.7791	11.8131	23.3559	6.92435	3.74338	7.62276	11.412
hsa-miR-132-3p	243.987	438.905	132.783	299.952	287.523	183.33	157.51	257.585	293.157	474.238	150.477	415.522	143.236	293.565	210.105	89.0628	400.994	265.527	331.633	162.34	175.303	686.858	366.619	139.427	73.6853	422.415	351.532	199.373	191.249	279.702	191.138	165.818	198.442	144.051	142.115	214.364	157.887	221.387	267.965	196.838	178.416	117.387	222.299	104.63	199.304	59.5494	68.8069	130.182	179.808
hsa-miR-106b-3p	689.229	1136.29	493.422	664.394	817.342	1170.52	1167.09	1210.99	871.058	974.654	1080.44	1239.76	1145.47	426.593	506.353	535.067	1693.9	1991.29	609.76	451.425	385.893	907.603	1141.65	294.862	405.506	1031.14	1339.51	969.099	1357.32	2056.41	419.536	1823.08	568.803	731.467	739.4	444.94	795.449	727.935	1105.85	590.78	982.423	901.376	490.542	1104.48	835.104	399.304	575.055	966.423	379.564
hsa-miR-6842-3p	29.6369	17.686	15.8784	15.8985	17.8633	33.6049	7.59082	19.9195	12.3994	9.61449	10.3287	12.1498	12.6263	15.2822	22.4334	17.6054	14.0943	19.9394	12.7144	7.44108	8.34531	14.5051	14.19	14.4193	20.2575	17.2087	18.2233	9.8456	11.9724	24.4876	18.8643	8.71118	9.33933	5.44355	16.8635	18.1775	11.0206	22.3085	9.05395	13.2819	12.6743	6.72204	7.24493	14.0336	8.30432	18.9265	7.84328	6.19349	8.72135
hsa-miR-9-5p	11668.4	3407.07	3256.07	594.93	151.648	7358.48	6936.12	2219.58	984.646	11452	1722.81	2251.6	3070.04	4017.78	1399.71	4947.82	2085.57	2988.59	3884.24	6820.12	357.354	947.096	1802.39	3740.1	17240.1	848.501	4192.13	1800.59	6664.62	12408.1	3298.45	5543.83	6426.06	2861.12	192.129	667.983	3113.14	184.772	4991.11	1960.94	3858.85	3811.89	8031.91	2899.17	4427.24	4755.41	780.228	1605.9	1755.68
hsa-miR-23b-3p	1267.72	2078.19	627.693	1421.98	1312.38	821.158	1679.47	1126.59	1822.6	2072.33	1380.63	1887.75	977.603	1806.51	1159.74	1192.68	2411.92	1017.58	1974.26	1784.99	1232.48	857.14	1729.64	1390.12	799.758	1689.89	1939.5	1732.75	1293.13	1053.51	1010.41	375.651	1215.53	924.51	1088.06	1104.73	822.269	888.822	830.263	1675.65	739.986	683.407	730.651	520.219	1370.21	701.667	901.977	443.549	1250.49
ebv-miR-BART1-5p	348.52	287.033	617.174	561.665	907.418	366.992	476.324	562.004	1487.26	512.927	1593.94	1080.2	3958.64	1452.98	1425.22	3427.54	688.241	802.895	1031.98	755.765	1113.48	1168.69	998.462	1126.42	777.013	713.127	653.098	1964.89	1320.37	866.316	1345.13	6169.96	1066.48	2168.73	1908.32	5970.25	1222.33	1522.07	1410.51	1027.49	877.129	2675.75	1455.99	2535.37	4593.85	1291.39	1112.85	3441.2	2187.2
hsa-miR-3184-5p	44.7999	24.9876	41.8793	24.7854	41.2377	34.9358	30.3633	31.628	19.1527	28.0326	32.6918	14.2557	30.8412	34.9309	24.228	17.6054	13.4988	27.9152	24.899	25.5477	17.3088	20.7215	21.6721	13.3195	21.4422	17.4381	32.1356	20.845	20.5389	32.1059	26.8154	8.40553	22.3397	10.9684	29.5472	22.1078	17.4867	17.4588	22.7143	28.689	38.023	18.5479	13.0409	19.5404	16.0896	18.0033	15.33	26.5606	12.3398
hsa-miR-759	20.4471	42.1868	20.9397	120.992	136.255	284.81	79.7037	142.326	128.09	41.4697	85.4723	110.806	140.131	84.7073	95.2457	150.164	93.8961	169.818	150.453	20.587	56.1506	36.3236	87.2042	233.03	17.7698	181.035	75.4404	84.1491	113.428	342.826	116.148	66.7857	45.2024	8.2872	76.102	155.082	52.3477	28.8555	91.1748	45.4242	801.408	283.819	51.922	53.7361	23.3559	38.7763	31.9079	159.721	96.0277
hsa-miR-3065-5p	357.71	193.41	266.757	391.185	331.422	192.979	379.541	443.248	472.617	295.964	618.395	499.599	126.47	358.478	203.567	125.655	362.086	163.836	286.956	317.362	1047.8	123.72	320.179	243.906	106.619	275.797	369.364	357.211	1274.34	205.696	166.037	146.256	399.126	409.973	170.941	75.1665	137.87	145.732	429.03	243.059	435.477	119.005	172.61	232.353	230.964	145.642	111.767	86.2325	174.705
hsa-miR-361-5p	428.701	295.957	322.431	240.027	382.161	337.38	290.349	285.108	255.406	237.235	322.559	193.586	148.824	157.625	213.95	187.791	224.914	447.641	242.456	389.044	178.6	305.46	267.289	143.215	287.989	259.277	290.984	279.215	238.52	315.618	267.53	178.808	136.952	217.417	248.773	191.601	121.114	245.636	232.544	221.543	272.661	155.603	275.307	225.692	238.23	193.42	202.677	164.961	118.202
hsa-miR-145-5p	350.588	295.308	119.088	378.303	944.665	446.513	1134.83	1071.55	509.815	879.552	398.934	537.668	427.223	632.685	493.278	367.298	839.308	594.86	439.529	986.811	705.23	264.382	762.65	513.962	308.72	1063.49	773.215	438.514	311.696	354.798	667.89	93.0721	464.277	645.427	319.83	281.997	249.144	187.803	269.712	480.54	374.705	241.744	221.816	290.353	1962.93	123.023	186.1	130.778	214.323
hsa-miR-28-3p	19122.9	5626.59	4521.58	2660.59	2884.74	6777.88	3933.94	3143.33	2738.17	4911.15	2485.43	3085.56	2717.96	5259.28	4398.61	6774.3	4553.66	1692.19	6630.73	5037.36	4446.92	1497.07	4701.54	3758.06	5288.05	4868.67	4591.67	2012.19	4976.71	2998.91	4522.13	2731.03	5075.81	2124.37	4764.45	4403.05	4373.54	2410.16	2435.35	4263.5	1802.68	2294.33	1960.9	2909.48	3477.44	2936.62	6285.14	8992.24	4300
hsa-miR-379-5p	589.75	151.71	26.1994	434.722	282.392	441.189	404.211	176.235	372.314	847.233	320.758	1126.2	134.128	510.427	114.602	280.652	1232.16	244.591	519.17	238.239	256.335	149.195	695.312	673.308	48.6892	771.406	652.118	1108.01	542.991	489.751	138.286	366.022	186.562	278.515	191.408	152.953	314.536	218.114	512.104	500.463	274.286	187.595	92.4936	137.76	276.119	57.2413	115.867	145.547	511.869
hsa-miR-15b-5p	1981.53	3422.65	765.637	671.65	2386.08	2106.13	1290.44	1616.83	2585.61	1085.39	523.826	2068.7	3038.79	1676.68	1414.2	727.347	1624.42	3988.22	1667.17	676.394	815.78	3639.68	1659.72	861.247	1423.12	2275.9	2015.53	1816.36	1582.12	2601.67	1982.78	4981.11	1096.74	769.897	2035.73	2192.11	2018.56	2448.11	2262.69	1207.06	861.53	4782.98	2268.93	2184.97	542.376	1899.81	1460.45	1803.62	1301.43
hsa-miR-5585-3p	66.3957	7.78834	23.4207	56.1747	11.022	14.9725	18.9771	87.8892	11.8459	10.0778	15.8247	7.93785	14.2822	12.808	31.4067	17.2602	11.5137	29.2445	15.01	3.22447	16.8452	5.85078	8.25602	9.89799	4.7386	10.3252	7.83796	9.07641	8.56648	17.9576	15.9021	15.8941	10.7589	7.31224	8.21556	17.5225	13.7195	5.45587	8.57742	9.56299	183.615	7.7179	4.9507	3.81926	9.86139	3.69298	3.38687	9.52845	9.37082
hsa-miR-7107-5p	3.90563	0.973542	2.67948	9.29451	7.03131	5.98899	1.89771	14.1413	3.09985	1.62172	9.38111	1.29598	5.58867	3.05645	4.99944	4.14246	2.77917	3.32324	4.23813	2.7284	5.15143	1.82837	2.064	5.86548	0.947721	4.13008	4.31088	4.69204	2.68348	4.89751	5.61252	1.37545	2.0173	0.649977	4.90051	3.11147	1.96796	1.93987	3.01798	3.98458	16.8991	5.47722	2.3546	1.86522	27.5081	2.30812	2.49559	4.1687	2.78341
hsa-miR-584-5p	36.5291	43.4849	11.7103	36.0366	89.1265	42.9211	74.0105	325.707	119.234	104.138	61.4984	98.8182	16.559	48.0299	147.291	27.6164	119.504	108.338	66.7505	42.7862	106.428	31.9355	42.5701	60.4877	37.6719	38.7768	127.171	75.688	120.24	72.9185	42.8734	31.3297	75.0882	23.2367	29.5472	17.3587	23.8966	23.8846	53.8472	46.7524	88.0704	48.5481	32.5418	52.315	46.7118	21.9271	24.4211	35.3744	26.5352
ebv-miR-BART11-3p	523.814	779.32	545.82	837.892	1020.11	1168.85	643.322	374.518	760.239	1633.42	614.794	1421.04	1197.63	1240.77	1666.35	1359.42	1236.93	896.278	2510.21	821.371	1412.26	1337.76	1750.53	1998.91	2993.97	1604.53	1650.48	1199.62	1582.42	1321.24	2674.99	3265.93	1598.82	1823.75	2530.97	2113.18	1489.52	3235.94	2130.85	2848.18	1793.58	3043.96	1704.85	2410.93	2707.73	967.793	609.458	3779.7	4180.03
ebv-miR-BART7-5p	182.646	1195.51	598.021	1436.08	1455.1	2087.16	2546.72	2892.59	1495.46	1656.01	1950.42	2367.26	2762.46	2139.22	1225.63	2884.53	2338.87	2187.36	2279.41	3190.73	1822.21	4273.27	3319.95	3174.69	2105.24	4118.14	1508.81	2743.61	2245.76	3285.69	2364.59	1289.41	3579.21	2515.25	3557.91	3514.15	1315.55	4567.29	3470.52	4236.14	3608.29	5066.92	3662.37	1878.45	2985.4	5665.73	5897.25	3296.61	5739.76
hsa-miR-21-3p	379.995	283.625	333.347	300.93	256.738	1144.56	284.656	457.693	282.419	693.286	386.142	406.936	367.196	551.471	352.781	286.865	447.446	140.905	544.246	284.869	347.464	101.414	375.133	261.136	147.489	426.086	437.946	165.145	438.851	347.179	267.218	52.7256	258.363	70.9287	213.172	379.763	208.604	176.407	253.828	251.825	418.578	153.985	105.172	72.566	149.997	108.712	122.819	126.371	285.578
hsa-miR-197-3p	462.243	474.602	301.392	178.471	328.571	412.908	2423.37	309.893	302.346	348.786	273.095	447.922	377.132	211.477	266.637	449.111	540.548	676.944	209.434	400.082	200.751	362.505	388.549	171.076	329.688	326.964	433.439	267.37	352.258	459.822	237.441	302.905	233.707	274.29	328.19	268.732	221.142	254.85	270.983	222.605	263.236	380.169	226.163	413.724	542.376	153.259	465.784	357.317	164.407
hsa-miR-30b-5p	1679.65	357.29	887.305	308.105	217.21	805.852	411.802	292.559	289.283	334.654	328.434	184.029	498.633	453.519	457.128	1036.3	218.76	312.385	217.91	439.52	542.394	268.405	233.491	264.435	814.211	542.417	402.871	361.595	477.039	270.452	241.494	118.136	217.868	310.526	263.33	215.837	233.456	320.32	194.58	193.385	285.66	127.096	167.72	234.929	531.477	327.522	382.895	153.408	181.664
hsa-miR-4721	1.14872	0	0.0992401	1.14143	0.190035	0.998166	3.79541	1.82469	0.332127	0.231674	0.568552	0.161997	0.413975	0	0.256381	0.345205	0.595536	0.332324	0.353177	0	0.515143	0.243783	0	0.610987	0.118465	0.229449	0	0.0769187	0.309632	0	0.46771	0.458483	0.298859	0	0.144133	0.655045	0.562274	0	0	0.265639	2.92485	0.248964	0.0603744	0.26646	0.51902	0.230812	0	0.595528	0.371121
hsa-miR-146b-5p	1002.14	2048.17	1974.18	2194.89	665.313	1326.56	1292.34	450.394	581.997	858.006	1570.91	1115.03	1440.43	409.564	1073.21	982.798	582.235	716.823	376.487	2330.42	910.721	708.189	516.775	288.508	1069.03	491.479	301.957	752.188	458.668	229.639	918.739	777.74	1003.42	979.108	362.205	300.502	180.04	1514.55	413.464	544.825	774.759	161.951	846.751	203.576	691.335	954.406	1015.53	225.586	323.34
hsa-miR-378a-5p	597.562	365.889	404.502	338.923	557.944	531.357	637.629	419.375	273.008	188.931	351.744	247.207	463.032	364.882	528.018	378.69	331.316	296.101	247.754	227.201	261.641	318.624	447.889	444.432	674.777	330.406	456.757	394.209	397.567	465.264	306.038	200.51	509.405	148.601	484.286	346.355	317.516	408.463	384.872	245.185	166.066	316.434	259.731	340.27	519.02	150.72	216.047	316.702	206.993
hsa-miR-107	307.166	255.392	296.827	136.89	224.432	317.417	191.668	118.453	177.799	150.009	133.61	185.649	296.406	190.373	288.814	198.493	153.847	211.358	184.005	132.327	137.131	215.991	188.598	127.574	269.745	137.21	234.355	139.3	149.655	171.413	319.134	201.427	151.148	123.333	202.218	162.451	144.561	279.704	119.925	133.085	96.8449	111.661	192.051	143.178	129.755	159.029	108.38	144.832	108.367
hsa-miR-374b-5p	81.329	38.9417	46.6428	50.9567	53.3999	81.1841	39.8518	47.4419	65.8719	48.0724	48.6112	42.6052	73.4806	40.4616	62.6853	75.5999	66.8985	41.5405	33.7284	66.8457	46.2598	29.132	55.7281	44.3577	22.3899	51.626	53.886	52.1509	65.4355	39.7243	34.2987	53.3369	26.2248	17.7119	42.0867	36.355	32.9493	27.8856	36.6923	56.8467	39.3229	25.5189	41.1754	40.5908	50.345	24.2352	39.3946	23.3447	27.7413
hsa-miR-328-3p	22.2851	14.1164	24.4131	19.812	14.0626	24.2887	134.737	41.9679	12.178	17.3756	20.8469	14.7417	19.0429	15.5733	14.9983	19.3315	17.2705	10.6344	11.3017	37.5774	13.6513	7.0697	21.6721	10.509	15.6374	22.7154	16.0678	7.53804	11.6628	13.06	14.9667	2.7509	21.5925	10.7246	15.1339	15.7211	8.54656	8.7294	10.007	25.2357	17.8741	11.2034	4.46771	7.5497	75.777	14.5411	24.9559	6.3126	6.30906
hsa-miR-223-3p	592.507	110.335	112.34	180.917	81.5251	268.839	210.645	623.284	864.416	215.573	592.052	981.864	173.87	373.469	254.202	98.7286	179.058	60.8153	69.9291	280.033	3257.81	73.7443	146.544	58.8992	52.0062	239.086	316.262	167.298	2857.49	205.696	107.729	35.9145	185.442	767.054	55.2028	103.497	72.1397	126.213	305.452	217.027	666.54	45.436	77.4	45.7423	46.7118	54.4715	68.9852	22.6301	304.227
hsa-miR-3065-3p	9.41946	15.5767	2.9772	13.5341	5.13095	10.9798	7.59082	8.2111	4.64978	7.99277	3.03228	3.72593	5.38168	6.98617	9.22973	12.4274	6.94792	9.6374	9.00602	8.18519	10.5604	3.41296	3.35401	12.7085	15.1635	1.14724	10.7772	16.3068	4.95411	3.26501	15.2785	6.57159	16.3625	25.9178	6.77423	2.1289	5.17292	6.18332	5.71828	16.4696	6.49966	2.36516	4.46771	7.63852	15.0516	4.38542	6.77374	2.73943	7.32965
hsa-miR-331-3p	28.7179	27.7459	57.9562	17.6922	30.4056	87.5059	75.9082	39.0788	9.63168	16.5647	18.4779	9.55782	65.8221	37.6962	35.8934	110.12	20.0497	16.6162	34.9645	37.2054	14.3725	9.14185	39.7321	21.8733	40.3966	25.6983	50.7508	10.2302	21.3646	29.3851	21.5147	6.41876	25.6271	4.22485	33.4388	45.5257	17.3743	21.9447	22.5554	53.9247	13.9743	21.2865	9.9014	19.3628	81.4862	54.4715	28.6993	22.9874	12.3398
hsa-miR-3677-5p	45.0296	19.4708	23.1229	94.3311	46.7487	94.493	66.4197	63.1039	44.1729	24.4417	40.7462	50.3811	57.9566	21.5407	115.372	72.493	42.6801	210.361	60.7465	16.1223	50.0719	9.50752	32.2501	78.4507	12.5573	57.8211	25.6693	22.4603	26.938	143.66	53.6308	51.1973	49.237	7.55598	32.1416	45.0344	43.6887	12.1242	36.2158	23.6418	73.7711	88.8803	8.33167	34.1069	53.4591	29.3131	25.8472	40.1386	32.102
hsa-miR-1304-5p	12.6359	1.29806	1.78632	2.60898	2.66049	6.65444	9.48853	6.38641	2.10347	2.08507	3.88511	0.485991	4.34674	5.23963	1.79467	8.63012	2.77917	5.98183	1.94247	0.496072	2.47268	2.07215	1.806	2.81054	2.7247	2.52394	1.37164	1.2307	0.928895	8.70669	2.02674	2.13959	1.12072	1.21871	1.87372	2.29266	1.18078	2.06111	2.38262	1.32819	15.2742	2.61413	1.75086	1.3323	7.7853	0.461623	0.178256	1.54837	2.59785
hsa-miR-6739-3p	0.459486	0.324514	0.4962	1.22296	0.570106	1.66361	1.89771	2.58498	0.664254	0.695023	0.852828	0.647988	0.413975	0.29109	0.384572	0.345205	0.397024	1.3293	0.176589	0.868126	0.412114	0.121891	0.258001	0.733185	0.23693	0.229449	0.195949	0.230756	0.309632	0	0.46771	0.152828	0.373573	0.0812471	0	1.14633	0.168682	0.242483	0.476524	0	6.17468	0.497929	0.181123	0	0	0.230812	0.178256	0.119106	0.371121
ebv-miR-BART9-5p	450.296	684.238	635.732	1134.91	838.436	1529.19	1094.98	1267.55	1100.56	1040.22	1540.4	1154.55	1839.71	1502.17	1669.3	2627.35	1582.74	1232.59	1889.32	1348.94	1923.44	1871.4	2172.88	1838.83	2100.86	1656.62	1688.88	1818.13	1592.44	1807.73	3359.25	1520.94	1520.74	2005.83	1648.3	3548.87	1411.98	2650.83	2109.73	2992.15	2749.68	3252.22	2485.61	1897.73	2806.86	3351.15	2985.08	2769.44	2763
ebv-miR-BART17-3p	710.365	1461.12	615.288	2081.32	2315.96	1756.11	3246.98	1528.94	2651.59	2803.26	1920.85	3897.16	4017.63	4917.68	2658.03	3104.43	3584.93	4300.61	2882.63	5319.01	2733.14	5663.56	3951.54	3120.07	4418.63	3609.23	3885.28	4164.77	4591.94	3785.23	4535.39	7093.5	5894.91	3958.6	5879.17	4297.26	5617	6077.48	5950.35	5142.76	2955.07	5264.73	7088.8	7424.73	5917.35	5506.93	6354.66	10443.1	6357.68
hsa-miR-30a-3p	1018.91	1145.7	255.543	900.018	1073.51	871.066	1115.85	1439.07	881.465	1135.67	731.537	1323.19	447.094	962.927	664.797	712.848	1813.21	1183.41	1471.69	984.455	971.868	329.96	863.528	1920.09	1138.92	1297.07	619.983	975.484	434.826	365.137	999.029	753.594	1050.11	1482.76	619.482	612.959	504.191	407.129	514.804	909.547	480.325	650.046	430.168	423.405	1048.42	380.839	619.084	311.461	368.616
hsa-miR-199a-5p	643.051	283.301	200.663	1007.15	404.205	275.161	935.569	346.539	407.631	1521.99	305.028	341.328	234.31	664.559	194.465	711.467	1307.8	247.914	646.314	584.249	379.145	108.483	1114.05	557.098	433.227	905.863	388.371	387.286	362.579	383.094	408.779	99.0324	529.727	410.135	464.251	342.097	344.786	256.184	201.728	1449.32	147.542	221.329	104.508	247.63	772.302	189.265	240.29	222.132	460.933
hsa-miR-10400-5p	3384.8	36.9946	158.486	364.606	34.0163	95.1585	56.9312	187.183	82.1461	42.3964	291.288	261.301	39.7416	315.105	418.03	57.6492	43.0771	84.078	73.814	33.4849	1307.48	24.1345	29.4121	121.464	30.6825	34.1879	130.306	38.6132	334.402	155.088	68.2857	78.7063	22.5638	59.7978	22.3406	112.832	81.1361	42.7983	20.967	41.7053	6628.68	25.8923	24.1498	11.7242	76.815	57.2413	15.5083	34.3024	42.679
hsa-miR-27b-3p	526.341	324.676	211.381	332.238	646.69	436.198	413.7	269.294	418.591	786.998	507.243	487.287	412.941	790.165	377.009	886.141	742.633	509.453	1029.69	255.353	301.049	245.611	530.707	740.883	194.164	856.761	656.233	1223.85	511.925	413.568	285.927	271.116	279.806	437.759	414.237	423.978	276.583	228.056	348.339	654.002	290.21	309.836	253.874	304.919	479.575	113.79	211.947	252.385	592.031
hsa-miR-18a-5p	661.66	225.537	120.18	336.314	273.841	293.461	252.395	248.31	173.481	165.416	147.445	147.903	301.167	219.773	318.169	445.659	208.438	277.158	99.4194	150.31	177.879	352.51	208.206	132.829	189.426	310.674	187.523	259.832	211.375	242.155	210.314	139.532	121.635	53.2168	138.079	152.789	195.615	280.917	123.42	160.18	103.995	211.122	133.367	185.723	203.456	226.657	183.961	168.177	88.8836
hsa-miR-1272	0.229743	0.162257	0.39696	0.652246	0	0	0	1.52057	0.221418	0.115837	0.284276	0.161997	0.620963	0.145545	0.769144	0.69041	0.198512	0.996972	0	0.248036	0.824228	0.487565	0.258001	0	0	0.458897	0.391898	0.384594	0.412842	0.544168	0.311807	0.152828	0	0.162494	0.144133	0.163761	0.112455	0	0.158841	0	6.49966	0.497929	0.241498	0.08882	0.51902	0	0.534769	0	0.556682
hsa-miR-423-3p	157.144	218.073	280.949	196.245	317.549	211.278	497.199	200.564	184.22	196.692	135.979	156.003	282.745	241.605	135.241	157.068	177.271	306.735	188.42	223.976	114.619	222.33	171.312	95.1918	176.868	171.628	253.754	212.45	217.052	251.406	185.525	189.965	186.189	88.8843	271.546	150.988	177.341	153.128	196.963	168.149	122.844	154.109	140.854	213.967	263.143	152.566	197.686	292.523	111.429
hsa-miR-339-3p	53.3004	16.388	35.4287	17.7737	19.5736	31.2759	39.8518	20.9839	14.7243	17.0281	8.33877	13.2838	13.0402	16.5922	25.6381	58.3396	17.6676	54.1688	18.012	10.5415	19.8845	23.525	8.77202	18.6962	41.8182	30.2872	12.9326	17.076	42.3163	10.8834	17.773	23.3826	12.5521	19.5805	21.764	9.49816	6.74729	19.3987	22.5554	9.03172	46.7975	18.0499	6.33931	7.37206	30.1032	8.30922	13.3692	16.4366	17.721
ebv-miR-BART19-3p	187.47	168.91	82.7662	281.444	391.473	333.387	301.735	292.559	447.597	342.994	465.265	381.503	755.505	330.97	503.149	1242.05	489.133	497.821	527.47	482.678	556.148	461.603	645.259	455.063	330.281	763.376	638.794	722.498	973.586	564.847	520.094	599.849	335.544	836.114	680.018	941.792	518.923	993.696	806.754	909.547	1063.02	807.89	965.991	1122.15	1700.83	777.835	989.857	1438.68	806.447
hsa-miR-1307-5p	397.455	350.313	247.009	357.186	509.295	1199.13	645.22	967.694	182.67	325.387	369.18	186.297	1068.26	480.881	268.56	658.651	272.755	454.287	345.231	148.325	169.585	121.648	692.216	437.467	109.462	376.066	590.786	271.754	179.793	553.419	255.37	144.728	367.521	40.9485	209.136	546.635	260.164	210.597	296.398	266.436	199.864	782.246	178.769	185.634	315.564	261.509	193.765	301.695	202.818
hsa-miR-24-3p	2507.19	1129.96	482.108	645.479	856.489	742.303	430.779	694.142	1341.35	1141.81	669.849	1389.45	341.944	813.307	1023.86	905.127	1344.32	530.722	755.976	465.563	1044.14	481.471	627.973	814.69	498.027	1212.87	790.458	1275.24	1043.77	625.249	384.302	590.068	413.247	1258.27	457.045	623.439	486.479	538.434	429.189	480.009	555.071	306.973	477.622	284.135	517.982	125.792	178.435	335.163	587.207
hsa-miR-424-5p	59.044	75.4495	99.4385	140.885	84.9458	147.729	113.862	75.8767	99.0846	103.443	126.882	153.573	301.374	110.469	100.117	230.942	173.499	146.887	53.3298	111.988	169.121	15.724	86.4302	41.9137	21.5607	128.262	65.251	60.612	100.527	63.1235	63.1409	70.1479	78.5251	49.642	71.7781	121.02	41.4396	52.9826	41.6164	61.3625	114.069	94.1086	22.7612	29.9323	154.668	71.3208	109.271	22.9874	51.4003
ebv-miR-BART2-5p	334.506	326.461	319.355	387.516	690.208	912.323	888.126	414.357	973.354	892.294	680.178	930.025	1376.47	851.44	1444.32	1588.29	1331.82	1034.19	1021.39	937.824	825.877	1453.07	1558.07	873.223	1322.31	1473.52	1479.61	1948.81	1903.51	1210.23	1320.19	957.924	983.095	1632.58	2236.79	2072.24	1178.47	1747.58	1498.83	1886.3	2067.54	1437.65	1894.13	2748.62	4487.97	1944.13	1711.44	2488.59	1930.67
hsa-miR-27a-3p	754.476	545.995	465.138	686.978	735.437	737.977	679.379	404.625	1104.54	1260.66	804.88	1010.38	550.173	1128.99	772.093	861.976	1311.37	553.984	909.961	595.534	586.49	285.104	710.534	766.789	231.955	1315.89	858.648	932.871	1128.19	544.168	404.257	224.198	307.227	342.375	491.781	837.639	274.165	327.595	463.657	616.282	597.969	305.106	312.438	255.535	412.102	211.654	333.696	241.665	568.651
hsa-miR-28-5p	868.199	311.209	255.94	144.309	152.218	260.189	92.9876	113.283	162.299	155.917	112.005	180.303	148.203	221.229	214.463	724.24	172.507	85.7396	251.992	143.861	159.849	78.1324	215.689	128.307	143.224	220.959	146.374	127.301	175.458	105.569	221.383	290.831	142.705	73.1224	192.994	235.489	156.368	105.601	101.817	162.04	50.6973	137.926	96.2972	163.074	182.176	95.3252	175.226	505.127	254.682
hsa-miR-1205	1.83794	0.324514	0.19848	1.71215	0.950176	0.332722	1.89771	1.0644	0.553545	0.463349	1.23186	0.161997	0.620963	0.145545	0.897335	0.69041	0	0	0.176589	0.124018	1.85451	0	0.516001	0.610987	0	0.458897	0.783796	0.307675	0.309632	2.17667	0.155903	0	0.224144	0	0	0.982568	0.337364	0.121242	0.476524	0.265639	31.1984	0.373447	0.181123	0.26646	0	0	0.356513	0.119106	0.278341
hsa-miR-181a-2-3p	203.323	81.1285	36.7188	353.11	163.81	826.481	144.226	248.766	239.242	330.715	786.213	265.837	137.854	210.167	181.39	314.827	595.139	1128.9	216.144	146.713	164.794	152.486	258.775	268.223	79.3716	302.872	418.743	83.303	170.814	175.766	225.124	82.9855	492.145	94.9778	66.301	197.66	147.091	58.0747	209.67	193.119	913.852	76.3076	62.5479	75.0529	115.742	20.5422	46.8814	66.58	124.79
hsa-miR-146a-5p	351.277	879.595	767.225	602.675	453.044	555.646	235.316	172.281	315.299	374.733	406.989	213.998	576.047	205.801	340.731	321.04	234.84	78.7608	57.3913	590.077	388.366	322.037	340.561	149.57	241.195	363.217	204.963	52.2278	226.444	68.5652	404.413	38.0541	302.818	217.336	165.897	256.123	81.7546	708.294	81.4855	235.622	271.036	108.424	418.998	90.9517	380.442	311.826	290.914	42.6398	113.099
hsa-miR-3128	0.459486	0.324514	0.29772	1.63062	0.380071	0.332722	1.89771	2.1288	0.664254	0.231674	1.6109	0.161997	0.206988	0	1.28191	2.07123	0.794048	0.664648	0.706354	0.124018	0.978771	0	0.516001	1.09978	0	0.229449	0.391898	0.461512	0.516053	0.544168	1.24723	1.22262	0.224144	0	0.288265	0.655045	0.337364	0.242483	0.158841	0.265639	14.6242	1.24482	0.0603744	0.4441	0.51902	0	0.356513	0.714634	0.463902
hsa-miR-718	26.4204	0.486771	4.16808	10.5175	4.18078	7.31988	11.3862	6.53847	1.88205	1.62172	27.3853	3.56393	6.41662	2.76536	9.10154	5.86848	1.19107	8.3081	2.47224	3.10045	13.5483	0.609457	1.548	12.7085	0.947721	2.29449	1.56759	0.846106	2.06421	4.35335	1.71494	2.29242	1.49429	0.324988	1.15306	4.74908	3.31742	0.242483	1.11189	2.39075	68.8964	11.9503	0.422621	2.13168	3.63314	5.53948	2.67384	4.04959	2.04117
ebv-miR-BART21-3p	45.0296	60.1973	44.4595	64.0832	75.0639	101.147	34.1587	84.696	58.6758	83.8661	50.2221	127.33	263.702	237.384	259.586	172.602	203.673	136.585	60.9231	98.3462	172.264	82.1548	141.126	182.319	99.6292	263.637	180.469	117.07	283.829	210.049	321.005	97.9626	127.164	104.727	197.029	331.289	155.075	297.891	97.2108	169.477	75.071	205.769	111.995	261.397	407.95	257.124	283.249	110.649	344.679
hsa-miR-382-5p	13.5548	2.2716	0.893161	14.4309	8.17152	6.98716	17.0794	8.81933	8.6353	28.6118	7.48594	16.1997	5.79566	15.5733	4.61487	5.17807	27.5932	5.98183	10.5953	10.5415	9.27257	4.87565	13.416	13.1973	0.23693	19.0442	22.5341	26.1524	16.5137	3.80918	6.54794	5.80745	5.00588	7.31224	6.1977	7.36926	14.1693	6.18332	13.8192	20.1885	16.5741	3.73447	3.32059	6.48386	22.3179	2.76974	2.13908	5.71707	14.381
hsa-miR-455-3p	51.4624	50.1374	59.544	80.1447	73.1636	102.146	157.51	69.4903	78.2713	141.901	122.618	121.012	67.478	152.677	64.9927	79.7423	227.693	87.0689	121.493	49.6072	67.5867	20.1121	154.284	122.808	19.3098	209.487	134.617	32.9981	104.862	162.706	48.33	29.6486	36.4608	14.2182	54.338	101.205	51.673	30.0679	53.6883	164.962	81.2457	78.1748	10.2033	36.505	53.9781	60.4726	63.4593	25.2504	104.1
hsa-miR-29c-3p	2679.26	976.949	1545.27	693.827	895.826	2567.61	552.232	743.105	943.13	644.287	596.885	478.377	964.77	1307	1661.1	1209.6	638.216	459.604	1046.11	649.11	866.418	351.047	552.379	1555.33	1423.24	1060.28	949.961	759.957	696.878	564.302	1120.48	272.645	493.416	702.381	798.927	648.822	597.191	832.203	300.686	566.607	580.094	248.342	500.504	329.522	214.874	539.637	502.683	361.724	645.658
hsa-miR-484	175.294	105.954	173.67	83.4875	170.652	252.203	463.04	225.805	98.4203	196.807	82.6296	83.5904	192.706	106.539	186.389	177.78	104.616	160.513	81.7605	95.8659	101.844	124.451	156.348	70.1413	197.363	153.501	179.293	107.455	186.811	131.145	213.276	39.5824	109.98	47.4483	141.682	99.5669	98.6791	144.399	98.6404	104.662	117.644	128.341	63.9365	94.0604	334.249	76.3986	101.963	57.0516	49.823
hsa-let-7g-5p	2458.02	2380.31	10103.2	1127.57	4140.68	2368.31	1668.08	1133.74	3842.05	1592.65	5091.76	2465.43	9479.83	2268.61	1858	11643.8	791.268	1927.81	2529.98	2069.24	1403.56	704.044	1725.51	2050.84	1573.1	1323.23	964.461	2309.41	1881.94	1554.14	2717.55	6025.84	1648.5	876.981	4389.42	7654.7	1193.71	1201.26	2065.89	1862.13	1279.78	5439.25	1212.5	3476.06	4867.37	579.799	1087.9	3184.53	2127.18
hsa-miR-125b-5p	334.736	137.756	92.7895	446.218	170.272	324.404	603.471	134.419	275.555	499.258	247.415	352.181	247.557	225.741	84.4777	414.591	381.738	168.821	299.847	447.829	158.406	41.0774	279.157	306.593	225.084	358.399	179.685	424.822	239.965	170.325	235.57	44.6257	205.689	160.057	197.318	108.41	209.841	161.858	138.351	418.115	164.441	79.5441	69.491	93.0834	371.099	158.568	218.186	65.0317	140.098
hsa-miR-139-3p	33.5425	12.9806	8.33616	27.5574	17.1032	15.3052	20.8748	16.2702	22.9168	24.7892	15.9195	22.0316	24.4246	32.4566	16.4084	40.0438	34.5411	27.5829	37.9665	12.6498	13.7028	7.80105	18.06	23.8285	104.605	16.9792	13.9124	28.2292	9.7018	13.6042	21.8265	36.2202	19.2017	91.1592	14.5574	26.6931	8.43411	7.03201	12.3896	15.9383	15.2742	13.693	8.15055	21.1392	87.7144	4.38542	7.66502	14.2927	17.2571
hsa-miR-126-5p	195.052	160.959	111.844	271.09	463.496	182.332	339.689	463.775	359.583	463.465	297.921	411.148	155.241	349.017	503.661	258.213	447.843	494.498	342.935	205.87	357.406	85.8115	162.282	288.63	106.263	253.311	270.018	262.37	324.907	208.961	202.207	121.345	183.2	247.397	175.554	173.096	107.9	76.3822	211.576	170.54	216.439	191.578	141.035	199.934	371.619	63.9348	109.806	161.984	144.459
hsa-miR-572	165.415	0.811285	2.67948	4.15807	1.14021	2.9945	3.79541	2.58498	1.43922	1.15837	20.6574	0.809985	3.51879	1.30991	4.48668	2.41643	1.78661	4.98486	1.76589	1.98429	6.59383	0.365674	0.516001	5.49888	0.118465	1.37669	0.587847	0.846106	0.928895	3.26501	0.46771	1.52828	0.523003	0.406235	0.720663	2.45642	1.29323	0.242483	0.953047	1.32819	16.8991	4.10791	0.241498	0.79938	3.11412	4.38542	1.42605	1.07195	1.29892
hsa-miR-140-5p	214.58	219.371	120.974	124.416	173.692	263.516	172.691	84.696	164.956	140.047	152.656	175.281	170.558	147.728	132.293	260.284	184.418	235.618	123.612	122.778	158.406	136.153	186.534	80.8947	90.0335	197.326	137.36	106.609	199.506	208.961	112.718	307.489	116.331	43.8734	165.464	120.528	126.849	131.79	132.632	165.759	97.1699	184.358	98.2292	132.519	66.4346	65.5505	98.2192	109.458	81.7395
hsa-miR-199a-3p	674.985	202.659	250.482	630.885	401.925	676.756	890.024	237.666	559.634	1816.33	654.877	379.073	549.138	1381.95	232.923	1630.75	1045.36	235.285	892.126	564.406	407.838	124.573	1284.84	796.972	178.527	1320.71	670.733	468.358	900.512	432.07	275.481	174.224	404.43	293.058	400.112	854.67	629.522	184.651	434.431	1273.21	252.837	246.35	111.451	245.143	881.296	212.808	405.533	186.281	557.888
ebv-miR-BART20-3p	2.75692	1.29806	0.992401	7.4193	4.75088	4.99083	1.89771	7.1467	12.0673	9.49865	12.0344	12.3118	25.6665	6.40399	5.38401	25.2	18.0646	21.6011	5.12107	6.2009	11.4877	8.28861	12.642	5.74328	2.48777	15.6025	0.195949	30.0752	30.1375	14.1484	8.26288	18.1865	7.62089	13.2433	12.3954	15.066	19.286	10.6693	14.2957	13.2819	35.7481	14.9379	20.0443	26.8236	33.7363	7.84759	16.3996	23.2256	17.8138
hsa-miR-4707-5p	33.7722	8.43736	20.4435	47.777	16.5331	54.8991	55.0335	19.7675	13.1744	4.74933	39.7039	7.61386	43.2604	8.15053	20.1259	35.5561	6.35238	47.19	20.4843	16.1223	27.9722	4.87565	8.51402	51.4451	5.4494	13.308	3.52708	6.61501	5.26374	40.2684	8.26288	9.78097	13.4486	2.35616	6.34184	14.7385	18.1052	2.66732	6.67133	18.5947	64.9966	37.5936	2.41498	16.6093	46.1928	30.9287	18.8952	20.9626	14.4737
hsa-miR-942-5p	311.072	134.187	94.9727	41.2546	58.3408	243.885	89.1922	71.7711	35.6483	193.912	36.2926	31.1034	97.9052	68.8429	73.0687	192.279	37.9158	38.8819	134.207	104.919	31.6298	47.7814	59.0821	49.2456	71.316	22.486	69.7578	46.382	68.2222	61.491	49.1096	77.9421	116.704	19.0118	71.7781	57.8078	79.618	67.6528	85.9331	42.7678	41.5978	79.0462	75.6491	83.4908	106.399	45.7007	41.3555	101.835	58.1733
hsa-miR-421	17.2307	11.8448	6.74832	11.0882	13.3025	3.65994	0	5.62613	14.06	5.44435	8.62304	10.3678	14.6961	2.9109	16.793	7.59451	7.54345	6.97881	6.00401	3.72054	5.25446	6.33835	3.35401	2.32175	5.56786	5.50677	4.50683	5.76891	6.60548	6.53002	4.20939	19.4091	2.91387	5.68729	4.90051	16.8674	4.16083	4.60718	2.54146	2.92203	5.19973	4.35688	5.4337	8.17144	7.26628	3.69298	1.78256	6.66991	3.80399
hsa-miR-7-1-3p	173.686	119.583	314.591	45.5757	117.822	583.261	271.372	319.625	95.099	177.926	62.6355	135.429	264.323	321.8	179.082	294.114	105.013	362.566	276.538	81.2318	87.6773	106.899	142.674	192.583	346.984	135.145	211.429	64.3041	126.536	299.293	196.282	114.162	119.469	33.23	235.08	113.159	249.987	198.109	150.105	90.8484	152.092	141.038	119.904	133.052	63.3205	339.755	147.596	150.43	82.389
hsa-miR-4437	22.7446	2.92063	10.8172	51.8536	29.2654	34.9358	37.9541	20.3757	34.0984	2.31674	22.8368	30.1314	26.0805	7.13172	53.8401	62.4821	28.1887	30.2415	39.3793	5.95286	38.2751	0.853239	24.2521	59.1436	1.54005	27.9927	10.1893	14.153	22.7063	61.491	17.9289	34.9976	25.403	1.21871	10.2334	31.9335	13.7757	1.57614	30.021	13.0163	43.2227	41.5771	0.664119	21.9385	23.8749	9.46327	7.66502	22.8683	15.6799
hsa-miR-6862-3p	22.7446	0.486771	2.38176	9.70216	3.61067	3.99266	9.48853	16.4222	3.98552	1.50588	22.2683	2.10596	4.76072	1.01882	10.1271	6.9041	1.78661	7.97578	1.23612	2.60438	13.9604	0.853239	1.806	5.25449	0.118465	2.52394	2.74329	1.46146	1.65137	3.26501	4.36529	1.83393	3.51159	0.162494	1.72959	4.2578	3.14873	0.606208	2.06494	1.32819	25.9986	3.23654	0.482995	1.24348	4.67118	1.61568	1.60431	1.54837	2.50507
hsa-miR-93-3p	8.73024	13.9541	7.04604	13.7787	15.0128	20.296	56.9312	27.0662	12.6208	12.3946	23.7844	5.1839	38.7067	9.46044	6.53773	23.4739	9.13155	23.9273	6.71037	9.6734	7.52108	17.4305	20.64	3.91032	4.02781	22.0271	20.7706	14.8453	14.1399	25.0317	10.9132	5.65463	7.62089	4.22485	11.8189	17.0312	12.8198	11.3967	12.3896	11.6881	13.9743	14.3155	13.1012	13.5006	18.6847	15.926	21.569	8.4565	6.68019
hsa-miR-744-3p	16.3118	15.5767	15.283	18.6705	15.2028	33.6049	30.3633	31.1718	10.7388	11.6996	28.3329	12.7978	38.9137	19.212	9.99888	24.1643	21.2408	36.2233	17.4823	14.138	9.99377	13.2862	36.8941	9.04261	4.50167	24.551	36.4465	16.9221	14.9655	38.6359	15.4344	7.94704	20.6212	3.57487	12.1071	23.5816	17.2618	13.0941	10.1658	18.0634	13.9743	34.4816	8.39204	20.4286	17.1277	30.4671	19.0734	10.0049	12.247
hsa-miR-874-5p	100.398	17.8483	25.207	114.958	23.1843	71.8679	34.1587	50.0269	44.505	15.4064	358.093	25.9195	36.4298	13.2446	78.7091	41.0794	27.3946	187.098	70.9886	14.138	112.147	6.94781	12.126	186.84	13.1496	40.6124	5.09467	14.3069	13.6238	162.162	11.8487	94.7532	30.0353	9.26217	12.3954	30.9509	22.8845	9.82057	17.1548	36.6581	657.765	49.5439	6.03744	14.5665	15.0516	27.005	14.9735	28.228	32.4731
hsa-miR-147b-5p	0.689229	1.94708	1.09164	13.2895	3.42063	2.66178	0	10.7961	4.64978	0.810861	3.12704	1.13398	3.3118	0.727726	4.35848	7.93971	1.98512	8.97275	0.529766	1.11616	1.4424	0.853239	0.258001	1.58857	0	3.90063	0.783796	3.99977	1.13532	3.80918	1.87084	0.611311	1.19543	0.0812471	0.432398	9.49816	1.74305	0.848691	2.06494	1.06255	23.0738	1.99172	3.32059	1.06584	0	0.230812	0.178256	1.19106	2.22673
hsa-miR-4491	29.1774	34.074	13.8936	15.0017	12.1623	28.6141	11.3862	17.0304	9.18885	26.295	12.0344	8.09985	15.5241	16.7377	6.53773	41.0794	10.1241	9.96972	23.8395	7.44108	8.2938	20.1121	28.3801	10.509	4.97554	8.4896	30.3721	14.23	16.9265	40.2684	19.4879	24.4524	19.0522	4.79358	22.6288	9.00687	29.0696	10.6693	15.4076	11.4225	22.0988	22.0334	11.4108	23.9814	14.0135	5.30867	11.9432	33.7069	6.68019
hsa-miR-3662	22.5148	34.3985	12.2065	57.8868	26.2249	29.2795	26.5679	17.6387	26.238	12.6263	26.3429	20.8976	58.9915	11.7892	50.7635	97.0026	17.072	23.595	25.4288	10.1695	37.76	32.4231	19.092	24.3173	12.3204	21.3387	10.3853	16.076	11.9724	32.6501	14.1872	31.6353	33.1733	2.7624	11.0982	50.111	20.8041	23.0359	13.1838	9.56299	27.6235	31.3695	9.47878	13.0565	17.6467	9.69408	13.7257	31.9203	10.7625
hsa-miR-345-5p	9.64921	4.21868	9.62629	6.3594	3.61067	8.98349	5.69312	14.1413	8.30318	6.8344	9.38111	7.61386	10.7634	6.69508	9.48611	16.2246	8.3375	18.6101	5.47425	6.44893	13.6513	6.09457	3.87001	5.01009	2.01391	11.0135	9.79745	5.30739	8.97932	16.325	5.14481	2.13959	6.05189	2.35616	9.80102	7.36926	3.20496	1.69738	3.65335	2.39075	17.2241	7.46893	1.63011	6.12858	19.2038	1.15406	2.49559	3.45406	2.59785
hsa-miR-655-3p	3.2164	3.08288	0	1.22296	1.90035	2.32905	3.79541	1.21646	2.98914	5.09684	1.80042	4.85991	0.620963	3.34754	1.02553	0.69041	7.34494	0.664648	2.64883	1.73625	1.69997	0.975131	2.58001	2.81054	0	5.04787	3.72303	8.07647	3.09632	2.17667	0.46771	1.52828	0.373573	1.13746	1.15306	0.491284	1.91173	1.09117	3.33567	1.59383	2.59986	1.24482	0.724493	0.8882	3.63314	0.461623	0.891282	0.714634	3.61843
hsa-miR-199b-3p	671.998	202.983	250.283	623.303	408.386	680.084	937.467	238.122	550.334	1823.74	651.94	368.543	557.625	1392.43	235.871	1665.27	1091.62	221.992	879.941	552.004	418.553	126.279	1327.16	825.81	181.607	1337	670.733	468.666	906.395	397.243	281.406	161.233	408.54	290.377	402.418	848.939	627.779	182.832	455.874	1292.6	269.411	245.106	118.092	237.505	942.022	210.962	408.92	183.423	566.053
hsa-miR-7974	17.6902	63.9293	9.52705	47.4509	29.2654	32.6067	26.5679	25.2415	24.2453	18.534	18.4779	24.4615	35.1879	17.4654	19.9978	28.3068	17.6676	10.302	17.3057	7.31706	22.6148	52.9008	28.6381	19.0628	12.4388	18.8148	12.1488	24.2294	12.4885	15.7809	12.7841	21.7015	30.2594	3.33113	16.4311	44.8706	14.5629	52.7401	14.2957	13.5476	11.6994	45.0626	25.6591	17.9416	11.4184	5.77029	7.48677	18.8187	11.412
hsa-miR-2277-5p	5.28409	2.43385	3.37416	11.1697	5.13095	7.98533	11.3862	7.75493	4.98191	3.24344	8.81256	3.72593	8.4865	1.30991	10.1271	6.9041	3.3747	12.6283	4.94448	2.7284	9.99377	0.243783	4.64401	8.55382	1.06619	3.90063	3.33113	2.30756	2.99311	9.79503	3.58578	4.12635	3.21273	0.812471	5.04464	6.38669	5.51028	0.484967	4.60639	0.796916	25.6736	9.33617	0.362247	2.57578	9.86139	2.76974	4.0999	3.57317	2.87619
hsa-miR-19b-3p	2806.08	1705.65	1368.92	1090.8	2032.05	1535.18	2201.34	1142.26	895.968	1119.1	1196.14	596.797	1720.07	1385.3	1113.46	4368.22	810.524	1607.45	896.011	1228.52	825.722	3245.97	1339.28	725.242	1297.43	1209.65	1234.67	1799.74	1098.88	888.627	1389.72	765.82	801.091	548.58	1652.62	1206.27	1208.1	1824.81	1102.04	1047.68	969.099	1393.33	1461.06	1623.1	3366.37	1577.14	1175.24	1570.53	917.134
ebv-miR-BART2-3p	9.64921	10.2222	12.5042	13.4526	17.2932	43.2538	24.6702	15.2057	33.5448	17.1439	31.7442	43.9012	125.021	26.7803	45.5077	178.816	23.8214	32.2354	39.2027	57.5443	58.2111	28.8882	37.9261	78.2063	34.118	38.0885	15.0881	33.6904	53.4631	33.7384	38.664	80.5402	71.5766	55.0855	60.3916	82.8632	39.809	35.4026	44.7932	24.97	56.222	55.6436	42.2017	30.2876	106.399	67.6278	61.3202	74.5601	92.2237
hsa-miR-339-5p	373.103	76.5853	190.144	91.4775	177.683	187.322	871.047	119.821	113.145	119.66	178.715	74.5186	87.9698	106.685	184.851	492.952	130.621	704.195	141.801	101.075	285.338	187.835	91.5902	202.97	229.348	278.78	166.557	178.759	306.948	126.791	135.324	117.983	101.313	138.039	164.455	91.0513	54.0908	155.432	197.44	82.0824	220.338	150.126	41.8395	91.0405	552.757	57.9337	109.628	118.51	94.8215
hsa-miR-708-5p	63.1793	13.3051	14.489	39.9501	14.2526	17.967	18.9771	8.2111	30.1128	74.8308	26.0586	23.9756	14.6961	40.7527	21.0233	91.4793	59.1566	12.9606	45.5599	21.0831	32.4025	6.82592	33.5401	47.9014	4.7386	62.8689	15.6759	34.6134	39.1168	16.325	9.1983	16.3526	15.8395	7.71847	23.4936	16.5399	40.9335	8.85064	16.6783	20.4542	56.222	7.21997	5.55445	9.7702	21.2798	9.00165	20.4995	15.6028	25.7929
hsa-miR-1307-3p	368.048	407.265	412.342	242.717	461.216	802.525	315.019	318.256	145.472	324.46	136.926	191.156	376.097	374.779	353.806	242.679	267.197	189.092	348.233	170.649	138.11	185.641	457.693	165.822	516.034	169.333	592.746	124.762	228.405	275.893	425.928	124.249	348.768	76.616	252.809	236.963	211.809	311.955	233.02	320.095	119.594	291.662	115.194	170.979	173.872	321.982	129.949	262.985	153.366
hsa-miR-874-3p	122.913	20.4444	20.1457	35.5474	24.5146	101.813	51.2381	27.2183	27.013	38.2263	56.7605	19.1156	58.5775	28.2358	39.6109	36.2465	24.417	63.4739	32.4923	13.642	36.1115	17.0648	20.64	70.1413	45.0167	34.4173	31.7437	22.2295	16.2041	75.6394	30.0894	16.3526	16.8108	15.9244	16.4311	23.5816	31.5436	21.581	18.9021	24.7044	143.642	24.523	11.3504	34.1957	53.9781	21.2347	14.9735	48.9524	28.5763
hsa-miR-148b-3p	525.652	683.913	724.254	480.705	486.11	792.876	478.222	374.366	462.764	425.586	427.551	498.789	1678.05	478.989	441.232	1644.56	454.592	229.304	417.809	444.48	385.636	284.982	522.451	377.346	383.353	417.367	407.378	290.138	326.455	335.208	549.871	379.777	343.538	449.053	265.781	1411.62	299.973	406.038	266.694	430.6	265.511	410.542	248.139	236.883	915.033	434.387	384.142	226.658	261.362
hsa-miR-19b-1-5p	89.8295	110.659	89.8123	91.396	273.081	106.138	159.407	105.072	85.1352	133.213	135.126	79.0545	148.203	128.08	63.5826	121.857	78.4122	164.168	111.251	89.0449	70.2655	267.308	139.062	56.2108	77.7131	98.204	105.029	202.45	109.094	103.392	52.8512	76.5667	143.751	52.0794	190.111	78.2779	95.4179	116.028	192.992	111.834	141.043	156.35	141.397	154.991	118.337	131.563	119.967	208.911	89.8114
hsa-miR-571	63.8686	3.08288	7.04604	23.2363	14.0626	7.98533	0	20.5278	11.403	5.9077	7.95973	3.40194	7.65855	2.47427	32.1759	13.1178	3.97024	12.296	8.47625	1.73625	12.0028	2.19404	5.93401	6.59866	3.19856	8.71905	3.33113	5.99966	4.74769	8.70669	4.6771	5.04332	6.20132	1.70619	8.64796	9.66192	2.92382	1.09117	4.60639	6.37533	10.7244	20.5396	2.29423	5.68448	16.0896	4.38542	2.8521	4.64512	3.52565
ebv-miR-BART6-5p	238.703	336.521	126.928	402.191	552.433	308.1	242.906	231.736	517.786	505.977	301.996	790.059	533.821	1304.23	809.653	894.426	851.021	462.595	764.629	381.479	484.543	967.452	922.61	568.707	866.335	637.179	713.45	1103.55	837.244	550.154	1296.02	1411.21	549.452	913.786	821.556	1144.2	610.292	1304.92	1043.9	1234.69	495.599	994.364	1466.8	1654.36	921.261	889.086	622.471	2207.38	1524.57
hsa-miR-99a-5p	117.628	50.7864	29.4743	188.255	163.62	244.218	70.2151	34.9732	73.8429	249.629	102.529	82.1325	101.424	140.16	18.844	191.934	159.207	80.0901	366.775	163.952	49.2476	11.3359	206.4	223.255	25.5885	220.041	66.0348	363.98	92.0638	51.696	103.832	72.1347	128.285	73.6098	99.7398	57.1527	88.0521	88.7489	93.0809	491.963	33.4732	39.9588	32.3003	64.5722	192.038	40.1612	38.6816	47.2849	97.6049
hsa-miR-1181	58.125	3.89417	12.2065	56.99	8.93166	91.4985	17.0794	18.2469	14.2815	4.51765	55.4338	8.58584	58.7845	14.8456	32.8168	15.5342	6.55089	55.4981	19.2482	5.58081	38.2236	2.55972	7.74002	31.6491	4.26474	13.308	6.66227	12.6147	6.39906	29.3851	6.08023	7.33573	13.0004	2.43741	8.07143	12.6096	24.7401	3.27352	6.98901	15.9383	195.965	15.6848	2.95835	16.4317	20.7608	19.8498	9.09107	22.8683	18.1849
hsa-miR-4522	1.6082	0.162257	0.0992401	1.71215	0.190035	0.332722	1.89771	1.67263	0.110709	0.347512	0.0947587	0.647988	0	0.436636	0.384572	0.345205	0.397024	0.664648	0.176589	0	1.0818	0	0	0.855382	0	0.229449	0.195949	0.384594	0.103211	0.544168	0.623614	0.305655	0.523003	0.0812471	0.432398	0.163761	0.337364	0.121242	0.317682	0	6.49966	0.248964	0.120749	0.08882	0.51902	0.230812	0.178256	0	0.371121
hsa-miR-12135	14.2441	137.432	13.5959	113.165	166.281	61.5536	106.272	84.696	105.949	88.963	61.3089	75.9766	111.773	94.0222	64.8645	201.254	69.0821	154.531	95.711	29.3923	32.0934	49.7317	151.962	77.1066	23.693	85.5844	35.2708	105.302	41.3874	60.4027	197.685	30.7184	36.3113	9.50591	126.404	91.3788	46.5001	33.4627	143.91	80.7542	45.4976	188.84	29.7042	111.647	9.86139	67.1662	34.2252	87.3044	111.893
hsa-miR-12132	15.3928	7.13931	6.84756	28.3727	21.0939	17.6343	3.79541	20.6798	13.9493	6.25521	13.5505	9.07183	20.4918	8.15053	28.8429	43.1506	5.95536	33.2324	10.9485	3.59652	14.3725	4.75376	5.41801	21.6289	4.02781	12.6197	5.68252	10.6148	9.90822	25.0317	14.0313	12.8375	10.8336	2.43741	13.2602	35.8637	9.67111	2.78856	11.9131	7.96916	27.2986	23.9006	6.58081	9.41492	9.34236	7.15516	3.92164	16.0793	7.60799
hsa-miR-342-3p	940.798	297.742	587.005	259.105	212.459	751.619	423.188	291.798	157.982	194.375	318.294	171.069	391	213.66	458.41	437.72	120.894	134.924	181.356	507.73	393.621	156.752	209.496	233.153	290.595	177.364	213.78	102.533	170.814	82.1694	367.62	128.987	178.792	170.294	183.193	330.798	170.369	435.015	82.9151	169.212	126.743	92.6148	166.754	88.1983	395.493	399.535	257.402	84.4459	73.1109
hsa-miR-5693	2.29743	0.973542	0.59544	2.69052	3.42063	3.65994	5.69312	4.10555	2.98914	1.15837	2.55848	2.42995	5.58867	1.89209	4.23029	5.86848	2.97768	4.32021	2.47224	0.744108	3.09086	0.609457	2.064	2.93274	0	3.67118	0.783796	2.23064	2.8899	6.53002	2.49445	1.98676	1.41958	0.568729	1.87372	5.56789	1.74305	0.363725	2.06494	1.32819	12.9993	5.47722	0.784867	1.59876	5.70922	0.923246	1.24779	3.21585	2.04117
hsa-miR-15a-5p	303.72	290.115	252.467	241.576	282.392	646.146	278.963	322.362	312.753	249.977	243.435	185.163	388.309	232.436	305.094	433.577	213.4	300.753	236.276	181.314	213.578	226.352	280.189	157.757	136.827	387.768	262.18	327.982	405.308	353.709	305.882	208.457	166.539	88.803	266.934	219.113	183.301	221.63	250.969	197.37	246.987	348.799	182.814	297.458	224.217	172.878	181.108	182.232	192.334
hsa-miR-18a-3p	41.124	16.5502	18.9549	17.2845	28.3153	42.5884	62.6243	26.1539	12.0673	17.1439	16.109	15.0657	55.6797	24.1605	22.8179	38.3177	22.2333	29.2445	12.891	18.4787	11.0756	27.1818	27.8641	8.06503	23.2192	18.8148	32.9194	16.2299	13.5206	18.5017	23.3855	8.40553	15.5406	8.04346	28.1059	16.5399	14.844	35.645	13.025	28.1577	23.7238	28.0085	10.5051	17.9416	61.2444	36.2374	25.8472	19.0569	7.60799
ebv-miR-BART18-3p	131.413	163.068	119.783	243.777	322.49	386.956	121.453	134.419	217.543	296.312	186.106	357.527	330.352	771.099	575.576	303.435	419.257	120.966	512.99	139.148	334.637	376.4	540.253	394.087	406.335	564.673	473.609	444.283	406.65	397.243	617.845	588.998	307.376	498.613	525.652	833.054	337.308	992.363	527.988	676.05	303.534	729.092	509.5	586.212	727.666	386.379	177.543	797.888	743.449
hsa-miR-34c-3p	3.90563	4.5432	1.58784	4.64725	1.52028	2.9945	3.79541	5.62613	3.6534	4.0543	2.65324	4.37392	0.827951	2.32872	7.43506	1.72602	1.78661	1.66162	1.41271	1.11616	4.3272	1.3408	3.87001	2.68834	2.84316	6.42456	2.74329	2.76907	1.85779	2.72084	2.18265	0.611311	0.821861	1.86868	2.73852	1.80137	1.57437	3.87973	1.42957	0.796916	9.09952	1.61827	2.05273	0.35528	3.11412	1.38487	1.24779	3.09675	1.76283
hsa-miR-6836-3p	48.246	4.38094	10.7179	25.0299	10.0719	35.6012	36.0564	18.2469	14.5029	4.28598	40.0829	9.71982	25.4595	9.16935	25.8945	15.5342	11.1167	24.592	15.5398	4.71268	41.469	2.68161	6.96602	31.7713	3.31702	10.0957	6.27037	9.46101	10.4243	28.2967	9.1983	11.6149	6.6496	2.59991	6.05357	15.066	13.0448	1.93987	7.46554	10.0943	106.594	19.0458	2.05273	8.882	16.0896	14.0795	10.1606	18.9378	8.99969
hsa-miR-221-3p	92.8162	109.686	60.7349	49.1631	59.481	123.44	37.9541	101.27	61.3328	222.176	59.2242	39.6893	68.099	175.819	58.455	61.4465	149.281	36.5556	72.7545	133.319	82.6289	45.5874	73.0142	74.4182	59.1141	163.367	123.252	106.994	149.759	34.2826	75.1454	11.3093	55.4383	79.9471	75.2372	97.2742	68.9348	57.1048	52.0999	124.053	78.9708	20.6641	41.1754	46.0976	171.796	62.5499	36.5425	32.754	78.4922
hsa-miR-5682	0	0	0	0.407654	0	0	0	0.304115	0	0	0	0	0	0.145545	0.128191	0	0.198512	0	0	0	0.103029	0	0	0	0	0.229449	0.195949	0.0769187	0.103211	0.544168	0	0	0	0.0812471	0.144133	0	0.112455	0	0	0	0.649966	0	0	0	0	0	0	0	0
hsa-miR-708-3p	26.6502	8.76188	10.4202	27.4759	10.4519	17.967	24.6702	5.16995	11.0709	43.0914	18.1937	6.96587	11.1773	29.5457	6.66592	24.8547	23.4244	7.64345	19.0716	13.0219	13.2907	3.77863	24.7681	23.8285	3.67242	32.1228	15.48	10.9225	16.6169	11.4275	6.54794	3.97352	10.5348	2.7624	13.4043	13.1009	20.1856	4.72842	9.05395	22.5793	10.7244	3.4855	3.38097	5.06274	6.74726	9.23246	11.0519	8.5756	11.5048
hsa-miR-330-3p	8.27075	2.75837	3.57264	3.34276	2.47046	7.98533	1.89771	4.56172	2.65702	2.31674	1.89517	1.94396	1.44891	1.30991	2.8202	1.72602	1.98512	2.65859	1.76589	3.34849	2.42117	0.609457	3.09601	1.83296	2.96163	2.06504	1.76354	0.999944	1.961	2.17667	0.779517	1.22262	1.41958	2.11242	1.15306	3.11147	1.18078	1.93987	0.635365	1.59383	10.3995	1.3693	0.54337	0.71056	3.63314	0.230812	1.24779	1.90569	0.927804
hsa-miR-338-3p	85.9239	50.6242	122.065	128.411	92.7372	82.1823	85.3968	90.6263	90.0064	104.369	148.582	120.364	38.9137	91.5479	69.3512	50.3999	96.4768	63.1416	98.3598	95.7419	158.922	29.8634	100.104	84.6828	37.9088	87.6494	99.3461	129.3	184.747	47.8868	60.6464	24.1468	112.819	182.156	59.815	24.2367	38.5158	34.6751	97.6873	82.348	84.8205	32.9878	47.6958	74.2535	91.3476	38.0839	29.4123	21.7963	37.0194
hsa-miR-150-3p	5.28409	5.19222	3.87036	7.58236	4.75088	10.9798	22.7725	12.6208	2.54631	5.09684	8.33877	3.23994	40.3626	5.53072	6.79411	23.4739	2.97768	13.6253	1.5893	9.54938	2.73026	2.55972	4.12801	3.29933	10.3065	4.35952	9.6015	0.769187	3.09632	6.53002	8.41878	0.764139	2.98859	2.92489	9.36862	15.3936	2.41778	5.09215	3.01798	3.4533	9.4245	2.73861	3.62247	1.7764	5.1902	8.0784	4.99118	3.09675	1.76283
hsa-miR-106a-5p	383.441	318.51	119.485	136.646	562.694	198.302	297.94	327.076	262.823	134.255	212.259	270.697	152.757	229.234	225.103	417.007	424.418	796.581	452.773	182.306	105.501	638.954	359.653	104.479	153.886	315.492	141.867	380.979	181.031	625.793	287.018	578.911	90.5542	160.95	162.149	227.792	396.178	435.015	511.151	95.3643	242.762	140.665	404.871	301.81	253.282	233.12	131.553	352.672	153.737
hsa-miR-92b-3p	44.3404	30.6666	63.2159	58.8652	71.8333	70.8698	104.374	57.4777	60.2257	52.1267	35.9135	72.5746	54.6448	60.8379	46.2768	57.304	76.6256	66.1325	61.0997	67.4658	22.3572	47.7814	62.4361	25.1727	21.2053	64.2456	110.711	52.4586	50.8828	66.3885	32.8956	28.2731	16.5119	25.9991	39.2041	35.5362	14.6191	49.3453	58.9301	46.7524	54.5971	52.7805	13.8861	35.9721	100.69	27.9282	17.8256	63.4833	35.5349
hsa-miR-30d-3p	18.1497	14.2786	31.0621	8.88685	13.8726	37.5976	26.5679	12.3167	6.1997	12.5104	6.15932	8.09985	24.2176	22.8506	11.1526	26.926	10.1241	11.299	16.0696	10.5415	7.31503	9.99509	17.286	13.5639	23.693	13.0786	19.203	8.84566	8.66969	15.2367	12.6282	3.97352	12.0291	4.22485	15.7105	11.7908	8.04052	15.6402	12.7073	15.1414	17.5491	13.0706	6.15819	5.7733	2.07608	15.6952	9.98235	10.124	6.77297
hsa-miR-106b-5p	1535.83	714.093	617.67	424.938	500.743	1215.1	434.575	592.568	620.524	498.1	411.253	343.272	655.323	442.457	895.412	1634.2	431.366	571.265	491.976	266.143	355.603	440.028	430.603	386.999	529.302	640.621	318.221	493.126	745.903	663.885	530.851	545.595	306.255	238.46	393.338	348.648	482.656	487.998	418.547	330.986	310.359	397.596	363.816	430.955	324.388	222.502	174.335	375.183	347.277
ebv-miR-BART3-3p	158.063	65.5518	124.249	99.3045	200.677	367.99	77.8059	128.184	189.866	364.771	169.334	233.438	406.938	933.964	706.331	593.062	374.989	193.745	367.657	218.768	307.798	190.516	392.161	360.727	570.291	434.117	446.764	462.359	458.978	235.081	785.129	333.929	350.337	469.852	702.935	690.418	378.523	628.88	405.363	634.345	319.783	404.816	347.213	572.534	1455.85	395.38	277.902	481.425	786.499
hsa-miR-891a-5p	1.37846	0.486771	0.39696	1.38602	1.14021	0.665444	0	1.52057	0.221418	1.8534	0.947587	0.323994	1.24193	1.01882	0.512763	1.03561	0.99256	1.66162	1.41271	0.124018	0.669685	0	1.032	1.22197	0.829256	2.75338	0	0.692269	0.412842	1.08834	0.46771	0.764139	0.597717	0.0812471	1.00893	1.63761	0.337364	0.363725	0.476524	0.796916	9.09952	0.871376	0.362247	0.62174	0	0.230812	0.534769	0.238211	0.371121
hsa-miR-134-5p	215.958	36.9946	9.72553	121.481	87.4162	177.341	225.827	85.4563	157.428	412.033	113.237	509.48	54.0238	224.431	46.9178	111.501	577.074	87.7336	209.081	116.825	137.595	36.3236	276.319	254.293	21.4422	336.601	261.2	186.297	244.299	213.858	56.1252	100.866	64.6282	89.6968	81.2908	52.2399	151.702	67.0466	187.274	287.687	149.167	56.017	25.7195	51.7821	182.695	22.1579	53.6552	50.6199	196.23
hsa-miR-130b-3p	152.779	131.104	125.042	83.6506	145.187	147.729	94.8853	81.0466	77.9391	42.9756	106.604	49.2471	94.3864	79.6132	114.859	159.139	114.938	170.815	74.5204	61.2649	68.0503	127.255	79.7222	40.0808	126.995	109.906	89.9406	64.2272	86.8001	136.586	115.68	136.017	52.9727	45.0109	77.8316	123.967	75.1198	75.5335	89.4276	47.2837	50.6973	110.914	85.0676	78.961	74.7389	79.3992	88.9499	63.7215	31.8237
hsa-miR-744-5p	25.7312	34.5607	18.8556	22.0948	21.664	30.6104	26.5679	26.3059	14.2815	13.3213	21.605	13.2838	37.8788	17.3199	19.7414	18.9863	22.6304	24.592	10.0655	16.6184	10.818	24.9877	19.866	3.42153	16.9405	28.6811	34.0951	23.1525	22.8095	22.8551	15.2785	7.64139	9.78762	10.2371	12.2513	14.5748	11.8078	12.7304	10.007	15.6727	17.8741	15.6848	15.8181	24.0702	25.951	19.1574	14.2605	12.8634	10.1131
hsa-miR-4463	0.229743	0.162257	0.19848	0.163062	0.380071	0	0	1.52057	0.110709	0.347512	0.947587	0.161997	0.413975	0.582181	0.256381	0.69041	0.198512	0	0.176589	0	0.412114	0.121891	0	1.09978	0	0.917795	0	0.0769187	0.206421	0.544168	0.155903	0.305655	0.149429	0.162494	0	0.327523	0.281137	0	0.317682	0.265639	1.62491	0.746893	0	0.17764	0	0.230812	0	0	0
hsa-miR-4632-3p	17.2307	0	2.58024	4.48419	2.09039	4.99083	3.79541	2.88909	2.4356	1.15837	4.54842	1.29598	3.3118	0.873271	5.12763	3.45205	2.58065	4.65254	3.35518	0.744108	7.5726	0.365674	2.58001	5.13229	0.829256	3.67118	1.37164	1.07686	1.85779	9.79503	1.55903	1.52828	1.27015	0.243741	0.720663	1.80137	1.96796	0.363725	0.953047	6.10969	165.091	3.60998	0.301872	1.15466	9.34236	0.923246	1.06954	0.952845	1.67005
hsa-miR-381-3p	161.509	80.4795	11.2141	117.893	93.6874	202.96	110.067	42.272	97.3132	317.278	99.4966	254.335	87.7628	266.057	31.4067	90.0985	268.19	59.1537	199.898	83.2161	73.7169	32.7888	207.948	193.805	14.3343	200.309	278.248	705.883	193.933	103.936	45.8356	68.4668	96.8302	68.6538	100.028	50.2747	161.822	66.1979	166.942	172.665	92.9451	36.2243	31.1532	56.756	93.4236	19.619	35.2948	47.8805	167.561
hsa-miR-222-3p	9.64921	15.9012	13.0997	14.1864	15.963	27.6159	7.59082	19.0072	16.8278	30.0018	15.9195	16.8477	22.3547	33.4754	13.5882	8.28492	25.211	5.31719	15.01	31.8726	12.1574	3.53485	17.802	12.0975	6.63405	29.8283	15.48	10.4609	40.0457	11.9717	10.7573	3.66787	16.8855	16.4932	10.3775	34.0624	13.2134	7.39574	17.6314	25.767	26.9736	6.22411	4.40733	5.06274	33.7363	18.4649	15.8648	6.07439	11.8759
hsa-miR-6832-3p	5.05435	13.1428	6.35136	165.263	55.4903	96.4894	47.4427	84.2398	36.9768	5.9077	37.5244	8.42384	69.1339	20.813	59.6087	144.986	13.6973	125.951	15.1866	5.08474	21.1208	16.821	15.48	35.3151	2.7247	92.2384	33.1154	44.0744	17.0297	72.9185	22.2942	14.9771	6.72432	1.46245	8.35969	186.524	19.3985	32.129	19.3786	11.6881	80.5958	17.6765	52.5861	22.205	38.9265	10.1557	7.84328	17.5085	30.8959
hsa-miR-1273h-3p	78.3424	75.4495	123.157	42.8852	39.3373	326.4	214.441	58.5421	19.7062	334.538	65.8573	40.1752	91.4886	83.834	56.1475	393.533	52.4071	93.0507	103.304	81.7278	49.6082	17.6742	175.182	90.0595	51.5323	30.0578	60.1563	10.6917	94.5409	139.307	43.497	74.8856	106.693	12.1871	79.4171	40.1215	48.8616	33.8264	42.8871	38.252	83.5206	98.9634	8.99579	98.5014	93.4236	51.471	138.149	42.1634	32.0092
hsa-miR-4709-5p	1.14872	0	0.4962	6.76705	1.14021	0.998166	0	5.47407	0.774963	0.579186	0.852828	0.647988	3.93277	2.18318	1.92286	3.10684	0.99256	0.996972	7.24013	0.124018	1.03029	0.487565	1.548	1.83296	0.47386	1.83559	0.391898	0.846106	1.03211	2.72084	2.02674	0.764139	0.821861	0.243741	0.720663	2.62018	1.40568	0.363725	1.58841	3.98458	12.9993	1.49379	0.362247	0.79938	0.51902	0.230812	1.06954	0.595528	2.69063
hsa-miR-761	4.8246	1.46031	1.19088	7.01165	2.66049	4.32538	1.89771	8.51522	1.77134	0.231674	2.08469	0.971982	2.69084	0.436636	5.89677	1.72602	0.198512	4.32021	0.706354	0.496072	2.73026	0	1.29	2.68834	0.947721	2.29449	0	1.61529	0.412842	11.9717	2.18265	1.06979	1.12072	0.162494	0.576531	4.2578	0.955866	0.969933	0	0.265639	12.0244	2.1162	2.95835	0.62174	0.51902	1.38487	0.534769	5.83617	1.48449
hsa-miR-146b-3p	41.5835	68.3102	109.065	104.033	31.1658	104.475	108.169	47.2899	42.7337	89.0788	124.134	93.1483	72.0317	35.2219	83.8367	47.9835	53.5982	66.1325	27.3712	128.235	48.4749	28.2788	31.9921	13.8083	64.9189	39.0063	31.5478	31.3828	60.5846	24.4876	61.4259	17.8808	80.7665	65.0789	24.0701	16.5399	10.627	58.0747	40.981	48.3462	107.894	10.7055	24.3913	10.4808	80.4481	43.1618	51.1596	13.1016	32.2876
hsa-miR-1229-5p	0.918972	0.162257	0.893161	5.21797	0.950176	1.66361	1.89771	6.23436	1.2178	1.73756	4.07462	0.323994	1.6559	1.74654	1.66648	4.14246	0.595536	0.664648	5.12107	0.372054	2.62723	0.121891	0.258001	1.58857	0.23693	2.06504	0.783796	1.2307	0.928895	1.6325	2.65036	0.611311	1.04601	0.0812471	1.00893	2.29266	0.955866	0.484967	1.58841	1.59383	10.3995	0.497929	0.482995	0.53292	2.5951	0.692435	0.178256	0.238211	2.31951
hsa-let-7g-3p	40.4348	23.5273	90.4077	31.4709	64.802	91.8312	89.1922	48.9625	38.3053	71.1241	82.8191	48.9231	68.5129	74.0825	40.7646	125.309	29.1813	51.8426	113.9	52.2116	38.8418	7.67915	58.3081	45.9462	18.3621	36.7118	38.9938	29.2291	59.6557	49.5193	41.6262	19.2563	65.3006	8.04346	78.5523	54.0412	34.4112	16.8526	62.5834	48.0806	58.8219	53.9008	16.9652	39.7026	27.5081	16.6184	29.0558	40.1386	40.9161
hsa-miR-151a-5p	362.764	476.873	188.755	145.125	125.043	245.881	159.407	78.3096	112.812	148.735	161.374	122.47	133.714	202.599	167.673	283.068	192.557	119.304	240.867	109.88	125.334	33.5201	118.164	130.14	234.087	183.1	154.408	59.1505	138.405	104.48	116.46	195.772	59.4729	77.7534	159.122	273.481	187.631	106.935	61.3127	130.429	59.1469	91.4944	81.264	111.291	267.295	69.9359	79.1458	322.181	119.872
hsa-miR-29a-5p	12.1764	6.97705	18.4587	14.4309	7.03131	13.3089	30.3633	22.8086	7.19609	10.657	16.109	7.77585	12.0053	14.7001	11.409	14.4986	8.73452	15.9516	10.4187	18.1066	12.2089	5.36322	12.126	13.3195	5.094	11.243	11.9529	6.92269	9.59859	8.70669	7.79517	1.98676	13.6728	1.86868	12.2513	11.2995	10.6832	4.97091	4.12987	11.1568	11.3744	6.22411	5.07145	5.24038	14.0135	16.8492	24.4211	6.3126	8.53579
hsa-miR-598-3p	199.876	199.414	113.134	89.3577	195.546	279.154	242.906	78.1575	71.8501	229.589	133.705	129.76	315.242	155.442	120.115	247.512	160.001	175.467	137.916	64.9854	22.5632	166.382	212.076	96.7804	71.316	74.8003	293.728	88.2258	69.2543	204.063	242.586	168.111	151.745	33.3113	161.429	83.682	290.471	251.698	138.51	83.1449	30.2234	217.346	130.771	208.727	58.1303	102.019	110.341	222.847	64.1112
hsa-miR-425-5p	1305.17	670.608	290.773	324.248	308.237	526.366	434.575	482.326	333.345	180.706	168.67	227.282	148.41	258.197	539.298	367.298	361.292	583.561	213.319	197.065	1060.78	724.888	255.421	231.075	587.824	342.796	311.951	338.135	494.276	295.483	411.897	528.784	257.093	346.6	289.995	188.981	297.274	510.064	200.775	163.102	407.854	209.13	306.038	352.171	201.899	218.117	225.673	353.625	244.291
hsa-let-7f-2-3p	28.4881	43.9716	18.3594	15.3278	30.4056	21.2942	56.9312	12.3167	32.5484	26.0634	50.2221	29.3215	50.091	24.1605	12.5627	45.9122	29.9753	99.0326	23.1331	35.3451	17.2058	34.1296	38.1841	26.2724	16.7036	55.9855	30.3721	32.9212	29.1054	49.5193	19.7997	18.4922	17.5579	10.8871	30.412	32.0972	19.9045	26.1882	32.7213	24.1731	45.8226	23.0292	48.7825	26.4684	9.34236	11.5406	28.1645	18.8187	18.8344
ebv-miR-BART4-5p	64.3281	42.8358	60.4372	92.8635	92.1671	124.771	214.441	156.923	164.956	142.711	195.108	220.64	272.81	325.73	275.738	488.465	144.715	368.88	135.797	249.152	261.126	141.15	320.437	176.209	143.58	418.973	473.609	275.908	294.976	222.565	318.667	249.415	171.022	288.915	312.047	352.906	227.608	285.888	307.675	415.459	261.286	320.293	190.421	445.788	709.501	322.213	364.891	481.187	313.041
hsa-miR-758-3p	8.04101	2.2716	1.9848	10.2729	6.27116	4.32538	11.3862	8.81933	10.7388	15.1747	7.77021	22.3556	1.86289	9.60598	3.33296	5.17807	27.9902	2.65859	10.0655	3.96857	6.79988	2.31594	13.674	9.287	0.47386	11.9313	9.6015	10.3071	8.56648	8.16252	4.36529	1.83393	2.16673	3.41238	2.16199	4.09403	2.47401	4.3647	9.05395	16.204	11.0494	2.73861	0.724493	2.84224	19.7228	0.923246	0.891282	2.50122	11.0409
hsa-miR-1251-3p	2.29743	0.324514	1.19088	8.64226	0.950176	3.65994	1.89771	5.47407	2.98914	0.579186	1.98993	0.971982	1.6559	1.01882	7.17868	3.10684	0.99256	3.98789	2.29565	1.24018	4.37871	0.365674	1.548	2.44395	0.23693	2.52394	0.783796	1.30762	0.825685	3.26501	1.87084	2.13959	1.86787	0	0.720663	1.47385	2.19287	0.121242	0.953047	1.32819	5.84969	2.61413	0.724493	0.97702	3.63314	0.461623	0.713025	1.42927	0.927804
hsa-miR-10b-3p	5.51383	9.57316	2.77872	5.95175	11.5922	2.9945	5.69312	7.1467	6.42112	11.1204	6.72787	3.23994	2.27687	8.87826	7.56325	4.14246	10.1241	5.64951	6.1806	8.68126	12.4149	4.14431	1.806	5.25449	4.85707	9.63684	4.89872	4.69204	1.961	2.72084	5.45662	5.34897	5.45417	12.4308	3.45918	5.89541	3.09251	3.39477	3.49451	4.25022	8.44956	3.98343	7.48643	6.03976	74.7389	1.15406	1.60431	2.73943	3.71121
hsa-miR-194-5p	573.898	448.803	416.213	316.91	420.168	603.89	216.338	353.23	560.409	430.219	198.425	307.632	314.414	278.865	634.159	194.005	352.756	239.606	496.744	422.405	185.091	562.407	367.135	366.348	525.985	162.909	503.001	275.754	341.214	266.098	387.264	374.122	296.468	168.019	315.218	160.486	423.111	237.512	353.263	273.608	190.44	179.005	223.748	379.528	115.742	165.953	201.964	831	140.098
hsa-miR-3911	62.7198	0.973542	21.7336	13.6156	4.94092	6.32172	1.89771	28.4348	3.98552	3.1276	25.7744	1.78197	10.9704	3.20199	49.2252	22.0931	3.57321	9.96972	6.88696	9.6734	10.8695	0.243783	3.87001	6.84306	1.42158	2.98283	3.52708	2.07681	3.922	10.3392	4.5212	0.916966	3.51159	1.29995	4.17985	9.3344	3.31742	0.363725	2.85914	1.59383	13.6493	4.10791	0.965991	2.13168	3.11412	7.61678	3.03036	3.81138	2.59785
hsa-miR-10399-5p	144.049	288.006	31.1614	58.9467	34.0163	388.619	94.8853	42.8802	65.9826	52.5901	90.2103	140.289	78.6553	67.3874	58.0704	137.392	126.651	79.7578	106.836	68.5819	55.4809	37.7863	54.1801	112.177	48.8076	58.7389	33.1154	27.3062	58.83	64.756	32.5838	207.999	75.8354	40.786	48.1403	52.7312	106.045	108.026	24.3027	71.9881	52.6472	31.1206	35.319	18.0305	10.8994	35.545	69.3417	40.8532	36.6482
hsa-miR-148a-5p	67.3147	29.044	41.2839	111.371	110.981	78.8551	22.7725	127.272	56.4616	25.6	23.2159	31.1034	47.6072	33.7665	280.097	54.1972	36.5262	33.5647	28.4308	12.5258	53.4203	44.7341	18.06	77.2288	20.1391	72.7352	30.3721	38.9978	14.4495	114.819	105.547	15.4356	39.9723	13.2433	31.8533	31.9335	16.4746	35.4026	40.1868	27.6264	39.9729	25.7678	13.7654	18.8298	11.9375	35.545	13.191	68.7239	57.2455
hsa-miR-3155a	3.2164	0.649028	0.29772	1.22296	0.760141	0.665444	0	1.52057	1.10709	0.231674	1.04235	0.647988	0	0.29109	0.512763	1.72602	0.595536	0.664648	0.529766	0.248036	1.39089	0.121891	0.516001	0.733185	0.710791	0.688346	1.17569	0.692269	0.206421	3.26501	0.623614	0.305655	0.523003	0.0812471	1.15306	0.655045	0.843411	0.363725	0.476524	0.265639	5.52471	0.622411	0.422621	0.62174	1.03804	0.692435	0.178256	0.595528	0.278341
hsa-miR-6785-3p	5.28409	0.324514	1.68708	3.09817	1.71032	2.66178	18.9771	4.10555	3.32127	1.04253	5.9698	1.61997	5.79566	1.16436	2.94839	2.76164	3.97024	4.32021	1.94247	0.868126	7.9332	0.487565	2.32201	5.01009	0.710791	0.917795	1.37164	1.76913	2.58026	8.16252	0.93542	2.29242	0.971291	0.568729	0.576531	4.74908	1.40568	1.21242	2.22378	1.85947	22.7488	4.73032	0.664119	1.95404	6.22824	0.692435	0.891282	3.93049	2.78341
hsa-miR-142-5p	490.961	422.193	845.625	330.363	794.157	945.928	516.176	373.909	399.66	330.484	498.715	319.134	1124.77	527.893	541.99	1253.09	243.773	476.22	521.113	318.478	389.705	226.84	580.759	368.059	169.761	401.535	305.289	286.676	526.168	390.713	525.706	460.47	367.746	68.1663	755.976	693.693	354.457	306.863	444.279	503.651	247.637	560.543	253.995	379.439	294.804	331.907	199.291	349.813	273.609
hsa-miR-3182	27.5692	40.7265	37.8105	81.9384	204.288	206.62	102.476	183.077	110.488	51.4317	96.5591	71.1167	147.375	96.0598	115.884	159.139	108.189	133.594	138.799	19.5948	88.7591	25.4753	113.004	162.645	16.3482	153.501	118.157	115.763	110.126	228.006	119.734	56.3934	70.5306	10.8871	120.783	187.507	54.3719	28.2493	107.694	109.709	284.685	230.666	48.1184	88.82	226.293	53.7791	42.425	117.557	76.2654
hsa-miR-1257	10.7979	33.1004	2.481	56.1747	39.3373	70.2043	15.1816	32.9965	34.8733	9.84616	19.8993	18.3057	16.973	34.4942	19.3568	14.4986	17.469	14.2899	36.5538	5.33277	19.7815	24.6221	32.2501	28.9608	29.7347	8.4896	18.8111	24.7678	8.87611	15.7809	22.4501	12.9904	2.39087	4.22485	13.6926	84.9921	3.31742	19.6411	10.4835	21.2511	14.6242	27.1371	11.29	17.4087	27.5081	6.0011	3.56513	28.4662	11.5975
hsa-miR-412-3p	13.7846	2.2716	6.74832	12.0666	4.18078	4.32538	7.59082	15.814	4.98191	2.20091	27.6695	0.971982	5.38168	5.09408	13.0755	5.17807	3.3747	10.302	2.47224	2.85241	20.3996	1.70648	1.548	4.03251	1.89544	2.52394	2.15544	1.69221	0.928895	6.53002	1.40313	2.59807	1.86787	0.974965	1.00893	3.43899	4.7231	1.21242	1.58841	3.4533	19.824	2.86309	0.905616	3.5528	3.63314	10.8481	2.8521	2.38211	3.24731
hsa-miR-105-3p	4.36512	1.1358	8.63389	6.84858	3.04056	3.65994	0	14.4455	2.65702	2.31674	14.3086	1.13398	15.3171	1.45545	8.97335	19.6767	1.5881	5.64951	1.94247	2.97643	9.94225	0.121891	1.032	1.95516	0.23693	0.917795	1.17569	2.53832	2.58026	2.72084	2.33855	1.06979	3.21273	0.324988	2.73852	7.53302	2.30532	0.121242	1.27073	1.06255	10.0745	5.47722	0.362247	2.2205	9.86139	2.76974	3.56513	1.42927	1.48449
hsa-miR-6887-3p	1.37846	0.324514	0.893161	1.30449	0.760141	0.998166	0	2.1288	0.442836	0.347512	3.03228	0.323994	2.69084	0	1.28191	1.03561	0.198512	1.3293	0.353177	0.62009	1.64846	0.365674	0.516001	1.22197	0.355395	0.458897	0	0.461512	0.516053	1.08834	0.46771	1.52828	0.672432	0.0812471	0.720663	1.47385	0.562274	0.363725	0.476524	0.796916	11.3744	0.746893	0.241498	0.97702	1.03804	0.461623	0.178256	0.476422	0.556682
hsa-miR-301a-3p	20.4471	14.2786	24.4131	36.1997	21.284	39.5939	34.1587	29.4992	18.4884	15.5222	14.9719	20.4116	31.4621	20.5219	25.1254	57.6492	31.3649	33.5647	15.7164	19.9669	20.7602	9.50752	33.0241	9.6536	10.4249	23.1743	31.9397	14.3838	19.8164	22.8551	30.5571	22.9242	11.9543	4.46859	11.3865	38.8114	18.8924	13.9428	12.7073	20.4542	12.6743	19.1703	6.09782	12.5236	6.74726	44.085	46.3466	7.86097	11.5975
hsa-miR-340-3p	6.43281	7.46382	12.9012	6.11481	5.51102	10.3144	9.48853	7.45082	8.96743	5.79186	11.371	9.71982	10.3494	6.40399	8.07602	12.7726	5.95536	2.99092	3.35518	11.1616	7.62411	2.92539	7.22402	7.57624	3.19856	10.3252	5.09467	3.15367	7.63758	2.17667	4.36529	2.59807	4.78174	2.92489	4.32398	9.00687	3.54233	3.03104	3.97103	3.98458	7.47461	6.34859	2.71685	3.19752	6.74726	5.53948	8.02153	0.833739	4.54624
hsa-miR-10397-5p	232.959	7.95059	47.4367	174.72	12.1623	33.9376	43.6472	88.1933	17.3813	11.352	184.116	5.5079	15.7311	8.58717	212.797	23.8191	5.16131	27.2506	17.6589	19.4708	126.931	2.92539	1.806	39.4698	6.04172	13.308	6.07442	8.30722	7.32795	52.7843	13.8754	4.432	10.5348	9.26217	8.79209	40.1215	18.9486	6.18332	4.60639	15.1414	67.9214	8.58927	3.74321	4.441	19.2038	26.0817	11.7649	7.26544	16.7932
hsa-miR-99b-3p	33.3127	14.2786	10.321	31.7155	29.4555	19.2979	20.8748	36.3417	30.8878	53.0534	17.9094	50.5431	9.93541	31.7289	33.0732	10.3561	39.3054	13.293	29.8435	15.0062	19.5754	8.4105	28.6381	13.3195	9.12181	20.8798	49.967	18.9989	33.2338	23.3992	16.3699	7.48856	15.2418	14.0557	9.94515	11.4633	10.2896	10.7905	23.8262	20.7198	82.2207	8.21583	9.59953	5.15156	26.9891	3.69298	6.952	8.09918	21.8962
hsa-miR-4634	429.849	20.4444	27.3903	131.835	35.3466	95.1585	41.7495	41.6638	28.5629	16.9122	104.329	17.3337	67.892	12.9535	58.9677	16.2246	16.278	45.8607	91.2963	15.1302	134.813	14.2613	7.48202	110.344	15.6374	20.4209	24.6896	46.1512	10.2178	73.4627	11.3809	22.4657	32.725	8.61219	17.7283	33.0798	27.0454	7.15326	16.2018	55.7841	259.336	26.3902	6.46006	19.3628	20.2418	18.2341	23.5298	37.161	23.4734
hsa-miR-486-5p	3004.12	1494.39	231.031	211.328	752.54	711.359	2201.34	5312.28	2877.88	1584.77	111.152	561.967	261.012	504.605	3910.84	835.741	883.378	250.572	366.245	735.551	1438.59	921.499	967.502	375.879	1616.1	400.159	1074.58	1629.6	3403.27	480.501	288.733	207.082	768.366	622.921	233.351	239.255	255.104	315.107	570.24	1413.73	1111.77	1088.6	130.167	392.496	703.272	391.918	152.231	622.803	262.383
hsa-miR-196b-5p	666.025	203.633	21.1381	78.5957	6.84127	28.2814	1609.25	231.888	51.4797	9.61449	19.7098	23.3276	12.6263	228.36	29.9966	10.0109	8.3375	2.65859	10.0655	115.585	24.7268	2.19404	57.5341	444.188	1.18465	9.17795	11.7569	12.2301	25.1834	15.2367	13.8754	14.213	6.05189	18.3618	3.45918	7.2055	7.98429	2.78856	21.4436	215.433	21.7739	5.6017	2.47535	4.97392	8.30432	68.7818	7.84328	17.0321	8.90691
hsa-let-7d-5p	889.795	510.46	671.954	154.256	516.896	271.834	330.201	179.732	367.332	409.021	283.139	384.743	310.068	381.183	218.052	450.147	160.001	310.723	413.217	425.754	407.117	97.0255	206.916	407.406	620.165	224.63	147.158	234.448	432.452	212.226	371.985	223.434	303.939	212.624	366.385	196.841	171.494	168.768	343.574	251.825	253.487	375.936	214.027	294.794	424.04	85.1695	172.73	291.928	221.745
hsa-miR-577	9.87895	15.0899	8.43541	59.8436	44.6583	29.6122	49.3404	23.4169	14.835	14.248	16.5828	8.90983	20.6988	6.25844	8.46059	14.1534	13.3003	35.2264	10.4187	11.6577	43.8386	40.2241	7.48202	6.47646	2.60623	10.7841	21.7503	10.3071	6.08942	115.908	12.0046	15.7413	22.5638	2.27492	17.44	9.00687	18.9486	5.94084	19.0609	18.8603	5.84969	13.942	7.42605	20.7839	9.86139	18.4649	5.88246	7.38455	8.90691
hsa-miR-483-3p	3.2164	0.324514	1.68708	3.1797	1.33025	2.9945	5.69312	4.40967	2.87843	1.39005	4.45366	0.323994	2.69084	2.9109	1.92286	2.07123	1.78661	2.99092	1.05953	1.48822	4.48174	0	0.258001	1.83296	0.118465	1.60614	1.37164	1.38454	2.68348	2.17667	0.311807	0.305655	0.523003	1.21871	0.576531	2.9477	0.393592	0.606208	0.794206	1.32819	16.2491	0.622411	0.664119	0.53292	2.07608	0.692435	0.713025	0.595528	0.463902
hsa-miR-7854-3p	1.37846	0	0	0.733777	0.570106	0.998166	0	0.456172	0.110709	0	0.473793	0	0.620963	0	1.4101	1.03561	0.198512	0	0.176589	0	0.463628	0.121891	0.258001	0.366592	0.118465	0.458897	0	0.153837	0	0.544168	0.155903	0	0.149429	0.0812471	0.288265	0.327523	0.22491	0	0.476524	0	3.24983	0.124482	0.120749	0.08882	1.55706	0	0	0	0.185561
hsa-miR-3131	2.06769	0.649028	0.29772	1.14143	0.760141	0.665444	1.89771	4.71378	0.664254	0.463349	1.6109	0	0.827951	1.01882	1.28191	1.72602	0.198512	1.66162	1.05953	0.248036	1.75149	0.121891	0	0.855382	0.23693	0	0.391898	0.153837	0.619264	0.544168	0.779517	0.458483	0.448288	0	0.576531	0.163761	0.562274	0	1.11189	1.59383	18.524	1.3693	0.181123	0.35528	0.51902	0.230812	0.534769	0.476422	0.185561
hsa-miR-127-5p	73.9773	16.388	6.54984	103.218	54.5401	158.708	155.612	49.1146	44.0622	206.769	72.5852	103.03	38.4997	147.583	21.1515	122.548	142.73	57.4921	113.546	92.3934	55.5839	10.9702	145.77	144.315	6.51558	204.439	127.563	101.687	106.513	87.6111	32.8956	29.8014	68.7375	32.2551	49.5816	36.6825	119.09	31.5228	106.106	132.022	62.0717	27.6351	11.5315	27.4454	87.1954	9.00165	32.4427	20.7244	100.945
hsa-miR-8063	0.459486	0	0.0992401	2.28286	0.380071	0.665444	0	1.52057	0.553545	0.231674	1.04235	0.323994	0.413975	0.436636	1.66648	1.38082	0.397024	0.332324	0.882943	0.124018	0.978771	0.121891	0	0.48879	0.23693	0	0	0.153837	0.412842	0.544168	0.779517	0.305655	0.0747147	0.0812471	0.144133	0.491284	0.337364	0	0.158841	0.265639	56.222	0.622411	0.120749	0.08882	1.55706	0	0.178256	0.238211	0.278341
hsa-miR-505-3p	80.1803	46.8923	45.8489	28.6988	40.4775	110.464	68.3174	28.5868	25.9059	46.3349	64.3412	30.6174	195.189	37.2596	28.0738	105.633	47.0473	112.99	24.5458	35.5932	23.542	33.2763	70.4342	26.028	20.8499	53.4615	90.1365	16.3068	35.0916	69.1094	26.8154	19.2563	34.8917	13.8932	45.1135	50.111	51.4481	37.4637	32.2448	26.8295	44.1977	59.627	32.6022	54.0026	58.1303	30.6979	27.2732	22.9874	12.6181
hsa-miR-15b-3p	240.541	323.54	132.684	79.574	270.8	446.846	193.566	134.723	175.142	161.014	134.463	129.598	487.249	307.828	154.342	163.972	149.082	384.499	210.847	84.4562	109.828	302.291	341.851	89.5707	93.2321	385.703	291.376	194.681	208.279	351.533	309.624	75.4969	172.815	46.4733	287.4	237.781	152.939	273.642	255.258	276.53	146.892	229.172	283.337	202.243	81.4862	177.494	194.478	155.909	206.344
hsa-miR-3620-5p	78.5721	6.32802	2.38176	5.87022	2.47046	8.65077	3.79541	10.3399	2.4356	4.40181	3.97987	1.13398	3.10482	4.36636	3.84572	4.83287	2.38214	4.65254	3.17859	2.97643	5.30597	1.3408	2.064	2.56615	5.56786	2.29449	5.48657	3.61518	4.02521	3.80918	4.36529	2.90373	3.43687	1.13746	5.90944	1.63761	2.98005	1.33366	2.38262	4.51586	44.8476	1.49379	2.41498	1.68758	3.11412	4.38542	4.0999	2.85853	1.94839
hsa-miR-5010-5p	13.3251	0.486771	5.55744	3.91348	3.2306	2.32905	3.79541	4.25761	4.76049	1.39005	52.6858	0.809985	26.4944	1.601	6.66592	7.59451	0.198512	2.99092	2.29565	0.868126	11.5392	0.365674	1.032	4.8879	0.710791	0.688346	0.783796	1.15378	1.23853	8.16252	2.18265	1.06979	1.04601	0.649977	1.72959	4.58532	2.2491	0.121242	0.794206	3.18766	62.3967	3.4855	0.603744	3.1087	3.63314	1.84649	0.178256	3.21585	3.06175
hsa-miR-589-3p	7.81126	20.4444	11.4126	10.4359	23.7544	13.6416	83.4991	18.0948	7.86034	11.352	12.6977	11.9878	17.8009	12.9535	7.94782	11.737	8.93304	22.9304	13.4207	25.0516	6.64534	9.62942	15.738	7.33185	11.728	7.57181	9.9934	8.53798	10.4243	17.9576	10.7573	6.57159	13.0751	6.09353	13.6926	11.7908	16.7558	8.97188	12.5485	11.9537	15.5992	10.9544	13.7654	13.7671	9.86139	21.9271	18.5387	14.0545	5.10292
hsa-let-7d-3p	470.054	442.313	523.392	164.121	438.981	249.874	1907.19	199.043	254.409	359.675	579.165	292.081	281.296	290.363	110.885	302.399	188.388	478.214	200.781	404.299	176.385	121.526	233.233	191.606	317.013	190.901	208.098	177.682	276.192	291.674	259.735	84.3609	394.419	131.214	391.464	192.911	128.873	173.497	397.58	287.952	415.653	492.327	246.871	332.187	497.74	90.2473	182.713	257.864	128.594
hsa-miR-660-5p	53.5301	42.6736	29.1766	47.614	58.7209	47.912	7.59082	43.1843	31.8842	29.6543	34.0184	21.5456	13.4542	30.2734	48.7125	26.926	27.3946	28.2475	12.5378	20.3389	40.1296	24.8658	46.4401	17.1076	20.2575	30.7461	28.0207	30.0752	27.1444	15.2367	46.1474	10.3923	19.2017	19.0118	26.8087	25.5468	13.4946	30.7954	23.032	31.3454	43.5477	7.59342	11.4711	26.3795	24.394	21.0039	13.7257	6.90813	19.855
hsa-miR-1908-3p	54.9086	4.05642	8.23692	15.4093	6.84127	32.9395	39.8518	11.7084	12.178	3.70679	38.1878	11.3398	19.8708	5.09408	19.6132	17.2602	13.6973	20.2718	16.2462	3.72054	31.7328	1.70648	9.54602	27.25	3.55395	9.17795	6.46632	5.76891	9.59859	21.7667	7.01565	13.9073	3.43687	4.54984	4.46811	15.8849	7.14088	3.63725	5.71828	6.10969	102.695	20.1661	1.38861	7.28324	23.8749	7.61678	4.99118	15.841	7.42243
hsa-miR-3613-5p	30.3261	37.8059	14.886	12.8003	26.795	24.2887	77.8059	33.3006	26.0166	23.2833	27.101	33.6954	42.2255	23.8694	23.2025	35.9013	15.6824	33.2324	15.01	33.1128	20.3481	11.5797	32.2501	9.4092	5.56786	47.4959	25.6693	37.7671	31.0664	31.0176	17.9289	18.3393	11.8049	11.3746	13.8367	40.2853	6.29747	17.4588	30.021	24.97	24.6987	37.4692	21.0707	15.277	20.7608	19.1574	37.9686	6.55081	20.2261
hsa-miR-10395-3p	45.9486	1.94708	8.83237	22.7471	14.0626	11.6453	20.8748	10.9481	11.9566	4.17014	8.05449	14.5797	7.03758	5.23963	37.4317	10.3561	10.7196	17.2809	9.88896	3.4725	19.6785	0.487565	3.87001	15.5191	3.08009	6.42456	6.46632	4.61512	8.56648	11.4275	7.95107	14.6715	8.29333	3.81861	7.35076	14.2472	6.01633	1.81862	6.19481	3.98458	23.0738	10.9544	1.75086	6.39504	10.3804	9.46327	4.27815	9.76666	5.10292
hsa-miR-20b-5p	27.7989	53.7071	15.6799	60.1697	1246.63	92.4967	445.961	1074.13	338.659	44.829	449.725	518.714	27.7364	567.626	252.92	622.749	1031.67	1603.13	1341.54	536.254	63.8777	787.174	1080.51	42.1581	7.93716	449.719	165.773	520.971	92.4767	1399.06	751.142	830.772	13.5981	153.638	203.371	837.312	889.292	517.338	1308.85	55.2528	487.149	20.0416	433.549	448.896	557.947	1244.77	291.627	668.54	324.175
ebv-miR-BART14-3p	42.043	25.4743	8.93161	15.1647	23.1843	22.6251	9.48853	10.492	30.0021	25.8317	17.7199	44.8732	52.7819	26.0526	66.7874	93.5505	38.3128	23.595	38.8495	21.9512	51.6688	35.5923	51.8581	41.3027	66.8143	44.0541	33.1154	40.9208	47.3737	40.8126	57.6843	132.807	28.018	101.559	35.3125	90.3963	33.3428	106.693	40.5045	51.5339	36.3981	60.8718	52.5861	64.8386	232.521	47.778	25.1341	86.5898	74.2243
ebv-miR-BART13-3p	49.3948	67.6612	65.2007	106.561	323.06	39.2612	58.8289	97.0127	398.552	97.9983	344.353	300.99	7331.51	124.878	214.848	3754.45	191.365	139.908	197.779	93.3855	168.194	188.932	264.451	176.82	129.482	159.467	174.395	779.11	326.145	196.989	268.622	2162.51	152.493	504.219	488.754	6666.89	195.784	285.767	359.299	302.297	214.814	691.374	288.831	991.942	6958.5	128.562	160.609	1324.93	516.694
hsa-miR-5683	6.20306	2.92063	10.2217	47.0433	3.80071	2.66178	3.79541	3.95349	2.4356	1.04253	2.46373	1.29598	4.13975	5.67626	0.897335	0.345205	0.99256	5.31719	1.23612	3.96857	3.09086	0.487565	0.774002	3.78812	2.60623	2.06504	1.95949	12.0762	0.825685	2.72084	247.886	0.611311	3.21273	1.70619	6.77423	0.491284	1.68682	35.1601	0.953047	1.06255	18.849	0.746893	0.664119	1.06584	0	3.00055	1.06954	0.833739	1.20614
hsa-miR-7706	8.04101	24.9876	10.2217	25.2745	29.6455	15.6379	28.4656	13.5331	13.7279	14.0163	7.39118	13.7697	20.0778	5.09408	12.9473	17.6054	19.2557	27.2506	9.53578	9.6734	9.53014	32.4231	27.6061	9.5314	18.3621	5.50677	19.7908	8.69182	8.97932	16.325	26.6595	27.2033	16.1384	6.33727	9.22449	18.9963	14.1693	26.1882	15.8841	11.1568	11.0494	22.5313	8.2713	20.7839	10.3804	21.9271	23.8863	22.1536	6.68019
hsa-miR-9899	30.0963	3.08288	7.83996	9.78369	8.74162	17.3015	28.4656	11.5564	8.19247	2.66426	28.9014	7.77585	13.8682	2.18318	11.7935	6.55889	5.75685	13.293	7.24013	7.44108	17.927	2.31594	3.09601	14.6637	1.30312	6.42456	3.91898	3.15367	5.36695	13.06	5.30072	9.16966	2.98859	2.84365	3.17092	9.66192	4.21705	2.30359	3.33567	3.98458	77.6709	10.0831	0.905616	4.441	9.34236	6.92435	6.41723	13.2207	5.47404
ebv-miR-BART19-5p	197.349	142.624	84.6518	101.424	191.556	273.497	273.27	137.308	206.915	458.368	175.209	189.374	417.494	373.615	462.897	1042.17	356.726	139.908	392.733	467.052	561.866	328.863	678.026	333.477	530.368	328.112	684.45	400.362	513.576	192.091	574.348	275.854	544.894	317.595	618.906	450.999	397.64	776.674	424.265	1135.87	381.53	418.26	482.15	678.141	2169.5	608.881	506.07	674.495	824.91
ebv-miR-BART17-5p	52.6112	79.5059	165.334	180.428	499.793	145.399	66.4197	179.124	717.062	186.614	565.236	517.094	844.717	506.643	596.984	743.226	209.827	322.687	328.985	163.084	205.233	206.85	351.913	413.76	184.569	238.397	211.233	924.179	446.695	428.805	545.818	3595.58	303.192	412.816	1281.34	1140.27	212.258	284.797	619.481	446.273	336.682	964.364	236.185	1446.7	1213.99	234.043	200.895	2082.44	984.121
hsa-miR-6855-3p	10.7979	14.6031	13.9928	28.2912	86.086	16.6361	34.1587	35.1253	33.6555	18.4181	9.66539	18.4677	55.6797	22.9961	13.7164	42.4602	24.2185	26.2536	51.7405	9.05331	24.7268	14.627	43.3441	35.4373	12.3204	14.6847	19.5949	39.8439	26.0091	72.3744	19.4879	20.7846	24.2075	7.31224	27.5293	21.289	7.87183	13.0941	47.6524	35.0643	83.5206	95.3534	8.33167	57.6442	137.54	15.2336	8.5563	70.2723	21.4323
hsa-miR-4448	14.4738	18.1728	42.4747	63.1863	138.156	80.5187	129.044	139.437	73.4001	50.9684	47.7584	44.7112	55.4727	64.4765	79.6064	101.49	58.561	58.489	129.793	34.9731	61.0444	15.2364	45.1501	137.594	11.8465	88.7966	43.6966	136.992	77.8208	127.335	70.0006	25.5222	38.4033	5.11857	48.4286	47.9821	44.6445	9.94181	62.9011	55.7841	190.765	92.4903	16.7237	52.1374	232.521	43.8542	32.2644	124.942	94.2648
hsa-miR-619-3p	0.689229	0.324514	0.0992401	1.14143	0.570106	0	0	1.52057	0.332127	0.231674	0.473793	0.647988	0.206988	0.145545	1.02553	0.69041	0.198512	0.332324	0.706354	0.124018	0.3606	0.365674	0	0.48879	0.118465	0.458897	0.391898	0.230756	0.412842	1.08834	0.779517	0.305655	0.224144	0	0.144133	0.491284	0.337364	0.121242	0.317682	0.265639	2.92485	0.248964	0.241498	0.26646	0	0.461623	0.356513	0.595528	0
hsa-miR-3185	63.4091	1.1358	8.23692	23.97	2.85053	4.65811	0	12.9249	3.43198	3.93847	51.5487	1.45797	6.41662	52.1052	24.4844	3.10684	0.198512	3.65556	3.88495	2.60438	53.6779	0.365674	1.806	6.23207	0.947721	1.37669	3.52708	2.23064	14.5527	8.16252	1.40313	5.04332	2.09201	1.46245	2.73852	8.51559	3.82346	0.969933	1.42957	3.4533	306.784	1.49379	0.603744	1.68758	7.26628	2.53893	1.60431	2.1439	4.17512
hsa-miR-34a-5p	129.345	49.3261	101.423	68.3228	59.101	143.736	94.8853	60.0627	83.2532	70.0815	67.563	93.6342	56.9216	73.937	118.192	107.013	87.1467	61.48	28.7839	91.0292	80.2077	29.0101	87.2042	88.9597	79.8455	120.69	48.7913	32.6905	50.2636	38.0918	58.4638	14.213	35.5642	71.5787	52.3201	46.1807	32.4432	31.6441	32.5624	50.737	47.7725	22.1578	50.473	60.6641	77.334	43.1618	62.7462	16.3175	43.3284
hsa-miR-6764-5p	3.2164	0.973542	2.08404	2.69052	6.4612	3.32722	7.59082	5.47407	2.4356	1.8534	1.6109	1.94396	2.48385	4.07527	4.1021	4.48766	1.78661	2.32627	4.23813	0.62009	1.64846	0.975131	2.83801	1.46637	0.355395	2.52394	4.11493	2.99983	1.65137	5.44168	6.08023	0.764139	1.04601	0.324988	2.73852	2.1289	1.18078	1.33366	2.38262	13.8132	21.4489	4.2324	0.724493	3.46398	4.15216	0.461623	0.713025	2.73943	2.22673
hsa-miR-532-3p	24.5825	17.686	15.6799	16.2246	28.8854	34.9358	32.261	34.2129	23.9131	16.9122	28.4276	19.6016	16.145	15.8644	27.1764	22.7835	24.6155	53.5042	7.59331	19.3468	16.8967	14.5051	28.6381	9.5314	15.1635	30.7461	19.203	13.5377	13.9334	31.0176	20.8911	8.86401	18.9028	9.74965	18.3048	28.4945	10.4583	14.064	17.9491	16.7352	33.4732	8.21583	3.80359	23.7149	69.5487	20.5422	17.2909	7.86097	10.0203
hsa-miR-652-3p	31.4748	50.2997	39.1998	47.0433	35.9167	91.8312	13.2839	67.9697	47.7156	37.7629	20.9417	36.2873	35.6019	24.1605	68.8384	42.4602	30.1738	42.5375	25.4288	20.835	32.5055	27.5474	52.3741	15.7635	40.1597	28.4516	39.1898	27.3062	55.2177	49.5193	45.8356	29.1901	26.8973	14.8682	21.764	25.2192	24.4027	22.066	25.4146	38.5176	39.3229	35.6019	14.671	31.8864	26.47	25.1585	19.4299	31.4439	15.216
hsa-miR-5787	37.6779	0.973542	10.7179	10.1098	5.13095	18.9651	20.8748	14.4455	6.31041	3.59095	22.1735	4.53592	15.5241	4.65745	11.7935	5.52328	5.55833	9.96972	6.35719	4.09259	26.942	1.3408	4.12801	13.4417	1.65851	6.42456	3.52708	4.84588	6.29585	12.5159	3.58578	3.97352	3.51159	2.27492	2.59439	5.73165	6.46615	2.30359	2.85914	6.37533	124.793	5.10377	0.422621	3.1087	6.22824	7.38597	4.81292	4.52601	8.81413
hsa-miR-3157-5p	5.51383	2.2716	1.78632	3.26123	1.71032	3.65994	7.59082	4.25761	1.66064	1.62172	1.70566	0.809985	3.10482	2.18318	2.17924	6.55889	0.794048	2.32627	2.29565	1.24018	3.86357	0.975131	2.064	3.78812	0.592326	1.37669	1.56759	1.69221	0.928895	4.89751	3.42987	0.611311	2.0173	0.243741	1.44133	2.29266	2.13664	0.72745	1.27073	0.796916	3.57481	2.98757	1.02637	2.13168	3.11412	2.53893	0.891282	2.1439	1.48449
hsa-miR-4645-3p	0.918972	0.811285	1.19088	2.1198	3.2306	1.99633	0	2.1288	0.885672	1.8534	1.04235	0.161997	1.24193	0.873271	0.897335	3.10684	0.794048	2.32627	0.529766	0.992144	1.54543	0.121891	0.774002	0.244395	0.592326	1.37669	1.17569	1.53837	0.516053	1.6325	0.93542	0.764139	1.49429	0.406235	0.288265	8.67935	0.506047	0.484967	0.953047	0.531277	6.49966	0.746893	1.02637	0.26646	0.51902	0	0.534769	0.595528	0.556682
hsa-miR-423-5p	359.548	131.428	502.651	90.3361	139.106	153.052	146.123	100.662	117.019	77.4951	202.594	76.4626	1753.19	83.834	155.624	1431.56	60.5461	113.323	76.816	109.88	99.7316	70.4532	81.7862	72.5853	224.018	78.9303	93.4677	79.3801	104.036	88.1553	140.157	114.468	80.0941	117.565	170.221	793.915	54.8217	96.0234	68.4606	66.9409	53.6222	111.412	58.9254	96.725	629.053	107.558	81.9979	97.7857	60.8639
ebv-miR-BART13-5p	112.344	132.077	64.7045	130.368	295.315	181.666	127.146	0.760287	242.121	195.533	224.957	315.084	239.692	224.285	246.126	177.09	312.259	411.085	313.798	159.363	177.312	443.075	423.121	212.746	302.441	338.207	344.87	522.432	415.216	430.437	354.68	484.158	281.301	460.183	486.736	289.203	270.51	525.825	511.469	585.733	595.694	639.216	525.257	714.291	424.04	143.565	172.196	871.853	296.712
hsa-miR-4764-3p	0.918972	0	0	0.896838	0.190035	0.665444	0	1.0644	0	0.115837	0.189517	0.161997	0.206988	0.436636	0.512763	0.345205	0.198512	0.332324	0.529766	0.124018	0.3606	0.121891	0.258001	0.366592	0	0.688346	0	0.0769187	0.206421	1.08834	0.46771	0.152828	0.0747147	0	0.432398	0.163761	0.281137	0	0	0	3.24983	0.248964	0.120749	0.35528	0	0	0	0	0.0927804
hsa-miR-500a-3p	57.8952	95.4071	32.7492	91.7221	101.479	59.2245	55.0335	133.202	71.518	44.829	97.9805	65.9328	31.4621	40.1705	58.8395	43.841	69.2807	141.902	21.897	60.2727	65.7322	61.3113	77.9162	42.2803	30.9194	82.1426	54.2779	39.8439	30.0343	91.4203	44.9002	28.8844	51.9267	22.4242	39.7806	52.4036	35.8731	55.0437	44.4755	52.0652	58.1719	22.4068	14.0672	56.6672	45.6738	44.3158	53.1204	20.9626	21.8962
hsa-miR-1290	324.167	9.24865	831.632	137.135	61.5714	16.3034	26.5679	143.086	78.1606	39.848	869.601	16.3617	39.3277	5.38517	587.883	12.7726	33.1515	3.65556	8.82943	85.2003	193.127	0.975131	27.6061	18.8184	48.4522	6.65401	13.3245	14.6146	81.1235	267.731	38.0404	7.03008	6.20132	30.8739	17.7283	52.8949	4.66687	8.60816	11.1189	10.8912	201.489	8.96272	5.97707	7.46088	11.4184	61.3959	12.8345	116.366	15.1232
hsa-miR-6874-3p	4.36512	0.162257	2.481	5.95175	2.47046	1.66361	1.89771	5.77818	2.10347	0.810861	27.2905	1.45797	2.06988	1.16436	6.53773	2.76164	1.19107	2.99092	2.29565	0.744108	5.09991	0.121891	1.29	1.95516	0.710791	1.60614	0.783796	0.692269	2.68348	3.80918	1.24723	1.22262	2.09201	0.568729	1.00893	2.9477	1.63059	0.72745	1.11189	1.59383	334.407	1.3693	0.724493	1.06584	2.07608	1.15406	1.42605	0.833739	1.48449
hsa-miR-6718-5p	6.89229	8.76188	6.15288	111.371	35.3466	56.23	9.48853	79.222	21.699	3.1276	16.3933	9.71982	25.6665	10.0426	32.8168	48.3287	4.76429	100.362	6.00401	6.07688	6.79988	14.627	6.19201	20.6514	3.19856	41.3008	12.5407	39.767	4.74769	30.4734	18.2407	3.05655	6.79903	1.13746	5.33291	70.9087	9.89602	13.0941	10.4835	9.29735	24.6987	19.6682	52.888	13.4118	43.5977	9.9249	3.92164	14.4118	15.4943
hsa-miR-4528	0.918972	0.162257	0.0992401	3.09817	0.570106	0.998166	0	2.1288	0.996381	0.115837	0.284276	0.323994	0.206988	0	0.897335	0.345205	0.198512	2.99092	0.353177	0.124018	0.772714	0.487565	0.516001	0.48879	0.118465	0	0.195949	0.692269	0.206421	0.544168	0.779517	0	0.448288	0	0.288265	0.982568	0.337364	0.484967	0.317682	0	6.17468	0.373447	1.44899	0.35528	0.51902	0	0.178256	0.238211	0.0927804
hsa-miR-1237-5p	4.8246	1.1358	1.19088	1.79368	1.14021	0.998166	3.79541	1.36852	1.10709	0.463349	5.87504	0.971982	1.86289	0.727726	2.05105	2.41643	0.397024	1.99394	1.05953	1.11616	3.65751	0.609457	1.29	2.07736	0.592326	0	0.979745	0.538431	1.44495	2.72084	0.93542	1.06979	0.523003	0.162494	0.576531	1.80137	1.01209	0.363725	0.635365	0.796916	105.619	3.23654	0.0603744	0.97702	5.70922	3.23136	1.60431	0.476422	0.835023
hsa-miR-573	9.87895	8.27511	2.481	38.8902	8.17152	8.65077	11.3862	18.2469	8.08176	5.56019	6.25407	6.96587	7.86553	10.7703	8.46059	9.66573	5.75685	8.3081	7.94649	3.10045	13.0331	10.6045	6.19201	11.731	3.08009	8.4896	6.66227	7.92263	3.40595	11.4275	4.6771	5.96028	17.8568	0.487482	2.88265	7.53302	10.2896	9.82057	3.49451	5.57841	9.09952	7.7179	3.56209	5.24038	9.34236	6.23191	8.02153	5.71707	4.54624
hsa-miR-185-5p	235.027	361.346	229.145	195.022	510.625	230.576	263.781	308.068	456.564	239.204	316.968	285.115	1072.4	214.243	533.658	891.664	246.353	300.421	235.393	170.773	206.315	249.39	299.281	120.487	282.776	151.207	291.376	303.137	387.969	253.582	232.296	362.049	162.355	79.4596	224.559	680.592	130.11	149.976	212.053	239.606	145.592	376.185	150.996	343.289	425.597	132.717	106.954	338.975	120.243
hsa-miR-22-5p	21.8256	12.4938	19.4511	19.4859	9.31173	35.6012	18.9771	15.5099	21.699	23.3991	30.4175	17.8197	21.5267	27.508	29.3557	37.9725	26.9976	17.6132	10.4187	32.9888	31.2692	5.11944	18.834	16.741	7.10791	43.5952	17.8314	19.9989	35.8141	11.9717	13.4077	5.19614	10.0865	6.49977	8.79209	13.756	8.49034	9.57809	10.3247	11.9537	17.2241	8.09135	6.52044	2.84224	11.4184	7.84759	14.0822	2.85853	11.1336
hsa-miR-4502	5.97332	8.76188	4.66428	11.4958	6.4612	25.6196	9.48853	7.75493	7.97105	6.48688	5.68552	7.45186	8.27951	9.0238	4.99944	4.83287	3.17619	2.32627	6.88696	2.7284	4.63628	7.19159	9.28802	7.69844	1.77698	7.11291	3.13518	5.46123	4.33484	9.25086	8.10698	3.05655	3.88516	0.568729	5.90944	7.2055	4.21705	7.39574	3.65335	5.57841	14.9492	6.22411	2.47535	3.9969	4.15216	3.9238	1.96082	4.76422	3.80399
hsa-miR-32-5p	221.013	112.282	75.1247	35.7105	56.4405	171.019	51.2381	44.2487	66.7575	57.4553	38.5668	44.8732	119.018	82.233	84.6059	197.112	50.8191	61.48	71.3418	37.8255	44.5598	40.346	69.6602	44.6021	55.0863	74.1119	58.0009	58.3813	79.2657	69.1094	86.3705	82.9855	33.8457	20.8805	72.9311	84.6646	50.4922	75.5335	39.0749	46.2211	36.0731	47.5522	35.4398	55.4237	22.3179	54.9331	31.1949	51.5727	53.4415
hsa-miR-6802-3p	3.90563	2.2716	2.08404	54.6256	5.89109	12.6434	5.69312	34.0609	8.6353	1.62172	4.16938	0.323994	6.20963	4.07527	14.4856	13.463	3.77173	20.6041	1.41271	1.73625	9.94225	3.65674	2.83801	8.30942	0.947721	11.0135	1.76354	3.99977	3.40595	11.4275	14.8108	4.12635	2.98859	0.812471	1.72959	15.3936	3.54233	2.18235	1.90609	1.59383	79.2958	21.2865	8.87504	2.84224	4.67118	1.61568	3.03036	2.85853	3.24731
hsa-miR-4665-3p	35.8399	0.811285	12.5042	15.817	3.80071	16.9688	18.9771	109.633	3.09985	1.96923	57.8028	1.94396	10.5564	2.47427	11.9217	16.5698	0.99256	11.299	3.00201	7.06902	62.1777	1.4627	1.548	9.16481	3.67242	5.27732	4.11493	1.84605	1.23853	4.89751	8.88649	1.98676	1.64372	2.84365	0.864796	10.317	2.92382	1.4549	2.06494	1.59383	103.02	5.47722	0.664119	2.2205	6.22824	5.07785	6.23897	2.85853	2.96897
hsa-miR-130b-5p	14.7036	12.4938	13.9928	11.6589	20.5238	26.6178	45.5449	27.3703	9.29956	6.60272	22.4578	5.02191	29.3923	14.2634	11.9217	25.8904	12.3077	30.5738	14.3037	8.06117	4.79083	12.1891	14.706	4.6435	8.05563	16.5203	28.4126	7.3842	10.8371	29.9293	19.1761	3.97352	10.4601	2.7624	18.449	24.4004	9.38997	10.3055	15.8841	17.5322	14.6242	18.4234	8.2713	15.6323	19.2038	13.8487	19.0734	5.71707	6.49462
hsa-miR-186-5p	1383.74	757.253	1296.37	379.852	777.054	1274.99	595.88	375.126	440.29	390.835	606.929	398.675	1724.41	558.894	715.689	1485.07	399.406	322.022	601.991	385.448	267.617	287.542	705.632	372.824	565.552	299.431	553.752	307.983	408.714	484.31	646.687	771.016	376.562	198.243	521.76	868.263	341.581	506.548	368.512	415.725	209.614	897.268	323.969	521.462	554.314	540.33	405.89	458.438	358.689
hsa-miR-370-3p	6.20306	0.973542	1.68708	8.80532	2.47046	7.98533	5.69312	8.36316	2.4356	8.91947	13.9295	10.3678	3.51879	4.07527	4.35848	3.10684	9.72708	3.65556	4.06154	2.7284	6.79988	1.3408	7.48202	5.25449	0.47386	5.50677	8.03391	6.1535	4.12842	6.53002	1.87084	1.37545	2.46558	1.3812	1.87372	2.1289	3.76724	0.848691	6.35365	10.3599	31.8483	2.24068	0.724493	1.68758	7.7853	2.53893	0.356513	1.90569	4.36068
hsa-miR-10a-3p	0.689229	0.324514	0.4962	1.38602	0.760141	0.332722	0	0.760287	0.442836	0.579186	0.0947587	0.647988	0.413975	0.29109	0.512763	0.69041	0.397024	0	1.05953	0.124018	0.412114	0.243783	0	0.855382	0.710791	0	0.587847	0.461512	0	1.08834	0.93542	0.764139	0.373573	0.487482	0.720663	0.327523	0.168682	0.606208	0.158841	0.265639	1.62491	0.124482	0.181123	0.62174	0	0.230812	0	0.238211	0.371121
hsa-miR-10401-3p	70.5311	3.24514	10.1225	62.2895	11.9722	25.6196	22.7725	19.9195	12.7315	4.74933	93.053	14.7417	6.8306	6.54953	32.5604	14.8438	7.74196	18.6101	17.4823	9.6734	45.6416	1.3408	6.96602	40.8139	1.77698	4.81842	3.33113	6.92269	6.39906	32.1059	4.98891	21.8544	7.39675	2.51866	4.17985	16.5399	6.40992	1.93987	5.71828	8.50044	241.787	15.4358	0.784867	4.35218	9.86139	9.69408	7.48677	13.4589	9.64916
hsa-miR-4515	0.918972	0.324514	0.4962	1.22296	1.52028	1.33089	0	2.1288	0.664254	0.347512	1.6109	0.809985	0.620963	0.727726	0.897335	0.69041	0.595536	1.3293	1.05953	0.248036	1.03029	0.243783	0.258001	0.610987	0.118465	0.917795	0.587847	0.61535	0.309632	0.544168	0.779517	0.916966	0.597717	0.0812471	0.432398	0.655045	0.449819	1.33366	0.158841	1.06255	3.24983	0.497929	0.362247	0.53292	0	0	0.356513	0.833739	0.649462
hsa-miR-10392-3p	17.6902	1.94708	3.07644	12.9634	3.61067	9.64894	3.79541	9.57962	4.42836	1.50588	10.2339	7.93785	4.34674	1.01882	8.84516	3.79725	3.3747	7.64345	4.5913	1.11616	13.0331	0.365674	3.87001	9.6536	0.947721	3.21228	1.76354	1.92297	2.8899	3.80918	4.20939	5.80745	2.0173	1.70619	1.44133	6.22293	2.75514	0.606208	1.58841	1.85947	31.8483	5.72618	0.54337	1.7764	5.1902	3.23136	1.78256	4.76422	2.41229
hsa-miR-12126	0.229743	1.1358	0.69468	0.896838	0.380071	0.332722	0	1.21646	0.885672	0.463349	0.75807	0.161997	1.03494	0.873271	0.256381	1.72602	0	0.332324	0.353177	0.248036	0.978771	0.121891	0.516001	1.09978	0.118465	1.14724	0.391898	0.846106	0.412842	0.544168	0.46771	0.764139	0.672432	0.243741	0.720663	0.655045	0.337364	0.363725	0.158841	0.531277	9.09952	1.24482	0.362247	0.62174	1.55706	0.461623	0.356513	0.357317	0.278341
hsa-miR-5694	0.689229	2.10934	1.68708	2.77205	2.47046	1.66361	1.89771	2.88909	0.774963	0.695023	0.189517	3.56393	1.03494	2.61981	1.02553	0.69041	0.99256	1.99394	0.882943	0.496072	0.824228	0.853239	0.516001	0.48879	0.829256	1.60614	1.95949	1.69221	1.13532	0.544168	3.89758	0.305655	0.448288	0.162494	1.72959	1.14633	0.168682	0.484967	0.476524	5.84405	49.3974	0.746893	0.120749	0.79938	3.63314	0.461623	0.534769	0.833739	1.02058
hsa-miR-186-3p	2.75692	0	1.29012	2.28286	0.570106	3.65994	0	2.88909	0.774963	1.27421	11.2763	0.485991	1.6559	1.01882	2.8202	2.41643	0.397024	0.332324	0.882943	0.496072	4.43023	0.121891	1.032	1.22197	0.47386	0.688346	1.17569	0.384594	3.19953	2.17667	0.311807	0.152828	0.448288	0	0.432398	1.14633	0.843411	0.242483	0.953047	0.265639	844.306	0.995858	0.0603744	0.53292	2.5951	0.692435	0.534769	0.238211	0.927804
hsa-miR-200c-3p	102.695	232.839	40.2915	92.4559	27.175	235.234	184.077	46.2255	92.3313	39.2688	36.0083	48.9231	77.4134	342.759	34.7397	17.2602	72.6554	72.4466	1071.01	71.5584	25.448	65.4557	34.0561	295.229	95.8383	60.5745	728.146	1882.36	174.942	42.9893	33.3633	11.3093	40.4953	192.556	25.7997	65.8321	59.5448	54.9225	17.9491	33.2048	92.2951	18.5479	17.3878	21.6721	16.6086	35.3142	53.8334	58.4809	652.153
hsa-miR-503-5p	7.35178	12.656	17.6647	32.2047	32.496	9.98166	26.5679	7.1467	26.6809	28.9593	42.0729	25.4335	104.736	16.7377	16.9212	59.7204	20.8438	16.9485	15.5398	28.7722	19.2148	4.63187	14.964	7.20965	1.06619	8.0307	10.5812	18.1528	16.8233	7.61836	8.10698	12.5319	21.6673	3.65612	14.125	51.9123	5.62274	7.88071	16.6783	10.0943	18.849	15.5603	4.04509	6.75032	66.4346	4.84704	16.7561	8.69471	12.9892
hsa-miR-152-3p	212.742	95.8939	38.4059	129.797	138.156	90.5004	130.942	48.3543	163.185	230.169	84.5248	172.689	64.1662	170.725	83.5803	122.548	292.408	76.1022	220.206	66.2256	75.7775	61.9208	171.312	161.423	52.2431	200.768	104.637	191.143	106.823	175.222	141.716	208.61	77.3297	95.0591	82.8763	112.34	78.8308	58.9234	117.86	213.042	60.1218	70.0835	65.6874	102.765	63.3205	26.0817	36.5425	113.627	118.481
hsa-miR-3960	169.321	4.86771	36.5203	35.792	19.3836	38.9285	34.1587	35.1253	27.6773	9.49865	96.9381	29.8074	81.7602	16.5922	56.6603	42.115	38.3128	29.9092	24.3692	12.1538	106.222	3.16917	20.898	44.1133	8.17409	13.0786	28.8045	10.9225	19.094	46.7985	18.0848	45.237	7.62089	9.99339	9.94515	40.2853	16.3622	4.3647	13.8192	13.5476	210.264	25.7678	2.65647	17.8528	57.6113	16.3876	10.8736	35.6126	14.8449
hsa-miR-6851-3p	0	0.324514	0.39696	1.95674	0.190035	0.665444	0	1.52057	0	0	0.568552	0.323994	0.413975	0.582181	0.128191	1.03561	0.397024	0.996972	0.353177	0.124018	0.309086	0.121891	0.258001	0	0	0	0.195949	0	0.206421	0.544168	1.40313	0.305655	0.448288	0.0812471	0.288265	0.982568	0.22491	0	0.317682	0.531277	8.77454	0.373447	0.181123	0.17764	1.03804	0.461623	0.356513	0.119106	0.185561
hsa-miR-4518	27.3394	6.97705	16.9701	25.5191	22.4242	13.9743	28.4656	25.2415	15.9421	9.962	38.6615	13.9317	16.145	11.207	36.278	22.7835	9.33006	11.9637	19.0716	10.6655	18.5451	4.38809	16.254	20.407	10.5434	10.3252	7.44606	9.30717	7.01832	27.7526	14.3431	13.6017	14.3452	3.16864	12.6837	19.1601	12.2013	5.21339	7.14785	11.6881	100.42	37.0957	6.64119	13.1454	21.2798	17.3109	9.26933	12.8634	7.23687
hsa-miR-494-3p	4.59486	0.486771	0.19848	3.58735	0.950176	1.33089	0	2.28086	0.442836	0.695023	1.04235	1.94396	0.620963	0.873271	0.640954	2.76164	1.19107	3.65556	0.353177	0.372054	0.463628	0.609457	0	1.46637	0.118465	1.14724	0.391898	1.30762	0.825685	1.08834	1.09132	1.37545	0.298859	0.649977	0	1.14633	0.393592	0.969933	0.953047	0.531277	1.9499	0.373447	1.63011	0.4441	1.03804	0	0.178256	0.357317	1.11336
hsa-miR-1247-3p	10.1087	1.1358	4.962	5.2995	2.47046	6.98716	3.79541	6.99464	5.20332	10.0778	6.06456	9.23383	1.86289	7.42281	2.94839	10.7013	20.0497	7.64345	9.18261	0.868126	6.23323	2.43783	11.61	15.5191	6.39712	8.0307	0.783796	3.38442	4.8509	16.325	3.89758	1.06979	3.28744	16.3307	3.74745	6.38669	3.82346	0.969933	1.90609	3.4533	28.5985	1.99172	0.905616	0.79938	1.55706	0.692435	1.06954	2.62032	5.75238
hsa-miR-6771-5p	2.75692	4.21868	14.886	16.8769	21.8541	15.3052	1.89771	25.3936	18.267	4.17014	26.2482	5.83189	83.623	14.8456	12.9473	96.3121	7.34494	7.31113	21.3672	1.3642	4.48174	3.65674	5.67601	6.84306	2.84316	11.7019	8.42581	14.23	9.7018	15.2367	23.8532	10.2395	3.66102	1.29995	30.7003	119.055	4.55442	3.15228	16.6783	8.2348	8.12457	27.3861	3.62247	9.50374	14.0135	3.23136	1.42605	13.4589	20.4117
hsa-miR-3127-5p	23.4338	7.95059	13.0004	8.80532	4.18078	14.307	11.3862	16.1181	4.20694	4.981	7.1069	3.23994	7.86553	8.44162	19.7414	21.7479	9.9256	5.64951	5.82742	6.69697	14.3725	3.04728	6.70802	10.6312	11.965	5.27732	13.1286	3.38442	3.71558	6.53002	7.79517	3.36221	9.71291	3.98111	6.77423	3.76651	10.6832	4.24346	2.06494	5.04713	12.6743	2.24068	2.65647	5.15156	5.70922	6.46272	9.09107	4.76422	2.87619
hsa-miR-625-5p	39.2861	31.8024	47.3375	47.1248	183.574	76.1933	83.4991	71.315	18.4884	20.7349	48.9902	25.7575	46.7792	37.5507	20.8951	30.0328	30.9679	46.5254	42.7344	40.8019	32.66	32.0574	19.608	16.1301	52.9539	43.3658	13.9124	20.0758	23.7384	51.696	33.0515	3.36221	26.6731	10.3996	143.412	30.2958	24.965	16.6101	36.5335	38.5176	24.6987	53.2784	18.4746	12.0795	34.7744	18.2341	80.2153	8.5756	12.6181
hsa-miR-582-3p	347.142	45.5942	15.5807	34.1614	28.1252	40.5921	195.464	93.3633	82.5889	41.5856	91.1579	99.1421	33.325	53.5606	34.8679	611.013	35.5336	68.4588	56.6849	16.7424	200.854	10.4827	30.1861	80.2837	22.2714	60.8039	44.2845	40.0747	178.141	45.166	31.0248	14.8243	210.322	34.1238	18.3048	17.85	12.8761	155.432	100.07	105.99	239.837	13.4441	10.0825	14.1224	7.26628	195.728	22.8168	38.2329	52.792
hsa-miR-502-3p	16.5415	7.46382	7.54224	6.19634	13.8726	14.9725	3.79541	6.38641	6.1997	5.44435	6.63311	6.64188	4.13975	5.23963	11.0244	10.3561	2.58065	6.97881	2.82542	3.84456	5.56354	3.65674	4.90201	4.7657	4.38321	6.88346	3.91898	5.23047	4.8509	5.44168	8.88649	4.12635	4.18402	3.73736	8.21556	7.86054	3.14873	7.51698	4.92408	4.7815	10.3995	1.99172	2.1131	6.2174	10.3804	5.30867	3.92164	3.09675	1.94839
hsa-miR-216a-5p	1.6082	0.811285	0.19848	0.733777	0.760141	1.33089	0	2.1288	0.664254	0.579186	0.189517	0.809985	0.620963	0.436636	0.256381	0	0.198512	0.332324	1.41271	0.62009	0.463628	0.121891	0	0.244395	0.118465	0.229449	0.783796	0.61535	0	1.08834	1.09132	0.611311	0.523003	0.243741	0.288265	0.655045	0.281137	0	0	0	16.2491	0.248964	0.181123	0.26646	0.51902	0	0.178256	0.238211	0.278341
hsa-miR-20a-3p	19.9876	5.84125	18.1609	27.5574	23.7544	22.6251	32.261	40.1432	13.5065	9.38281	48.1374	8.09985	60.2334	14.409	46.0205	80.0875	7.54345	20.2718	20.3077	9.17733	24.5208	5.85078	15.222	21.1402	5.094	8.4896	7.83796	9.23025	10.9403	29.3851	18.2407	8.55835	13.2992	1.21871	18.3048	48.8009	13.101	7.51698	12.3896	13.8132	20.4739	33.1123	4.10546	8.97082	24.394	18.2341	11.2301	17.0321	11.6903
hsa-miR-6880-5p	17.92	27.2592	28.7796	23.3178	40.0974	105.806	89.1922	194.786	26.3487	31.9711	40.2724	9.71982	43.4674	37.2596	25.7663	74.5642	35.5336	37.2203	35.1411	15.9983	17.3603	17.5524	47.2141	16.9854	17.2959	54.8382	58.9806	27.3062	32.3049	48.431	109.444	8.71118	20.7707	5.44355	55.2028	53.2224	17.9365	17.7013	33.8332	34.2674	52.6472	36.5978	26.1421	21.7609	317.64	16.1568	12.1214	25.6077	29.8753
hsa-miR-98-5p	99.4787	134.998	112.042	65.0616	113.831	72.2007	75.9082	60.0627	125.433	68.1123	138.821	98.4942	179.044	87.3271	56.2757	181.578	65.5089	92.7184	70.6354	65.2334	67.4837	45.5874	88.7522	58.8992	49.7554	65.3929	50.7508	76.3034	73.6924	81.6252	66.5707	147.784	56.4096	47.1233	61.2564	185.869	53.3598	49.1029	64.8072	79.1603	53.2972	111.038	68.3438	99.0343	211.76	38.7763	51.6943	77.8951	50.4725
hsa-miR-3677-3p	45.9486	44.9452	8.43541	27.7205	17.1032	38.5957	20.8748	8.36316	8.52459	7.29774	10.992	11.8258	30.8412	21.3951	18.3313	39.3533	29.7768	15.6192	18.3652	15.1302	16.4846	6.33835	30.1861	19.796	14.2158	22.486	18.2233	9.46101	10.2178	41.3568	30.5571	17.4224	9.26462	2.11242	5.47704	15.3936	23.1095	18.55	10.4835	22.8449	18.849	28.3819	7.7883	21.6721	12.4565	10.3865	11.9432	22.1536	13.4532
ebv-miR-BART12	218.026	42.8358	60.9334	33.9983	29.8355	157.045	89.1922	56.1092	54.026	121.629	60.5508	90.7183	157.932	87.9093	390.597	520.224	208.835	40.5435	126.614	340.429	306.046	18.6494	161.766	176.942	317.013	80.0776	125.015	50.3818	199.712	52.7843	194.412	62.965	93.3933	293.789	129.719	105.299	65.28	271.581	78.1499	304.422	225.213	168.673	49.024	114.311	887.525	343.448	139.931	121.369	174.613
hsa-miR-191-3p	5.28409	9.4109	14.0921	5.38103	12.3523	26.6178	22.7725	19.3113	3.87482	5.44435	6.34883	7.12787	8.07252	14.9912	8.58878	10.0109	6.35238	10.9667	7.59331	10.6655	5.25446	3.41296	16.77	8.30942	3.90935	7.80126	6.46632	2.76907	6.39906	4.89751	26.6595	2.7509	14.1211	0.974965	14.5574	9.00687	1.8555	4.00097	6.35365	13.2819	6.82464	12.4482	2.41498	4.08572	7.7853	13.1563	10.1606	8.69471	9.37082
hsa-miR-664a-3p	60.6522	20.6066	62.2235	12.1481	18.0534	26.6178	49.3404	17.6387	11.7352	20.8507	14.119	10.3678	17.387	17.4654	13.46	45.567	12.5063	20.9364	12.1846	34.849	14.6301	16.4553	14.964	8.79821	38.6196	17.897	25.4734	14.6146	14.7591	7.61836	19.7997	2.90373	19.8741	28.1927	13.2602	9.49816	12.5387	17.4588	6.83017	8.50044	17.8741	7.34445	12.1956	7.1056	27.5081	27.6974	45.0989	7.98008	8.62857
hsa-miR-1287-5p	8.27075	4.5432	3.27492	13.5341	8.17152	15.9707	13.2839	25.3936	9.8531	13.6688	7.67545	8.58584	7.03758	9.46044	16.2802	10.3561	8.93304	6.64648	9.88896	8.92929	12.5695	4.2662	6.70802	8.30942	3.79088	10.0957	12.3448	6.84577	20.4357	4.89751	7.79517	4.73766	8.1439	5.60605	6.1977	6.55045	11.8078	4.60718	6.98901	9.03172	49.7224	4.85481	2.77722	4.61864	3.63314	5.53948	5.34769	2.50122	4.45346
hsa-miR-4539	238.014	0.973542	1.78632	4.81032	3.04056	1.99633	0	6.38641	0.996381	1.50588	1.80042	0.809985	1.44891	1.01882	1.79467	2.41643	0.198512	1.66162	2.11906	0.372054	3.09086	0.365674	0.516001	0.977579	0.829256	0.688346	1.76354	0.846106	1.85779	2.17667	3.27397	7.64139	0.971291	2.51866	3.17092	1.14633	0.955866	0.363725	1.27073	3.71894	54.5971	0.373447	1.14711	0.71056	2.07608	0.461623	1.42605	1.07195	1.20614
hsa-miR-7704	43.6512	5.67899	14.7868	10.8436	11.7822	32.9395	11.3862	15.3578	9.52097	2.89593	62.6355	2.91595	59.6125	5.38517	16.5366	23.1287	4.9628	19.2748	6.00401	7.68911	17.1543	4.75376	2.064	14.6637	9.00335	9.17795	3.13518	7.92263	4.54127	18.5017	4.833	5.04332	2.91387	3.08739	4.17985	13.4284	5.90388	3.03104	2.85914	5.57841	77.9959	8.96272	2.53573	9.50374	12.9755	11.3098	5.34769	10.6004	6.77297
hsa-miR-26b-5p	459.716	171.83	323.026	101.832	107.56	475.46	129.044	135.787	206.472	105.18	145.17	130.732	320.21	164.466	267.149	604.799	100.646	81.7517	153.279	206.986	150.525	42.4182	111.456	165.822	142.987	158.778	71.1295	97.3022	164.311	93.0528	188.019	218.544	63.2833	97.1715	95.2717	230.576	70.6216	126.576	66.3956	118.209	83.8456	83.6521	56.3897	101.432	187.885	133.409	129.771	65.1508	139.634
hsa-miR-662	1.6082	0.973542	0.69468	5.46256	6.08113	3.99266	9.48853	9.42756	2.98914	1.27421	3.97987	1.45797	4.13975	2.03763	3.46115	2.76164	2.97768	6.31416	4.5913	0.744108	2.73026	0.731348	1.806	4.6435	0.47386	2.29449	0.979745	3.46134	1.54816	3.80918	6.39204	1.06979	1.49429	0.406235	2.88265	4.91284	3.71101	0.848691	3.01798	0.796916	7.14962	2.86309	1.63011	2.30932	41.0026	1.38487	0.713025	4.64512	2.04117
hsa-miR-3689f	0.459486	0.486771	0.19848	3.26123	0.380071	0.998166	0	1.67263	0.332127	0.231674	0.568552	1.29598	1.03494	0.727726	0.769144	0.69041	2.38214	2.65859	1.41271	0.744108	0.566657	0.487565	0.258001	0.610987	0.355395	0.458897	0.587847	0.384594	0.103211	1.08834	0.46771	0.611311	0.0747147	0	0.144133	1.14633	0.168682	0.121242	0.158841	0.796916	4.22478	0.746893	0	1.86522	1.03804	1.84649	0.713025	2.26301	0.278341
hsa-miR-7702	3.67589	20.9312	26.4971	23.6439	4.18078	21.9596	34.1587	12.3167	3.76411	1.39005	16.109	4.04992	6.8306	3.63863	9.10154	3.45205	6.35238	2.65859	1.76589	5.33277	12.9301	6.82592	7.74002	2.68834	1.54005	3.44173	4.50683	1.07686	2.47705	4.89751	6.23614	0.152828	1.49429	3.24988	6.1977	12.6096	5.3416	3.75849	2.7003	4.7815	92.6201	0.746893	0.664119	0.4441	1.55706	4.61623	14.2605	1.54837	2.22673
hsa-miR-7110-5p	2.52717	1.1358	1.9848	2.1198	2.09039	3.65994	7.59082	6.99464	1.43922	1.04253	5.9698	1.78197	0.620963	3.20199	1.92286	4.83287	1.38958	3.65556	2.64883	1.61223	2.8848	0.609457	0.774002	1.22197	0.23693	0.917795	1.56759	2.07681	1.65137	0	2.65036	0.611311	0.672432	0.243741	0.720663	2.1289	1.06832	0.363725	1.74725	6.10969	18.199	1.3693	0.362247	0.79938	1.55706	0.461623	0.534769	0.595528	0.835023
hsa-miR-574-3p	54.4491	22.0669	20.3442	30.574	17.6733	35.934	151.816	25.8498	37.3089	80.9702	29.2804	69.4967	32.2901	48.1755	33.8423	39.3533	108.388	28.9122	31.0796	51.7155	19.4724	14.0175	68.8862	28.3498	47.8599	68.6052	66.6227	28.8445	45.8255	35.3709	28.998	6.87725	21.5925	29.6552	38.1951	34.5536	24.5714	17.3376	27.003	75.4414	24.3737	26.5147	8.99579	17.3199	90.3095	20.773	22.282	10.8386	26.8135
hsa-miR-6803-3p	1.83794	0.324514	0.79392	1.38602	0.950176	3.32722	7.59082	1.82469	0.885672	0.695023	1.23186	0.809985	0.620963	0.727726	2.17924	0.69041	0.794048	0.996972	0.353177	0.868126	1.54543	0.243783	0.774002	2.19955	1.65851	0.688346	1.37164	0.538431	0.825685	0.544168	0.93542	0.458483	0.373573	0	0.720663	0.327523	0.674729	0.606208	0.635365	0.265639	3.89979	0.622411	0.422621	0.8882	2.07608	0	0.356513	0.357317	0.742243
hsa-miR-3135b	75.126	5.35448	24.9093	34.406	27.3651	45.2502	68.3174	51.0913	47.0513	30.9285	37.5244	25.5955	18.8359	19.0664	93.0665	94.5861	37.1217	40.5435	42.7344	24.3075	80.3623	1.09702	13.674	47.4126	14.4527	89.0261	30.568	39.4593	93.8184	45.7101	194.723	19.4091	27.0467	14.137	26.8087	26.0381	35.8168	4.97091	31.4506	18.8603	66.9465	34.1081	4.40733	15.1882	31.6602	16.6184	18.1821	17.6276	26.5352
hsa-miR-548o-3p	7.58152	13.3051	4.16808	3.75042	7.22134	4.65811	1.89771	2.28086	4.20694	11.1204	3.88511	3.88793	4.96771	4.94854	5.5122	6.55889	3.97024	5.31719	4.23813	4.34063	3.55448	3.16917	5.93401	2.07736	3.90935	3.21228	7.64201	3.84594	3.922	7.07419	4.833	7.48856	2.76444	1.94993	3.45918	2.62018	3.59855	6.66829	4.28871	5.31277	3.24983	3.73447	4.9507	7.9938	2.07608	1.15406	2.67384	4.2878	3.34009
hsa-miR-4677-3p	26.4204	45.7565	16.1761	29.6772	27.175	20.296	32.261	19.6154	12.953	14.248	24.732	10.0438	42.2255	31.4378	8.58878	31.4136	14.2929	21.9334	13.4207	28.0281	23.3875	16.3334	14.448	12.8307	20.8499	11.0135	13.1286	11.2301	16.4105	16.8692	13.0959	9.01684	22.1155	5.11857	13.8367	11.9546	16.9244	9.94181	13.5015	15.9383	19.499	29.6268	12.9201	12.346	11.4184	25.1585	14.617	22.0345	12.5253
hsa-miR-6743-5p	23.4338	7.46382	7.9392	17.1215	19.5736	75.8606	72.1128	6.53847	26.5702	8.10861	34.8712	10.6918	37.4648	7.27726	15.8956	10.3561	7.94048	24.592	22.2502	13.1459	17.3088	7.55726	14.706	21.1402	4.02781	19.0442	9.6015	10.9225	11.6628	83.2577	11.8487	3.97352	6.94846	1.3812	6.48597	13.2647	6.24124	8.7294	7.3067	21.2511	109.194	27.884	2.1131	11.9019	12.4565	16.8492	15.33	17.5085	23.0095
hsa-miR-1260b	21.1364	46.73	39.7953	59.2729	69.933	116.12	36.0564	200.412	37.5304	29.191	75.2384	13.1218	70.1688	38.1328	32.4323	77.3259	31.1664	97.371	37.4368	10.5415	17.0512	39.3709	48.5041	36.537	39.212	82.1426	49.1832	46.6128	35.298	81.6252	131.894	13.296	26.449	10.4809	50.8788	75.494	19.0611	47.0418	51.3057	33.4705	76.696	55.8925	58.3821	26.9125	99.1329	16.1568	9.62584	33.1114	28.9475
hsa-miR-320a-3p	1048.32	173.128	325.805	156.213	216.26	431.873	313.121	231.431	282.751	477.481	237.276	287.869	349.188	137.686	366.241	510.558	256.08	630.419	201.311	325.919	271.326	251.828	234.781	371.602	577.873	376.525	232.004	171.067	385.285	436.423	243.521	232.909	269.421	672.401	247.908	317.206	319.709	220.66	289.091	98.552	272.661	111.287	222.842	165.028	319.197	105.942	213.195	161.984	124.697
hsa-miR-589-5p	278.908	215.64	116.706	102.566	190.605	242.887	261.883	122.558	107.056	104.022	178.81	88.1264	127.918	111.633	105.116	163.972	79.8018	157.189	180.827	97.9742	62.4353	51.56	117.132	211.89	107.566	100.499	95.4272	123.685	124.472	233.448	176.639	123.638	92.7209	41.1923	107.955	131.337	75.2885	61.3483	82.4386	95.8956	281.76	126.101	65.2647	115.022	103.804	88.17	46.8814	143.046	60.0289
hsa-miR-8485	5.28409	0.973542	5.25972	4.97338	1.71032	2.66178	3.79541	7.75493	3.87482	2.20091	3.03228	1.61997	2.48385	3.78418	6.79411	8.28492	1.98512	3.98789	2.29565	1.48822	2.98783	0.731348	1.032	3.78812	1.65851	5.04787	1.56759	4.53821	3.09632	5.98585	4.05349	2.59807	1.64372	1.05621	2.45025	1.96514	1.46191	0	1.74725	2.39075	25.9986	1.24482	0.724493	1.3323	4.15216	1.38487	1.60431	0.714634	3.34009
hsa-miR-1277-3p	0.918972	2.59611	2.08404	2.60898	2.09039	3.99266	5.69312	2.43292	2.10347	2.08507	3.97987	3.23994	7.24457	2.76536	1.92286	8.28492	2.97768	7.31113	1.41271	5.45679	2.00906	0.609457	6.96602	1.71076	0.47386	3.21228	3.72303	0.384594	1.85779	2.72084	3.74168	1.52828	1.86787	0.324988	1.72959	3.27523	2.53023	0.606208	2.85914	4.7815	1.9499	5.85066	0.603744	1.68758	0.51902	3.9238	2.49559	1.19106	2.22673
hsa-miR-4429	2.52717	0.811285	0.4962	2.69052	0.190035	0.665444	0	2.88909	0.221418	0.695023	0.473793	0.485991	0.413975	0.145545	0.769144	0.345205	0.397024	0.996972	0.176589	0	1.59694	0.487565	0.258001	0.610987	0.118465	0.458897	0	0.538431	0.619264	0	0.623614	0.611311	0.821861	0.243741	1.72959	0.491284	0.843411	0.242483	0.158841	0.265639	12.6743	0.248964	0.241498	0.17764	2.07608	0.230812	0.713025	0.357317	0.463902
hsa-miR-6746-3p	34.9209	0.649028	2.38176	1.46755	0.760141	1.99633	1.89771	2.1288	0.774963	0.695023	10.0444	0.647988	1.86289	0.29109	2.05105	2.41643	0.794048	1.3293	0.706354	0.868126	3.76054	0.121891	0.258001	1.71076	0.23693	0.688346	0	0.461512	0	3.26501	0.779517	0.611311	0.373573	0.324988	0.576531	1.80137	1.06832	0.606208	0.794206	0.796916	26.3236	1.74275	0.301872	0.62174	1.03804	1.15406	0.891282	0.952845	0.556682
hsa-miR-374a-5p	68.2337	66.8499	33.5431	52.0982	95.0176	39.2612	26.5679	51.8516	83.3639	42.7439	37.5244	48.4371	53.6098	49.922	73.4533	47.9835	43.8711	19.9394	53.6829	53.9478	32.9691	51.0725	49.7941	33.1155	41.4628	34.1879	41.9331	65.2271	62.236	18.5017	45.9915	70.6064	24.7306	21.2055	42.9515	31.6059	26.0895	38.3124	37.6454	62.6907	23.7238	21.162	60.5555	41.8342	44.6357	41.5461	32.4427	36.2081	38.0399
hsa-miR-129-2-3p	0.229743	0	43.4671	5.78868	0	11.978	3.79541	0.760287	0.110709	0.115837	25.2058	0	0.620963	4.22081	7.17868	0	14.2929	0	0.353177	0	0.103029	0.121891	0.774002	0.122197	0.118465	2.98283	3.33113	2.53832	0.516053	8.70669	3.42987	0.152828	0.149429	0.893718	0.144133	0.982568	0.168682	0	0.794206	4.51586	1.62491	0.622411	0	0.08882	2.07608	0	1.06954	2.62032	0.278341
hsa-miR-374b-3p	1.14872	1.46031	1.19088	1.54908	1.90035	2.66178	0	1.67263	1.77134	1.04253	1.80042	1.29598	2.89783	0.873271	1.79467	2.41643	0.794048	0.996972	2.29565	2.23232	1.23634	1.09702	1.806	1.22197	1.06619	2.52394	0.979745	0.846106	1.44495	1.08834	1.71494	2.13959	1.12072	1.05621	1.15306	0.818807	1.01209	1.33366	2.06494	0.796916	0.974949	2.24068	2.23385	1.42112	0.51902	1.15406	2.13908	0.952845	1.67005
hsa-miR-6803-5p	33.3127	2.2716	11.3134	8.07155	5.70106	14.6398	45.5449	16.1181	6.97467	3.70679	49.1798	5.99389	9.10746	17.4654	14.3574	28.3068	6.94792	6.64648	9.00602	4.21661	26.0147	1.4627	6.96602	10.0202	1.30312	6.19511	4.70278	3.76902	11.0435	12.5159	5.30072	3.82069	4.70702	1.21871	4.17985	9.00687	4.16083	1.4549	7.46554	7.43788	87.7454	8.71376	0.603744	3.5528	16.0896	4.61623	2.49559	5.83617	3.71121
hsa-miR-6722-3p	13.3251	1.78483	5.9544	9.04992	6.4612	5.98899	17.0794	10.7961	4.20694	2.08507	8.52828	1.61997	12.0053	3.63863	6.53773	7.93971	1.98512	6.64648	6.53378	4.46465	12.6725	1.4627	1.548	6.72086	1.77698	2.75338	1.76354	3.46134	3.40595	15.2367	3.89758	3.66787	2.68973	0.487482	1.00893	3.43899	3.03628	1.33366	1.90609	5.84405	22.0988	3.98343	1.38861	4.26336	5.70922	8.54003	4.63466	3.09675	4.91736
hsa-miR-622	1.83794	1.1358	0.19848	1.87521	1.33025	0.332722	0	2.28086	0.996381	0.695023	0.284276	0.647988	1.03494	1.601	0.769144	1.38082	0.397024	0.996972	1.76589	0.372054	1.28786	0.365674	1.032	1.22197	0.355395	1.14724	0.587847	1.84605	0.516053	2.17667	0.46771	0.458483	0.597717	0.324988	0.432398	0.163761	0.393592	0.242483	0.635365	0	4.87474	0.995858	0.301872	0.8882	0	0.923246	0.713025	0.476422	0.278341
hsa-miR-139-5p	37.2184	33.2627	13.2982	78.3511	79.0547	32.274	134.737	66.9053	66.4254	142.248	28.7119	74.3566	25.0455	93.1489	45.5077	43.1506	247.346	80.4224	149.571	73.2946	50.1749	31.2042	87.2042	74.296	183.976	35.794	95.2312	121.685	34.6788	63.1235	84.0319	88.3344	99.0716	172.325	38.1951	30.6234	39.078	21.581	63.06	62.9564	28.2735	56.3905	20.0443	87.843	202.937	20.3114	70.233	75.513	51.957
hsa-miR-33a-5p	17.92	15.7389	14.489	19.8935	50.9295	66.5444	24.6702	10.0358	25.7952	24.3258	50.4116	20.4116	45.7443	30.8556	19.8696	46.9479	18.6601	199.727	21.014	13.0219	16.5361	11.8235	38.4421	28.7164	3.31702	89.2555	51.9265	31.1521	39.0136	110.466	28.0626	39.7352	12.7015	2.84365	30.412	41.9229	22.1536	11.3967	35.2627	20.7198	60.1218	62.4901	17.3275	38.2814	14.0135	7.38597	15.33	31.563	20.5972
hsa-miR-6819-3p	2.52717	0.324514	0.992401	2.44592	1.33025	0.998166	1.89771	5.93024	0.885672	1.39005	6.34883	0.323994	1.03494	2.03763	2.43562	4.48766	0.794048	3.98789	1.23612	0.372054	1.33937	0.365674	1.548	0.244395	0	1.14724	1.37164	1.15378	1.13532	1.08834	2.49445	1.06979	0.821861	0.243741	0.864796	1.80137	0.393592	0.242483	1.74725	0.531277	6.82464	1.3693	0.181123	0.35528	2.07608	0	0.534769	0.357317	0.649462
hsa-miR-7-5p	26.4204	25.1498	91.0031	13.8602	48.459	43.9193	17.0794	36.7979	22.6953	10.7729	37.5244	43.9012	817.188	27.9447	93.0665	846.787	18.4616	24.2597	40.0856	5.58081	25.7056	6.46024	25.2841	55.5998	39.6858	13.5375	10.5812	13.3839	15.4816	63.1235	69.377	236.272	6.42546	9.74965	34.5918	324.247	52.8537	33.2202	16.043	15.6727	8.44956	37.5936	12.3768	60.22	184.252	29.0823	12.1214	55.7414	13.1748
hsa-miR-3145-3p	0.918972	0.162257	0	0.570715	0.380071	0.332722	0	2.88909	0.553545	0.231674	0.0947587	0.485991	0.827951	0.582181	0.512763	1.72602	0	0.664648	0.353177	0	0.669685	0.243783	0.516001	0.366592	0	0.229449	0.979745	0.384594	0.309632	1.08834	0.311807	0.152828	0.149429	0	0.144133	0.655045	0.22491	0	0.158841	0.265639	5.19973	0.746893	0.362247	0.08882	1.03804	0.461623	0.178256	0.119106	0.371121
hsa-miR-4640-5p	1.14872	0	0.893161	3.50582	0.570106	0	0	1.52057	0.885672	0	3.2218	0.485991	1.24193	0.727726	1.53829	0.345205	0.397024	1.3293	14.3037	0.744108	1.39089	0.243783	0.774002	1.22197	0.118465	0	0.391898	0.307675	0.206421	0.544168	0.623614	0.305655	0.298859	0	0.144133	0.982568	0.618501	0	0.158841	0.796916	4.87474	0.746893	0.120749	0.4441	1.03804	0.461623	0.534769	0.357317	0.556682
hsa-miR-1228-5p	2.98666	0.324514	1.4886	1.79368	0.570106	1.66361	3.79541	3.95349	0.774963	0.695023	6.91738	0.323994	1.24193	1.16436	1.53829	0.345205	1.38958	0.332324	0.882943	0.496072	6.79988	0.609457	0.258001	1.22197	0	1.37669	1.56759	0.384594	0.928895	1.6325	1.09132	0	0.373573	0.0812471	0.720663	1.31009	0.843411	0	0.635365	0	9.4245	1.3693	0.603744	0.35528	0.51902	0.692435	0.534769	0.238211	0.371121
hsa-miR-6783-5p	30.3261	7.30156	5.9544	24.5408	9.31173	19.6306	3.79541	21.5922	8.41388	5.44435	12.0344	5.99389	12.2123	6.54953	41.9184	14.1534	5.95536	20.9364	10.2421	2.35634	12.7755	2.68161	7.99802	16.8632	3.08009	9.63684	6.66227	5.30739	4.33484	36.4593	11.6928	5.80745	14.9429	2.92489	9.65689	9.98944	10.5145	3.39477	7.46554	5.31277	13.6493	14.6889	6.52044	5.68448	3.63314	4.15461	2.13908	8.4565	9.27804
hsa-miR-6796-5p	1.14872	0.649028	1.29012	1.95674	0.570106	2.66178	3.79541	2.88909	0.332127	0.926698	2.27421	0.809985	1.03494	2.32872	0.640954	2.07123	0.794048	1.66162	0.706354	0.496072	4.22417	0.365674	0.258001	1.09978	0.355395	0.917795	0.783796	0.692269	1.13532	1.08834	1.24723	0.458483	0.597717	0.0812471	1.44133	1.63761	0.674729	0.242483	1.11189	1.85947	32.1733	1.74275	0.362247	0.35528	0.51902	0.923246	0.891282	1.07195	0.278341
hsa-miR-130a-3p	28.0287	10.2222	20.6419	44.2712	28.5053	41.923	58.8289	49.8749	38.6374	61.0462	29.2804	36.7733	17.387	43.9547	37.0471	52.8163	47.8414	13.293	45.2067	50.2273	40.2842	5.85078	33.0241	39.592	15.5189	53.0026	27.8248	34.9211	57.1787	23.9434	23.0737	9.16966	18.6039	30.3864	18.8814	18.0137	31.8809	7.03201	18.4256	26.8295	18.849	15.9337	8.57317	13.4118	85.1193	10.6173	23.7081	13.4589	25.6074
hsa-miR-3940-5p	4.8246	5.67899	10.1225	4.48419	2.85053	12.3107	22.7725	8.36316	1.77134	4.74933	9.28635	0.485991	9.72842	10.0426	3.20477	7.59451	1.5881	6.31416	6.00401	4.34063	6.33625	4.50998	5.41801	3.42153	4.38321	6.19511	9.40555	2.84599	3.922	2.72084	6.23614	0.916966	6.35075	0.812471	4.90051	1.96514	6.12879	2.30359	5.4006	7.17224	9.09952	2.86309	4.46771	4.52982	6.22824	6.92435	16.3996	3.33496	2.96897
hsa-miR-6868-5p	2.52717	0.324514	0.39696	3.66888	1.14021	1.33089	3.79541	3.64938	0.221418	0.579186	2.748	1.29598	1.44891	1.01882	1.28191	2.07123	0.99256	4.65254	0.529766	0.248036	2.21511	0.121891	1.032	0.855382	0	1.37669	0.195949	0.692269	0.722474	1.08834	0.623614	0.916966	0.523003	0.162494	1.29719	3.27523	1.01209	0.363725	0.635365	0.796916	13.3243	0.622411	0.784867	0.71056	0.51902	0.692435	0.356513	0.833739	0.742243
hsa-miR-218-5p	21.8256	9.73542	4.86276	24.3777	21.0939	13.9743	11.3862	13.9893	7.4175	39.9638	14.3086	11.1778	13.4542	16.7377	8.07602	13.463	40.0994	11.6313	15.893	14.5101	9.68468	4.14431	23.7361	10.6312	3.43549	33.4995	5.48657	11.1532	6.19264	19.0459	11.0691	4.432	11.9543	2.51866	17.7283	15.3936	4.83556	15.2764	6.03597	42.2366	11.0494	11.7013	6.76193	3.64162	4.67118	5.07785	6.06072	5.24065	4.54624
hsa-miR-6871-5p	2.52717	0.811285	2.9772	13.4526	0.570106	6.98716	7.59082	5.47407	0.885672	0.579186	4.73793	0.161997	8.27951	1.601	3.46115	1.72602	0.794048	3.32324	3.35518	0.868126	4.6878	0.609457	1.032	6.47646	0.47386	0.917795	0.979745	1.46146	1.34174	7.61836	1.24723	1.52828	2.46558	0.406235	0.432398	1.96514	1.79928	0.121242	1.42957	3.98458	17.8741	0.995858	0.845242	0.4441	1.55706	1.38487	0.713025	1.07195	2.69063
hsa-miR-134-3p	27.3394	18.9841	2.77872	35.5474	34.3964	34.6031	7.59082	16.4222	26.3487	9.73033	9.38111	16.3617	29.3923	8.58717	9.99888	63.8629	16.675	124.289	26.6649	8.55724	34.154	12.0672	25.0261	70.9967	14.9266	49.5609	9.6015	15.9991	15.688	61.491	7.17156	47.6823	20.9201	28.6802	18.5931	54.6963	7.81561	12.3666	18.2667	11.4225	22.4238	102.698	8.2713	21.0503	36.3314	12.9254	16.0431	23.9402	11.8759
hsa-miR-4726-5p	70.0716	1.29806	14.5883	40.3577	3.99074	6.65444	9.48853	16.4222	5.42474	4.63349	130.767	1.61997	10.9704	2.47427	44.9949	6.21369	2.18363	5.31719	4.94448	4.58866	33.7418	2.19404	0.516001	6.96525	1.54005	3.90063	1.56759	1.61529	2.37384	10.8834	6.23614	1.68111	2.16673	2.03118	2.16199	7.86054	2.69891	1.09117	2.06494	3.71894	59.7969	7.09549	1.08674	4.26336	3.11412	9.69408	4.45641	6.19349	3.61843
hsa-miR-128-1-5p	40.4348	57.9257	52.498	18.0998	26.6049	96.8221	117.658	71.7711	14.9457	41.1222	21.5102	20.2496	69.1339	45.7012	18.5877	74.9094	28.7842	31.5708	48.7385	34.849	39.9751	31.6917	42.5701	29.2052	56.1525	24.551	21.7503	21.9218	42.1099	39.1801	72.8069	11.6149	47.1449	10.3184	49.7258	22.9266	16.4184	58.3172	28.1149	15.407	28.2735	24.523	27.9534	20.5174	15.5706	38.7763	40.8207	23.1065	23.4734
hsa-miR-4466	25.961	2.43385	19.7488	19.975	4.37081	24.2887	24.6702	18.399	5.53545	3.1276	26.9115	3.40194	15.9381	3.05645	14.9983	6.9041	2.77917	15.2869	8.12308	6.82099	18.4936	2.07215	1.806	15.3969	2.13237	6.19511	2.93923	3.61518	2.06421	11.4275	4.05349	6.87725	3.51159	1.54369	2.30612	7.36926	5.28537	1.33366	2.54146	7.17224	74.0961	8.58927	0.603744	4.17454	4.67118	8.77084	5.52595	6.90813	3.15453
hsa-miR-3692-5p	8.95998	1.1358	3.67188	9.94675	5.70106	8.31805	22.7725	8.81933	4.20694	2.31674	9.76015	1.45797	5.38168	3.78418	5.76858	4.14246	1.98512	8.64043	3.70836	3.34849	6.02717	0.731348	1.548	8.67602	2.01391	3.44173	2.35139	3.15367	3.19953	5.98585	4.20939	1.83393	3.66102	0.812471	1.58546	3.43899	4.55442	0.606208	1.58841	2.92203	278.51	4.2324	0.784867	1.3323	5.1902	3.00055	2.67384	2.50122	3.34009
hsa-miR-217-5p	15.6225	4.21868	2.67948	19.5674	31.3558	19.9633	24.6702	13.229	24.0239	20.2715	7.01214	40.4992	2.06988	15.7189	4.87125	8.97533	18.4616	7.64345	13.9505	56.6762	18.2361	2.43783	6.70802	17.1076	16.5851	4.58897	15.48	13.6915	6.8119	13.6042	27.1272	3.20938	11.8049	23.0742	2.73852	1.31009	6.46615	3.27352	6.98901	11.1568	18.849	3.4855	2.29423	4.8851	4.67118	2.30812	1.96082	3.09675	3.61843
hsa-miR-1843	7.58152	4.5432	3.17568	3.34276	2.28042	9.31621	3.79541	3.80144	1.99276	1.8534	0.947587	2.59195	3.93277	6.54953	5.89677	2.76164	3.17619	2.99092	4.94448	0.992144	2.00906	1.3408	4.38601	1.09978	6.63405	3.44173	5.29062	1.69221	3.09632	3.80918	7.01565	3.66787	1.19543	1.78744	1.44133	3.27523	1.06832	3.15228	2.22378	2.65639	7.14962	2.73861	0.784867	2.13168	2.5951	3.46217	1.60431	1.19106	1.39171
hsa-miR-3614-3p	32.164	3.56965	7.64148	15.98	7.22134	15.6379	7.59082	10.644	8.41388	5.79186	23.1211	10.2058	14.4891	8.15053	14.8701	18.6411	5.35982	5.98183	11.4783	6.44893	14.4755	2.07215	4.64401	10.9978	6.63405	6.19511	8.22986	5.07664	6.39906	16.8692	12.3164	7.03008	8.6669	2.92489	5.76531	9.82568	7.70315	1.81862	7.14785	4.7815	183.94	11.4524	2.05273	3.5528	10.8994	5.07785	5.52595	7.50365	7.42243
hsa-miR-214-5p	23.204	5.67899	3.37416	11.1697	6.84127	11.6453	28.4656	2.73703	12.6208	44.5973	9.76015	12.6358	6.41662	18.6298	7.05049	25.5452	32.7545	11.6313	17.4823	12.2778	7.31503	1.21891	32.7661	21.1402	4.85707	32.5817	13.5205	9.07641	11.25	10.8834	6.85975	3.97352	5.67831	7.63722	10.2334	13.756	6.69106	4.3647	5.71828	22.5793	5.52471	5.85066	2.41498	6.03976	16.6086	1.84649	4.99118	7.02723	14.7521
hsa-miR-6761-5p	2.98666	0	1.58784	4.64725	0.380071	1.99633	0	4.40967	1.10709	0.463349	1.04235	0.809985	0.620963	0.145545	2.30743	1.38082	0.397024	0.996972	1.05953	0.248036	1.39089	0.243783	0.258001	1.09978	0.47386	2.29449	1.17569	0.230756	0.206421	1.6325	0.623614	1.68111	0.597717	0.162494	0.576531	0.982568	0.506047	0	0.317682	0.796916	5.52471	0.622411	0.0603744	0.17764	0	1.15406	0	0.714634	0.556682
hsa-miR-6504-5p	25.961	1.1358	1.4886	5.46256	2.28042	9.64894	5.69312	11.8605	2.21418	1.39005	1.1371	0.323994	1.6559	6.1129	2.69201	3.10684	0.595536	5.98183	9.3592	0.868126	21.6875	0.243783	1.29	7.82063	0.829256	1.37669	0.391898	2.99983	1.34174	8.16252	4.5212	0.458483	3.36216	0.731224	1.87372	2.45642	4.27328	0.484967	1.27073	1.85947	23.7238	0.995858	0.422621	0.53292	0.51902	0.692435	1.06954	0.952845	12.7109
hsa-miR-219b-3p	2.75692	3.4074	1.4886	4.15807	3.80071	1.33089	5.69312	4.71378	1.43922	3.01177	2.17945	1.13398	4.13975	2.76536	2.43562	5.17807	2.38214	4.98486	2.29565	1.3642	1.18483	1.82837	4.38601	1.58857	1.18465	2.29449	2.35139	2.61524	1.23853	2.17667	5.92433	3.66787	2.24144	1.13746	3.60332	4.2578	2.30532	1.69738	1.74725	2.39075	2.59986	2.73861	1.26786	2.57578	0.51902	1.15406	2.13908	1.66748	1.48449
ebv-miR-BART14-5p	23.8933	41.3755	11.7103	30.2479	46.7487	35.6012	53.1358	29.4992	47.0513	38.1104	47.3793	51.029	117.362	43.0814	43.0721	78.7067	53.3997	70.1204	50.5043	47.8709	61.8686	98.1225	111.198	48.6346	41.5813	76.6359	101.306	80.457	88.4515	57.6818	87.9295	64.4933	50.0588	41.3548	114.874	111.194	62.9185	139.064	96.4166	181.697	17.5491	159.586	120.749	154.28	325.945	74.3213	77.0067	141.021	101.873
hsa-miR-629-3p	11.0277	23.6895	32.253	38.4825	10.642	53.5682	60.7266	32.9965	13.3958	22.4724	26.6272	17.3337	27.7364	26.4892	24.7408	80.0875	17.8661	21.2687	50.8575	18.7267	27.045	7.43537	11.61	38.8588	33.5256	10.0957	28.6086	9.46101	18.0619	23.9434	21.9824	8.2527	27.2708	8.20595	35.889	17.0312	20.1294	7.03201	17.1548	28.4233	9.09952	15.1868	10.5655	22.2938	20.7608	10.3865	43.138	17.6276	11.5048
hsa-miR-10396b-3p	14.9333	10.0599	62.422	54.6256	20.9039	117.118	72.1128	29.8033	15.3886	13.2054	17.7199	26.4055	110.531	22.7051	34.0987	22.0931	11.7122	38.8819	57.5679	23.0673	45.4356	5.48511	4.90201	38.1256	4.14628	12.8491	11.9529	9.8456	10.9403	47.8868	22.4501	20.6317	31.0066	3.57487	6.34184	19.8151	44.5883	4.48594	16.996	18.8603	148.192	7.34445	1.63011	11.1025	12.9755	16.8492	11.5867	35.8508	19.02
hsa-miR-1238-3p	0.229743	0.162257	0.39696	0.489185	0.380071	1.33089	0	1.36852	0.553545	0.231674	0.284276	0	0.413975	0.727726	0.512763	1.03561	0.198512	0	0.353177	0.124018	0.3606	0	0	0.244395	0	0.229449	0	0.230756	1.13532	0.544168	0	0	0.0747147	0.162494	0.144133	0.982568	0.281137	0	0.317682	0.531277	3.89979	0.622411	0	0	0	0	0.178256	0	0.0927804
hsa-miR-5706	8.04101	6.00351	2.58024	5.13644	3.04056	2.66178	3.79541	5.16995	1.77134	1.04253	3.12704	1.94396	2.89783	1.89209	4.74306	3.10684	1.5881	2.65859	3.35518	1.24018	3.2454	1.95026	2.064	3.17713	4.26474	2.06504	2.54734	1.46146	1.65137	2.72084	2.18265	2.44524	2.91387	1.29995	1.72959	2.29266	2.69891	1.21242	2.22378	1.32819	19.174	2.1162	1.75086	1.95404	3.11412	0.692435	1.60431	1.31016	2.13395
hsa-miR-195-5p	47.5568	19.4708	47.9329	27.2313	19.7637	92.164	39.8518	21.8963	32.2163	34.6353	19.4255	30.6174	38.4997	29.4001	56.7885	89.408	29.3798	26.9182	44.5003	19.0988	24.7268	9.62942	24.7681	49.2456	22.8638	39.6946	16.4597	17.7682	48.8186	46.2543	37.4168	31.941	21.1442	17.4681	37.4745	29.3133	17.8241	13.7003	20.6494	27.0951	25.6736	33.3612	8.21092	13.5006	21.2798	11.5406	11.4084	15.3646	19.1128
hsa-miR-6888-5p	3.2164	0.324514	2.9772	7.50083	6.65123	7.6526	7.59082	5.32201	9.41027	2.20091	26.0586	14.5797	3.72578	1.30991	12.0499	14.8438	10.5211	15.2869	5.65083	1.73625	15.5058	0	3.61201	22.4843	0.23693	7.11291	0.979745	3.15367	8.46327	15.7809	2.65036	22.3128	1.19543	0.162494	1.87372	10.6445	2.47401	0	3.97103	2.12511	29.8984	19.1703	0.181123	2.30932	57.6113	2.0773	1.96082	7.50365	2.96897
hsa-miR-181c-3p	27.1097	39.1039	35.9249	17.2845	19.1936	34.2704	15.1816	11.1002	22.8061	49.81	16.2037	14.7417	19.4568	28.5269	8.97335	20.0219	25.4095	33.8971	19.9545	8.55724	16.0209	7.19159	19.866	13.3195	33.9995	18.1264	14.6962	12.7685	26.1123	13.6042	26.8154	5.19614	12.7015	14.8682	19.8903	15.2298	11.9202	10.3055	12.5485	14.0789	17.5491	7.96686	11.4108	17.8528	15.0516	10.8481	5.7042	21.2008	19.6694
hsa-miR-3651	33.083	0.324514	7.54224	20.1381	5.89109	6.98716	51.2381	26.9142	18.7098	6.95023	12.6029	12.1498	6.62361	2.61981	66.0182	51.4355	13.3003	8.3081	7.94649	4.96072	54.296	0.121891	4.38601	21.1402	0.947721	12.8491	3.13518	8.6149	27.0412	12.5159	6.70385	9.78097	4.85645	2.43741	3.31505	3.76651	10.8519	1.21242	5.4006	2.92203	22.4238	2.73861	1.26786	3.81926	43.0787	3.00055	3.20861	2.1439	5.47404
hsa-miR-1228-3p	0.229743	0	0.19848	0.407654	0.380071	0.332722	0	0.912345	0.221418	0.463349	0.947587	0.323994	0.413975	0.436636	0.512763	1.03561	0	0.332324	0.529766	0.124018	0.463628	0.121891	0.258001	0.610987	0.118465	0	0	0.153837	0.206421	0	0.155903	0.152828	0.224144	0.243741	0	0.491284	0.281137	0.242483	0.158841	0	4.22478	0.497929	0.120749	0.08882	1.03804	0.461623	0.534769	0.238211	0.278341
hsa-miR-542-3p	83.167	142.624	57.2615	164.448	185.284	89.8349	91.0899	62.1915	95.6526	116.416	117.975	129.76	77.6204	120.657	87.1697	123.238	138.76	84.078	67.6334	142.993	183.236	67.1621	109.65	56.8218	29.8532	156.025	57.4131	92.5333	100.321	78.3602	72.8069	51.9614	85.5483	86.7719	55.0587	83.8458	42.9577	66.8041	49.0819	95.6299	155.342	67.4694	76.7963	44.41	50.864	44.3158	57.2203	53.9548	53.4415
hsa-miR-3689d	0.229743	0.162257	0	0.815308	0	0	0	0.760287	0.110709	0	0.0947587	0.161997	0	0.145545	0.256381	0	0	0.996972	0.176589	0	0.154543	0	0	0.244395	0	0.229449	0	0	0.103211	0.544168	0.155903	0.152828	0.149429	0	0.144133	0	0.0562274	0	0	0	0.974949	0.124482	0	0	0	0.230812	0.178256	0.357317	0
hsa-miR-324-5p	48.4758	31.1533	47.7345	19.4859	26.4149	136.083	47.4427	34.8212	19.9276	28.2643	16.7723	13.4457	61.4754	33.4754	40.7646	87.3368	26.4021	27.5829	18.7184	21.7031	22.0481	18.6494	54.1801	12.2197	21.2053	29.14	57.805	11.6916	27.9701	20.1342	45.8356	10.6979	17.1844	5.60605	17.5842	48.8009	26.4831	35.645	17.7902	35.8612	20.7989	31.9919	9.84103	22.4715	35.8124	46.3931	18.3604	12.5061	11.5975
hsa-miR-10399-3p	4.59486	15.5767	2.58024	7.01165	2.28042	26.9505	3.79541	3.80144	4.42836	3.1276	5.59076	7.28986	14.9031	4.80299	3.07658	14.1534	4.56577	4.65254	8.47625	3.72054	3.29691	1.70648	4.90201	5.13229	6.51558	11.4724	3.13518	1.46146	3.19953	4.35335	1.55903	5.65463	4.40816	1.78744	3.60332	5.89541	7.08465	4.97091	1.11189	8.50044	92.2951	1.3693	1.81123	1.59876	3.63314	2.76974	3.03036	2.85853	2.22673
hsa-miR-6068	15.163	2.75837	2.77872	30.0849	3.04056	4.99083	1.89771	16.8784	4.8712	1.04253	2.36897	2.91595	3.72578	1.601	10.5116	6.9041	1.38958	6.97881	3.70836	1.24018	6.59383	0.243783	1.29	9.6536	0.47386	1.83559	2.54734	1.61529	1.65137	9.25086	3.27397	7.48856	1.86787	0.649977	0.864796	3.76651	2.64269	1.09117	0.953047	1.85947	16.8991	3.4855	0.664119	1.68758	4.15216	2.53893	1.42605	3.93049	1.67005
hsa-miR-497-5p	5.28409	1.94708	2.08404	7.58236	3.2306	5.98899	3.79541	7.45082	4.42836	4.981	2.17945	3.72593	5.79566	6.84063	4.23029	8.63012	6.35238	8.3081	4.76789	2.97643	3.76054	0.853239	7.99802	8.43162	2.7247	11.243	2.74329	4.46129	4.33484	2.72084	5.14481	2.13959	2.61501	5.28106	4.17985	5.24036	1.57437	1.93987	1.11189	9.56299	3.89979	2.1162	1.38861	1.42112	15.5706	0.923246	2.13908	0.952845	1.11336
hsa-miR-193a-5p	136.927	229.107	154.318	92.1298	117.632	96.8221	187.873	106.744	92.3313	218.817	78.4602	102.544	102.666	153.987	152.419	101.49	198.313	118.307	96.7705	122.406	81.8562	178.815	138.03	70.6301	179.593	100.499	163.813	128.07	135.722	88.6994	124.099	27.3562	70.0823	133.083	99.7398	79.2605	66.7419	84.9904	142.481	161.243	101.07	71.0794	69.9136	57.8218	155.187	70.8591	75.5807	60.0292	96.306
hsa-miR-3074-5p	89.5998	26.1234	29.8713	30.8186	32.116	51.5719	17.0794	38.4705	46.8299	50.3892	36.5769	39.3653	28.9783	43.0814	43.5848	66.2793	50.8191	30.9061	32.3157	23.6874	43.272	14.1394	32.2501	42.6469	20.7314	69.0641	29.1964	44.6129	43.142	23.3992	23.2296	19.5619	18.3051	54.7605	25.7997	38.9752	21.9849	17.9438	15.7253	24.7044	28.9235	17.801	14.4899	14.4777	28.0271	10.1557	13.0127	10.6004	21.8034
hsa-miR-3200-3p	0.689229	0	0.29772	0.652246	0.760141	1.99633	0	1.97675	0.996381	1.15837	0.568552	0.161997	1.6559	0.582181	0.897335	0.345205	0.99256	0.996972	0.529766	0.248036	0.7212	0.609457	2.064	0.366592	0.118465	0.917795	1.37164	0.461512	0.516053	0	0.779517	0.458483	0.149429	0.162494	0.720663	0.491284	0.393592	0	0	0.796916	1.9499	0.871376	0.301872	0.17764	0.51902	0.923246	0.713025	0.238211	0
hsa-miR-330-5p	118.088	112.444	91.4993	82.9168	100.149	178.006	132.839	73.8999	48.1584	61.7412	36.7664	56.8609	70.9968	54.4339	63.5826	86.3012	76.6256	49.8486	46.9726	49.9792	43.0659	39.0052	109.65	40.6917	97.0229	72.5058	66.8186	21.8449	49.8507	113.187	84.0319	46.9181	44.4552	48.8295	33.1505	104.807	41.046	83.293	37.01	52.5965	41.2728	53.9008	42.2017	36.8603	30.6222	86.5543	56.6855	26.6797	28.5763
hsa-miR-129-5p	15.8523	43.3226	366.89	38.0749	23.7544	115.454	11.3862	3.64938	2.76773	1.04253	432.573	3.40194	42.8465	103.774	141.651	7.59451	192.16	3.32324	15.893	0.992144	1.23634	1.95026	13.932	10.8756	95.009	45.6603	152.252	35.8441	2.37384	51.1518	36.0137	0.611311	8.6669	6.98725	1.00893	7.53302	2.13664	57.3473	16.8372	126.444	333.107	5.72618	0.905616	22.5603	23.8749	2.53893	42.9598	50.0244	13.3604
hsa-miR-141-3p	4.13537	8.11285	3.57264	4.48419	1.71032	22.9578	9.48853	3.95349	5.09261	2.54842	2.08469	2.10596	8.07252	11.207	0.769144	3.10684	4.16875	3.32324	44.3237	3.4725	1.803	0.975131	2.32201	16.3745	4.85707	1.83559	12.3448	57.9198	5.36695	2.72084	2.49445	1.22262	2.98859	5.36231	2.59439	9.66192	3.54233	2.78856	1.90609	3.98458	8.44956	2.24068	1.02637	1.06584	2.07608	3.00055	2.31733	3.45406	24.5868
hsa-miR-4482-5p	4.59486	5.84125	2.18328	7.90848	4.56085	3.65994	0	3.64938	4.42836	3.1276	2.65324	1.78197	2.69084	2.9109	2.30743	3.10684	1.78661	2.32627	4.41471	0.992144	5.20294	1.82837	2.58001	2.68834	1.89544	3.21228	2.54734	4.07669	3.40595	6.53002	8.73059	1.83393	2.09201	0.568729	2.45025	3.43899	2.98005	1.93987	2.06494	3.71894	10.7244	4.85481	2.5961	1.15466	2.07608	1.61568	1.42605	3.57317	1.29892
hsa-miR-138-5p	9.64921	3.24514	0.29772	21.6872	1.90035	25.6196	0	7.29876	0.996381	1.04253	4.73793	0.485991	2.69084	17.611	16.9212	3.79725	1.38958	0.664648	0.882943	1.86027	9.83923	4.63187	0.774002	9.4092	3.67242	19.2737	17.2435	6.76885	0.825685	0.544168	1.09132	3.97352	8.21861	0.243741	8.35969	9.98944	2.47401	4.97091	6.19481	10.0943	6.49966	1.49379	0.241498	6.57268	12.9755	6.23191	0	0.595528	0.463902
hsa-miR-3921	52.8409	25.7989	18.4587	41.4176	14.0626	39.5939	24.6702	18.0948	8.85672	9.38281	17.1513	13.6077	11.1773	9.89707	19.485	23.8191	10.3226	69.1234	7.7699	8.92929	16.8452	11.9454	12.642	16.3745	29.9717	17.2087	11.1691	3.46134	5.98621	22.8551	14.6549	3.97352	22.265	12.9183	13.5485	16.7037	11.3579	8.60816	6.19481	12.485	26.3236	10.2075	5.85632	7.5497	23.8749	35.0834	8.91282	9.88577	4.91736
hsa-miR-663a	176.443	13.9541	57.9562	27.8835	20.1437	193.311	51.2381	81.959	25.4631	9.38281	55.7181	4.37392	142.201	13.2446	54.0965	72.8382	13.4988	147.552	23.3097	9.79742	146.094	7.19159	5.16001	78.6951	22.0345	43.1364	26.6491	14.8453	9.80501	126.247	20.2674	16.0469	14.7935	5.76854	8.07143	25.383	22.5472	4.97091	12.3896	21.7824	1465.35	31.9919	5.31295	22.9156	18.1657	32.3136	18.1821	18.8187	16.9788
hsa-miR-1270	76.5044	56.9522	96.9575	24.5408	50.9295	63.5499	66.4197	30.7156	35.9804	37.8788	46.6213	22.8416	123.158	8.15053	24.0999	120.131	10.7196	58.1567	61.9826	42.5382	23.645	22.5499	113.778	14.6637	35.0657	30.0578	13.7164	31.6136	22.6031	34.8268	42.5616	22.16	61.6396	15.5994	44.9694	72.8738	15.6312	30.4316	13.025	26.0326	30.2234	92.3658	39.183	68.4802	72.1438	32.7752	19.6082	52.5256	25.6074
hsa-miR-1248	21.3661	0	1.29012	4.07654	0.950176	1.66361	1.89771	1.82469	1.88205	0.579186	0.75807	0.971982	0.206988	1.01882	6.79411	3.10684	0.595536	2.65859	1.23612	0.62009	2.42117	0.243783	0.258001	1.46637	0.47386	1.37669	0.391898	1.07686	2.47705	1.08834	0.93542	0.305655	0.373573	0.649977	0.720663	1.31009	0.787183	0.121242	0.158841	0.796916	6.49966	1.74275	0.0603744	0.08882	5.1902	0.461623	0.891282	0.595528	0.927804
hsa-miR-1299	16.082	11.6825	5.06124	14.4309	14.2526	1098.65	17.0794	8.66728	13.0637	142.248	5.02221	4.04992	6.20963	382.493	8.46059	81.4683	11.1167	636.401	63.7485	3.4725	4.84234	0.853239	15.48	541.823	1.42158	6.65401	447.743	3.76902	5.67658	1017.05	19.4879	660.521	10.5348	0.487482	10.3775	9.49816	2.75514	12.3666	446.026	10.6255	15.2742	16.1827	0.724493	15.9876	4.15216	3.9238	6.77374	4.40691	18.1849
hsa-miR-4749-3p	2.98666	0.486771	0.893161	2.93511	0.190035	2.32905	5.69312	2.58498	1.54993	0.695023	3.2218	0.647988	1.44891	2.32872	1.4101	2.41643	0.99256	1.3293	2.64883	0.496072	2.42117	0.243783	1.032	1.95516	0.118465	0.458897	1.76354	0.923025	0.722474	3.26501	1.71494	0	1.64372	0.162494	0.288265	0.982568	1.01209	0.242483	0.158841	0.796916	5.52471	1.86723	0.301872	0.53292	11.9375	0.692435	1.06954	1.19106	1.11336
hsa-miR-3619-5p	1.6082	0.162257	0.39696	1.0599	0	0.665444	1.89771	1.36852	0.664254	0.231674	0.75807	1.13398	0.413975	0.29109	0.640954	0.69041	0.397024	0.664648	0.176589	0	0.412114	0.121891	0.258001	0.733185	0.355395	0.229449	0	0.153837	0.103211	1.6325	0.311807	0.458483	0.149429	0.324988	0.144133	0.327523	0.393592	0.484967	0.317682	0.531277	2.59986	0.497929	0.301872	0.26646	0.51902	0.230812	0	0.595528	0.371121
hsa-miR-526b-5p	0.229743	0.324514	0.19848	0.163062	0.570106	1.66361	0	1.21646	0.110709	0	0.663311	0.323994	0.206988	1.01882	0	0.345205	0	1.99394	0.176589	1.73625	0.3606	0	0	0.122197	0	0.229449	0.391898	1.99989	0.619264	0.544168	0.623614	0.152828	0.0747147	0	0	0.327523	0.0562274	0	0	0.531277	1.9499	0	0.181123	0	0	0.230812	0.534769	0	0
hsa-miR-4666a-5p	0.229743	0.162257	0	0.244592	0	0	0	1.21646	0.110709	0	0	0	0.206988	0.145545	0.256381	0	0.198512	0.664648	0.176589	0	0.3606	0	0	0.244395	0	0	0.195949	0.0769187	0	0	0.155903	0	0	0	0.144133	0.163761	0.0562274	0	0	0	1.62491	0	0.0603744	0.08882	0	0	0	0	0
hsa-miR-504-5p	41.5835	0.811285	11.3134	39.0532	2.66049	2.9945	1.89771	33.1485	4.09623	4.63349	61.7827	1.61997	2.69084	2.32872	51.789	11.3918	1.38958	3.65556	3.35518	4.09259	76.4472	0.975131	0.258001	2.56615	1.65851	0.917795	2.15544	1.15378	1.44495	5.98585	3.58578	1.68111	1.49429	1.13746	1.58546	7.69678	2.92382	1.21242	0.476524	2.65639	43.5477	1.24482	1.50936	0.26646	2.07608	5.53948	0.356513	1.07195	2.69063
hsa-miR-933	1.37846	0.162257	0.39696	0.978369	0.380071	0.998166	0	1.97675	0.332127	0	0.663311	0	0.206988	0	0.256381	0.69041	0.397024	0.996972	0.353177	0.372054	0.927257	0	0	0.244395	0.118465	0	0	0.307675	0.206421	0	0.46771	0	0	0	0.144133	1.31009	0.22491	0.242483	0.317682	0	8.12457	0.373447	0.362247	0.17764	0	0	0	0.238211	0.463902
hsa-miR-6883-3p	1.83794	0.324514	1.09164	0.652246	0.760141	1.33089	0	2.73703	0.553545	0.347512	1.80042	0.647988	0.206988	0.582181	0.897335	1.03561	0.595536	0.664648	0.706354	0.124018	1.13331	0	0.258001	0.977579	0	0.229449	0.391898	0.0769187	0.619264	0.544168	0.779517	0.764139	0.523003	0.406235	0.576531	0.491284	0.562274	0.121242	0.317682	1.06255	3.89979	0.373447	0.0603744	0.35528	1.55706	0.692435	0.356513	0.119106	0.0927804
hsa-miR-6510-5p	9.41946	0.486771	10.2217	7.74542	1.14021	3.99266	11.3862	15.6619	2.32489	1.73756	6.63311	2.10596	3.72578	4.80299	9.48611	2.41643	0.595536	1.3293	2.47224	3.84456	53.6779	0.487565	1.548	1.46637	0.592326	1.37669	18.6152	1.2307	3.922	4.35335	2.80626	1.83393	1.12072	0.487482	0.576531	5.24036	3.03628	0.969933	0.635365	3.18766	35.4231	1.24482	0.422621	0.35528	3.11412	3.23136	1.60431	1.19106	1.67005
hsa-miR-6089	109.587	13.9541	24.7108	37.015	44.2782	131.092	104.374	43.3364	37.6411	10.4253	71.5428	27.7015	64.1662	18.4842	45.5077	40.0438	22.4318	60.483	34.4348	19.8429	89.2227	12.311	22.1881	87.249	11.8465	27.7633	12.1488	26.3831	18.7843	122.982	19.332	24.1468	13.4486	6.74351	12.3954	30.2958	22.491	12.1242	11.4366	33.4705	635.342	36.3488	9.29766	33.2187	37.8885	43.6234	19.7865	64.317	29.6897
hsa-miR-466	0	0	0.0992401	0.407654	0	0.665444	0	1.0644	0.110709	0.231674	0.0947587	0.161997	0	0.145545	0.512763	0.345205	0	0.332324	0.176589	0	0.412114	0.121891	0.258001	0.122197	0	0	0	0	0	0.544168	0.155903	0.152828	0	0.0812471	0.288265	0.163761	0.0562274	0	0	0.265639	2.27488	0.497929	0	0	0	0	0	0.119106	0.0927804
hsa-miR-6796-3p	4.36512	0.324514	1.38936	2.1198	0.760141	2.9945	5.69312	3.80144	0.774963	0.810861	5.02221	0.485991	3.10482	1.45545	2.43562	1.03561	0.794048	1.66162	0.529766	0.62009	4.58477	0.243783	0.516001	1.71076	0.355395	0.458897	2.15544	0.769187	1.03211	3.80918	1.40313	0.611311	0.747147	0.243741	0.432398	1.63761	0.955866	0.242483	0.635365	2.92203	12.0244	1.49379	0.0603744	0.8882	1.55706	0.461623	1.06954	0.952845	0.371121
hsa-miR-34c-5p	8.50049	4.86771	5.06124	16.6323	11.7822	8.65077	3.79541	17.0304	9.07814	7.87693	6.91738	14.2557	13.6612	4.94854	20.6387	16.2246	7.94048	12.6283	10.2421	5.82884	11.7453	2.19404	7.48202	9.04261	5.80479	9.86629	4.70278	5.53815	7.22474	8.70669	8.41878	3.36221	10.2359	3.24988	7.35076	11.2995	7.14088	6.66829	4.60639	3.71894	7.79959	5.47722	5.91669	4.61864	3.11412	4.38542	5.52595	9.52845	5.84516
hsa-miR-144-5p	165.874	116.663	83.7586	6.3594	160.96	436.198	62.6243	3697.89	2964.23	563.664	61.3089	930.997	81.9671	130.409	3442.82	137.046	661.64	119.304	168.466	373.418	1084.79	66.4308	1242.53	118.776	122.138	298.054	800.452	977.868	2341.64	708.507	231.205	303.974	120.141	356.512	25.2232	40.7766	214.395	25.097	378.519	898.656	849.505	247.222	117.609	153.659	62.8015	117.252	31.0166	35.017	47.7819
hsa-miR-619-5p	96.2623	9.08639	51.2079	42.7221	12.7324	30.9431	24.6702	84.2398	14.835	11.352	28.2381	8.26185	20.6988	14.2634	35.2524	26.2356	14.8884	22.598	17.3057	9.17733	16.9482	6.09457	12.384	12.8307	5.56786	13.7669	12.7367	12.3839	18.5779	25.0317	25.88	31.1769	15.5406	8.69344	12.5395	18.0137	16.5309	5.94084	14.4545	16.204	776.384	8.71376	5.61482	6.57268	14.5326	9.00165	8.19979	11.315	11.1336
hsa-miR-6506-3p	1.83794	0.324514	0.19848	1.30449	1.14021	0.332722	1.89771	4.86584	0.996381	0.463349	0.473793	0.161997	0.413975	0.582181	1.15372	2.76164	0.397024	2.99092	1.5893	0.62009	1.18483	0.243783	0.258001	1.22197	0.118465	1.60614	0.587847	0.538431	0.103211	0	0.779517	0.458483	0.373573	0	0.576531	0.982568	0.730956	0.121242	0.953047	0.531277	16.5741	0.248964	0.241498	0.17764	0.51902	0.230812	0	0.476422	0.278341
hsa-miR-143-5p	6.20306	4.38094	5.16048	16.9584	31.9259	12.9762	47.4427	79.374	13.6172	39.848	21.984	11.5018	10.5564	39.7338	18.2031	15.5342	18.6601	13.9576	17.4823	24.9276	15.1452	3.77863	20.64	6.59866	4.85707	20.1915	37.8182	18.2297	18.5779	11.9717	16.5258	0.611311	12.8509	4.71233	5.76531	6.71422	6.40992	2.18235	12.5485	18.8603	14.2992	6.22411	4.58846	7.81616	100.171	4.38542	7.66502	3.45406	9.09247
hsa-miR-7151-5p	10.7979	0	1.4886	4.48419	2.09039	1.99633	0	3.04115	0.553545	0.463349	1.51614	0.809985	2.06988	0.436636	2.8202	4.83287	1.38958	3.32324	3.00201	0.372054	2.5242	0.121891	2.32201	3.17713	0.710791	1.83559	0.979745	0.61535	1.44495	2.72084	1.09132	4.89049	1.27015	0.243741	0.576531	1.14633	1.63059	0.121242	0.953047	2.39075	6.17468	1.3693	0.0603744	0.8882	1.55706	1.15406	0.891282	1.54837	0.463902
hsa-miR-5591-3p	0	0	0.0992401	0.244592	0	0	0	0.152057	0	0	0	0	0	0	0.128191	0	0	0	0	0	0	0	0	0	0	0.229449	0	0	0	0	0.155903	0	0	0	0	0.163761	0.0562274	0	0	0	1.62491	0	0	0	0	0	0.178256	0	0
hsa-miR-1285-3p	19.0687	5.84125	13.3974	10.3544	4.37081	9.98166	20.8748	20.3757	7.4175	7.41358	11.4658	3.56393	17.387	6.98617	8.71697	22.7835	6.94792	9.30507	8.65284	8.3092	8.49985	1.4627	5.67601	4.39911	2.7247	4.35952	6.07442	3.99977	5.98621	11.9717	6.70385	6.41876	4.40816	2.11242	5.90944	7.36926	6.80351	3.15228	7.62438	7.96916	83.8456	9.33617	1.08674	5.50684	10.3804	6.23191	8.73456	6.78902	4.45346
hsa-miR-10394-3p	20.6769	5.35448	5.4582	10.4359	6.08113	8.98349	11.3862	14.4455	5.42474	2.43258	7.67545	6.80387	3.93277	4.36636	11.2808	11.0466	8.93304	9.6374	9.18261	2.23232	11.7453	1.4627	5.16001	11.9753	5.4494	7.80126	4.50683	4.15361	4.95411	11.4275	9.0424	16.0469	6.50018	2.11242	3.02679	7.53302	6.18501	3.63725	6.03597	2.12511	36.7231	11.3279	1.87161	3.1087	9.86139	4.15461	3.38687	8.5756	4.17512
hsa-miR-6127	15.8523	0.486771	3.17568	9.5391	0.950176	0.332722	7.59082	6.38641	0.774963	0.810861	34.3974	0.161997	0.827951	2.61981	9.74249	3.10684	0.99256	0.332324	0.882943	1.61223	13.1877	0	1.032	0.855382	0.47386	0.229449	0.783796	0.307675	1.44495	1.6325	1.09132	0.458483	0.597717	0.893718	0.864796	1.96514	0.787183	0.363725	0.635365	0.531277	29.2485	0.497929	0.301872	0.4441	3.63314	1.84649	1.06954	0.238211	0.835023
hsa-miR-582-5p	56.0573	4.86771	2.08404	6.76705	4.94092	5.65627	17.0794	8.36316	9.96381	5.21267	13.6453	10.3678	5.79566	9.60598	5.12763	75.5999	2.38214	5.64951	6.1806	3.4725	21.4814	2.19404	3.87001	5.86548	3.31702	8.0307	5.68252	5.92274	27.2476	1.6325	4.6771	0.916966	20.3224	4.1436	2.88265	2.78394	1.57437	16.9738	10.6424	14.3445	29.5734	2.48964	3.13947	2.57578	2.07608	23.5428	2.67384	5.47886	7.70077
hsa-miR-5094	0.229743	0.324514	0.39696	3.01664	0.760141	0.332722	0	4.10555	0.996381	0.347512	0.75807	0.323994	0.620963	0.727726	0.897335	1.72602	0.794048	0.996972	1.76589	0	1.28786	0.121891	0.258001	1.22197	0.118465	0.917795	0.391898	0.230756	0.206421	2.17667	1.09132	1.52828	0.597717	0	0.432398	0.491284	0.449819	0.242483	0.794206	1.85947	37.698	0.373447	0.181123	0.35528	0	0.461623	0.534769	0.595528	0.371121
hsa-miR-324-3p	44.7999	62.7935	33.8409	50.5491	64.2319	63.5499	49.3404	55.0448	43.2872	36.6046	43.0204	39.2033	52.9889	26.7803	50.8917	37.9725	54.1938	62.4769	31.0796	21.8272	25.345	58.0203	55.7281	22.7287	30.0901	39.9241	48.0075	38.3055	26.4219	66.3885	45.8356	38.5126	27.1961	15.9244	23.3495	38.6477	30.6439	41.9496	26.2088	44.096	29.5734	46.1829	23.7875	49.0287	49.3069	32.3136	30.4818	49.0715	16.886
hsa-miR-4746-5p	37.4481	66.6876	26.3979	19.2413	35.1565	35.6012	43.6472	24.7854	18.3777	32.4344	19.8993	23.8136	40.5696	27.6536	17.0494	26.2356	24.0199	39.5466	36.7304	30.2604	19.1633	38.0301	27.3481	17.963	29.4978	21.1093	36.8384	22.6141	27.6604	40.8126	37.7286	23.077	32.1273	12.6745	36.7538	11.4633	33.1742	34.4326	37.01	27.6264	62.7217	24.3985	36.9491	32.1529	30.1032	33.9293	16.9344	38.4711	17.9994
hsa-miR-5196-3p	2.29743	0.486771	1.09164	4.15807	2.28042	0.998166	3.79541	2.58498	0.996381	0.463349	0.947587	0.809985	1.86289	0.727726	1.28191	1.72602	0.595536	1.66162	1.23612	0.124018	1.28786	0.243783	1.032	2.93274	0.829256	0.688346	2.15544	1.46146	1.03211	4.89751	1.24723	0.458483	0.821861	0.162494	0.288265	1.63761	0.618501	0.121242	1.42957	1.06255	5.84969	1.3693	0.54337	0.97702	10.3804	0.923246	0.178256	1.54837	1.20614
hsa-miR-1269b	1.6082	0	0.39696	1.71215	0	1.33089	1.89771	1.0644	0.332127	0.579186	4.45366	0.161997	0.827951	3.05645	0.640954	1.72602	0.397024	0.664648	1.94247	0.124018	1.64846	0.365674	7.22402	3.05494	0	2.98283	1.37164	0.230756	0.103211	1.6325	0.779517	0.764139	0.373573	0.162494	0	5.24036	2.64269	0.121242	0.476524	0	15.5992	0.124482	0	0.4441	0.51902	23.312	0.356513	0.119106	2.96897
hsa-miR-5088-3p	2.06769	1.46031	3.17568	1.87521	4.18078	2.66178	7.59082	3.19321	1.2178	0.463349	3.79035	0.485991	6.00264	1.45545	2.94839	2.07123	1.78661	3.65556	3.70836	1.73625	2.5242	0.365674	0	7.08745	1.89544	1.37669	0.783796	1.84605	0.722474	5.98585	0.93542	1.52828	0.747147	0.162494	0.864796	0.982568	1.29323	0.72745	0.953047	2.12511	5.19973	1.61827	0.54337	1.68758	0.51902	4.38542	1.78256	1.66748	1.20614
hsa-miR-6090	31.2451	6.49028	13.0004	42.6406	25.6548	206.62	100.578	20.0716	47.7156	16.9122	68.5105	26.0815	31.4621	7.85944	38.7136	29.6876	23.2259	27.5829	41.1451	19.7189	49.4537	3.04728	26.3161	49.9787	3.19856	38.7768	12.1488	10.384	33.9563	121.35	7.32746	13.4488	21.8167	3.57487	9.80102	57.3165	14.1131	9.45685	10.4835	19.6573	299.959	43.4443	1.63011	6.83914	14.5326	13.6179	25.3124	15.9602	27.1846
hsa-miR-3648	7.58152	0.649028	0.59544	5.54409	1.33025	1.33089	0	4.71378	0.553545	0.115837	7.48594	0.647988	1.6559	0.582181	1.4101	1.72602	0.198512	3.65556	0.353177	0.62009	7.05745	0.121891	0.516001	2.81054	0.118465	0.688346	0.979745	0.999944	1.13532	0.544168	0.155903	1.06979	0.971291	0.243741	0.576531	0.818807	0.787183	0.72745	0	0.531277	12.6743	2.73861	0.362247	0.97702	1.03804	0.230812	0.713025	1.19106	0.463902
hsa-miR-9901	15.6225	0	1.09164	5.70715	0.570106	1.66361	1.89771	20.6798	1.54993	0.463349	2.93752	1.29598	1.24193	0.582181	3.71753	7.2493	0.794048	3.32324	1.41271	0.992144	5.35748	0.365674	1.032	4.39911	0.47386	1.37669	1.76354	0.461512	0.928895	1.08834	0.779517	1.68111	0.224144	0.243741	0.288265	2.29266	1.29323	0.242483	0.158841	0.531277	25.6736	0.746893	0.241498	0.53292	0.51902	1.15406	0.534769	1.07195	0.742243
hsa-miR-1303	8.27075	3.4074	7.04604	14.7571	21.474	27.9486	58.8289	11.7084	16.8278	5.09684	16.0142	16.0377	12.2123	3.34754	15.5111	28.3068	17.6676	34.894	9.00602	3.72054	11.8483	0.853239	16.254	24.8061	1.06619	14.4553	7.83796	9.92252	11.5596	27.2084	9.1983	19.8676	8.6669	0.568729	13.8367	21.4527	11.3579	0.242483	14.6134	5.84405	30.5484	74.8138	0.54337	8.70436	47.2308	6.92435	4.0999	19.7715	8.35023
hsa-miR-1271-5p	4.36512	0.973542	9.42781	5.87022	2.66049	11.3125	1.89771	9.42756	3.21056	6.13937	1.89517	4.53592	2.06988	4.94854	1.92286	3.10684	6.74941	2.32627	6.1806	6.32492	2.11208	5.11944	7.22402	2.07736	1.77698	3.67118	2.74329	5.92274	1.54816	2.17667	1.55903	2.90373	3.73573	1.70619	2.01786	3.43899	4.94801	1.09117	3.81219	3.18766	2.59986	1.3693	0.482995	0.8882	10.8994	3.23136	1.78256	0.476422	0.835023
hsa-miR-1265	0.229743	0.162257	0.0992401	0.978369	0.760141	0	0	1.97675	0.332127	0.347512	0.379035	0.485991	0	0.727726	0.640954	1.72602	0.397024	0.664648	0.529766	0.124018	0.618171	0.121891	1.032	0.48879	0	0.458897	0	0.769187	0.412842	0	0.46771	0.764139	0.373573	0.0812471	0.144133	0.491284	0.337364	0	0.635365	1.06255	5.84969	0.871376	0.241498	0.17764	0.51902	0.692435	0.178256	0.119106	0.185561
hsa-miR-335-3p	1.83794	9.57316	100.53	34.406	162.86	299.117	9.48853	100.814	5.75687	9.0353	48.706	11.1778	9.52144	11.6436	77.299	1.72602	80.9929	4.98486	22.2502	11.2856	40.0781	9.01996	6.19201	94.8252	14.9266	126.197	66.2308	74.6112	7.22474	188.826	44.4325	2.90373	52.6738	12.9995	165.032	29.9683	26.0895	200.897	99.9111	113.428	11.3744	3.60998	97.7462	3.81926	51.902	113.559	66.8461	237.735	174.798
hsa-miR-4508	14.7036	2.10934	5.85516	5.78868	6.27116	18.2997	18.9771	2.88909	4.42836	1.73756	14.119	2.26796	12.4193	1.16436	5.38401	6.21369	3.77173	8.64043	5.29766	1.86027	8.39683	1.4627	2.32201	11.4866	2.84316	3.90063	1.56759	3.30751	2.78669	13.06	1.55903	1.37545	1.27015	0.649977	1.72959	3.43899	2.8676	2.06111	2.22378	1.32819	37.698	5.10377	0.965991	4.26336	3.11412	5.07785	3.56513	5.83617	2.87619
ebv-miR-BART20-5p	0.459486	2.10934	0.59544	1.95674	2.28042	1.33089	0	1.52057	5.97829	2.20091	8.05449	3.88793	6.00264	1.89209	2.69201	3.79725	4.56577	15.9516	1.76589	1.48822	3.03934	5.48511	5.16001	2.07736	0.829256	8.26015	0	15.5376	9.80501	8.70669	1.55903	13.6017	0.896576	7.79972	4.61224	4.2578	2.53023	4.24346	7.3067	2.65639	22.4238	5.10377	12.1956	8.61554	7.26628	1.38487	4.81292	12.7443	3.06175
hsa-miR-6724-5p	114.412	15.4144	38.6044	42.4775	16.5331	58.8918	66.4197	54.1325	12.7315	14.943	93.5268	8.42384	35.3949	17.611	29.7402	26.2356	10.9182	36.888	21.3672	15.8743	50.2779	15.4802	10.32	37.759	22.6268	18.8148	14.5002	13.1531	8.66969	39.7243	16.214	12.5319	12.0291	5.5248	15.9987	18.9963	19.9045	8.48691	10.8012	12.485	219.363	16.3072	6.15819	15.8988	25.432	23.312	14.2605	26.0841	11.5975
hsa-miR-27a-5p	7.58152	11.0335	6.15288	5.62562	8.17152	5.98899	7.59082	12.3167	20.4812	14.248	4.83269	15.0657	15.3171	11.3525	4.99944	5.52328	9.9256	4.65254	9.18261	4.58866	7.5726	5.48511	5.93401	4.39911	3.08009	9.4074	25.6693	12.3839	17.5458	4.35335	13.0959	1.98676	4.48288	4.30609	5.33291	56.9889	8.32165	5.33463	7.78322	7.17224	8.12457	5.35274	3.19984	0.79938	3.11412	1.38487	2.67384	5.35975	16.1438
hsa-miR-6779-5p	0.689229	0.486771	1.09164	3.01664	1.71032	3.32722	9.48853	4.25761	1.10709	0.347512	2.27421	0.809985	3.51879	0.873271	1.66648	5.52328	0.595536	2.99092	0.529766	1.48822	1.23634	0.731348	1.032	1.34417	1.06619	2.52394	0.979745	0.923025	2.16742	6.53002	1.09132	0.305655	1.12072	0.568729	0.720663	2.78394	1.29323	0.606208	0.158841	1.06255	4.54976	2.36516	0.301872	0.79938	1.55706	0.230812	1.24779	0.595528	0.278341
hsa-miR-4497	9.41946	2.59611	1.58784	6.03328	6.08113	5.98899	3.79541	3.49732	6.53183	0.810861	5.87504	8.58584	9.93541	0.727726	8.46059	12.4274	5.35982	20.2718	3.35518	0.124018	4.79083	0.487565	3.61201	13.9305	1.65851	4.81842	0.587847	2.76907	2.47705	10.3392	6.70385	11.4621	1.12072	3.89986	3.17092	22.9266	3.59855	1.81862	3.01798	1.59383	6.49966	8.09135	0.784867	5.59566	26.9891	2.0773	0.713025	18.1041	1.29892
hsa-miR-6084	32.6235	1.29806	3.07644	8.15308	4.75088	4.99083	3.79541	4.10555	1.77134	1.27421	6.34883	2.26796	3.10482	1.16436	9.10154	3.10684	4.16875	9.6374	3.53177	1.24018	7.05745	0.487565	2.064	11.8531	0.355395	4.58897	0.391898	0.999944	0.309632	6.53002	0.623614	5.65463	2.09201	0.649977	0.864796	4.09403	2.30532	1.09117	2.06494	1.32819	30.5484	4.85481	0.54337	2.04286	2.07608	1.61568	0.713025	4.52601	2.13395
hsa-miR-6762-3p	2.06769	0.973542	12.405	5.05491	3.99074	2.32905	7.59082	6.99464	3.76411	1.15837	42.4519	1.45797	24.6315	1.601	6.79411	34.5205	2.18363	6.64648	3.17859	1.3642	4.99688	0	2.83801	2.93274	0.118465	1.14724	1.76354	1.30762	1.85779	4.35335	2.65036	4.73766	3.13802	0.487482	2.01786	20.1426	0.899638	0.121242	1.90609	2.92203	21.7739	21.9089	0.241498	3.37516	18.6847	2.30812	1.60431	2.0248	1.57727
hsa-miR-3934-3p	19.7579	7.30156	2.9772	10.1098	11.5922	19.2979	7.59082	8.2111	9.8531	6.8344	4.92745	7.28986	7.86553	14.9912	10.8962	10.3561	13.8958	4.65254	10.4187	4.58866	9.83923	6.09457	6.96602	7.82063	9.47721	6.19511	14.1083	7.53804	8.56648	15.2367	16.214	3.66787	5.37946	1.3812	10.2334	8.51559	7.98429	8.12319	7.94206	6.90661	12.3494	12.8217	3.0791	8.17144	5.70922	4.38542	4.81292	11.6723	4.7318
hsa-let-7b-3p	29.4071	25.3121	29.8713	17.6922	20.5238	27.2832	83.4991	24.9374	23.0275	49.9258	29.2804	39.0413	21.5267	46.4289	19.7414	32.7945	48.2384	17.6132	32.4923	30.5084	18.8027	12.0672	29.1541	22.2399	27.1285	37.859	28.0207	23.9217	30.5503	21.7667	16.5258	8.55835	26.3743	29.9802	14.9898	17.1949	16.4184	20.8536	11.1189	27.8921	18.199	10.4565	17.3878	11.369	23.3559	12.0022	23.1733	13.6971	27.0919
hsa-miR-455-5p	39.9753	15.4144	9.62629	30.8186	20.7138	11.3125	9.48853	16.2702	21.5883	38.8055	14.9719	15.5517	10.3494	36.0952	15.7675	12.7726	51.2161	7.97578	29.4903	8.55724	24.2117	6.33835	20.382	36.4148	9.59567	36.4823	30.1761	17.9221	30.1375	19.5901	12.7841	5.96028	6.94846	10.5621	12.1071	21.289	12.5949	9.57809	11.1189	32.6736	16.5741	9.8341	4.16583	10.4808	6.22824	5.30867	4.81292	10.4813	30.8959
hsa-let-7i-3p	211.823	62.4689	136.654	25.6007	82.2853	212.609	106.272	53.3722	57.458	122.208	84.9038	59.2909	94.3864	101.736	57.814	131.178	61.1417	71.1173	94.8281	61.5129	109.777	21.0872	67.8542	72.2187	86.598	89.7144	60.1563	36.1518	104.965	44.0776	83.876	11.7677	94.4393	51.3481	113	57.1527	36.604	53.5888	58.2947	73.0506	112.769	45.5605	32.4814	35.4392	104.842	23.5428	46.8814	29.4191	43.9779
hsa-miR-6727-5p	25.7312	0.649028	2.58024	3.50582	2.85053	1.99633	7.59082	2.58498	0.664254	0.347512	6.72787	0.485991	2.69084	1.16436	2.30743	2.07123	0.397024	2.99092	1.5893	0.992144	6.54231	0.609457	0	1.95516	0.829256	0.917795	1.56759	0.538431	1.34174	2.17667	0.93542	0.916966	1.12072	0.406235	0.720663	2.78394	0.618501	0.848691	1.58841	0.531277	12.9993	0.622411	0.362247	0.4441	1.03804	0.230812	1.60431	0.714634	0.835023
hsa-miR-1179	0.459486	0	0.69468	0.570715	0.380071	0.332722	0	0.912345	0.221418	0	0.473793	0.161997	0.620963	0.582181	0.769144	1.03561	0	0	0.176589	0.248036	0.3606	0.121891	0.516001	0.48879	0	0.229449	0	0.461512	0.309632	1.08834	0.311807	0	0.298859	0.0812471	0	0.655045	0.112455	0.242483	0.158841	0	1.29993	0.373447	0.0603744	0.08882	0.51902	0.230812	0.178256	0.357317	0.371121
hsa-miR-656-3p	1.37846	0.324514	0.0992401	1.38602	1.33025	0.665444	0	2.1288	1.10709	0.926698	0.663311	1.29598	0.413975	1.30991	0.640954	1.03561	1.98512	2.99092	1.23612	0	1.18483	0.121891	1.806	2.19955	0.23693	1.37669	0.979745	0.384594	1.03211	1.6325	1.71494	1.06979	0.747147	0.487482	0.288265	1.80137	1.40568	0.242483	0.317682	1.06255	7.14962	0.622411	0.422621	0.35528	1.55706	0.692435	0.356513	0.476422	0.742243
hsa-miR-5585-5p	10.7979	1.46031	5.25972	15.1647	3.99074	5.32355	1.89771	17.0304	3.43198	3.47512	5.02221	1.78197	5.58867	3.92972	5.64039	5.17807	3.57321	9.30507	4.76789	1.3642	5.87263	1.4627	2.064	3.78812	0.947721	2.29449	1.76354	2.61524	3.61237	4.89751	5.30072	5.5018	4.55759	1.29995	3.17092	5.0766	3.37364	1.21242	3.65335	2.92203	185.565	2.98757	0.664119	1.42112	6.22824	0.923246	2.13908	2.26301	3.61843
hsa-miR-758-5p	2.98666	0.649028	0.4962	1.54908	1.14021	0.998166	0	3.19321	0.332127	1.04253	0.75807	1.78197	0.827951	2.03763	1.15372	1.38082	1.38958	0.996972	0.882943	0.744108	1.03029	0.853239	1.806	1.46637	0.23693	2.52394	0.783796	0.923025	0.619264	1.6325	0.93542	0.458483	0.523003	0.487482	0.576531	1.14633	1.06832	0.484967	1.42957	3.18766	14.9492	0.871376	0.241498	0.35528	1.55706	0.461623	0.356513	0.595528	0.742243
hsa-miR-4786-3p	5.74358	5.02997	6.54984	30.0033	7.98148	7.31988	5.69312	11.1002	3.6534	2.31674	6.25407	1.61997	13.2472	4.94854	4.48668	8.63012	3.17619	12.6283	6.1806	1.11616	7.36654	5.36322	4.12801	7.08745	3.19856	4.35952	3.13518	3.76902	3.30274	9.79503	5.30072	4.432	9.78762	1.46245	8.07143	7.86054	6.91597	3.75849	5.71828	7.43788	5.52471	14.4399	4.7092	5.59566	12.9755	6.92435	2.8521	6.3126	4.2679
hsa-miR-4632-5p	12.6359	0.324514	2.08404	3.09817	3.61067	5.98899	13.2839	6.38641	5.09261	2.08507	5.496	5.02191	3.72578	6.84063	6.28135	4.14246	4.76429	2.32627	3.35518	2.97643	14.7331	1.09702	5.93401	3.29933	1.42158	2.98283	5.29062	1.92297	2.68348	14.6925	3.27397	3.05655	1.94258	0.649977	1.87372	2.78394	2.36155	0.484967	3.65335	3.4533	37.373	6.47308	0.482995	2.84224	3.11412	4.61623	4.45641	3.81138	3.80399
hsa-miR-6780a-3p	0.229743	0.324514	5.75592	8.39767	2.66049	1.99633	5.69312	6.0823	1.88205	1.39005	8.43352	2.42995	2.27687	0.873271	2.43562	10.7013	3.77173	1.99394	3.88495	0.744108	4.63628	0.121891	1.29	28.8386	0	0.917795	1.37164	0.923025	1.85779	1.6325	1.87084	4.73766	1.94258	0.162494	1.72959	3.11147	2.41778	0.121242	1.90609	2.12511	48.7474	9.21169	0.241498	2.13168	11.9375	1.38487	1.96082	1.66748	1.20614
hsa-miR-3692-3p	2.98666	0.486771	1.09164	3.66888	1.71032	2.9945	0	3.80144	1.2178	0.810861	0.663311	2.42995	1.03494	1.601	1.53829	3.10684	1.78661	3.32324	2.64883	0.372054	2.93631	0.365674	1.032	3.91032	0.829256	2.06504	0	1.84605	0.928895	2.17667	1.40313	1.98676	2.0173	0	1.58546	3.11147	2.30532	0.484967	1.74725	0.796916	30.5484	4.73032	0.301872	0.97702	0.51902	0.230812	0.891282	4.1687	1.11336
hsa-miR-6746-5p	0.918972	0	0.19848	0.978369	0.380071	0	3.79541	2.43292	0.664254	0.463349	1.32662	0.323994	1.86289	0.873271	0.640954	0.69041	0.397024	1.99394	0.529766	0.124018	0.7212	0	0.258001	0.855382	0	1.60614	0.587847	0.230756	0.619264	1.6325	0.46771	0.458483	0.523003	0.162494	0.576531	1.14633	0.168682	0	1.42957	0.796916	29.8984	1.49379	0.0603744	0.26646	0	0.461623	0	0.238211	0.463902
hsa-miR-6735-5p	1.83794	0.162257	0.4962	3.58735	0.570106	1.33089	1.89771	6.99464	0.664254	0.579186	1.42138	0.161997	0.827951	1.45545	1.66648	0.69041	0.397024	3.32324	0.176589	0.744108	1.49391	1.21891	0.516001	0.733185	1.18465	0.917795	0.391898	1.07686	1.03211	1.08834	0.93542	0.611311	0.896576	0.406235	0.864796	1.31009	0.674729	1.69738	0.158841	0	14.6242	1.24482	0.724493	0.4441	1.03804	0	0.891282	0.595528	1.02058
hsa-miR-548aq-3p	8.27075	15.0899	4.06884	3.01664	8.74162	4.65811	5.69312	3.04115	5.86758	5.79186	4.54842	5.5079	3.72578	3.78418	5.89677	12.7726	3.57321	3.65556	4.5913	2.35634	2.8848	4.50998	5.16001	1.83296	6.16019	2.29449	4.89872	7.3842	6.50227	3.26501	10.2896	5.5018	3.81045	0.974965	4.46811	5.40412	1.46191	2.30359	7.3067	5.04713	3.57481	11.0789	3.01872	8.97082	0	3.23136	3.20861	15.6028	5.75238
hsa-miR-508-5p	8.04101	0.324514	0.4962	5.95175	1.90035	0	0	1.67263	0.442836	0.347512	4.26414	0.323994	1.44891	0.145545	4.99944	0.345205	0.595536	0.996972	0.706354	0.496072	1.18483	0.365674	0.516001	2.56615	0.355395	0.229449	0.195949	1.30762	0.516053	2.17667	0.779517	1.52828	0.597717	0.324988	0.576531	2.45642	0.843411	0.72745	0	0.796916	6.17468	1.3693	0.120749	1.06584	2.07608	0.923246	0.534769	0.357317	0.371121
hsa-miR-194-3p	6.66255	9.4109	13.9928	5.2995	6.27116	16.3034	15.1816	8.05905	3.09985	6.71856	5.87504	2.75395	9.93541	9.0238	3.58934	4.48766	5.95536	3.32324	9.88896	8.55724	2.78177	11.8235	6.70802	9.287	11.0173	2.75338	7.83796	3.46134	5.47016	7.61836	3.11807	3.05655	7.17261	2.35616	6.05357	3.43899	8.71525	4.3647	8.1009	5.57841	10.3995	3.73447	2.95835	7.19442	2.07608	9.23246	3.56513	12.5061	2.69063
hsa-miR-548j-5p	10.7979	5.67899	4.4658	4.81032	6.65123	9.31621	3.79541	5.77818	3.54269	3.35928	5.59076	2.75395	19.2499	5.67626	3.33296	6.55889	2.38214	5.31719	3.70836	3.10045	2.00906	1.09702	12.9	5.13229	1.30312	3.21228	5.68252	2.4614	4.02521	7.61836	3.27397	3.66787	2.46558	1.05621	3.60332	8.84311	2.81137	2.18235	5.55944	1.59383	7.14962	15.0624	1.14711	4.08572	1.55706	4.84704	4.45641	8.93292	2.78341
hsa-miR-548o-5p	0.459486	0.486771	0.4962	0.407654	1.14021	0.998166	0	0.304115	0.442836	0.926698	0.852828	0.809985	0.620963	0.436636	0.512763	2.41643	0.198512	0	0.529766	0.124018	0.772714	0.487565	1.032	0.244395	0.47386	0.458897	0.783796	0.61535	0.516053	0	0.779517	0.764139	0.448288	0.162494	0.576531	0.163761	0.899638	0.363725	0.158841	0.531277	1.29993	0.622411	0.422621	0.4441	1.03804	1.15406	1.06954	0.595528	0.742243
hsa-miR-627-5p	18.8389	4.5432	6.05364	2.69052	4.94092	10.3144	7.59082	1.52057	2.4356	4.0543	4.64318	1.45797	3.3118	4.65745	4.87125	34.5205	1.5881	3.98789	2.29565	4.09259	4.17266	1.21891	3.09601	5.13229	4.97554	3.44173	1.76354	1.76913	3.19953	2.72084	2.33855	5.19614	1.56901	1.62494	3.74745	3.27523	3.99214	3.51601	2.85914	1.85947	7.79959	3.11206	2.1131	3.01988	8.82334	2.30812	3.92164	4.04959	1.76283
hsa-miR-6817-5p	0.459486	0.162257	0.19848	0.652246	0	0	0	0.456172	0.553545	0.115837	0.568552	0.161997	0.206988	0.145545	0.384572	0.69041	0	0.332324	0	0.124018	0.309086	0	0	0.244395	0.118465	0.458897	0.391898	0.0769187	0.206421	0	0.311807	0.458483	0.224144	0.243741	0.288265	0.655045	0.0562274	0	0.158841	0	2.27488	0.248964	0.120749	0.08882	0	0	0.178256	0.119106	0
hsa-miR-24-2-5p	1.83794	0.649028	0.29772	1.71215	0.950176	1.33089	0	1.82469	2.21418	1.04253	1.1371	1.13398	1.44891	1.30991	1.53829	2.76164	0.99256	2.99092	0.529766	0.496072	1.95754	0.365674	1.29	0.733185	0.23693	0.458897	1.76354	0.999944	0.928895	1.6325	1.09132	0.611311	0.672432	0.243741	0.288265	2.45642	0.730956	0	0.158841	0.531277	7.14962	1.3693	0.482995	0.08882	1.55706	0.692435	0.534769	0.357317	1.02058
hsa-miR-3529-3p	8.04101	6.49028	31.2606	4.81032	15.0128	16.6361	3.79541	9.57962	9.52097	2.78009	11.1815	16.0377	279.433	8.29608	37.0471	296.531	6.35238	8.64043	13.5973	2.35634	8.44834	1.82837	7.22402	20.7736	13.0312	3.21228	3.13518	5.61507	3.61237	23.9434	26.0359	84.2081	1.79315	3.16864	11.8189	108.738	16.4184	13.3366	3.81219	5.57841	4.22478	13.942	5.1922	20.7839	55.5352	11.5406	3.38687	21.2008	4.17512
hsa-miR-4454	0.918972	0.324514	1.9848	1.71215	2.47046	5.65627	1.89771	9.12345	1.54993	0.463349	1.98993	0	4.13975	1.89209	1.15372	2.41643	0.595536	1.3293	1.94247	0.496072	0.669685	0.609457	2.064	1.09978	0.47386	2.52394	0.979745	2.76907	1.23853	4.35335	2.33855	0.458483	0.821861	0.893718	1.44133	2.45642	1.12455	1.33366	1.74725	0.531277	5.52471	1.99172	1.50936	1.59876	50.864	1.15406	0.713025	2.62032	1.02058
hsa-miR-493-5p	8.27075	1.78483	1.78632	7.50083	8.36155	4.32538	9.48853	4.86584	10.6281	16.7964	9.38111	24.2995	5.79566	9.31489	2.8202	15.8794	24.2185	5.31719	12.5378	4.34063	3.19388	0.487565	15.48	7.20965	0.592326	11.7019	11.1691	20.5373	8.05043	9.25086	2.49445	9.32249	4.25874	5.03732	5.62117	8.84311	6.07256	2.18235	12.2308	15.6727	4.87474	5.35274	1.69048	3.1087	37.3695	0.461623	2.13908	3.57317	12.9892
hsa-miR-3907	5.28409	0.162257	1.29012	10.0283	1.90035	2.66178	1.89771	13.8372	1.43922	1.04253	2.748	0.809985	1.24193	1.45545	2.94839	3.10684	1.19107	0.332324	1.94247	0.496072	4.89386	0.731348	0.516001	1.09978	0.355395	0.917795	0.391898	1.15378	0.722474	1.6325	2.49445	1.52828	0.971291	0.243741	0.864796	1.80137	1.06832	0.242483	0.476524	1.32819	17.8741	0.995858	0.301872	0.62174	9.86139	1.84649	0.891282	0.476422	1.20614
hsa-miR-539-5p	0.689229	1.78483	0.0992401	3.1797	1.90035	4.99083	15.1816	3.49732	1.77134	5.09684	2.748	4.85991	2.48385	1.16436	0.769144	2.41643	5.16131	1.3293	1.5893	3.72054	1.85451	0.487565	4.90201	1.83296	0.23693	2.98283	9.79745	5.15356	4.43806	0.544168	0.93542	0.764139	2.24144	1.62494	1.29719	0.655045	2.75514	0.72745	3.81219	5.57841	3.89979	0.622411	0.362247	1.06584	2.5951	0	0.891282	0.714634	1.57727
hsa-miR-3665	10.1087	0.973542	11.1149	4.64725	9.50176	13.6416	9.48853	18.399	15.1671	8.10861	19.7098	14.2557	15.3171	16.4466	31.1503	72.1478	30.9679	12.9606	11.4783	2.48036	38.0175	0.853239	9.54602	21.3845	0.947721	7.34236	12.3448	16.3837	21.8806	22.3109	8.41878	43.4031	3.66102	0.731224	7.92729	10.972	14.6191	0.121242	15.7253	7.43788	34.1232	12.8217	0.54337	7.9938	14.0135	5.07785	4.81292	14.5309	10.2986
ebv-miR-BART21-5p	1.14872	2.10934	1.19088	2.69052	4.75088	3.32722	0	2.1288	7.19609	2.43258	5.11697	8.74784	13.6612	8.29608	9.48611	8.97533	7.14643	5.64951	4.06154	1.61223	6.23323	3.90052	4.38601	6.10987	1.18465	16.5203	3.91898	8.69182	11.1467	14.6925	10.4455	34.9976	2.5403	5.44355	9.08036	16.7037	6.12879	8.12319	4.12987	3.18766	3.24983	14.6889	6.64119	15.0106	14.0135	3.9238	9.8041	11.4341	10.9481
hsa-miR-3150b-3p	143.819	30.9911	10.4202	15.0832	8.36155	24.9541	1.89771	5.77818	4.09623	13.0896	4.64318	4.37392	3.10482	6.25844	16.5366	26.926	6.55089	7.31113	12.008	8.43322	4.58477	0.487565	3.87001	7.69844	35.1841	3.90063	10.9731	0.846106	0.412842	9.79503	3.74168	6.57159	12.3279	1.62494	8.35969	5.0766	1.29323	6.42581	5.87712	10.6255	7.79959	10.4565	1.44899	7.72734	9.86139	4.15461	7.13025	3.21585	3.34009
hsa-miR-4520-5p	3.90563	0	1.09164	3.01664	3.2306	0.332722	1.89771	2.1288	2.65702	0.810861	9.94966	2.75395	0.620963	0.582181	8.07602	2.41643	1.38958	5.31719	0.706354	0.496072	7.88168	0.121891	1.806	9.04261	0	1.37669	0.587847	0.384594	0.516053	5.98585	0.779517	1.98676	1.12072	0.812471	0.288265	1.14633	0.562274	0.121242	0.953047	0.265639	21.4489	12.3237	0.241498	1.59876	2.5951	0.923246	0.178256	0.714634	1.20614
hsa-miR-937-3p	2.52717	3.24514	1.19088	3.83195	1.90035	3.99266	7.59082	8.2111	1.88205	1.50588	1.70566	2.26796	1.86289	1.45545	2.30743	1.38082	3.77173	4.98486	1.5893	0.744108	2.00906	4.02241	4.64401	1.71076	0.829256	2.29449	2.15544	2.30756	1.13532	6.53002	2.49445	3.05655	1.12072	0.649977	0.864796	2.1289	1.8555	1.33366	2.7003	1.59383	18.524	2.24068	2.71685	2.48696	2.07608	1.15406	14.7953	2.50122	1.39171
hsa-miR-4660	15.6225	30.6666	40.2915	31.797	98.4383	46.9138	233.418	30.1074	13.8386	7.29774	61.7827	8.09985	116.327	35.8041	18.9722	53.852	15.4839	132.93	19.0716	49.1111	33.6388	36.2017	71.4662	25.5393	9.24028	25.2394	35.4668	21.1527	25.493	31.0176	41.0026	38.6654	41.9149	3.41238	34.4477	100.549	46.1065	10.6693	27.4795	43.8304	81.2457	67.5939	12.3768	74.4312	37.3695	178.879	75.0459	88.4955	28.6691
hsa-miR-10392-5p	11.2574	16.388	4.06884	11.0882	8.74162	19.9633	3.79541	4.56172	2.65702	4.981	12.8872	3.56393	5.38168	5.67626	4.74306	5.86848	3.17619	17.2809	6.71037	2.7284	8.70591	12.4329	5.93401	3.91032	2.7247	10.7841	4.70278	2.23064	3.40595	6.53002	7.01565	1.98676	5.30474	1.29995	9.94515	8.35183	2.64269	6.54705	10.3247	6.37533	29.2485	3.73447	4.28658	4.08572	5.70922	2.30812	4.99118	8.33739	4.08234
hsa-miR-6852-5p	3.2164	0.973542	3.37416	3.83195	2.47046	3.99266	1.89771	4.86584	1.66064	1.50588	4.3589	0.971982	2.06988	2.47427	4.1021	2.41643	1.19107	4.65254	1.23612	0.62009	4.17266	1.70648	1.032	2.44395	1.42158	2.75338	0.979745	2.07681	1.34174	2.72084	4.36529	1.37545	2.16673	0.406235	1.58546	0.818807	1.68682	0.848691	0.794206	2.65639	10.3995	2.61413	0.965991	1.24348	2.5951	1.84649	1.42605	1.66748	1.67005
hsa-miR-5586-5p	0	1.1358	2.77872	2.60898	0.950176	2.9945	3.79541	2.28086	0.221418	2.08507	1.98993	1.61997	2.27687	1.01882	1.92286	0.69041	0.99256	1.99394	0.529766	1.73625	1.49391	0.731348	2.32201	1.46637	0.592326	1.14724	0.195949	0.384594	1.03211	0	0.779517	0.611311	1.71844	0.162494	0.288265	1.14633	0.22491	1.33366	0.158841	1.85947	2.59986	0.497929	0.301872	0.17764	0	1.38487	1.06954	0.833739	0.649462
hsa-miR-6507-3p	0.689229	0.324514	0.69468	2.44592	0.760141	0.332722	0	2.58498	1.32851	0.695023	1.42138	0.161997	0.827951	1.45545	0.512763	5.52328	0	3.32324	0.882943	0	1.0818	0.243783	0.774002	1.22197	0.592326	0.458897	0.587847	0.384594	0.516053	0.544168	0.623614	1.22262	0.672432	0.162494	0.288265	1.14633	0.618501	0	0.317682	0.531277	9.74949	0.746893	0.482995	0.62174	3.63314	0.461623	1.06954	0.714634	0.649462
hsa-miR-3681-3p	0.918972	0.324514	0.0992401	1.22296	0.950176	0.665444	0	1.82469	0.885672	0.347512	0.284276	0.323994	2.27687	0.29109	0.897335	1.38082	0.595536	0.332324	0.353177	0	0.875743	0.731348	0.516001	0.733185	0.23693	0	0.783796	0.846106	0.928895	2.17667	3.11807	0.611311	0.224144	0.162494	0.288265	1.80137	0.618501	0.121242	0.794206	0.531277	6.17468	1.12034	0.241498	0.62174	1.55706	0.230812	0	1.19106	0.835023
hsa-miR-3621	9.41946	0.649028	1.9848	4.97338	0.760141	2.32905	0	2.88909	1.10709	1.04253	14.8771	1.29598	1.24193	0.727726	3.97391	0.345205	0.198512	1.99394	0.706354	0.62009	5.15143	0.365674	1.29	1.46637	0.355395	0.688346	1.17569	0.769187	0.619264	2.17667	0.46771	0.458483	0.821861	0.243741	0.576531	1.47385	1.06832	0.121242	0.158841	1.06255	24.6987	0.871376	0.54337	0.79938	1.03804	0.461623	0.356513	1.19106	0.649462
hsa-miR-8088	3.44615	0.486771	0.4962	2.60898	1.90035	1.99633	0	1.36852	0.996381	0.231674	0.75807	0.323994	1.6559	1.30991	1.79467	1.72602	0.397024	3.32324	1.41271	0.124018	1.64846	0.487565	1.548	1.09978	0.118465	1.14724	1.17569	0.230756	0.825685	1.08834	1.24723	1.83393	1.64372	0.162494	1.87372	0.982568	1.51814	0.121242	0.476524	0.265639	3.57481	0.622411	0.241498	0.71056	0.51902	0.230812	1.06954	1.07195	0.649462
hsa-miR-4286	1.6082	0.649028	2.87796	10.7621	2.66049	4.32538	0	42.272	2.87843	2.43258	6.34883	0.323994	1.86289	1.89209	3.46115	5.17807	1.19107	1.66162	4.23813	0.124018	3.70903	0.731348	2.064	4.6435	1.30312	6.65401	1.37164	2.61524	2.37384	3.26501	35.7019	0.916966	1.27015	0.324988	2.59439	3.93027	3.31742	0.969933	1.90609	3.98458	5.84969	3.73447	1.08674	0.97702	2.5951	0.461623	0.178256	0.952845	1.67005
hsa-miR-216a-3p	1.83794	0.324514	0.19848	1.30449	0.760141	0.332722	1.89771	3.04115	0.664254	0.347512	0.852828	0.161997	0	0.29109	0.512763	0.345205	0.397024	0	0.706354	0.124018	0.978771	0.243783	0.258001	0.977579	0	0.458897	0	0.384594	0.206421	1.6325	0.623614	0	0.298859	0.0812471	0.144133	0.491284	0.787183	0	0	0	6.49966	0.622411	0.120749	0.17764	1.03804	0	0.356513	0.357317	0.278341
hsa-miR-6731-5p	1.83794	1.46031	2.481	6.84858	2.47046	4.65811	0	8.66728	2.65702	1.73756	2.36897	2.59195	3.72578	2.9109	7.69144	3.10684	2.77917	4.65254	3.53177	1.98429	13.1877	2.92539	3.35401	2.07736	1.54005	1.60614	5.87847	1.99989	5.47016	4.35335	5.14481	0.764139	1.34486	0.812471	3.02679	2.78394	1.06832	1.57614	2.85914	3.18766	39.3229	4.10791	1.20749	1.95404	2.5951	2.53893	1.06954	3.09675	1.39171
hsa-miR-3184-3p	121.534	46.2432	181.51	30.8186	43.5181	46.9138	51.2381	35.4294	39.191	26.1792	68.1315	26.7295	592.813	29.2546	55.3784	518.843	20.8438	38.8819	24.899	37.3294	38.8933	25.3534	26.8321	25.2949	78.4239	33.2701	34.683	26.1524	34.1627	33.1943	52.0717	39.888	26.8226	40.5423	60.3916	259.562	19.5109	32.4928	27.3207	28.4233	32.1733	38.3405	19.1387	36.5939	218.508	36.2374	28.521	36.2081	21.2467
hsa-miR-1285-5p	25.961	2.10934	4.76352	18.0183	5.89109	18.2997	7.59082	21.5922	3.98552	6.37105	5.68552	3.40194	4.76072	5.53072	8.3324	5.52328	3.77173	20.9364	8.29966	2.35634	10.1483	2.43783	2.064	7.82063	5.21247	5.04787	3.91898	3.53826	5.47016	15.2367	7.32746	4.27918	5.30474	1.70619	5.47704	3.43899	9.61488	2.18235	6.67133	4.51586	50.3723	3.36102	2.89797	3.64162	4.15216	2.76974	4.81292	4.2878	2.41229
hsa-miR-552-3p	1.37846	0.486771	0.39696	0.652246	0.190035	0.998166	0	0.304115	0.221418	0.463349	0.75807	0.161997	0.620963	0.436636	1.66648	1.38082	0.595536	0.996972	0.529766	0	1.0818	0	0.258001	0.366592	0.23693	0.688346	0.587847	0.384594	0.619264	1.08834	0.623614	0	0.298859	0.0812471	0.432398	0.327523	0.0562274	0	0.635365	0.265639	9.09952	0	0.241498	0.08882	1.03804	0	0.891282	0.714634	0.278341
hsa-miR-181b-3p	60.4224	180.43	195.304	56.4193	46.9387	297.121	129.044	125.599	61.4435	148.619	144.886	61.5588	234.31	90.6747	52.8146	247.167	84.5661	342.294	66.0441	64.3653	55.4809	26.4504	74.0462	98.6133	120.479	110.365	88.7649	52.6124	117.35	87.6111	128.932	40.805	98.7728	38.5924	91.8125	118.891	30.419	59.2872	55.2767	67.2066	124.793	71.7018	62.9101	71.6778	64.3585	95.556	59.3594	86.1134	87.5847
hsa-miR-30c-2-3p	10.3384	19.6331	2.481	7.33777	14.4427	3.32722	9.48853	13.6852	10.5174	10.7729	6.53835	18.6297	9.31445	5.67626	8.3324	13.1178	23.6229	10.6344	10.7719	8.3092	9.47863	5.24133	8.77202	16.3745	28.3132	11.9313	6.27037	9.30717	5.16053	5.98585	11.3809	7.33573	6.57489	28.4365	7.35076	12.7734	3.09251	8.12319	3.49451	9.03172	9.74949	5.97515	5.79594	5.06274	21.2798	1.61568	2.67384	4.04959	2.78341
hsa-miR-4800-3p	24.123	0.649028	5.9544	21.198	3.2306	4.32538	5.69312	15.5099	4.42836	1.62172	42.4519	1.13398	1.86289	7.27726	14.101	3.45205	0.794048	2.99092	1.94247	4.21661	52.5961	0.731348	0.258001	4.8879	0.947721	2.06504	7.44606	0.923025	7.43116	5.44168	2.65036	1.22262	0.896576	0.487482	0.432398	4.91284	1.8555	0.484967	0.953047	1.85947	186.54	2.1162	0.784867	0.79938	12.4565	4.15461	1.78256	1.78658	3.06175
hsa-miR-5591-5p	0	0	0	0.0815308	0.190035	0	0	0	0	0	0	0	0	0	0	0	0	0.332324	0	0	0.0515143	0.121891	0	0	0	0	0	0.0769187	0	0	0	0	0	0	0	0	0.112455	0	0	0	2.27488	0	0	0	0	0	0.178256	0	0.0927804
hsa-miR-4273	2.06769	0.162257	0.39696	2.77205	3.2306	0.665444	1.89771	3.34526	1.77134	0.463349	1.32662	1.94396	0.620963	0.29109	2.8202	1.38082	0.99256	2.99092	0.706354	0.248036	0.927257	0.121891	0.258001	2.07736	0	0.688346	0.587847	0.61535	0.412842	1.08834	1.24723	0.916966	0.523003	0.162494	1.00893	1.47385	0.506047	0.242483	0.635365	0.531277	3.24983	1.74275	0.422621	1.15466	0	0.230812	0.178256	2.26301	0.463902
hsa-miR-4739	33.7722	7.78834	18.7564	23.1547	29.0754	147.063	277.065	20.0716	40.8516	13.4371	20.0888	11.0158	64.7872	21.5407	22.9461	35.5561	13.1018	42.2052	41.6749	10.1695	23.439	6.58213	22.7041	34.8263	9.00335	36.2529	16.0678	24.9217	20.0229	119.717	19.1761	5.5018	15.5406	3.49362	14.2691	13.2647	22.7721	11.7604	12.5485	54.9872	107.894	16.6806	5.01108	37.3044	25.951	24.0044	30.6601	44.7837	29.7825
hsa-miR-449c-5p	1.14872	1.46031	2.18328	1.87521	5.13095	3.99266	5.69312	10.644	3.54269	1.04253	2.84276	0.323994	7.45156	2.61981	1.4101	12.7726	0.595536	2.65859	1.94247	0.248036	0.515143	0.487565	2.32201	1.95516	0.355395	3.90063	2.93923	2.76907	0.206421	2.72084	11.6928	1.68111	0.672432	0.0812471	6.48597	11.2995	1.91173	2.06111	3.17682	2.12511	9.09952	7.84238	1.81123	4.61864	2.07608	0.923246	0.713025	2.26301	5.75238
hsa-miR-889-3p	11.7169	6.81479	0.69468	16.4692	16.9131	9.64894	7.59082	6.99464	13.3958	24.5575	14.6876	40.3372	4.96771	22.9961	4.74306	11.0466	31.5634	7.97578	21.5438	6.94501	8.03623	6.58213	18.318	13.4417	1.77698	11.243	31.7437	27.2292	22.3967	10.8834	4.98891	8.71118	3.73573	9.6684	9.08036	5.73165	9.78357	9.94181	23.032	13.8132	11.0494	4.2324	5.6752	4.441	15.5706	1.61568	2.67384	7.14634	20.7828
hsa-miR-3195	19.5282	3.73191	6.74832	28.2912	5.51102	13.9743	28.4656	6.0823	5.31403	1.73756	26.1534	4.85991	21.1127	2.18318	13.0755	6.55889	4.36726	16.6162	11.4783	4.34063	14.6816	3.77863	4.38601	20.8958	3.55395	6.88346	2.15544	5.46123	2.78669	19.5901	2.65036	5.04332	4.18402	1.46245	2.01786	6.87798	8.99638	1.93987	1.90609	10.8912	35.4231	9.33617	0.905616	6.57268	7.7853	13.1563	6.77374	12.8634	5.1957
hsa-miR-6734-3p	2.06769	0.324514	6.54984	3.42429	1.90035	3.65994	5.69312	10.9481	1.66064	1.73756	2.748	1.29598	2.48385	4.22081	2.30743	8.63012	1.5881	2.99092	1.76589	2.60438	2.06057	0.365674	0.774002	3.66592	1.30312	4.13008	0.783796	2.53832	0.619264	3.26501	1.71494	0.611311	2.0173	0.243741	1.58546	2.45642	2.30532	0.242483	0.317682	2.12511	17.2241	0.871376	0	0.71056	1.55706	0.461623	1.42605	0.476422	3.98956
hsa-miR-5089-5p	2.75692	0.162257	2.87796	8.56073	4.75088	3.99266	15.1816	9.27551	6.97467	1.15837	5.11697	6.15588	34.567	2.18318	9.87069	42.115	4.16875	8.64043	5.47425	1.3642	5.51203	0.365674	3.35401	6.96525	0.23693	5.04787	1.17569	3.30751	4.33484	9.79503	4.5212	9.78097	2.31615	0.0812471	3.60332	23.9092	3.31742	0.242483	4.12987	2.39075	15.5992	14.191	0.301872	3.5528	12.9755	3.9238	3.74338	7.86097	1.57727
hsa-miR-10525-3p	1.14872	0.162257	0	0.489185	0.380071	0.332722	1.89771	0.760287	0.332127	0.115837	0.852828	0	0	0	1.4101	0.69041	0	0.996972	0.353177	0	0.7212	0	1.032	0.244395	0.118465	0	0.391898	0.153837	0	0.544168	0.46771	1.37545	0.0747147	0.0812471	0	0.327523	0.168682	0.121242	0	0.265639	86.1205	0.871376	0.120749	0.08882	0	0.461623	0.178256	0.476422	0.649462
hsa-miR-4501	0.229743	0.324514	0.69468	1.71215	0.760141	1.66361	5.69312	1.82469	0.221418	0.115837	1.04235	0.323994	1.86289	0.145545	0.512763	0.345205	0.198512	0.996972	0.529766	0.496072	1.0818	0	0.516001	1.71076	0	0.458897	0	0.61535	0.206421	1.08834	0.46771	0.152828	0.523003	0	0	0.818807	0.0562274	0	0	0.265639	4.54976	0.622411	0.0603744	0.08882	0.51902	2.30812	1.06954	0.119106	0.185561
ebv-miR-BART4-3p	69.6121	42.5113	33.9401	25.6007	51.3095	101.813	123.351	63.1039	63.1041	169.354	47.4741	202.82	145.305	332.716	295.608	185.72	88.5363	80.0901	198.132	122.53	147.64	81.911	199.692	143.46	359.897	115.642	326.059	94.0716	149.759	77.2719	334.101	251.402	259.858	405.504	303.687	222.224	246.332	401.189	258.593	248.903	105.944	211.122	132.944	217.52	413.659	204.961	172.374	296.454	309.701
hsa-miR-301b-3p	10.5682	3.24514	5.16048	11.0882	6.27116	10.9798	9.48853	10.0358	2.65702	3.1276	5.21173	5.02191	9.31445	5.23963	6.28135	13.1178	10.1241	8.97275	2.82542	2.48036	1.90603	3.77863	8.25602	1.71076	1.65851	7.34236	10.5812	2.4614	2.99311	15.7809	11.225	6.41876	2.83916	0.649977	4.03571	10.8082	4.32951	3.03104	3.17682	7.96916	4.22478	5.22825	1.44899	4.61864	2.07608	12.233	8.73456	2.1439	1.67005
hsa-miR-10400-3p	3.90563	1.62257	1.9848	7.66389	4.75088	21.9596	13.2839	4.10555	3.54269	1.04253	9.28635	1.29598	17.18	1.89209	2.8202	5.17807	1.38958	17.2809	2.11906	1.73625	4.63628	0.487565	2.064	9.4092	1.42158	5.04787	1.17569	2.07681	1.85779	14.1484	7.79517	0.611311	1.49429	0.162494	2.16199	5.73165	2.98005	1.09117	0.794206	1.32819	16.2491	11.2034	0.784867	5.50684	2.5951	5.77029	3.20861	11.6723	2.04117
hsa-miR-551b-5p	0.229743	0.162257	0.29772	0.489185	0.760141	0.332722	0	1.21646	0.332127	0	1.80042	0	0.620963	0.145545	1.53829	0.345205	0	0.664648	0.176589	0.372054	1.13331	0.121891	0.516001	0.244395	0	0.229449	0.195949	0.0769187	0.206421	0	0.311807	0	0.149429	0	0	0.491284	0.112455	0.121242	0.158841	0	3.57481	0.124482	0.120749	0	1.03804	0	0	0	0
hsa-miR-7112-3p	1.6082	0.811285	1.19088	2.52745	2.47046	0.998166	1.89771	3.95349	0.996381	0.463349	1.04235	1.29598	2.27687	0.727726	1.15372	2.76164	0.99256	2.99092	0.706354	1.73625	1.23634	0.487565	0.516001	1.09978	1.06619	1.60614	0.783796	0.999944	0.825685	1.08834	0.311807	0.916966	0.896576	0.243741	1.00893	1.31009	1.34946	0.72745	1.11189	1.32819	9.09952	1.99172	0.120749	0.8882	1.55706	0.461623	1.42605	1.07195	0.927804
hsa-miR-638	32.3938	2.10934	5.85516	12.2296	7.60141	16.9688	13.2839	11.8605	10.0745	2.08507	23.5002	8.90983	10.7634	5.82181	11.6654	9.32053	4.36726	11.299	11.1251	2.97643	25.139	0.853239	5.16001	12.8307	2.13237	5.04787	4.11493	3.46134	9.90822	13.6042	3.11807	7.79421	3.21273	1.54369	2.73852	8.67935	2.53023	1.21242	4.12987	3.4533	105.944	12.4482	1.08674	4.441	6.74726	3.69298	3.03036	5.00244	5.1957
hsa-miR-135b-5p	1.37846	1.46031	7.9392	3.01664	0.950176	5.65627	1.89771	2.43292	2.98914	0.463349	1.80042	4.53592	2.06988	4.65745	3.07658	3.45205	0.198512	0.332324	3.35518	0.868126	1.33937	1.21891	1.548	1.22197	0.355395	0.688346	5.48657	4.99972	3.30274	0.544168	2.65036	0.764139	1.94258	19.0931	0.576531	2.1289	0.393592	4.60718	0	0.531277	4.54976	0.746893	1.08674	0.08882	13.4945	2.0773	3.20861	0.357317	4.7318
hsa-miR-4787-5p	44.3404	2.10934	10.321	15.5724	16.153	38.9285	45.5449	19.7675	14.5029	3.70679	36.8611	9.55782	32.7041	7.42281	21.7924	15.8794	8.93304	19.9394	10.7719	8.68126	37.863	3.04728	8.51402	25.9059	2.96163	13.7669	6.66227	7.30728	8.05043	30.4734	5.76843	10.6979	3.95988	5.44355	4.90051	12.6096	6.52238	2.30359	3.97103	10.8912	117.319	16.9296	1.20749	6.83914	36.8504	12.4638	7.30851	10.0049	8.99969
hsa-miR-6737-3p	2.98666	7.95059	4.76352	5.78868	22.0441	3.99266	5.69312	5.0179	8.74601	6.95023	3.50607	2.59195	8.27951	4.07527	6.53773	10.7013	6.15387	7.64345	8.65284	3.22447	4.06963	2.43783	7.99802	7.20965	4.7386	7.34236	5.09467	6.30734	3.40595	4.89751	4.5212	3.36221	6.1266	1.29995	7.35076	7.36926	2.13664	2.42483	5.87712	7.70352	31.1984	28.2575	2.71685	9.68138	17.1277	4.38542	3.20861	10.6004	3.80399
ebv-miR-BART3-5p	4.13537	1.29806	1.68708	3.01664	4.37081	8.65077	5.69312	1.97675	4.53907	6.37105	3.41131	5.5079	5.79566	15.4278	17.5621	28.9972	3.97024	2.65859	8.65284	5.45679	8.44834	2.43783	4.90201	13.1973	8.41102	7.80126	4.89872	4.9228	9.49537	5.44168	12.6282	5.96028	4.70702	5.11857	8.64796	14.411	4.94801	10.0631	6.67133	11.1568	7.14962	5.47722	5.55445	5.86212	20.2418	7.61678	4.81292	5.71707	13.5459
hsa-miR-4785	12.1764	0.486771	4.66428	1.0599	1.33025	1.99633	3.79541	2.28086	1.32851	0.695023	12.1291	0.161997	2.06988	0.873271	1.92286	3.45205	0.595536	0.996972	0.529766	0.62009	7.10897	0.121891	0.258001	2.44395	0.592326	0.458897	1.17569	0.307675	1.34174	2.17667	1.09132	2.59807	0.149429	0.324988	0.432398	5.24036	0.393592	0.363725	0.476524	0	9.4245	1.24482	0.482995	0.17764	3.63314	0.923246	0	1.19106	0.742243
hsa-miR-136-5p	16.082	4.86771	2.38176	14.9201	16.153	21.9596	32.261	12.4687	12.2887	44.3657	20.4679	19.2776	15.7311	40.4616	17.0494	33.1397	32.1589	7.64345	30.5498	22.0752	14.5785	3.16917	30.4441	27.3722	1.42158	25.0099	26.845	62.6119	22.0871	9.79503	9.82191	6.41876	10.2359	6.09353	12.1071	12.6096	18.6675	5.45587	21.9201	33.7361	12.0244	7.7179	2.8376	8.97082	14.5326	6.92435	12.4779	7.62276	29.133
hsa-miR-3192-5p	9.18972	1.29806	1.09164	7.01165	1.33025	1.99633	1.89771	27.2183	1.43922	0.579186	5.87504	0.485991	1.6559	2.61981	5.25582	2.76164	1.5881	3.32324	1.76589	0.744108	5.7696	0.731348	1.548	1.95516	0.829256	1.37669	1.76354	1.38454	0.825685	2.72084	1.87084	1.06979	0.672432	0.406235	1.87372	3.11147	1.68682	0.848691	1.58841	1.59383	59.1469	0.871376	0.482995	0.71056	1.03804	0.692435	1.24779	1.07195	1.29892
hsa-miR-450b-5p	2.75692	7.46382	4.4658	7.99002	11.4021	4.99083	9.48853	8.97139	5.64616	7.87693	13.8348	8.42384	22.7687	8.73271	6.15315	33.1397	9.33006	7.31113	7.7699	14.8822	10.3544	3.90052	10.062	3.78812	1.65851	10.7841	5.09467	4.53821	6.50227	2.72084	6.70385	1.52828	2.68973	2.7624	3.45918	25.8743	1.63059	2.9098	3.49451	8.2348	9.09952	7.21997	4.46771	2.2205	16.0896	4.84704	7.66502	3.93049	5.01014
hsa-miR-3163	1.37846	0.162257	0.69468	3.42429	1.90035	0	0	2.88909	1.88205	0.810861	1.51614	0.647988	1.6559	0.29109	3.97391	3.79725	0.397024	3.32324	1.94247	0.248036	2.36966	0.121891	0.774002	2.07736	0.355395	1.83559	0.587847	1.76913	1.44495	7.61836	1.71494	1.37545	0.672432	0.568729	1.44133	2.9477	1.34946	0.121242	0.476524	0.796916	7.79959	2.61413	0.54337	1.59876	1.03804	0	0.713025	3.45406	1.67005
hsa-miR-6861-5p	127.737	5.35448	26.1001	59.4359	8.74162	19.6306	24.6702	39.9911	19.0419	7.99277	218.419	13.6077	14.4891	13.5357	88.3234	23.1287	14.8884	25.589	12.008	11.7817	112.456	4.38809	8.77202	16.9854	9.24028	9.63684	6.46632	5.15356	10.7339	37.0034	7.17156	25.5222	3.73573	8.04346	5.90944	18.6688	10.6832	3.75849	6.51249	7.17224	256.087	11.2034	1.56973	6.2174	14.5326	20.5422	5.34769	15.6028	9.18525
hsa-miR-1288-3p	2.52717	1.62257	0.79392	3.42429	1.14021	1.66361	3.79541	4.25761	1.32851	0.810861	1.51614	1.13398	2.06988	1.45545	1.79467	1.03561	2.18363	1.66162	0.529766	1.24018	2.62723	1.95026	0.774002	1.46637	1.30312	0.917795	1.56759	0.923025	1.13532	3.80918	1.09132	0.152828	1.04601	0.568729	0.720663	0.982568	0.955866	0.969933	0.635365	0.796916	8.44956	1.49379	1.20749	1.06584	0	2.0773	1.24779	1.31016	1.02058
hsa-miR-4695-5p	1.14872	0	0.29772	0.733777	0.950176	0.998166	0	1.36852	0.221418	0.695023	0.568552	0	1.03494	0.29109	1.53829	1.38082	0.397024	1.3293	0.882943	0.124018	1.03029	0.365674	0.258001	0.733185	0.23693	0.458897	0.195949	0.461512	0.412842	1.6325	0.93542	0.458483	0.298859	0.162494	0.288265	0.655045	0.449819	0.242483	0.158841	0.796916	2.59986	1.61827	0	0.17764	0.51902	0.461623	0.534769	0.119106	0.371121
hsa-miR-12113	4.13537	0.162257	2.87796	5.46256	1.14021	4.32538	0	8.05905	0.885672	0.579186	7.67545	0.809985	2.69084	0.727726	3.84572	7.2493	0.595536	2.65859	0.353177	0.868126	3.39994	0	0.774002	1.95516	0.118465	1.37669	0.587847	0.61535	0.825685	1.08834	0.93542	0.305655	1.12072	0.0812471	1.00893	2.62018	2.41778	0.121242	0.158841	0.531277	14.6242	1.49379	0.241498	1.42112	4.15216	1.84649	1.78256	0.714634	0.835023
hsa-miR-3174	2.29743	0.324514	1.29012	2.60898	1.14021	1.66361	5.69312	2.28086	0.332127	0.347512	1.42138	0.485991	5.58867	0.29109	1.28191	4.14246	0.198512	3.98789	0.353177	0.868126	1.28786	0.243783	0.774002	1.34417	0.118465	1.60614	0.587847	0.538431	0.825685	4.35335	0.311807	0.611311	0.448288	0.243741	1.29719	2.62018	0.506047	0.242483	0.476524	0.265639	4.54976	0.622411	0.422621	0.62174	2.07608	0.692435	0.178256	0.476422	0.835023
hsa-miR-628-5p	10.5682	11.1957	6.35136	8.88685	6.27116	8.65077	3.79541	7.90699	10.2959	5.32851	10.0444	9.39582	6.8306	8.58717	6.9223	4.83287	7.34494	6.64648	6.88696	9.42537	8.80894	4.87565	8.51402	3.91032	4.38321	7.57181	3.72303	4.53821	7.53437	1.6325	4.20939	4.27918	4.63231	3.73736	3.45918	5.0766	3.76724	4.3647	3.97103	5.84405	8.12457	6.22411	2.65647	2.30932	3.11412	11.3098	8.73456	2.1439	3.80399
hsa-miR-4673	2.29743	1.1358	0.69468	26.0083	0.950176	2.9945	3.79541	11.8605	2.21418	1.04253	2.36897	0.971982	1.86289	7.42281	4.35848	2.76164	1.38958	1.66162	2.11906	0.744108	17.927	0.487565	0.516001	2.93274	0.47386	1.60614	2.54734	1.07686	15.7912	4.35335	7.79517	0.305655	1.49429	0.243741	1.15306	1.31009	1.8555	1.09117	0.794206	2.12511	86.1205	0.622411	0.784867	0.62174	3.11412	1.38487	0.891282	1.31016	1.76283
hsa-miR-9985	3.44615	1.62257	1.38936	1.95674	3.61067	8.31805	3.79541	1.97675	3.43198	4.51765	4.16938	3.56393	5.58867	5.38517	2.30743	3.79725	3.57321	1.3293	2.82542	0.868126	2.11208	1.4627	4.64401	2.93274	0.355395	5.96567	2.93923	2.61524	4.95411	1.6325	1.71494	1.83393	1.41958	1.21871	1.58546	3.11147	2.08041	1.21242	1.58841	1.59383	5.52471	0.871376	1.02637	2.13168	0.51902	0.461623	1.06954	1.07195	2.13395
hsa-miR-7977	2.75692	5.19222	4.66428	8.07155	9.31173	24.2887	3.79541	30.8677	5.53545	3.70679	5.68552	0.647988	11.5913	4.65745	5.38401	15.8794	5.95536	14.6223	5.65083	2.35634	2.31814	5.607	9.54602	5.37669	4.14628	13.7669	9.6015	7.69187	3.922	11.4275	14.0313	1.98676	3.51159	1.13746	8.07143	14.0835	4.16083	4.3647	5.4006	5.57841	16.8991	8.21583	3.92434	6.12858	99.1329	4.61623	3.20861	4.52601	5.10292
hsa-miR-4685-3p	1.37846	0.162257	1.38936	1.46755	1.14021	3.65994	1.89771	3.34526	1.32851	0.579186	0.379035	0.971982	0.827951	0.582181	1.53829	0	1.5881	2.65859	0.529766	0.62009	1.39089	0.487565	0.258001	1.46637	0.947721	0.688346	0.391898	0.692269	1.23853	2.17667	2.02674	0.458483	0.298859	0.324988	0.720663	0.818807	0.618501	0.969933	0	0.265639	5.52471	0.373447	0.181123	0.4441	0.51902	0.461623	0.891282	0.833739	0.371121
hsa-miR-4743-3p	1.6082	0	0.29772	1.95674	0.570106	0.332722	1.89771	3.04115	1.10709	0.926698	1.04235	0.647988	1.44891	0.582181	1.15372	1.38082	0.397024	0.664648	0.706354	0	0.824228	0.365674	0.516001	0.733185	0.23693	0	0	0.461512	0.206421	1.6325	0.311807	0.916966	0.373573	0	0.576531	0.655045	0.281137	0	0.476524	0	5.19973	0.871376	0.120749	0.08882	0	0.461623	0.534769	0.119106	0.463902
hsa-miR-4793-5p	4.59486	0.486771	1.19088	5.78868	3.80071	4.65811	5.69312	4.86584	0.996381	0.926698	3.69559	1.13398	3.10482	1.16436	2.56381	2.76164	1.19107	4.65254	1.76589	0.62009	3.50297	0.487565	0.774002	7.57624	0.710791	2.52394	0.391898	0.538431	1.03211	3.80918	0.623614	3.51504	2.0173	0	1.72959	1.96514	1.46191	0.242483	0.953047	1.59383	15.5992	1.3693	0.241498	1.59876	4.15216	0.692435	0.534769	0.714634	1.02058
hsa-miR-6810-5p	0.918972	0	0.19848	0.570715	0.760141	0.332722	0	3.49732	0.110709	0	0.568552	0.161997	0.206988	0.145545	0.640954	0.345205	0.794048	1.99394	0	0.248036	0.618171	0	0.258001	0.733185	0.118465	0.229449	0.195949	0.153837	0.309632	0	0.623614	0.152828	0.224144	0	0.576531	0.327523	0.22491	0	0.317682	0.265639	4.22478	0.373447	0	0.08882	0.51902	0	0	0.714634	0.463902
hsa-miR-5587-3p	0.229743	0.162257	0.0992401	0.978369	0.190035	0	0	1.0644	0.332127	0	0.379035	0.485991	0	0	0.640954	0.69041	0	0	0	0.124018	0.3606	0.243783	0.258001	0.244395	0.118465	0.458897	0	0.153837	0.206421	1.6325	0.623614	0.152828	0	0	0.288265	0.327523	0.168682	0	0	0	9.4245	0.373447	0	0.26646	0.51902	0	0	0.119106	0.371121
hsa-miR-2392	2.29743	0.973542	2.481	3.1797	2.09039	0.665444	1.89771	5.32201	4.98191	1.50588	1.70566	1.29598	2.27687	1.601	7.69144	2.76164	0.198512	2.99092	2.29565	0.744108	2.8848	0.365674	0.774002	0.366592	1.30312	2.52394	0.783796	2.23064	1.75458	5.98585	3.27397	1.98676	1.94258	1.05621	3.17092	3.76651	2.81137	1.81862	0.317682	1.06255	4.87474	3.11206	0.965991	1.86522	7.7853	2.53893	2.8521	3.81138	1.02058
hsa-miR-431-5p	2.52717	0.486771	0.19848	1.46755	1.14021	2.32905	0	1.36852	1.10709	2.89593	0.473793	2.91595	1.6559	1.30991	1.02553	1.38082	1.98512	0.996972	2.29565	0.124018	0.927257	0.731348	1.29	0.733185	0.23693	2.52394	0.783796	1.99989	3.09632	1.08834	1.24723	0.916966	0	0.812471	0.864796	0.491284	0.674729	0.606208	1.58841	1.06255	3.24983	0.373447	0.54337	0.35528	0	0	0.356513	1.07195	1.20614
hsa-miR-656-5p	0.229743	0.649028	0.19848	2.03827	0.760141	0.998166	0	1.52057	0.442836	0.115837	0.0947587	0.323994	0.413975	0.436636	0.512763	1.72602	0.198512	0.332324	0.353177	0.124018	0.0515143	0	0	0.244395	0	1.37669	0.783796	0.692269	0.206421	0.544168	0.155903	0	0	0.162494	0	0.982568	0.168682	0.242483	0	0.265639	4.54976	0.248964	0.54337	0	0.51902	0	0.178256	0.476422	0.278341
hsa-miR-4478	0.689229	0	0.19848	0.978369	0	0.332722	1.89771	1.36852	0	0.115837	0.663311	0.323994	0.413975	0.145545	0.640954	0.345205	0.595536	0	0	0	0.515143	0	0.258001	0.366592	0	0.458897	0.391898	0.230756	0.206421	1.08834	0.155903	0	0.298859	0	0.864796	0.163761	0.22491	0.121242	0.158841	0	4.22478	0.248964	0.120749	0.35528	0.51902	0	0.534769	0.119106	0.278341
hsa-miR-5684	21.1364	3.56965	3.27492	28.9434	6.08113	7.6526	1.89771	37.2541	5.97829	4.86516	5.59076	2.59195	3.72578	8.15053	11.2808	9.66573	4.36726	13.9576	11.6548	1.48822	9.32408	2.92539	4.12801	6.23207	2.01391	5.96567	2.93923	5.15356	3.61237	11.4275	11.8487	10.6979	4.70702	1.3812	4.75638	5.40412	10.7394	1.69738	5.55944	7.96916	86.7704	1.49379	2.3546	2.04286	4.15216	1.15406	1.60431	3.33496	8.25745
hsa-miR-377-3p	1.6082	0.649028	0.0992401	1.30449	0	1.99633	0	0.304115	0.664254	2.08507	0.284276	0.971982	0.413975	1.01882	0.256381	1.38082	2.77917	0.664648	0.706354	0.992144	1.0818	0.121891	2.32201	1.22197	0.118465	2.52394	2.15544	3.07675	2.16742	0.544168	1.09132	0.458483	0.448288	1.05621	0	0.491284	0.674729	0.484967	1.27073	1.59383	2.27488	0.746893	0.301872	0.35528	1.55706	0	0	0.357317	0.742243
hsa-miR-5701	5.97332	0.486771	3.67188	11.0067	14.8228	5.65627	1.89771	2.88909	12.0673	3.24344	4.16938	18.1437	4.76072	4.36636	12.9473	20.7123	7.74196	11.6313	11.3017	1.48822	5.51203	0.365674	4.64401	7.69844	0.23693	4.81842	4.70278	5.15356	6.50227	9.25086	5.45662	31.1769	6.05189	0.649977	6.1977	13.9197	5.28537	0.363725	7.3067	3.98458	18.524	10.83	0.784867	6.75032	9.86139	2.53893	0.891282	11.315	5.10292
hsa-miR-671-3p	3.90563	3.73191	2.87796	3.83195	6.65123	7.6526	7.59082	6.23436	3.98552	4.74933	4.16938	1.78197	5.38168	5.67626	3.97391	2.76164	4.9628	6.97881	2.29565	3.59652	3.55448	4.2662	4.90201	2.07736	1.54005	5.96567	5.87847	5.15356	4.12842	5.98585	3.89758	1.52828	2.16673	1.13746	4.46811	3.43899	1.8555	3.39477	3.01798	4.25022	30.2234	3.11206	3.0791	3.81926	3.63314	0.923246	1.60431	5.35975	3.24731
hsa-miR-6511b-3p	8.04101	2.43385	8.33616	2.20133	3.42063	8.98349	24.6702	5.16995	1.32851	1.96923	1.51614	2.42995	6.41662	3.63863	6.9223	5.17807	4.36726	2.32627	2.47224	3.4725	2.11208	1.82837	3.61201	1.09978	5.4494	0.688346	3.52708	1.99989	1.75458	1.08834	3.89758	1.22262	2.98859	2.43741	2.16199	4.91284	2.8676	4.3647	2.22378	2.92203	5.84969	1.99172	1.08674	2.30932	4.67118	5.07785	5.52595	1.78658	1.29892
hsa-miR-224-5p	9.18972	11.358	1.38936	20.2196	10.2619	7.98533	18.9771	15.3578	33.877	20.0398	7.29642	27.5395	7.65855	22.5595	9.99888	6.21369	19.0571	5.31719	32.3157	20.2149	17.1027	6.58213	20.64	11.4866	4.50167	13.9964	40.9533	28.1523	15.9976	14.1484	15.9021	8.86401	5.90246	7.71847	4.90051	7.86054	10.5707	4.3647	6.51249	11.4225	14.6242	4.35688	7.06381	3.5528	7.26628	5.07785	7.84328	6.3126	19.855
hsa-miR-3173-5p	3.90563	2.59611	1.38936	1.14143	1.71032	3.99266	13.2839	2.58498	0.885672	1.15837	1.42138	0.323994	2.27687	0.582181	0.512763	3.10684	0.198512	1.99394	1.41271	2.35634	1.18483	1.58459	1.806	0.977579	1.18465	1.14724	3.52708	0.846106	1.23853	1.08834	1.40313	0.611311	0.821861	0.649977	1.00893	1.63761	1.18078	1.57614	1.74725	1.85947	5.19973	0.995858	1.93198	1.15466	3.63314	0.923246	1.96082	1.54837	1.02058
hsa-miR-1469	55.8276	17.8483	31.9553	25.6007	23.9444	318.415	130.942	72.2273	11.7352	17.4914	53.7282	4.85991	63.3382	95.7688	16.5366	33.4849	5.95536	48.8516	65.3378	14.6341	53.5233	2.68161	4.12801	67.5752	14.2158	72.9647	22.1422	31.4598	8.15364	49.5193	16.058	5.04332	31.3802	3.16864	13.8367	9.3344	71.0152	3.15228	10.6424	87.6608	109.519	17.303	3.32059	7.01678	14.0135	15.0028	68.2722	15.2455	34.6071
hsa-miR-590-5p	65.247	23.0405	43.2687	28.5358	40.0974	32.6067	47.4427	32.6924	18.3777	29.886	26.0586	22.5176	37.2578	29.109	33.4578	40.389	29.5783	12.9606	30.7264	30.2604	21.9966	19.8683	31.7341	20.6514	8.05563	19.5031	5.87847	33.152	24.3577	45.7101	21.9824	15.2828	13.4486	10.2371	21.3316	27.8394	26.4831	18.7925	13.6603	20.9855	27.2986	45.8095	19.5009	16.6982	13.4945	21.4655	22.9951	37.161	12.1542
hsa-miR-6784-3p	2.52717	0.486771	0.79392	1.22296	0.380071	0.332722	0	1.97675	0.332127	1.04253	2.748	0.323994	0.620963	0.582181	1.66648	0.69041	0.397024	0.996972	0.529766	0.62009	1.23634	0	0.774002	0.855382	0.47386	0.229449	0.391898	0.307675	0.412842	1.6325	0.623614	0	0.224144	0.0812471	0.288265	0.327523	0.449819	0.121242	0.476524	0.531277	8.12457	1.12034	0.181123	0.62174	0.51902	0.461623	0.178256	0.833739	0.835023
hsa-miR-510-3p	3.90563	0.486771	1.78632	6.3594	8.55159	5.32355	3.79541	6.69053	4.64978	1.04253	12.4134	3.23994	5.17469	1.601	7.17868	8.63012	4.16875	6.64648	3.88495	1.61223	11.4362	0.853239	2.58001	8.43162	0.592326	2.06504	2.15544	3.30751	4.8509	7.07419	2.96216	4.432	3.73573	1.05621	2.59439	9.3344	2.2491	1.57614	2.54146	1.06255	15.5992	14.4399	0.905616	2.2205	10.3804	0.692435	0.713025	7.74186	2.69063
hsa-miR-4656	3.67589	0.811285	1.58784	3.66888	4.94092	1.99633	3.79541	7.29876	3.87482	0.579186	4.3589	1.29598	1.44891	1.01882	2.05105	5.52328	2.18363	4.65254	1.23612	0.62009	2.78177	0.243783	0	0.977579	0.947721	2.06504	1.76354	1.76913	1.03211	1.08834	2.18265	3.05655	2.09201	0.568729	2.73852	4.42156	1.237	0.848691	2.22378	2.12511	11.6994	3.36102	1.56973	1.68758	1.55706	1.15406	1.60431	1.90569	0.927804
hsa-miR-1225-3p	8.95998	0.486771	2.9772	7.50083	1.71032	2.32905	3.79541	8.2111	1.2178	0.926698	6.53835	0.809985	1.24193	0.727726	4.87125	1.38082	0	0.996972	1.5893	1.3642	6.23323	0	0.774002	0.855382	0.118465	0.917795	0.587847	0.384594	0.722474	1.08834	1.24723	0.305655	0.821861	0.406235	0.864796	1.31009	1.40568	0.363725	1.27073	1.32819	16.8991	0.373447	0.181123	0.35528	0.51902	1.15406	1.42605	0.714634	1.02058
hsa-miR-548s	1.14872	0.324514	0.29772	1.46755	0.190035	1.33089	0	0.912345	0.664254	0.926698	0.568552	0.647988	0.620963	0.29109	0.256381	1.03561	0.595536	1.3293	0.529766	0.62009	0.463628	0	1.548	0.48879	0.118465	0.917795	0.195949	0.307675	0.825685	2.72084	0.623614	0.458483	1.04601	0.0812471	1.15306	1.31009	0.674729	0	0.635365	1.06255	2.92485	0.373447	0.241498	0.35528	0.51902	0.230812	0.356513	0.714634	0.371121
hsa-miR-6791-5p	16.082	0.649028	1.38936	2.77205	0.950176	3.65994	7.59082	4.10555	0.553545	0.231674	5.59076	0.161997	1.24193	0.873271	1.92286	2.41643	0.198512	2.32627	0.882943	0.372054	5.0484	0.365674	1.032	1.83296	0.355395	1.37669	1.17569	0.923025	0.928895	0.544168	0.779517	0.152828	0.896576	0	0.864796	0.655045	0.730956	0.363725	0.635365	0.265639	15.2742	0.373447	0.482995	0.35528	1.03804	1.15406	0.713025	0.833739	0.463902
hsa-miR-7111-5p	1.83794	0	0.4962	0.815308	0.190035	0.998166	5.69312	2.43292	0.442836	0.231674	4.3589	0	0.206988	0.582181	1.02553	1.38082	0.397024	0.332324	0.706354	0.372054	3.50297	0.365674	0.258001	1.09978	0.23693	0	0.587847	0.307675	0.619264	2.72084	0.93542	0.458483	0.149429	0	0.432398	0.982568	0.393592	0.121242	0.476524	0.265639	12.3494	0.746893	0.181123	0	2.5951	0.230812	0.534769	0	0.0927804
hsa-miR-1208	0.918972	0.486771	0.59544	1.54908	1.90035	0.665444	0	3.19321	1.32851	0.463349	2.27421	0.971982	0.413975	0.727726	1.02553	1.03561	0.595536	2.65859	1.76589	0.124018	1.54543	0.121891	0.774002	1.95516	0	1.37669	0.587847	0.923025	0.516053	1.08834	0.623614	2.13959	0.298859	0.162494	1.15306	1.47385	0.449819	0.363725	0.953047	0.796916	6.82464	4.60584	0.845242	0.62174	0	0.692435	0.356513	1.31016	0.278341
hsa-miR-33b-5p	1.83794	0.973542	0.69468	1.87521	2.66049	7.6526	0	1.36852	0.774963	2.66426	2.84276	0.809985	5.17469	1.74654	1.53829	4.48766	1.19107	2.65859	3.53177	0.868126	1.4424	0.365674	2.064	1.95516	0.47386	3.44173	4.50683	0.769187	0.928895	2.17667	1.55903	0.305655	0.523003	0.162494	2.01786	1.80137	1.63059	0.242483	2.7003	0.796916	4.87474	2.1162	0.422621	0.79938	0.51902	0.461623	0.534769	0.952845	1.20614
hsa-miR-4666b	0.689229	0	0.69468	2.03827	0.570106	0.998166	0	1.52057	0.774963	0	0.663311	0.161997	0.620963	0	0.640954	1.72602	0.198512	0.664648	1.23612	0.248036	0.875743	0.243783	0.516001	0.48879	0	0.688346	0	0.461512	0.412842	1.6325	0.155903	0.458483	0.149429	0.0812471	0.288265	0.655045	0.787183	0.121242	0.317682	0	7.14962	0.124482	0.120749	0.35528	1.03804	0.230812	0.178256	0.119106	0.185561
hsa-miR-766-3p	46.6378	48.0281	44.5588	30.0849	51.1195	66.8771	273.27	78.3096	47.7156	33.8245	54.1072	30.2934	100.182	26.3437	30.1248	63.8629	45.2607	102.356	22.6033	37.9495	27.4571	42.662	78.4322	18.3296	34.4734	95.6801	39.9736	78.4571	38.2911	92.5086	42.8734	32.5523	21.3684	34.3675	41.0778	35.2087	24.7401	40.2522	31.9271	65.0815	68.5714	36.3488	25.4176	40.4131	82.5242	73.6289	47.951	40.3768	16.886
hsa-miR-193a-3p	8.04101	6.65254	5.25972	7.74542	9.6918	6.65444	5.69312	7.45082	7.4175	12.7421	9.66539	8.26185	2.89783	12.3713	10.5116	19.6767	14.0943	6.97881	10.4187	4.34063	8.60288	3.29107	9.28802	7.94283	3.55395	10.3252	8.22986	9.92252	5.67658	5.44168	7.01565	3.66787	2.98859	5.11857	6.05357	7.2055	5.28537	2.78856	7.46554	5.04713	66.2965	4.73032	2.3546	3.1087	18.1657	2.0773	1.60431	3.33496	7.70077
hsa-miR-6730-5p	5.97332	0.162257	0.79392	1.46755	1.33025	0	0	3.19321	0.774963	0.926698	3.41131	0.161997	0.413975	0.436636	1.66648	1.72602	0.397024	1.3293	0.706354	0.248036	2.73026	0	1.032	0.366592	0.47386	1.14724	0.587847	0.230756	0.412842	0.544168	1.24723	0.152828	0.224144	0.0812471	0.432398	2.29266	0.506047	0.121242	0.476524	0.265639	7.14962	0.373447	0.422621	0.17764	2.07608	0.923246	0.356513	0.357317	0.278341
hsa-miR-363-3p	13.0954	14.6031	4.76352	9.62063	341.493	39.5939	56.9312	115.868	95.2097	12.3946	71.4481	175.929	8.90047	161.264	85.8878	174.674	256.08	392.475	368.717	58.6605	24.7268	174.305	206.916	12.2197	4.97554	126.426	33.7032	120.916	33.7499	330.31	238.844	328.58	2.0173	50.6982	53.9056	177.354	127.805	165.374	254.622	12.7507	147.217	7.84238	107.285	93.5275	224.736	145.411	22.9951	162.817	78.3994
hsa-miR-4717-5p	7.35178	2.2716	3.27492	4.40266	1.90035	6.65444	5.69312	5.93024	2.10347	1.73756	1.80042	0.809985	1.6559	33.0388	6.40954	5.52328	2.77917	2.99092	2.11906	1.11616	7.41805	0.365674	0.516001	5.25449	2.01391	6.19511	1.17569	2.30756	2.99311	4.35335	2.96216	2.44524	1.12072	0.731224	2.16199	1.96514	2.02419	0	0.317682	2.12511	61.0968	0.622411	0.845242	0.79938	5.1902	1.84649	1.78256	0.952845	6.1235
hsa-miR-7844-5p	3.44615	0.486771	0.0992401	1.54908	1.33025	1.33089	0	3.64938	0.442836	0.695023	0.379035	0.809985	1.44891	0.145545	1.15372	1.03561	0.99256	0.332324	1.05953	0	4.01811	0.365674	0.258001	1.58857	0.592326	1.37669	1.95949	1.38454	1.23853	0.544168	1.24723	0.305655	0.448288	0.568729	0.144133	0.491284	0.730956	0.121242	0.317682	1.06255	12.3494	1.12034	0.181123	0	0.51902	0.923246	0.713025	0.595528	0.742243
hsa-miR-6763-5p	1.37846	0.649028	0.59544	1.87521	1.52028	1.66361	0	1.82469	0.110709	0.810861	1.70566	0.485991	0.413975	0.436636	1.28191	1.38082	0.198512	3.98789	0.353177	0	1.28786	0.365674	0.774002	0.610987	0.23693	0.229449	0.979745	0.692269	0.206421	1.08834	1.09132	0.305655	0.747147	0.0812471	1.72959	0.655045	0.22491	0	1.74725	0.796916	4.87474	0.622411	0.724493	0.53292	1.03804	0.230812	0.534769	0.714634	0.649462
hsa-miR-5088-5p	9.18972	0.486771	2.481	7.82695	0.950176	0.665444	0	5.77818	1.99276	1.04253	39.1353	0.161997	1.03494	0.436636	4.99944	1.72602	0	1.3293	0.529766	0.496072	2.00906	0.731348	0.516001	0.977579	0.47386	0.688346	0.979745	0.769187	0.309632	1.08834	1.24723	0.305655	0.448288	0.568729	1.29719	1.80137	0.730956	0.606208	0.476524	1.06255	32.1733	0.497929	0.845242	0.62174	2.07608	1.15406	0.356513	0.476422	0.927804
hsa-miR-29b-1-5p	52.1517	48.8394	60.5364	28.1281	34.3964	46.9138	77.8059	53.2201	23.581	24.5575	23.1211	21.5456	44.2954	29.5457	46.7896	45.2218	23.8214	21.9334	24.3692	49.3591	29.5177	22.5499	40.7641	25.5393	48.8076	27.5338	46.048	14.7684	20.6421	14.6925	44.5884	7.79421	42.2138	12.4308	30.8444	31.4422	22.4347	30.6741	13.6603	20.4542	20.7989	15.8092	17.4482	11.9907	25.951	66.4737	61.4984	13.8163	19.1128
hsa-miR-6132	0.918972	0.811285	0.19848	1.87521	1.33025	0.665444	0	0.912345	0.774963	0.115837	5.78028	0	3.3118	0.29109	1.79467	2.41643	0.198512	0.996972	0.353177	0	0.566657	0.731348	0.774002	0.244395	0.118465	0.458897	0.979745	0.0769187	0.516053	1.6325	0.46771	0.305655	0.373573	0.0812471	0.288265	2.78394	0.168682	0	0.794206	0	6.49966	0.746893	0.120749	0.4441	0.51902	0	0.178256	0.238211	0.278341
hsa-miR-7847-3p	9.87895	2.10934	3.9696	6.19634	3.2306	6.98716	20.8748	14.1413	4.42836	3.1276	10.613	2.42995	8.07252	4.5119	8.07602	7.59451	3.3747	3.32324	4.41471	2.7284	14.7331	1.58459	2.58001	3.66592	3.31702	3.90063	11.7569	1.46146	5.883	7.61836	3.89758	1.98676	2.5403	1.46245	3.89158	4.42156	2.53023	1.57614	2.7003	4.25022	39.3229	3.23654	1.63011	2.13168	11.9375	3.9238	3.74338	2.85853	1.57727
hsa-miR-6789-5p	35.6102	2.59611	5.16048	10.4359	7.79145	16.6361	7.59082	9.57962	5.09261	2.78009	26.3429	3.72593	8.27951	2.76536	11.2808	4.14246	1.5881	5.64951	6.53378	1.98429	19.7815	2.19404	3.35401	10.1424	1.54005	3.44173	3.13518	5.84582	3.30274	14.1484	3.27397	3.05655	2.09201	0.406235	3.74745	4.58532	3.99214	1.57614	2.85914	2.92203	45.4976	7.21997	0.845242	2.84224	8.82334	2.76974	2.67384	5.71707	4.36068
hsa-miR-4758-5p	9.18972	0.324514	2.87796	11.9035	0.380071	0.998166	0	6.84259	0.664254	0.695023	16.3933	0	0	1.601	7.43506	2.41643	0	1.99394	1.23612	0.992144	10.2513	0.609457	0.258001	0.855382	0.23693	0.229449	0.587847	0.153837	1.03211	1.6325	0.779517	0.152828	0.373573	0.324988	0.432398	1.31009	0.787183	0.363725	0.476524	2.39075	20.4739	0.248964	0.362247	0.26646	3.11412	0.692435	0.356513	0.238211	2.78341
hsa-miR-760	17.92	1.29806	5.06124	28.0466	9.88183	20.6288	11.3862	14.1413	8.52459	6.13937	39.7039	8.42384	12.6263	4.5119	22.0488	38.6629	7.74196	31.5708	13.7739	5.08474	47.0325	0.487565	5.93401	25.6615	2.01391	11.0135	6.07442	4.38437	7.43116	19.0459	10.2896	9.47532	13.0751	1.54369	6.6301	10.8082	12.37	1.57614	9.37163	4.25022	28.9235	11.5768	0.664119	7.5497	9.34236	11.5406	8.02153	10.2431	6.21628
hsa-miR-3934-5p	26.6502	17.686	3.87036	18.3444	14.0626	17.6343	3.79541	8.2111	7.52821	8.22444	9.57063	8.26185	10.7634	12.5169	12.9473	10.3561	10.3226	12.6283	10.5953	3.72054	8.6544	9.62942	8.25602	11.2422	15.6374	11.7019	6.46632	8.15339	5.36695	14.1484	15.5903	12.6847	7.24732	2.51866	10.6658	13.2647	5.3416	9.69933	6.67133	6.90661	40.6229	15.9337	5.49407	7.72734	12.4565	7.84759	6.77374	15.2455	7.51521
hsa-miR-485-5p	1.14872	0.811285	0.59544	2.77205	1.52028	2.32905	1.89771	2.43292	1.32851	0.926698	3.12704	0.647988	1.44891	0.873271	1.79467	3.79725	0.794048	1.66162	1.05953	0.124018	1.4424	0.243783	1.29	1.09978	0.118465	1.60614	1.17569	1.46146	1.13532	2.17667	2.02674	0.764139	0.597717	0.0812471	0.864796	1.80137	0.843411	0	0.953047	0.265639	6.82464	1.74275	0.241498	0.79938	2.5951	0.461623	0.356513	0.952845	1.76283
hsa-miR-6741-3p	2.52717	0	1.68708	2.52745	0.760141	1.33089	3.79541	4.10555	0.553545	0.926698	5.40125	0.647988	1.86289	1.16436	1.66648	1.03561	1.19107	1.66162	0.882943	0.744108	4.53326	0.121891	1.032	1.58857	0.118465	0.688346	0.587847	0.384594	1.75458	1.08834	2.49445	0.916966	0.821861	0.324988	0.144133	0.982568	0.787183	0.242483	1.74725	1.32819	18.849	1.49379	0.241498	0.26646	2.07608	0.230812	0.891282	0.357317	0.556682
hsa-miR-410-5p	32.8533	1.29806	8.53465	10.0283	10.832	2.66178	5.69312	23.873	6.97467	2.78009	30.5123	3.72593	5.79566	3.78418	60.8906	9.32053	6.74941	3.65556	5.12107	2.85241	29.054	0.487565	3.87001	4.7657	1.18465	2.75338	3.33113	4.61512	4.8509	7.61836	5.61252	0.458483	2.09201	2.03118	4.75638	8.18807	1.29323	0.72745	3.49451	3.18766	21.7739	3.36102	1.87161	1.59876	2.5951	5.07785	1.06954	5.35975	3.61843
hsa-miR-6893-5p	0.689229	0.811285	0.69468	0.978369	0.570106	0.998166	0	4.10555	0.110709	0.810861	1.04235	0.161997	0.413975	1.16436	0.512763	0.69041	0.595536	0.996972	0.529766	0.248036	0.463628	0.365674	0.258001	0.610987	0.47386	0.229449	0.587847	0.461512	0.412842	1.6325	0.311807	0.305655	0.448288	0.162494	0.432398	1.31009	0.281137	0	0.158841	0	4.22478	1.12034	0.362247	0	0.51902	0.230812	0.356513	1.31016	1.11336
hsa-miR-3188	0.918972	0	0.0992401	0.489185	0.190035	0	0	0.152057	0.221418	0.347512	0.379035	0	0.206988	0.145545	0.897335	1.72602	0.198512	0.664648	0.176589	0	0.515143	0	0.516001	0.244395	0.118465	0.229449	0.195949	0.153837	0.206421	0.544168	0	0	0	0	0.288265	0.491284	0.22491	0	0	0.265639	2.92485	0	0.181123	0.08882	0	0	1.42605	0.119106	0
hsa-miR-4637	3.67589	0.649028	0.4962	1.38602	2.28042	0	0	2.28086	2.54631	1.15837	0.663311	0.809985	1.6559	0.436636	1.79467	4.83287	0.99256	1.3293	0.706354	0.124018	0.309086	0.121891	0.774002	1.09978	0.23693	0.688346	0.979745	0.923025	0.516053	0	0.623614	1.37545	0.523003	0.0812471	1.00893	1.14633	0.506047	0	1.27073	0.796916	4.54976	4.35688	0.301872	0.97702	1.03804	0.230812	0.178256	1.66748	0.463902
hsa-miR-1306-3p	0	0.162257	0.19848	1.46755	0.380071	1.33089	1.89771	0.760287	0.221418	0	0.284276	0.161997	0	0.29109	0.256381	0.69041	0	0.996972	0.176589	0.124018	0.412114	0	0	0.48879	0	0.458897	0.587847	0.461512	0	0	0.46771	0.764139	0.149429	0	0	1.80137	0.112455	0.121242	0.158841	0	3.24983	0.248964	0.120749	0.08882	0	0.230812	0.356513	0	0.371121
hsa-miR-670-5p	0.459486	0	0.0992401	0.570715	0.190035	0.332722	0	0.912345	0.221418	0	0.473793	0.323994	0.206988	0.29109	0.512763	0	0	0	0.176589	0	0.257571	0.243783	0.516001	0.366592	0	0.458897	0.195949	0.384594	0.309632	0.544168	0.311807	0	0.0747147	0.0812471	0.144133	0	0.22491	0.121242	0.158841	0	2.27488	0	0.0603744	0.08882	0	0	0.178256	0.238211	0.0927804
hsa-miR-6837-5p	2.06769	0.162257	0.29772	1.71215	0.570106	0.998166	0	1.67263	0.442836	0.231674	0.284276	0	0.620963	0.145545	0.640954	0.69041	0.198512	0.996972	0	0.496072	0.978771	0.243783	0	0.977579	0.118465	0.229449	0.587847	0	0.309632	1.08834	0.623614	0.152828	0.0747147	0	0.288265	0.327523	0.393592	0.121242	0	0.796916	2.27488	0.622411	0.0603744	0.17764	0	0	0.178256	0.833739	0.278341
hsa-miR-7110-3p	2.29743	0.162257	1.4886	2.20133	1.14021	0.998166	1.89771	5.16995	0.774963	0.463349	3.79035	0.971982	1.6559	1.01882	2.43562	1.72602	0.794048	2.99092	1.23612	0.372054	4.43023	0.121891	1.548	0.855382	0.355395	0.688346	1.76354	0.692269	1.23853	1.08834	1.40313	0.916966	0.597717	0.406235	0.576531	1.63761	0.787183	0.121242	0.794206	1.06255	24.6987	0.373447	0.241498	0.35528	2.5951	0.923246	0.356513	0.357317	0.371121
hsa-miR-6797-5p	25.2717	5.84125	4.06884	11.6589	9.12169	7.31988	3.79541	12.0125	3.09985	1.73756	8.52828	1.45797	5.17469	2.03763	10.1271	6.21369	1.78661	12.296	3.70836	1.86027	9.06651	3.04728	3.61201	5.86548	2.96163	5.27732	0.587847	2.30756	1.65137	8.70669	5.14481	3.36221	1.79315	3.08739	4.32398	5.40412	2.53023	2.54607	2.7003	3.18766	25.9986	2.98757	2.95835	3.46398	5.1902	5.77029	1.24779	5.12154	2.78341
hsa-miR-203a-3p	16.082	85.1849	4.962	23.3178	34.5864	57.5609	2038.14	11.4043	183.334	74.1358	57.708	83.9144	82.3811	6277.95	96.6558	23.1287	58.164	41.5405	31121.1	107.524	42.1387	12.9205	58.0501	4699.83	110.528	154.419	15465.1	37030.6	374.242	39.7243	91.0476	27.3562	56.036	2862.09	27.5293	17.6862	141.299	18.1862	88.7922	68.0035	150.792	22.4068	23.9083	44.9429	41.0026	291.284	286.636	376.255	14749.7
hsa-miR-203b-5p	0	0.162257	0.19848	0.163062	0.380071	0	0	0.60823	0.110709	0.231674	0.0947587	0	0.620963	3.05645	0.256381	0.69041	0.595536	0.996972	19.6013	0.124018	0.103029	0.121891	0	2.93274	0	0	6.27037	29.6906	0.103211	0.544168	0	0.305655	0.0747147	2.03118	0	0.163761	0.393592	0	0.158841	0.531277	1.62491	0	0.0603744	0.17764	0	0.230812	0	1.54837	8.81413
hsa-miR-6765-5p	17.6902	0.649028	3.9696	3.66888	1.33025	2.9945	1.89771	4.25761	1.2178	0.463349	9.09683	1.29598	0.827951	1.74654	4.23029	1.38082	1.5881	0.996972	2.64883	1.24018	7.36654	0.243783	0.774002	2.19955	0.47386	0.688346	1.37164	1.38454	2.58026	4.35335	0.46771	1.37545	0.821861	0.568729	1.29719	1.80137	0.618501	0.242483	1.27073	1.85947	30.2234	1.24482	0.422621	0.4441	2.07608	0.692435	1.60431	1.54837	2.04117
hsa-miR-6854-5p	1.83794	3.73191	1.29012	2.52745	1.71032	2.32905	1.89771	3.64938	3.09985	0.926698	3.88511	2.42995	1.44891	1.89209	2.94839	3.10684	1.98512	1.3293	1.05953	1.24018	3.45146	1.09702	1.032	2.56615	0.592326	1.37669	1.95949	1.15378	1.85779	3.80918	2.49445	2.13959	1.19543	0.487482	1.15306	1.96514	0.843411	1.4549	1.27073	2.39075	15.9242	1.61827	0.482995	0.62174	3.63314	0.461623	1.42605	0.952845	2.04117
hsa-miR-548t-5p	5.51383	1.94708	2.18328	5.95175	2.28042	2.9945	0	24.7854	2.4356	1.15837	4.83269	1.13398	3.51879	1.16436	9.99888	3.10684	0.794048	6.97881	1.23612	0.744108	20.6057	1.4627	2.064	2.56615	0.592326	3.21228	0.587847	2.15372	1.75458	6.53002	4.20939	1.37545	0.971291	0.812471	1.58546	3.11147	0.730956	1.21242	1.90609	0.531277	48.0975	0.746893	1.63011	1.06584	1.03804	1.61568	1.06954	3.09675	1.29892
hsa-miR-500a-5p	15.3928	6.81479	5.65668	8.64226	13.6825	10.6471	5.69312	7.75493	8.41388	5.9077	6.72787	7.45186	5.38168	4.22081	13.0755	5.52328	6.94792	10.302	3.17859	10.4175	6.69685	5.24133	7.48202	4.5213	5.21247	9.17795	8.22986	5.23047	5.98621	1.6325	10.1337	3.51504	5.15531	3.49362	5.04464	7.86054	5.00424	6.30456	4.44755	6.10969	10.7244	2.24068	1.87161	6.48386	11.4184	6.46272	9.09107	3.09675	3.43287
hsa-miR-92a-1-5p	41.124	55.3296	79.5905	23.807	61.0013	145.732	89.1922	56.7174	30.9985	82.7078	49.1798	42.2812	95.8353	61.5656	53.3273	150.855	35.3351	102.356	57.5679	56.1801	40.5417	148.342	52.8901	46.1906	117.991	61.7217	28.2167	60.7658	54.7016	55.5052	67.1944	33.0108	84.577	48.5857	97.5778	42.9055	35.0859	69.7139	64.966	33.2048	68.5714	60.7473	71.4833	27.623	35.2934	65.3197	67.9157	89.091	69.0286
hsa-miR-570-3p	1.14872	0.811285	0.69468	0.733777	0.380071	0.332722	0	0.456172	1.43922	1.04253	0.75807	0.323994	0.620963	0.582181	0.384572	2.07123	1.19107	5.64951	0.529766	1.3642	1.13331	0.975131	1.032	0.122197	0	1.60614	0.391898	0.461512	0.619264	0.544168	0.93542	1.22262	0.224144	0.568729	1.00893	0.818807	0.449819	0.606208	0.476524	0.531277	2.92485	0	0.362247	1.15466	0	0.230812	0.713025	0.238211	0.278341
hsa-miR-876-5p	0.229743	0	0.893161	1.22296	0.380071	1.33089	1.89771	1.52057	0.664254	0.810861	1.89517	0.323994	1.03494	0.29109	2.17924	3.45205	0.595536	0.664648	0.176589	0.248036	0.978771	0	0	1.09978	0.355395	0.917795	0.587847	0.307675	1.13532	1.6325	0.46771	0.305655	0.523003	0	0.432398	1.31009	0.281137	0.242483	0.158841	0.531277	9.74949	2.1162	0.0603744	0.17764	0.51902	0.692435	0.534769	0.476422	0.278341
hsa-miR-4654	5.28409	0.162257	2.77872	3.50582	1.33025	0.998166	0	5.62613	1.99276	0.810861	12.5081	0.809985	1.6559	1.45545	6.02496	2.76164	1.5881	1.99394	2.29565	2.85241	5.09991	0.121891	0.774002	1.58857	0.23693	0.688346	0.391898	1.46146	1.65137	1.6325	2.33855	1.52828	0.672432	0.324988	1.00893	1.14633	1.63059	0.363725	0.476524	0.265639	14.2992	1.12034	0.0603744	0.8882	13.4945	1.15406	0.891282	0.595528	0.649462
hsa-miR-564	2.52717	0.162257	0.4962	1.46755	0.190035	0.332722	0	0.60823	0.221418	0	2.46373	0	0.827951	0	0.897335	1.03561	0	0.664648	0.176589	0.248036	0.824228	0	0	0.855382	0	0.229449	0.195949	0.153837	0	1.08834	0.155903	0.458483	0	0	0.144133	0.163761	0	0.121242	0.158841	0.796916	4.87474	0.124482	0.120749	0.08882	0	0.230812	0.356513	0	0.0927804
hsa-miR-155-3p	0.689229	2.2716	13.6951	1.63062	3.04056	12.9762	11.3862	5.47407	1.54993	3.01177	10.4235	2.91595	15.9381	2.32872	1.28191	4.83287	1.19107	6.64648	1.5893	7.31706	2.06057	1.58459	6.70802	1.58857	0.23693	4.35952	0.783796	0.923025	1.65137	4.89751	1.55903	0.458483	1.71844	0.243741	3.60332	11.4633	0.843411	1.69738	3.01798	2.92203	4.22478	1.49379	1.32824	0.53292	0.51902	4.38542	7.30851	0.476422	3.15453
hsa-miR-4701-5p	1.14872	0.162257	0.4962	0.815308	0.950176	1.66361	1.89771	1.36852	1.10709	0.579186	2.93752	0.323994	1.03494	0.29109	0.384572	1.72602	0.397024	0.664648	0.529766	0.372054	0.927257	0.121891	0.258001	0.733185	0.118465	0.688346	0.587847	0	0.412842	0.544168	0.93542	0	0.597717	0.324988	0.144133	1.14633	0.168682	0	0.317682	0.531277	3.89979	0.497929	0.181123	0	3.11412	0.230812	0.713025	0.476422	0.0927804
hsa-miR-920	3.67589	0	1.29012	1.95674	0.950176	0.998166	0	1.97675	0.442836	0.695023	1.70566	0.323994	1.03494	1.30991	1.66648	1.38082	0	2.32627	0.706354	0.124018	7.00594	0.487565	0.516001	1.09978	0.355395	0.688346	0.391898	0.461512	0.825685	1.6325	0.779517	0.764139	1.34486	0	0.720663	0.818807	0.787183	0.242483	0	0	7.14962	0.497929	0.301872	0.62174	0.51902	0.230812	0.356513	0.595528	0.556682
hsa-miR-6500-5p	0.459486	0.324514	0.0992401	0.652246	0.380071	0	0	0.456172	0.221418	0.115837	0.189517	0	0.413975	0.582181	0.128191	0	0.397024	0.996972	0	0	0.3606	0	0.258001	0.366592	0	0	0.195949	0.230756	0.309632	0.544168	0.311807	0.152828	0.149429	0.243741	0.144133	0.327523	0.618501	0.242483	0	0	3.57481	0.373447	0.120749	0	0	0	0.178256	0	0.185561
hsa-miR-4791	112.344	5.02997	26.4971	14.594	18.8135	9.98166	7.59082	13.5331	14.6136	5.9077	42.5467	7.45186	18.8359	6.54953	31.6631	35.9013	8.13899	12.9606	10.9485	3.4725	21.0693	2.8035	5.93401	13.6861	4.62014	10.0957	2.15544	7.53804	10.0114	17.9576	10.9132	9.47532	5.75303	10.8059	9.51275	23.0904	8.26543	2.42483	4.76524	6.37533	22.7488	7.34445	3.68284	8.4379	18.1657	6.0011	2.8521	10.9577	7.14409
hsa-miR-7158-5p	5.28409	1.78483	2.28252	3.01664	6.84127	11.3125	3.79541	10.1879	3.54269	1.39005	9.8549	0.971982	9.93541	2.9109	4.35848	20.3671	1.78661	5.64951	4.23813	1.24018	3.39994	0.487565	5.16001	4.03251	0.592326	4.81842	4.89872	1.61529	1.75458	7.61836	5.30072	2.90373	2.68973	0.974965	4.03571	17.1949	1.237	1.57614	2.54146	3.98458	25.0237	11.5768	2.53573	2.2205	1.55706	3.46217	1.24779	3.21585	1.85561
hsa-miR-3059-5p	1.6082	0	0	1.79368	0.380071	0	1.89771	2.73703	1.10709	0.347512	0.568552	0	1.03494	0.29109	1.66648	0.345205	0	1.3293	0.529766	0.372054	1.39089	0.121891	0.258001	0.733185	0.23693	0	0.195949	0.384594	0.412842	1.6325	0.779517	0.611311	0.597717	0.162494	0.720663	0.327523	0.337364	0.484967	0.158841	0	8.44956	0.497929	0.0603744	0.17764	0.51902	1.38487	0.534769	0.595528	0.278341
hsa-miR-6134	0.459486	0.324514	0.0992401	0.652246	0.570106	0.332722	0	1.82469	0.442836	0.347512	0.379035	0.161997	0	0.145545	0.769144	0.345205	0.198512	0.664648	0.176589	0.372054	1.03029	0	0.516001	0.366592	0	0.917795	0.195949	0.230756	0.412842	1.08834	0.46771	0	0.373573	0.406235	0.432398	0	0.337364	0.121242	0.317682	0.531277	20.7989	0	0.181123	0.35528	0	0.461623	0	0.357317	0.278341
hsa-miR-8076	0.229743	0	0.29772	0.896838	0.190035	0.665444	0	0.760287	0.553545	0.115837	0.284276	0	0.413975	0.145545	0.384572	0	0.198512	0.664648	0.353177	0.124018	1.0818	0	0.258001	0.244395	0	0.229449	0.195949	0.61535	0.206421	0.544168	0.623614	0	0.298859	0	0.144133	0.655045	0.281137	0.121242	0.158841	0	10.0745	0.124482	0	0.08882	0	0	0.178256	0.119106	0.556682
hsa-miR-6873-3p	21.5958	5.35448	27.5887	23.2363	10.642	10.3144	113.862	60.9751	11.7352	19.3448	34.7764	18.1437	24.0106	8.15053	21.6642	21.0575	28.9827	10.9667	11.6548	4.58866	26.2723	2.8035	20.382	14.5415	3.90935	5.27732	13.1286	5.30739	8.66969	17.9576	14.499	15.1299	5.97717	6.09353	7.35076	10.1532	6.46615	3.03104	19.6963	11.1568	68.8964	19.1703	1.63011	4.17454	17.1277	10.3865	7.30851	6.4317	5.93794
hsa-miR-493-3p	5.74358	1.29806	0.19848	5.2995	5.70106	2.66178	5.69312	3.64938	6.64254	15.4064	3.31655	25.5955	1.6559	9.75153	1.79467	3.45205	14.0943	2.99092	9.71237	2.48036	1.95754	1.70648	12.384	6.96525	0.947721	7.57181	10.1893	17.2298	8.56648	9.79503	2.33855	6.11311	1.86787	3.65612	3.60332	2.62018	4.89178	2.78856	9.37163	12.2194	10.7244	2.98757	1.32824	2.48696	4.15216	0.461623	1.24779	5.12154	8.44301
hsa-miR-12125	0.459486	0.162257	0	0.978369	0	0.332722	0	0.456172	0.110709	0.231674	0.189517	0.161997	0.620963	0	0.384572	0	0	0.332324	0.529766	0	0.206057	0.121891	0.258001	0.366592	0	0	0	0	0.103211	0	0.155903	0.305655	0.149429	0	0.288265	0.163761	0.22491	0	0	0	2.27488	0.248964	0.120749	0.17764	0	0.230812	0	0	0.185561
hsa-miR-16-1-3p	15.163	39.1039	42.4747	22.2579	79.2447	76.1933	51.2381	40.5993	36.0911	67.7648	36.5769	24.7855	56.3007	53.4151	34.6115	46.9479	24.0199	27.2506	82.9966	28.2761	29.2086	38.2739	56.5021	26.639	27.01	25.4688	42.9128	68.9961	71.5249	51.1518	63.9204	20.6317	61.9384	10.3184	82.4439	19.8151	28.0012	37.3424	83.8682	43.8304	43.2227	67.9673	36.5265	51.6044	25.951	28.3898	30.4818	68.0093	53.8126
hsa-miR-4520-3p	0.918972	0	0.59544	1.71215	0.760141	1.33089	1.89771	2.58498	2.32489	0.463349	5.30649	2.10596	0.206988	0.145545	2.43562	0.69041	0.99256	4.32021	1.41271	0.124018	4.53326	0.243783	1.29	4.03251	0.118465	2.06504	0.195949	0.461512	0.309632	4.35335	0.155903	1.06979	0.747147	0.243741	0.432398	0.327523	0.730956	0	0.476524	0.796916	11.6994	6.59756	0.120749	0.26646	1.03804	0.230812	0.713025	0.833739	0.185561
hsa-miR-425-3p	1.6082	2.10934	0.69468	2.52745	0.570106	3.32722	0	3.19321	1.99276	2.08507	2.55848	1.61997	0.620963	1.30991	2.17924	3.45205	1.98512	6.97881	0.529766	0.868126	2.8848	1.09702	2.83801	1.09978	0.829256	2.52394	0.979745	1.61529	3.40595	4.35335	1.24723	0.611311	0.896576	1.21871	1.15306	1.31009	1.06832	0.242483	1.27073	1.06255	5.84969	1.3693	0.784867	0.79938	0	0.461623	0.713025	1.54837	1.11336
hsa-miR-4766-3p	0.689229	0.324514	0.0992401	0.733777	0	0.332722	0	0.304115	0.110709	0	0.284276	0.323994	0	0.436636	0.256381	0	0	0	0	0.124018	0.0515143	0.365674	0.516001	0.244395	0	0	0	0	0	0	0.779517	0	0.224144	0.0812471	0	0.163761	0.0562274	0	0	0	1.62491	0.373447	0.0603744	0	0	0	0	0.119106	0.278341
hsa-miR-8053	1.37846	0.486771	0.0992401	2.69052	0.950176	0.332722	3.79541	3.19321	0.885672	0.926698	0.852828	1.94396	0.413975	0.29109	0.769144	1.03561	2.58065	0	1.5893	0	1.49391	0.121891	0.516001	1.95516	0.23693	1.37669	0.587847	2.84599	1.03211	2.17667	1.40313	0.764139	0.448288	0.243741	1.44133	0.982568	1.06832	0.121242	2.06494	0.796916	8.77454	0.497929	0.241498	0.26646	0.51902	0.230812	0	0.476422	1.39171
hsa-miR-6826-3p	0.689229	0	0.4962	1.0599	0.950176	0	1.89771	2.58498	0.110709	0.231674	0.852828	0.485991	0.413975	0.145545	0.128191	0.69041	0.99256	0.996972	0.706354	0.124018	0.927257	0.121891	0.516001	0.733185	0.118465	0.688346	0.587847	0.61535	0.309632	0.544168	0.46771	0.611311	0.597717	0.649977	0.288265	0.163761	0.730956	0.363725	0.158841	0.265639	3.57481	0.373447	0.301872	0.53292	1.03804	0	0.356513	0.476422	0.371121
hsa-miR-1-3p	8.50049	451.399	1.88556	5.54409	15.3929	27.9486	9.48853	7.90699	5.31403	1.62172	4.26414	1.61997	249.627	3.49309	4.61487	242.334	2.77917	4.65254	1.41271	23.8114	1.4424	0.487565	3.35401	5.01009	1.42158	0.917795	1.56759	3303.43	1.13532	2.17667	10.4455	4.58483	44.0816	2.11242	3.45918	4.42156	0.618501	6.91077	22.0789	4.7815	4.87474	3.85895	1.38861	2.04286	7.26628	6.0011	0.891282	3.93049	1.57727
hsa-miR-34b-5p	2.29743	0.162257	0.29772	0.815308	0.570106	1.66361	0	2.28086	0.110709	0.695023	1.23186	0.323994	0.620963	0.436636	2.30743	0.345205	0.198512	0	0.353177	0.744108	0.566657	0.243783	0.258001	0.122197	0.355395	0.917795	0.195949	0.384594	0.516053	0	0.46771	0.305655	0.672432	0.568729	0.576531	0.491284	0.168682	0.242483	0.317682	0	1.29993	0.373447	0.120749	0.08882	0	0	0.713025	0.714634	0.278341
hsa-miR-378d	14.0143	5.51674	16.0769	8.39767	9.50176	18.6324	5.69312	7.29876	4.31765	2.20091	7.86497	2.10596	17.387	9.0238	14.3574	11.3918	4.9628	5.98183	5.47425	2.48036	5.25446	1.82837	6.19201	13.9305	8.29256	4.35952	5.09467	9.76868	4.43806	7.61836	8.41878	4.12635	6.57489	0.649977	9.65689	13.2647	4.77933	2.9098	5.71828	7.70352	7.79959	5.85066	1.99236	4.441	3.63314	2.30812	2.31733	5.12154	4.2679
hsa-miR-6798-5p	2.52717	0.162257	3.37416	4.56572	0.380071	1.33089	5.69312	6.53847	1.32851	0.695023	28.1433	0.809985	1.86289	1.01882	4.87125	7.59451	0.397024	0.332324	1.23612	0.744108	6.95443	0.487565	1.29	1.22197	0	0.688346	0.195949	0.999944	0.619264	2.17667	0.779517	0.916966	0.448288	0.162494	0.720663	4.74908	0.787183	0.121242	0.476524	1.32819	20.4739	1.24482	0.241498	0.35528	8.30432	1.15406	0.713025	0.357317	1.29892
hsa-miR-3615	35.8399	3.56965	3.77112	9.5391	7.41138	13.3089	3.79541	10.1879	11.8459	6.25521	17.0566	7.28986	7.86553	4.22081	12.6909	16.5698	16.0795	23.9273	5.47425	2.48036	13.9089	2.55972	10.062	22.6065	3.79088	7.80126	5.68252	3.38442	7.01832	16.8692	7.01565	19.5619	4.18402	1.3812	3.45918	18.6688	5.17292	3.63725	5.08292	2.65639	31.8483	18.5479	1.56973	6.75032	20.2418	4.84704	3.03036	5.95528	3.71121
hsa-miR-7843-3p	0.459486	0	0.0992401	0.489185	0.190035	0	0	1.52057	0.221418	0	0.568552	0.323994	0.206988	0	0.256381	0	0.397024	0.332324	0	0	0.3606	0	0.258001	0.366592	0.118465	0	0.587847	0.153837	0.206421	0	0	0	0	0	0	0	0.112455	0.121242	0	0.531277	3.57481	0.124482	0.120749	0	0	0	0	0.119106	0.0927804
hsa-miR-6793-5p	32.3938	1.62257	12.802	18.0998	4.75088	5.32355	1.89771	27.2183	3.98552	4.40181	54.2967	1.78197	2.48385	5.67626	28.8429	13.463	2.18363	7.31113	3.88495	3.59652	56.1506	0.731348	1.806	4.7657	0.829256	1.83559	3.52708	2.07681	3.61237	5.98585	3.58578	3.20938	2.39087	1.13746	2.45025	6.38669	3.4861	0.242483	3.33567	8.50044	111.144	1.74275	1.02637	1.86522	7.26628	8.0784	2.31733	2.38211	2.59785
hsa-miR-4453	1.37846	0.486771	0.39696	2.03827	0.760141	0.998166	0	2.43292	0.110709	0.115837	3.03228	0.485991	0.413975	0.436636	1.02553	0.345205	0.99256	0.664648	1.41271	0.372054	2.42117	0.121891	0.258001	0.366592	0.355395	0.229449	0.195949	0.230756	0.309632	0	0.779517	0.305655	0.523003	0.162494	0.288265	0.491284	0.281137	0	0.158841	0.265639	8.44956	0.497929	0.362247	0.17764	0.51902	0	0.713025	0.119106	0.463902
hsa-miR-4451	1.6082	0.973542	0.893161	0.815308	3.2306	0.998166	0	1.36852	1.32851	1.04253	0.75807	0.647988	13.4542	0.582181	0.897335	9.32053	0.397024	1.99394	0.353177	0.496072	0.412114	0.609457	2.32201	0.610987	0.592326	2.29449	1.17569	1.76913	1.13532	2.72084	0.779517	1.22262	0.672432	0.406235	2.88265	4.2578	0.337364	0.242483	2.38262	1.06255	3.89979	4.2324	0.241498	1.95404	1.55706	0.923246	0.534769	2.0248	1.29892
hsa-miR-3162-3p	47.0973	0.486771	6.74832	8.31614	2.09039	6.98716	18.9771	7.60287	2.76773	3.59095	25.3006	1.61997	3.51879	3.92972	13.46	4.14246	1.38958	3.32324	12.1846	3.59652	18.8027	0.365674	1.032	6.84306	0.47386	0.917795	13.9124	4.9228	1.03211	4.89751	2.65036	0.458483	2.0173	0.649977	4.46811	7.36926	1.51814	0.72745	0.953047	15.1414	36.0731	0.497929	0.482995	0.4441	3.11412	0.692435	1.06954	1.07195	2.50507
hsa-miR-5197-3p	0.459486	0.162257	0	0.489185	0.190035	0.332722	0	1.0644	0.110709	0.231674	0.473793	0	0.206988	0	0.384572	1.38082	0	0	0.353177	0	0.412114	0	0	0	0	0	0	0.307675	0.206421	0.544168	0.46771	0	0	0.0812471	0.144133	0.327523	0.22491	0.121242	0	0.265639	9.09952	0.124482	0.181123	0	0	0	0	0	0.463902
hsa-miR-578	9.18972	0.324514	6.54984	4.72878	1.71032	1.66361	3.79541	10.3399	1.32851	0.810861	15.2562	0.323994	2.48385	1.01882	6.15315	4.48766	1.5881	3.65556	1.94247	4.96072	10.5089	0.121891	1.29	3.17713	0.23693	2.98283	1.17569	1.46146	1.65137	3.26501	1.09132	0.764139	1.19543	0.487482	0.864796	2.45642	2.41778	0.242483	0.953047	0.531277	51.3473	3.73447	0.482995	0.8882	34.7744	5.30867	2.8521	1.07195	0.835023
hsa-miR-4754	5.97332	1.78483	2.87796	8.4792	3.80071	4.99083	3.79541	9.88374	5.86758	1.96923	15.4457	1.78197	7.24457	3.92972	6.9223	4.83287	2.18363	10.302	0.882943	2.85241	19.5754	2.19404	3.35401	3.66592	1.42158	4.58897	1.56759	1.15378	0.928895	10.8834	1.87084	2.7509	2.5403	0.324988	1.58546	4.09403	2.41778	0.72745	1.42957	2.65639	10.7244	4.35688	1.38861	4.441	2.5951	5.30867	3.20861	4.1687	1.57727
hsa-miR-3127-3p	2.98666	0	0.29772	1.54908	0.950176	2.32905	0	2.1288	0.996381	0.463349	0.568552	0.161997	1.24193	0.436636	0.640954	1.72602	0.198512	2.32627	1.05953	0.124018	1.49391	0.487565	0.258001	0.977579	0.355395	1.60614	0.391898	0.307675	0.103211	0	0.779517	0.611311	0.821861	0.324988	0.432398	0.327523	0.730956	0.848691	0.476524	0	7.14962	0.746893	0.241498	0.62174	1.03804	0.230812	0.534769	0.476422	0.278341
hsa-miR-3926	1.37846	0.162257	0.0992401	0.896838	0	0.332722	0	2.1288	0.332127	0.695023	0.379035	0.647988	0.413975	0.145545	0.512763	0.69041	0.794048	1.66162	0.353177	0	0.309086	0.365674	0.258001	0.244395	0	0.229449	0.587847	0.461512	1.03211	0	0.155903	0	0.448288	0.0812471	0	0.327523	0.337364	0.121242	0.158841	0	4.22478	0.124482	0.301872	0.26646	0	0	0	0.238211	0.278341
hsa-miR-214-3p	7.58152	1.29806	1.38936	2.93511	1.71032	2.66178	5.69312	3.64938	4.09623	8.80363	3.97987	5.02191	2.48385	3.92972	3.20477	13.1178	9.33006	1.3293	4.41471	3.96857	3.19388	0.365674	5.16001	4.15471	1.18465	7.11291	1.76354	3.15367	8.36006	2.17667	2.18265	4.27918	1.27015	7.55598	2.30612	6.22293	2.53023	1.69738	1.74725	5.04713	6.49966	1.24482	0.120749	1.86522	46.1928	1.15406	0.891282	0.952845	2.87619
hsa-miR-4764-5p	0.459486	0	0.0992401	0.163062	0.190035	0.998166	0	0.60823	0.442836	0.115837	0.189517	0.161997	0.413975	0	0.512763	0	0	0	0.176589	0.124018	0.412114	0.121891	0	0.366592	0	0	0.391898	0.153837	0	1.08834	0.779517	0.152828	0	0.0812471	0	0	0.112455	0	0.158841	0	1.9499	0.373447	0.181123	0.17764	0	0.230812	0	0.119106	0.185561
hsa-miR-1273c	46.1784	18.4973	9.62629	12.8819	14.0626	27.6159	1.89771	11.1002	8.30318	16.7964	22.3631	4.21192	15.1101	13.3902	12.8191	33.4849	9.72708	9.6374	15.01	5.08474	7.46957	5.97268	17.286	12.4641	12.2019	10.3252	15.48	4.07669	6.39906	16.8692	11.225	10.5451	9.26462	2.59991	10.8099	13.1009	11.4142	6.91077	8.41858	9.29735	25.3487	15.5603	4.9507	11.9019	18.1657	0.923246	4.45641	13.6971	8.99969
hsa-miR-6884-3p	0.229743	0.162257	1.19088	0.896838	1.52028	0.998166	1.89771	1.52057	1.43922	0.231674	1.23186	0.161997	2.48385	0.727726	0.769144	1.72602	0.198512	0.332324	0.529766	0	0.875743	0.243783	0.258001	0.855382	0	0.458897	0.391898	1.38454	0.825685	0.544168	0.623614	0.305655	0.523003	0.406235	2.30612	1.96514	0.112455	0.606208	0.953047	0	3.89979	1.86723	0	0.8882	1.55706	0.461623	0.534769	0.833739	0.742243
hsa-miR-431-3p	2.06769	0	0.19848	2.52745	1.52028	1.99633	1.89771	1.97675	2.21418	3.01177	1.42138	5.02191	0	0.873271	0.769144	1.03561	2.97768	1.3293	1.41271	0.496072	1.90603	0.365674	1.806	1.71076	0.118465	2.52394	1.56759	3.6921	1.34174	1.08834	1.24723	0.152828	0.448288	0.731224	0.288265	0.491284	1.18078	0.363725	1.27073	1.59383	30.2234	0.622411	0.301872	0.53292	2.07608	0.461623	0.178256	0.714634	1.57727
hsa-miR-5007-5p	1.14872	0.162257	0.79392	4.2396	5.70106	2.66178	0	6.0823	2.4356	1.15837	1.80042	1.29598	2.06988	1.45545	3.58934	2.41643	0.794048	2.65859	2.29565	0.248036	2.31814	0.243783	1.548	2.68834	0.118465	2.29449	2.35139	1.30762	1.44495	3.80918	1.40313	2.13959	1.56901	0.243741	2.59439	3.27523	1.18078	0.242483	1.27073	1.85947	6.82464	3.4855	0.301872	1.50994	1.55706	1.15406	1.96082	2.73943	1.48449
hsa-miR-4435	2.29743	0.649028	0.59544	3.1797	1.14021	0.998166	0	8.05905	1.2178	0.579186	0.947587	0.323994	1.44891	1.45545	1.15372	1.72602	0.397024	1.66162	1.41271	0.248036	1.54543	0.731348	0.774002	1.22197	0.47386	3.21228	0.587847	1.46146	1.03211	2.72084	1.24723	0.916966	0.971291	0.324988	1.00893	1.80137	1.46191	0.121242	0.158841	1.32819	21.1239	0.871376	0.181123	0.35528	0	0.692435	0.713025	0.952845	1.48449
hsa-miR-146a-3p	1.6082	1.29806	9.03085	2.36439	1.33025	3.32722	3.79541	3.80144	1.32851	1.73756	3.97987	0.323994	2.89783	1.30991	2.30743	2.76164	0.99256	0.332324	0.706354	4.58866	2.57571	0.731348	1.032	2.32175	0.47386	2.75338	1.76354	0.384594	1.44495	3.26501	1.87084	0.305655	2.09201	0.487482	1.29719	1.47385	0.730956	0.72745	0.317682	1.06255	8.77454	1.49379	0.724493	0.4441	1.03804	2.53893	2.13908	0.595528	0.835023
hsa-miR-1199-5p	2.06769	0.324514	0.79392	2.77205	0.760141	0.665444	0	2.58498	1.2178	0.231674	0.568552	0.323994	0.827951	0.436636	1.28191	1.03561	0.198512	2.65859	1.05953	0.868126	3.14237	0.487565	0.774002	1.95516	0.118465	0.458897	0.195949	0	0.412842	2.17667	1.71494	0.458483	0.523003	0	0.288265	0.982568	1.18078	0.484967	0.635365	0	3.57481	1.24482	0.422621	0.53292	1.03804	0.461623	0.356513	0.714634	0.556682
hsa-miR-4712-5p	1.14872	0.324514	0.59544	1.46755	0.190035	0.332722	0	3.04115	0.553545	0.115837	0.663311	0.323994	0	0	0.256381	0.345205	0.397024	0.996972	0.176589	0.124018	0.772714	0	0.258001	0.122197	0.23693	0.917795	0	0.307675	0.412842	0.544168	0.46771	0.764139	0.149429	0.0812471	0.144133	2.29266	0.337364	0.121242	0.158841	0.531277	2.92485	1.12034	0.362247	0.26646	0.51902	0.230812	0.178256	0.357317	0.185561
hsa-miR-6072	1.37846	0.324514	2.9772	4.89185	2.28042	5.32355	1.89771	1.52057	1.54993	1.50588	3.60083	2.10596	5.79566	1.89209	3.84572	12.7726	1.5881	6.64648	4.76789	0.744108	2.67874	0.243783	2.32201	5.62108	0	0.917795	2.35139	0.692269	1.65137	3.26501	1.40313	1.22262	5.30474	0.162494	2.73852	5.40412	4.27328	0.363725	2.06494	0.531277	2.59986	2.98757	0.120749	2.2205	2.5951	4.38542	2.13908	2.62032	2.04117
hsa-miR-4727-5p	2.06769	0.486771	0.19848	2.20133	0.760141	0.665444	0	3.19321	0.996381	0.231674	0.663311	0.809985	0.827951	0.582181	1.79467	1.38082	0.794048	2.32627	0.882943	0.248036	1.54543	0.365674	1.032	1.34417	0.23693	1.14724	1.37164	0.769187	0.309632	1.08834	0.779517	0	0.448288	0.0812471	1.15306	1.14633	0.899638	0.242483	0.317682	1.32819	9.09952	1.12034	0.482995	0.17764	1.03804	0.230812	0.713025	0.357317	0.556682
hsa-miR-6716-3p	2.06769	0.162257	0.19848	0.978369	2.09039	1.66361	1.89771	3.19321	1.32851	0.579186	1.04235	0.809985	0.620963	0.873271	2.69201	1.72602	0.198512	0.664648	0.353177	0.496072	0.927257	0.243783	1.032	2.07736	1.18465	0.688346	1.37164	0.230756	0.206421	1.6325	1.40313	0.916966	0.597717	0.487482	0.864796	0.491284	0.562274	0.121242	0.158841	1.32819	8.77454	1.3693	0.301872	0.26646	0.51902	0.923246	0.534769	0.595528	0.278341
hsa-miR-6871-3p	0.689229	0.162257	0.29772	1.14143	1.33025	0	0	2.28086	0.332127	0.347512	1.42138	0.971982	0	0.436636	1.02553	1.38082	0.794048	0.664648	1.05953	0.124018	1.28786	0	0.774002	1.09978	0	0.688346	0.587847	0.461512	0.206421	1.08834	0.46771	0.764139	0.298859	0	0	0.818807	0.337364	0.121242	0.635365	0	3.57481	1.3693	0	0.08882	1.03804	0.461623	0.534769	1.31016	0.835023
hsa-miR-483-5p	1.37846	0.649028	1.38936	1.79368	2.66049	2.66178	9.48853	2.58498	4.31765	4.0543	5.78028	2.26796	2.06988	1.74654	1.02553	4.83287	4.9628	3.32324	0.882943	1.48822	5.30597	0.609457	2.32201	2.44395	0.47386	4.13008	1.56759	3.46134	2.06421	1.6325	0.779517	0.611311	1.79315	5.19981	1.29719	1.31009	1.34946	0.606208	2.38262	1.32819	6.82464	1.49379	1.56973	1.59876	4.15216	0.923246	0.891282	1.66748	0.927804
hsa-miR-767-5p	22.0553	4.5432	7.54224	15.5724	16.343	5.98899	1.89771	19.4634	12.8422	7.06607	7.5807	2.59195	12.6263	2.18318	26.5355	20.0219	2.77917	17.6132	4.06154	1.61223	15.4543	2.8035	5.93401	7.82063	6.51558	5.73622	3.91898	5.69199	5.47016	17.9576	9.3542	4.58483	7.02318	1.46245	9.80102	19.4876	3.14873	0.606208	3.33567	5.84405	15.5992	20.6641	2.71685	6.30622	14.5326	2.53893	2.13908	4.76422	3.15453
hsa-miR-32-3p	3.2164	3.73191	7.04604	3.34276	2.28042	11.6453	11.3862	4.40967	2.65702	3.82263	3.31655	2.75395	11.5913	3.92972	3.71753	12.4274	2.77917	7.64345	4.23813	4.21661	3.65751	1.95026	3.35401	5.37669	4.62014	4.13008	3.72303	2.99983	4.12842	5.98585	2.96216	1.52828	3.5863	0.649977	4.32398	3.60275	2.53023	3.87973	4.60639	2.92203	7.14962	2.86309	2.47535	1.86522	2.5951	3.9238	4.45641	3.33496	3.43287
hsa-miR-6878-3p	0.689229	0.649028	0.69468	0.896838	1.14021	1.66361	5.69312	2.43292	0.553545	0.347512	0.852828	0	0.206988	0.873271	1.28191	1.03561	0.794048	0.996972	0.529766	0.124018	0.978771	0	0.258001	0.733185	0.355395	0.917795	0	0.384594	0.412842	1.6325	0.93542	0.916966	0.224144	0.0812471	0.432398	0.327523	0.562274	0	0.317682	0	11.0494	0.248964	0.120749	0.26646	2.07608	0.692435	0	0.357317	0.556682
hsa-miR-3180-5p	14.4738	0.486771	1.58784	4.97338	0.760141	1.99633	1.89771	3.34526	1.32851	0.926698	6.44359	1.78197	0.827951	1.16436	2.17924	1.03561	0.794048	2.99092	0.353177	1.11616	4.37871	0.121891	1.548	1.34417	0.592326	0.688346	1.17569	0.384594	1.54816	0.544168	0.93542	0.305655	0.597717	0.568729	1.00893	0.982568	1.06832	0.484967	0.635365	0.531277	30.2234	0.871376	0.54337	0.71056	2.07608	0.692435	0.178256	1.31016	1.76283
hsa-miR-103a-1-5p	33.7722	11.6825	22.9245	14.2679	17.4832	54.2337	20.8748	41.6638	13.0637	19.5765	16.867	11.8258	29.8062	15.8644	37.8163	54.1972	18.8586	17.6132	11.8314	13.518	28.6934	14.5051	25.5421	26.639	10.0695	21.5682	13.1286	11.4609	26.2155	32.6501	16.5258	5.34897	13.0751	3.73736	14.9898	17.85	14.0006	15.3977	5.55944	9.03172	17.2241	10.0831	5.13183	9.68138	17.6467	20.0806	12.1214	8.93292	9.18525
hsa-miR-6836-5p	15.6225	0.649028	4.56504	14.6755	2.66049	8.98349	3.79541	11.7084	2.87843	1.15837	12.6029	0.971982	8.07252	1.30991	10.1271	3.79725	1.98512	9.96972	3.35518	2.10831	20.1421	0.243783	1.032	13.9305	1.77698	4.13008	3.91898	1.92297	1.75458	5.98585	6.23614	1.06979	2.31615	1.05621	1.29719	2.78394	9.50243	0.363725	1.11189	1.32819	14.9492	0.871376	0.845242	0.71056	1.55706	2.30812	2.31733	0.952845	2.69063
hsa-miR-136-3p	10.3384	1.94708	0.69468	7.50083	5.89109	6.98716	3.79541	3.04115	6.1997	18.6498	5.496	11.5018	3.51879	9.89707	1.02553	11.0466	9.9256	2.32627	9.18261	5.33277	3.34843	1.21891	12.9	9.6536	0.23693	8.71905	10.5812	32.6905	7.63758	4.89751	5.14481	2.29242	2.16673	4.30609	5.04464	5.24036	4.32951	1.4549	7.62438	13.0163	4.54976	3.36102	1.26786	3.19752	7.26628	1.15406	1.60431	2.38211	11.7831
hsa-miR-4646-5p	5.51383	0.486771	4.26732	4.07654	2.66049	3.99266	1.89771	4.10555	2.98914	1.27421	7.67545	0.161997	26.9084	0.436636	5.25582	8.97533	1.38958	4.65254	1.94247	0.496072	2.98783	0.365674	0.774002	4.5213	0.592326	1.60614	0.587847	1.2307	1.23853	7.07419	0.93542	2.13959	1.04601	0.0812471	1.15306	4.58532	2.69891	0.484967	0.794206	1.32819	8.12457	1.24482	0.362247	2.6646	1.03804	1.15406	0.356513	1.90569	1.11336
hsa-miR-6812-3p	1.6082	0.486771	0.79392	2.1198	0.190035	1.33089	3.79541	2.88909	1.10709	0.347512	2.93752	0.161997	0.413975	0.582181	1.53829	3.79725	0.794048	0.664648	1.94247	0	1.18483	0.121891	0.516001	0.977579	0.47386	0.688346	0.391898	0.692269	0.619264	0.544168	1.40313	0.458483	0.298859	0.243741	1.00893	1.47385	0.618501	0.363725	1.74725	0	692.539	0.497929	0.724493	0.4441	1.03804	0.692435	0.178256	0.357317	0.649462
hsa-miR-1343-5p	8.04101	0.973542	1.9848	5.70715	1.14021	6.98716	3.79541	3.64938	2.21418	0.579186	15.7299	1.13398	6.41662	1.01882	5.38401	2.07123	0.397024	6.31416	2.64883	1.61223	6.95443	0.487565	0.258001	4.6435	1.06619	1.60614	0.391898	0.999944	0.619264	4.89751	0.93542	2.90373	1.04601	0.406235	0.576531	1.96514	2.13664	0.969933	0.476524	1.32819	50.0474	3.36102	0.181123	1.95404	0.51902	4.38542	1.06954	2.73943	1.20614
hsa-miR-4746-3p	1.14872	0.162257	2.77872	3.26123	1.90035	5.65627	9.48853	0.912345	1.32851	0.463349	2.36897	0.809985	7.45156	0.582181	1.79467	1.03561	0.595536	3.65556	1.76589	2.7284	1.4424	1.09702	0.258001	3.54373	0.23693	2.06504	0.587847	0.923025	1.13532	1.6325	1.09132	1.06979	1.56901	0.487482	0.576531	1.47385	1.68682	0	0.476524	2.39075	13.3243	2.24068	0.54337	1.06584	11.9375	3.9238	2.49559	1.42927	1.39171
hsa-miR-624-5p	19.2984	8.59962	2.58024	4.07654	5.70106	9.31621	1.89771	6.69053	3.87482	11.0045	3.60083	1.13398	2.06988	4.36636	7.30687	6.9041	5.35982	8.3081	5.65083	1.98429	1.54543	4.50998	4.12801	3.05494	3.31702	3.21228	4.70278	7.76879	4.64448	8.70669	5.76843	2.59807	1.71844	2.35616	6.34184	3.27523	4.49819	5.69836	3.81219	4.51586	9.4245	2.86309	6.46006	9.23728	5.1902	0.230812	1.42605	5.71707	4.36068
hsa-miR-6794-3p	2.06769	0.324514	0.29772	2.52745	1.33025	2.32905	1.89771	3.19321	1.2178	0.347512	0.568552	0.647988	0.620963	0.29109	1.15372	0.69041	0.397024	3.32324	0.882943	0.248036	2.21511	0.487565	0.516001	1.58857	0	0.688346	0	0.61535	0.619264	0	1.40313	0.916966	1.56901	0.324988	0.576531	0.163761	0.562274	0.121242	0.635365	0	6.82464	0.124482	0.362247	0.53292	0.51902	0.692435	0.713025	0.714634	0.835023
hsa-miR-365a-3p	41.5835	26.2856	82.27	3.01664	41.6177	95.1585	72.1128	3.64938	5.42474	28.6118	3.03228	10.8538	128.539	16.4466	11.9217	74.9094	14.8884	8.3081	15.1866	30.8805	9.89074	6.33835	26.3161	12.5863	11.6096	13.7669	14.3043	5.38431	13.0045	7.07419	24.6327	4.432	12.0291	10.9684	13.9809	14.2472	42.5079	23.0359	15.2488	21.2511	7.47461	18.5479	20.1651	4.97392	36.3314	22.6195	6.23897	7.86097	22.3601
hsa-miR-3181	26.4204	2.59611	3.07644	6.11481	3.04056	12.6434	17.0794	3.04115	4.09623	0.579186	9.8549	1.61997	8.07252	1.45545	5.12763	4.48766	1.78661	9.30507	2.29565	1.11616	5.20294	2.31594	2.064	10.0202	1.18465	4.13008	2.93923	2.07681	2.27063	12.5159	2.65036	2.59807	1.41958	0.974965	2.01786	4.58532	5.00424	0.969933	1.90609	1.32819	26.3236	3.4855	0.54337	3.90808	8.30432	2.76974	1.06954	6.07439	2.04117
hsa-miR-922	0.689229	0	0.59544	0.326123	1.33025	0.332722	0	1.21646	0.221418	0	0.663311	0.161997	0.413975	0.29109	0.384572	0	0	0.332324	0.706354	0	0.669685	0	0.258001	0.366592	0	0.229449	0.195949	0.0769187	1.54816	1.08834	0.46771	0.305655	0.149429	0	0.432398	0.163761	0	0	0	0	6.49966	0.746893	0.120749	0	0	0.230812	0.713025	0.357317	0.371121
hsa-miR-185-3p	10.3384	18.4973	8.73313	10.4359	18.8135	30.9431	15.1816	20.6798	9.07814	13.9005	8.43352	10.6918	18.6289	9.16935	18.7158	13.463	9.72708	25.589	9.71237	7.68911	6.23323	8.04483	12.9	8.30942	16.2297	8.9485	11.561	8.38414	14.8623	15.2367	10.2896	8.55835	11.2819	2.59991	10.8099	8.35183	6.5786	8.36567	9.68931	9.03172	16.8991	13.8175	4.76958	11.2801	9.34236	9.9249	4.63466	11.9106	3.89677
hsa-miR-7107-3p	0.918972	0.486771	0.79392	1.87521	0	2.9945	0	5.47407	1.2178	0.347512	1.6109	0.323994	3.72578	0.727726	2.17924	1.72602	0.595536	2.32627	0.706354	0.372054	2.21511	0.487565	1.032	1.46637	0.23693	1.37669	0.391898	0.846106	1.23853	3.80918	1.55903	1.68111	0.597717	0.406235	0.288265	1.80137	0.730956	0.242483	0.635365	0.796916	10.3995	1.86723	0.482995	0.26646	1.03804	0.230812	0.178256	1.07195	0.556682
hsa-miR-1180-3p	17.6902	7.78834	43.6656	20.1381	54.1601	37.2649	94.8853	78.4617	13.7279	22.9358	13.74	10.3678	23.3896	10.6248	33.3296	16.915	28.7842	58.8214	11.4783	19.7189	12.2089	18.2837	35.3461	5.62108	63.3788	15.1436	51.9265	10.2302	11.9724	18.5017	32.272	12.379	19.5752	14.3807	15.8546	26.3656	21.4789	32.3715	15.2488	15.6727	12.3494	9.58513	14.188	14.2112	28.0271	37.6223	46.3466	13.3398	6.95853
hsa-miR-508-3p	1.14872	0.811285	0.19848	7.25624	0.380071	1.33089	7.59082	5.0179	2.54631	2.66426	0.379035	0.809985	0	1.01882	1.28191	1.72602	3.57321	1.99394	30.5498	0.992144	3.09086	0.243783	4.12801	21.3845	2.60623	1.14724	0.783796	24.1525	2.27063	0.544168	0.779517	0.916966	0.373573	1.70619	0.144133	0.491284	0.674729	0.121242	0.476524	0.531277	9.4245	0.871376	0.241498	0.8882	41.5216	0.461623	2.67384	0.714634	4.45346
hsa-miR-222-5p	0.918972	0.973542	1.19088	3.99501	2.28042	1.99633	1.89771	14.7496	1.10709	2.20091	1.70566	1.13398	1.86289	1.74654	1.79467	5.86848	1.38958	2.99092	2.82542	0.62009	3.14237	0.121891	0.516001	6.10987	0	3.21228	0.979745	1.61529	2.27063	1.6325	2.02674	1.06979	1.19543	0.406235	1.15306	2.45642	1.63059	0	0.476524	0.796916	5.19973	0.622411	0.664119	0.4441	4.15216	0.461623	0.534769	0.119106	3.24731
hsa-miR-29c-5p	7.81126	5.19222	12.9012	6.3594	4.75088	15.9707	3.79541	7.29876	3.32127	3.01177	6.63311	4.04992	10.7634	6.84063	10.5116	13.463	3.97024	9.30507	2.64883	9.17733	4.12114	2.8035	4.90201	7.94283	10.6619	10.0957	7.64201	4.46129	4.54127	7.07419	6.08023	1.22262	3.21273	4.38734	5.90944	4.2578	4.04837	4.12222	2.06494	2.12511	4.22478	2.24068	2.23385	2.93106	6.74726	4.84704	6.06072	2.0248	4.82458
hsa-miR-6850-5p	2.06769	0.811285	1.68708	1.38602	1.14021	3.32722	1.89771	1.36852	0.885672	0.347512	1.42138	0.323994	0	0.29109	1.53829	1.38082	1.19107	0.996972	0.353177	0.496072	2.31814	0.365674	0.516001	0.977579	0.355395	1.60614	2.54734	0.153837	0.412842	2.17667	1.09132	0.916966	0.597717	0.162494	0.144133	0.491284	0.730956	0.72745	0.953047	0.796916	7.79959	1.12034	0.181123	0.35528	1.55706	0.230812	0.534769	1.54837	0.185561
hsa-miR-451a	670.85	171.181	249.192	9.5391	546.541	2126.43	303.633	9369.63	7553.34	1912.94	160.521	1217.08	323.108	407.672	6719.37	812.267	2012.71	501.145	500.452	1036.17	2785.02	119.332	4083.63	714.488	312.274	1829.16	1763.34	2563.09	10431.7	2083.62	615.351	549.874	276.893	1357.96	106.802	135.431	575.206	71.1688	669.674	2112.09	4132.16	496.311	257.618	702.478	701.196	139.41	114.797	65.7463	146.686
hsa-miR-3650	2.06769	0.486771	1.09164	7.90848	8.17152	4.32538	1.89771	4.40967	4.98191	2.08507	1.89517	5.83189	3.10482	2.61981	10.768	11.3918	3.3747	7.31113	7.06354	0.868126	7.212	0.243783	2.83801	14.0527	0.592326	3.90063	1.37164	2.30756	5.67658	9.25086	2.65036	7.1829	3.5863	0.324988	3.60332	4.74908	5.22915	0.242483	4.76524	1.06255	11.6994	3.98343	0.422621	3.64162	2.5951	2.0773	1.24779	6.66991	2.96897
hsa-miR-369-3p	6.20306	2.10934	6.15288	17.2845	27.9352	25.9523	45.5449	8.97139	17.0492	11.5837	19.0465	17.6577	22.5617	14.2634	23.8435	33.1397	26.0051	25.9213	16.0696	7.93715	24.0056	2.8035	22.1881	24.8061	0.47386	26.1571	16.0678	27.8446	20.8485	20.1342	11.6928	6.11311	7.47147	2.7624	11.0982	23.9092	10.1209	4.48594	17.9491	16.204	57.847	28.3819	1.99236	14.7441	69.0297	6.69353	6.23897	21.2008	16.4221
hsa-miR-1226-5p	3.67589	0.486771	0.893161	3.66888	1.14021	1.66361	1.89771	11.7084	1.43922	0.695023	1.23186	0.971982	1.86289	0.727726	1.92286	2.76164	0.198512	3.32324	1.05953	0.124018	2.06057	0.121891	0.258001	1.09978	0.592326	1.14724	0.783796	0.769187	0.516053	1.08834	2.18265	1.98676	1.04601	0.487482	0.432398	0.818807	1.237	0.969933	0.794206	1.32819	6.82464	0.248964	0.362247	0.8882	0.51902	0.923246	0.178256	0.714634	1.11336
hsa-miR-374c-3p	14.9333	7.30156	9.42781	10.5175	11.9722	15.3052	7.59082	10.1879	13.8386	9.49865	8.7178	9.55782	14.4891	9.16935	14.101	15.5342	10.7196	11.299	8.65284	12.6498	8.6544	5.97268	12.642	8.79821	4.85707	13.0786	11.7569	9.38409	13.8302	5.44168	7.32746	10.2395	5.0806	3.41238	9.08036	8.02431	5.67897	5.21339	8.73627	11.4225	7.79959	4.73032	10.3844	8.34908	11.4184	5.77029	9.09107	3.69227	5.56682
hsa-miR-6815-5p	2.75692	0.486771	0.893161	2.1198	0.380071	0.998166	0	1.36852	0.996381	0.347512	6.72787	0.161997	0.206988	0.582181	2.05105	1.03561	0.397024	0.664648	0.529766	0.62009	4.79083	0	0.258001	1.09978	0.829256	0.688346	0.391898	0.461512	0.825685	1.6325	0.46771	0.611311	0.298859	0.406235	0.288265	1.47385	0.449819	0.484967	0.158841	0.265639	15.9242	0.995858	0.181123	0	0.51902	0.692435	0.713025	0.357317	0.185561
hsa-miR-877-5p	0.918972	0	0.893161	0.489185	0.570106	0	0	1.36852	0.332127	0	1.32662	0.323994	2.06988	0.436636	0.897335	1.38082	0	0.664648	0.176589	0.124018	0.463628	0.121891	0.258001	0	0	0.917795	0.391898	0.384594	0.412842	1.08834	0.311807	0.152828	0.149429	0.243741	0	2.29266	0.112455	0	0.317682	0.531277	3.24983	0.373447	0.120749	0.17764	1.03804	0.461623	0	0.476422	0.185561
hsa-miR-454-3p	65.7065	41.3755	33.2454	23.0732	15.3929	58.2263	41.7495	21.7442	20.3705	18.1864	13.9295	17.6577	35.8089	27.6536	45.7641	55.578	18.2631	20.9364	33.1987	27.904	23.336	14.8707	25.0261	27.3722	26.4177	16.9792	24.8855	12.0762	26.938	15.7809	47.2387	17.1167	22.3397	6.33727	14.2691	26.0381	17.2618	26.4307	15.0899	21.7824	8.44956	13.5686	9.53916	10.7472	11.4184	33.2369	27.808	7.02723	16.4221
hsa-miR-3151-3p	1.14872	0.649028	0.39696	1.30449	0.570106	0.665444	1.89771	4.40967	0.442836	0.347512	1.42138	0.161997	0.827951	1.01882	1.66648	2.07123	0.397024	1.99394	0.706354	0.372054	1.39089	0.121891	0.516001	0.855382	0.355395	1.14724	0.391898	0.692269	0	1.08834	0.93542	0.152828	0.298859	0.0812471	0.288265	0.491284	0.506047	0.363725	0	1.59383	11.3744	0.248964	0.301872	0.26646	1.03804	0.230812	0.534769	0.595528	0.649462
hsa-miR-4800-5p	0.459486	0	0.39696	1.0599	0.380071	0.665444	0	2.28086	0.221418	0.231674	0.379035	0	0.413975	0.145545	0.897335	0.69041	0.198512	0.332324	0.529766	0.248036	1.0818	0	0.258001	0.610987	0	0.229449	0.195949	0.384594	0.309632	0	1.40313	0.458483	0.224144	0	0	0.327523	0.22491	0	0.158841	0	13.3243	0.248964	0	0.17764	0.51902	0.230812	0.713025	0.119106	0.463902
hsa-miR-4776-5p	1.14872	0.324514	0.893161	1.54908	1.33025	0.998166	0	3.34526	1.10709	0.926698	1.42138	0.809985	2.06988	0	2.30743	3.79725	0.794048	3.98789	1.23612	0.62009	4.63628	0	0.774002	5.86548	1.30312	2.52394	0.195949	1.30762	1.75458	5.44168	1.09132	3.05655	1.04601	0.812471	1.00893	2.9477	0.618501	0.242483	1.42957	0	4.87474	6.72204	0.241498	0.62174	0.51902	0.461623	1.24779	0.714634	1.11336
hsa-miR-190a-3p	0.229743	0.162257	0.19848	1.22296	2.85053	1.33089	5.69312	2.1288	2.54631	0.115837	1.70566	0.161997	5.17469	1.01882	2.94839	6.9041	0.198512	1.3293	0	0.62009	0.927257	0.121891	1.29	0.610987	0	2.06504	1.37164	2.76907	1.03211	0	2.18265	0.152828	0.149429	0.0812471	0.288265	7.86054	0.393592	0.484967	0.317682	1.59383	3.24983	1.49379	0.905616	1.15466	2.07608	0.230812	0.178256	0.357317	0.742243
hsa-miR-4734	1.37846	0.811285	2.58024	3.42429	2.09039	6.32172	20.8748	3.80144	1.32851	0.695023	2.46373	0.971982	3.3118	0.727726	3.97391	1.72602	1.19107	5.31719	2.82542	1.73625	1.69997	0.243783	0.516001	4.8879	0.710791	1.37669	0.391898	0.846106	1.13532	7.07419	0.93542	0.305655	0.523003	0.487482	0.720663	0.982568	1.06832	0.363725	1.27073	1.59383	23.0738	1.99172	0.181123	0.97702	2.07608	1.84649	1.06954	0.357317	1.76283
hsa-miR-3177-3p	1.14872	0.811285	0.4962	1.22296	0.570106	0.665444	1.89771	1.67263	0.110709	0	1.04235	0.323994	4.34674	0	0.897335	3.45205	0.198512	1.3293	0.529766	0.124018	0.515143	0.121891	0.258001	0.366592	0	0	0.391898	0.461512	0.309632	0.544168	1.09132	0.764139	0.149429	0.324988	0.864796	3.27523	0.168682	0.363725	0	0	8.44956	0.497929	0.241498	0.35528	0.51902	0	0.178256	0.476422	0.0927804
hsa-miR-6786-5p	12.6359	0.811285	4.16808	3.83195	2.47046	4.99083	3.79541	4.40967	1.99276	1.8534	20.9417	1.45797	2.89783	2.03763	7.43506	3.10684	1.19107	3.32324	2.29565	0.992144	9.11803	0.487565	0.258001	4.5213	0.829256	0.917795	0.391898	0.923025	1.961	4.35335	0.779517	1.52828	0.821861	1.13746	1.44133	2.78394	1.46191	0.484967	1.27073	0.531277	22.0988	3.60998	0.181123	0.8882	4.67118	2.53893	2.67384	1.31016	1.39171
hsa-miR-517-5p	0.689229	0.486771	0	0.733777	0.380071	0.332722	0	0.912345	0.221418	0.115837	0.379035	0.323994	0	0.145545	0.128191	0.345205	0.198512	0.996972	0.176589	0	0.257571	0.243783	0.516001	0.366592	0	0.458897	0	0.230756	0.103211	0.544168	0.623614	0.152828	0.298859	0	0.288265	0.327523	0.168682	0.121242	0.158841	0	4.22478	0.124482	0	0.08882	0	0	0	0.238211	0.0927804
hsa-miR-3137	2.98666	1.1358	0.893161	3.75042	0.950176	1.99633	0	2.88909	1.2178	1.8534	1.32662	1.13398	2.06988	1.30991	1.79467	2.41643	0.794048	3.32324	1.94247	1.11616	2.5242	0.853239	1.29	2.81054	2.01391	2.52394	1.17569	1.07686	0.825685	3.80918	1.55903	1.98676	1.34486	0.162494	1.29719	0.818807	1.29323	0.606208	0.635365	0.796916	15.5992	1.99172	0.664119	0.62174	2.5951	1.84649	1.42605	1.78658	1.11336
hsa-miR-4695-3p	1.83794	0.811285	1.29012	1.63062	1.52028	3.99266	3.79541	3.80144	0.774963	1.04253	3.97987	0.485991	1.03494	0.727726	1.79467	2.76164	2.97768	1.66162	1.76589	1.3642	2.78177	0.609457	1.29	1.46637	0.947721	1.14724	2.74329	0.769187	0.928895	1.6325	2.49445	0.305655	0.448288	0.324988	3.02679	1.80137	0.337364	0.848691	2.06494	1.32819	6.82464	1.49379	1.38861	1.06584	3.11412	0.230812	0.713025	0.714634	0.835023
hsa-miR-196a-5p	15.6225	21.9047	4.16808	16.5507	0.950176	5.32355	36.0564	72.0753	1.2178	0.926698	2.27421	6.47988	3.3118	3.34754	1.79467	1.03561	0.99256	1.66162	0.529766	70.9383	1.59694	0.243783	1.29	0.733185	2.25084	1.37669	1.56759	1.76913	1.23853	2.72084	2.02674	0.916966	2.61501	6.98725	0.864796	0.982568	1.18078	0.484967	1.27073	5.57841	9.4245	1.12034	1.69048	1.50994	2.07608	1.84649	8.37805	0.833739	2.87619
hsa-miR-3123	0.459486	1.46031	0.992401	6.44093	5.70106	3.65994	1.89771	2.88909	6.089	0.463349	3.03228	2.42995	5.58867	2.47427	3.84572	9.32053	2.58065	9.30507	1.05953	0	1.90603	1.3408	1.806	3.29933	0.118465	7.11291	3.52708	2.61524	1.85779	7.61836	2.65036	3.36221	0.821861	0.162494	1.15306	13.1009	2.30532	2.66732	2.7003	0.531277	2.59986	5.35274	4.40733	2.2205	6.22824	1.15406	0.713025	2.38211	3.15453
hsa-miR-4644	1.6082	0.162257	1.68708	1.71215	1.14021	1.33089	5.69312	6.84259	0.885672	0.926698	2.55848	0.485991	2.89783	0.582181	1.92286	4.14246	0.397024	2.99092	1.23612	0.248036	1.64846	0.121891	0.516001	1.46637	0	1.14724	0.391898	0.384594	0.825685	1.08834	1.71494	0.764139	0.523003	0.406235	1.15306	1.31009	0.337364	0.121242	0.953047	0.531277	12.3494	0.746893	0.301872	0.35528	3.63314	0.461623	0.178256	0.833739	0.927804
hsa-miR-663b	11.9466	0.486771	6.15288	7.09318	1.71032	2.66178	3.79541	4.71378	3.09985	0.695023	12.6029	1.13398	2.27687	0.873271	6.66592	1.72602	1.38958	1.3293	0.882943	2.60438	6.4908	0.487565	0.774002	5.37669	1.42158	2.75338	0.587847	1.61529	1.54816	4.35335	0.93542	0.764139	1.27015	0.487482	1.29719	2.62018	2.47401	0.484967	0.476524	1.06255	17.5491	2.24068	0.664119	1.7764	1.03804	2.53893	1.42605	2.62032	1.29892
hsa-miR-12124	0.689229	0	0	0.570715	0.190035	0	0	0.304115	0.221418	0.231674	0.189517	0.161997	0.413975	0.29109	0.512763	0	0	0	0	0	0.412114	0.243783	0.258001	0.122197	0.118465	0	0	0.153837	0.206421	0.544168	0	0	0.149429	0.0812471	0.144133	0.163761	0.337364	0.121242	0	0	6.82464	0.124482	0.120749	0	0	0	0	0.119106	0.0927804
hsa-miR-365b-3p	39.0563	28.0705	72.9414	3.91348	50.3593	93.4949	74.0105	4.10555	3.6534	29.7702	3.60083	13.6077	133.714	16.1555	12.5627	78.7067	13.3003	6.31416	16.7759	34.229	9.16954	8.28861	26.3161	13.1973	10.8988	13.5375	16.0678	5.84582	12.6949	3.26501	22.1383	5.34897	10.2359	9.6684	14.125	14.2472	47.0061	28.0068	16.8372	18.0634	7.14962	17.1785	19.4406	6.30622	35.2934	22.1579	6.23897	9.52845	21.525
hsa-miR-4315	6.20306	0.973542	3.27492	16.3877	11.4021	9.64894	17.0794	8.97139	11.8459	1.96923	7.5807	9.55782	15.3171	2.18318	20.3823	23.1287	13.6973	15.6192	6.53378	3.22447	11.4362	0.853239	4.38601	21.3845	0.23693	8.9485	2.93923	2.99983	6.70869	38.6359	3.27397	20.7846	6.87375	0.487482	5.04464	11.7908	4.77933	0.484967	7.14785	2.12511	9.4245	23.5271	0.422621	3.1087	5.70922	3.9238	6.77374	6.3126	3.34009
hsa-miR-5000-5p	0.229743	0.486771	0.19848	2.85358	1.14021	0.998166	1.89771	2.58498	0.442836	0.463349	0.663311	0.161997	0.827951	0.29109	1.15372	2.76164	0	2.32627	0.706354	0.496072	1.23634	0.243783	0.516001	0.855382	0.355395	1.37669	0.391898	0.846106	0.619264	0.544168	0.155903	0.916966	0.373573	0.0812471	0.144133	1.63761	1.57437	0.242483	0.158841	0.796916	11.0494	0.746893	0.362247	0.17764	2.5951	0	0.713025	0.357317	0.463902
hsa-miR-4436a	0.229743	0	0.19848	0.815308	0.190035	0.332722	0	1.0644	0	0.347512	0.284276	0	0.206988	0.145545	0.384572	0.69041	0	0.664648	0	0.124018	0.309086	0.243783	0.258001	0.366592	0.118465	0.458897	0.195949	0.0769187	0	0	0.311807	0.152828	0	0	0.144133	0.327523	0.168682	0.242483	0	0.265639	4.22478	0	0	0.08882	0.51902	0.461623	0.356513	0.119106	0
hsa-miR-3917	2.06769	0.649028	0.19848	2.69052	0.760141	0.332722	0	1.36852	0.664254	0.695023	1.04235	0.323994	0.620963	0.582181	0.384572	0.345205	0.794048	0.664648	0.882943	0.124018	1.18483	0.731348	0	0.366592	0.355395	0.229449	0	0.230756	0.206421	1.08834	0.93542	0.152828	1.56901	0	1.29719	0.327523	0.281137	0.242483	0.635365	0.531277	12.0244	1.24482	0.241498	0.71056	2.07608	0	1.42605	0.357317	0.463902
hsa-miR-6732-3p	0.689229	0.324514	0.59544	1.38602	0.570106	1.66361	5.69312	2.73703	0.221418	0.810861	1.51614	0.161997	1.44891	0.873271	0.512763	2.41643	0.397024	0.664648	0.529766	0.124018	2.83328	0	0.516001	1.09978	0.118465	0.458897	0.391898	0.461512	0.412842	1.08834	1.24723	0.305655	0.672432	0.487482	0.288265	0.491284	0.112455	0	0.635365	1.32819	8.44956	0.248964	0	0.26646	0.51902	0.461623	0.178256	0.238211	0.463902
hsa-miR-2467-5p	0.229743	0.324514	0.29772	1.22296	0.190035	0.665444	1.89771	1.52057	0.332127	0.115837	1.6109	0.161997	0.620963	0.145545	0.512763	1.72602	0.397024	0	0.529766	0	0.669685	0.121891	0	0.48879	0	0	0	0.0769187	0.206421	0	0.311807	0.152828	0.224144	0	0.144133	0.327523	0.281137	0	0.317682	0	5.84969	0.497929	0	0	0	0.230812	0.713025	0.238211	0.463902
hsa-let-7f-1-3p	13.5548	23.5273	21.0389	4.15807	19.7637	8.65077	30.3633	6.38641	11.5137	14.1321	24.353	16.8477	7.24457	21.5407	3.20477	14.1534	8.13899	13.293	12.1846	19.2228	8.60288	4.75376	6.96602	6.59866	15.282	9.4074	4.89872	20.6142	21.7774	4.89751	14.9667	1.52828	15.0176	6.66226	18.3048	5.24036	3.82346	6.54705	23.3497	9.03172	14.2992	12.3237	25.0554	14.1224	3.11412	2.0773	6.952	12.1488	10.2986
hsa-miR-1273h-5p	68.0039	42.5113	32.9477	17.5291	8.36155	108.8	55.0335	31.1718	7.19609	104.138	16.2037	11.9878	21.7337	32.311	27.0482	103.216	16.0795	25.2566	37.79	22.5713	13.4452	9.99509	45.9241	29.9384	43.8321	5.27732	34.487	4.30745	34.4723	32.1059	20.4233	19.1035	39.5241	8.20595	32.2857	7.04174	16.3059	28.3705	16.2018	12.485	138.443	14.5644	6.88268	14.4777	19.7228	11.3098	20.143	8.81382	10.6697
hsa-miR-3614-5p	55.5978	10.5467	6.35136	15.6539	8.17152	57.8936	13.2839	7.45082	9.07814	9.15114	10.613	14.0937	20.2848	11.4981	15.2547	15.5342	9.13155	13.9576	13.2441	9.05331	16.9482	3.16917	5.41801	11.731	27.8393	12.6197	5.48657	4.99972	13.5206	9.79503	7.63927	6.72442	9.78762	6.58101	8.64796	10.8082	12.9323	4.84967	6.03597	9.03172	27.2986	8.34031	3.68284	8.17144	11.9375	5.07785	7.30851	7.62276	8.35023
hsa-miR-6778-5p	8.27075	2.75837	2.38176	7.58236	3.99074	14.307	32.261	4.86584	4.09623	1.04253	3.12704	2.75395	5.79566	2.18318	4.87125	5.86848	1.98512	7.31113	3.17859	3.22447	4.99688	0.609457	3.09601	11.12	1.54005	4.81842	1.37164	1.38454	3.61237	17.4134	3.74168	0.916966	1.64372	2.27492	1.00893	3.76651	2.53023	1.93987	1.27073	2.12511	85.1455	3.85895	0.724493	5.15156	1.55706	3.23136	2.49559	5.95528	5.93794
hsa-miR-5689	5.05435	0.973542	2.38176	5.87022	3.2306	2.32905	5.69312	11.1002	1.77134	1.27421	1.6109	0.647988	2.89783	2.18318	3.58934	4.14246	1.78661	3.32324	3.70836	0.124018	2.26663	0.853239	2.58001	3.78812	0.947721	2.75338	1.76354	1.61529	0.516053	4.89751	1.71494	2.7509	2.31615	0.568729	1.00893	1.80137	2.19287	0.606208	2.06494	2.12511	14.6242	3.85895	0.54337	0.62174	1.55706	0.923246	1.60431	0.833739	1.94839
hsa-miR-6766-5p	0.459486	0.162257	0.19848	1.54908	0.950176	0.332722	0	4.10555	0.664254	0	1.32662	0.323994	0.620963	0.29109	1.02553	0.69041	0.198512	1.3293	0.176589	0.124018	0.515143	0	0	0.48879	0	0.917795	0.195949	0.61535	0.206421	1.08834	0.46771	0	0.149429	0.0812471	0.144133	1.96514	0.168682	0	0.476524	0.796916	7.79959	0.497929	0.301872	0.17764	0	0.230812	0.356513	0.119106	0.278341
hsa-miR-671-5p	29.1774	16.8747	18.6571	13.371	17.1032	18.2997	11.3862	16.1181	9.18885	11.1204	47.5689	4.85991	17.594	11.7892	18.4595	20.7123	9.13155	18.9425	11.1251	11.1616	40.0781	6.46024	9.28802	10.3868	11.8465	9.4074	12.7367	6.46117	6.60548	18.5017	16.6817	8.86401	14.3452	4.79358	8.21556	13.4284	17.8241	6.42581	11.2777	17.0009	104.32	9.21169	6.21856	7.90498	8.30432	19.8498	9.98235	12.6252	8.81413
hsa-miR-487a-3p	3.44615	0.162257	0.19848	0.733777	0.760141	0.998166	0	0.304115	0.442836	0.810861	0.568552	1.29598	0.206988	1.30991	2.8202	0.69041	1.78661	0.664648	0.706354	0.248036	0.618171	0	0.516001	0.733185	0	1.60614	0	0.384594	0.619264	2.17667	0.46771	1.98676	0.298859	0.243741	0.864796	1.63761	1.06832	0.242483	0.476524	0.531277	3.57481	0.248964	0.241498	0.26646	3.11412	0	0	0.238211	0.927804
hsa-miR-4323	1.14872	0.162257	0.19848	0.733777	0.380071	0	0	0.912345	0.664254	0.347512	0.473793	0.161997	0.413975	0	0.256381	0.345205	0.198512	1.3293	0.176589	0	0.7212	0.121891	0	0.244395	0.118465	0.458897	0	0.0769187	0.103211	1.08834	0.46771	0.305655	0.149429	0	0.288265	0.491284	0.112455	0.121242	0.158841	0.265639	2.59986	0.124482	0.120749	0.4441	1.03804	0.230812	0.534769	0.119106	0.0927804
ebv-miR-BART10-5p	1.6082	5.35448	5.06124	4.72878	9.12169	18.9651	9.48853	8.36316	7.86034	15.1747	11.371	13.1218	17.387	18.4842	16.2802	28.652	10.1241	9.96972	18.5418	12.8979	10.818	21.6967	14.19	13.0751	26.5362	15.832	13.3245	27.3062	27.0412	7.07419	18.5525	8.40553	19.2017	19.2556	40.6454	15.7211	7.87183	31.2803	26.8442	30.5484	38.348	20.913	29.6438	18.9187	22.8369	17.5417	13.191	40.7341	45.9263
hsa-miR-654-3p	42.7322	6.65254	1.4886	13.371	8.74162	10.3144	26.5679	6.99464	17.492	34.6353	10.3287	59.2909	8.4865	17.9021	3.84572	15.8794	59.1566	14.9546	14.4803	10.7896	9.16954	4.14431	46.4401	24.5617	2.96163	33.0406	26.4531	31.5367	11.0435	22.3109	7.48336	5.80745	6.20132	7.96221	16.287	8.02431	8.71525	13.5791	13.978	35.3299	12.6743	6.971	4.34696	7.1056	29.0651	1.61568	3.74338	5.83617	20.9684
hsa-miR-6508-3p	0.689229	0	0.19848	0.407654	0.380071	0.332722	0	1.36852	0.221418	0	0.663311	0.161997	0.413975	0	0.512763	0.345205	0.198512	0	0.176589	0.124018	0.618171	0	0.258001	0.122197	0	0.458897	0.195949	0.153837	0	0.544168	0.155903	0.611311	0.373573	0	0	0.655045	0.22491	0	0	0	21.7739	0.248964	0.0603744	0	1.03804	0	0	0.357317	0
hsa-miR-4425	0.689229	0.324514	0.39696	0.733777	0.380071	1.66361	0	1.52057	0.664254	0.231674	0.189517	0	0.620963	0.145545	0.512763	0.345205	0.198512	0	0.176589	0.496072	0.618171	0	0	0.122197	0.118465	0.688346	0	0.230756	0.516053	0.544168	0.311807	0	0.448288	0	0.144133	0.655045	0.337364	0.242483	0.158841	0.265639	6.17468	0	0	0.17764	0	0.230812	0.356513	0	0.0927804
hsa-miR-6783-3p	1.37846	1.1358	0.39696	1.46755	0.570106	2.32905	0	4.10555	1.54993	0.463349	1.04235	0.647988	2.27687	1.45545	1.4101	1.72602	1.38958	3.65556	1.05953	0.372054	0.927257	0.731348	3.09601	1.09978	0.23693	3.21228	1.56759	0.769187	1.03211	3.80918	1.24723	0.152828	0.523003	0.162494	0.864796	1.14633	1.34946	1.33366	1.27073	1.59383	5.52471	1.49379	0.120749	0.71056	2.5951	1.38487	1.24779	0.714634	0.649462
hsa-miR-6893-3p	0.918972	0.162257	0.29772	1.14143	1.14021	0.332722	1.89771	1.52057	0.332127	0.579186	0.852828	0.647988	0.620963	0.582181	0.769144	0.69041	0.595536	0.664648	0.529766	0.248036	1.49391	0.121891	0.258001	1.34417	0.118465	0.458897	0.391898	0.153837	0.103211	0	0.623614	0	0.523003	0	0.144133	0.163761	0.281137	0.242483	0.158841	0	7.14962	0.373447	0.181123	0.35528	0.51902	0.692435	0.356513	0.119106	0.0927804
hsa-miR-211-3p	0.918972	0	0.29772	0.244592	0.190035	0	0	2.1288	0.110709	0	0.852828	0.161997	0	0.29109	0.128191	0.69041	0.397024	0.664648	0	0	0.103029	0	0	0	0	0.229449	0	0	0.103211	0	0.155903	0.152828	0	0.0812471	0	0.327523	0	0.121242	0.158841	0.531277	2.59986	0.373447	0.0603744	0.08882	0.51902	0.230812	0	0	0.278341
hsa-miR-33a-3p	8.95998	10.3844	6.84756	3.75042	11.4021	14.6398	5.69312	6.69053	4.64978	8.10861	7.1069	5.5079	8.69349	11.7892	6.15315	9.32053	4.56577	12.9606	7.24013	2.10831	3.81206	6.94781	10.32	4.27691	3.08009	18.5853	8.8177	12.5378	10.0114	15.7809	7.48336	1.37545	3.51159	1.62494	10.0893	6.38669	2.81137	6.30456	8.73627	5.57841	12.0244	8.83824	7.12418	7.5497	4.67118	5.30867	4.27815	4.76422	8.44301
hsa-miR-375-3p	4.8246	27.0969	0.69468	11.3328	4.18078	1676.92	72.1128	8.97139	10.5174	2.20091	13.4557	3.23994	9.31445	16.7377	9.10154	6.21369	2.18363	123.625	702.116	4.71268	5.56354	10.117	5.93401	48.879	6.51558	135.375	178.118	2839.15	7.84401	149.646	7.17156	2.29242	4.03459	5.84979	4.32398	1.80137	10.1772	4.48594	2.54146	2.65639	605.443	1.61827	2.3546	3.46398	1.55706	9.00165	7.13025	1.78658	51.2148
hsa-miR-539-3p	0.459486	0.486771	0.29772	1.22296	1.90035	1.33089	0	1.36852	1.32851	0.463349	0.947587	2.59195	0.206988	0.436636	0.256381	0.69041	2.18363	0	1.05953	0.496072	0.515143	0	1.806	1.09978	0.118465	1.60614	0.195949	1.53837	0.516053	0.544168	0.623614	0.611311	0.373573	0.162494	0.288265	0.491284	0.899638	0	0.635365	0.796916	3.57481	0.871376	0.482995	0.62174	2.5951	0.230812	0.178256	1.07195	0.835023
hsa-miR-7160-3p	1.83794	0.162257	0.19848	0.896838	0.380071	0.332722	0	1.0644	0.221418	0.231674	0.0947587	0.323994	0.413975	0.145545	0	0.345205	0	0.332324	0	0.248036	0.412114	0.243783	0.258001	0	0	0.229449	0	0.538431	0.619264	0.544168	0	0	0.149429	0	0.432398	0.491284	0.22491	0.121242	0	0	0.974949	0.622411	0.181123	0.08882	0.51902	0.230812	0	0.119106	0.0927804
hsa-miR-3153	2.98666	0	3.07644	2.28286	2.09039	5.32355	5.69312	5.77818	2.32489	0.926698	8.90732	0.809985	4.96771	2.47427	2.94839	5.86848	0.198512	2.32627	1.05953	1.48822	4.17266	0.609457	1.548	1.95516	0.47386	1.60614	0.391898	1.99989	0.619264	3.80918	0.311807	0.916966	1.27015	0.0812471	1.87372	3.27523	1.91173	0.72745	0.794206	1.85947	61.0968	0.995858	0.181123	0.71056	1.55706	0.923246	1.96082	1.19106	0.927804
hsa-miR-202-5p	0.459486	0.162257	0.0992401	0.896838	0.570106	2.66178	0	1.21646	1.77134	0.115837	0	0	0.413975	0.436636	0	1.72602	1.38958	0.332324	0.529766	0.868126	0.412114	0	0.258001	1.71076	0	0	0.195949	0.692269	0	0	0.155903	0	0.0747147	0	0.288265	1.47385	0.112455	0	0.158841	0.265639	0.649966	0	0.120749	0	9.86139	0	0	0	0
hsa-miR-6835-5p	0	0.973542	0.39696	1.22296	0.760141	0.998166	0	1.82469	0.442836	0.579186	1.04235	0	0.827951	0	0.769144	1.38082	0.99256	0.332324	0.882943	0	0.927257	0.243783	0.516001	0.977579	0	0.458897	0.391898	0.307675	0	0.544168	0.779517	0.458483	0.523003	0	0.432398	0.655045	0.393592	0	0.635365	0.265639	7.14962	0.622411	0.301872	0.08882	1.03804	0	0.178256	0.238211	0.463902
hsa-miR-8062	0.459486	0	0	0.570715	0	0.332722	0	0.760287	0.110709	0.115837	0.0947587	0.161997	0.206988	0.145545	0.384572	0.69041	0	0	0.353177	0	0.154543	0	0	0.244395	0	0.229449	0.195949	0.230756	0	0	0.311807	0	0.0747147	0	0	0	0.22491	0.242483	0	0	4.54976	0	0	0	0.51902	0.230812	0	0	0.278341
hsa-miR-8077	4.36512	0.486771	2.18328	5.13644	1.14021	2.32905	0	5.32201	1.66064	1.27421	14.6876	1.45797	1.6559	1.16436	5.12763	1.72602	0.397024	2.65859	0.882943	1.11616	7.05745	0.243783	0.516001	1.34417	0.118465	0.458897	0.391898	0.769187	1.44495	2.17667	0.623614	1.52828	1.27015	0.162494	0.720663	2.1289	0.843411	0.242483	0	1.06255	61.7468	2.24068	0.120749	0.53292	2.5951	1.38487	1.42605	0.714634	1.94839
hsa-miR-181c-5p	22.2851	23.365	35.2302	25.9268	25.4647	45.2502	15.1816	20.2236	35.759	42.9756	17.6251	20.0876	14.4891	35.3675	17.4339	17.6054	28.9827	8.97275	24.1926	18.9747	30.1874	8.89807	25.5421	21.8733	21.5607	28.9105	17.6354	14.7684	28.7958	9.25086	23.2296	3.66787	14.6441	23.6429	15.4222	17.1949	16.3059	16.7313	10.4835	17.5322	25.3487	4.35688	10.1429	8.61554	90.8285	7.15516	8.91282	5.71707	12.5253
hsa-miR-548w	0.918972	0.324514	0.19848	1.38602	1.71032	0.998166	5.69312	1.36852	1.66064	0.463349	1.42138	1.78197	1.24193	0.582181	1.28191	0.69041	2.18363	1.3293	1.5893	1.24018	1.59694	0.609457	1.548	0.733185	0.355395	0.229449	1.37164	1.69221	1.44495	2.17667	0.311807	0.458483	0.523003	0	2.01786	0.655045	1.237	0.484967	1.42957	0.796916	1.29993	1.3693	0.482995	1.42112	1.55706	0.230812	1.78256	0.595528	0.649462
hsa-miR-507	0.229743	0	0	0.244592	0.190035	0	0	0.456172	0.110709	0.115837	0.189517	0	0.206988	0.582181	0.512763	0	0	0	0.176589	0	0.206057	0.121891	0	0.244395	0	0	0.195949	0.0769187	0	0	0.155903	0	0.149429	0.0812471	0	0	0.112455	0.121242	0	0	2.59986	0	0.0603744	0.08882	0	0	0	0	0
hsa-miR-3140-3p	8.73024	2.43385	2.38176	6.11481	5.32099	4.65811	3.79541	4.25761	3.76411	2.43258	9.94966	1.45797	5.79566	1.16436	7.43506	5.52328	1.38958	12.6283	6.00401	0.744108	7.83017	0.975131	3.35401	10.1424	1.30312	3.21228	0.587847	1.61529	2.16742	3.80918	1.40313	5.19614	2.68973	0.974965	1.58546	3.60275	2.19287	1.33366	1.90609	3.98458	89.3703	2.48964	1.08674	1.06584	1.55706	0.461623	1.42605	3.21585	3.15453
hsa-let-7a-3p	28.9476	43.8094	28.1842	10.3544	46.5586	61.5536	79.7037	13.229	24.4667	30.9285	44.7261	20.5736	58.7845	46.5745	17.5621	75.2546	27.5932	65.4678	25.6053	30.0123	19.0088	14.9926	61.1461	24.5617	11.6096	49.5609	43.5007	19.922	33.2338	53.3285	34.2987	14.5186	20.696	9.09967	38.6275	35.3725	22.3785	30.9166	49.2408	33.4705	31.8483	30.7471	34.7153	25.8466	9.86139	13.6179	17.6474	18.3423	23.3806
hsa-miR-340-5p	37.4481	51.1109	77.6057	31.3893	50.1693	15.6379	13.2839	19.0072	53.6939	19.3448	79.6921	53.945	400.107	25.7615	42.6875	414.246	21.2408	10.6344	16.5993	23.0673	24.9329	17.6742	20.124	20.407	18.3621	18.5853	7.64201	18.922	22.0871	8.70669	18.2407	51.1973	14.4946	13.162	23.3495	338.167	8.77147	18.4287	11.4366	19.126	9.74949	30.2492	14.8521	16.787	224.217	9.46327	13.191	12.6252	20.3189
hsa-miR-3136-5p	5.51383	2.10934	3.27492	2.1198	0.760141	3.99266	9.48853	2.28086	2.32489	3.47512	2.84276	1.13398	2.27687	3.05645	1.79467	6.21369	0.794048	2.32627	3.53177	2.97643	2.36966	0.365674	1.032	0.733185	0.592326	0.917795	1.37164	1.07686	3.30274	1.6325	2.65036	0.305655	1.49429	0.243741	1.00893	2.1289	1.34946	0.484967	1.90609	1.85947	7.14962	1.24482	0.54337	1.15466	2.07608	0.461623	2.8521	0.833739	0.927804
hsa-miR-506-3p	1.83794	0	0.29772	2.85358	0.380071	1.99633	1.89771	1.52057	0.442836	0.463349	0.852828	0.323994	0.413975	0	1.53829	3.10684	0.198512	1.3293	0	0.248036	0.772714	0	0	0.733185	0.23693	0.917795	0.195949	0.538431	0.412842	2.17667	1.09132	0.305655	0.224144	0	0.432398	2.45642	0.449819	0.242483	0.635365	0	1.9499	1.12034	1.56973	0.17764	2.07608	1.38487	0	0.595528	0.742243
hsa-miR-4741	8.95998	2.10934	2.18328	2.69052	2.47046	3.99266	1.89771	1.82469	1.43922	1.15837	6.34883	1.29598	3.3118	1.74654	3.07658	5.86848	0.794048	5.98183	1.94247	1.73625	4.22417	1.21891	1.29	3.17713	1.06619	1.37669	1.95949	1.2307	0.412842	5.98585	2.65036	1.68111	0.672432	0.731224	0.864796	2.62018	1.237	0.606208	0.794206	1.59383	40.2979	4.85481	1.02637	1.06584	4.15216	2.76974	2.31733	2.62032	1.48449
hsa-miR-3661	4.13537	0.973542	0.4962	6.03328	1.71032	2.32905	0	5.62613	1.54993	0.579186	3.69559	0.485991	1.44891	0.29109	2.17924	1.72602	0.397024	2.65859	1.23612	0.62009	4.6878	0.487565	1.29	3.66592	0.47386	0.917795	0.783796	0.923025	0.928895	2.17667	1.09132	1.52828	1.04601	0.243741	0.432398	1.80137	1.46191	0.121242	0.953047	1.06255	70.1963	3.11206	0.241498	0.4441	0.51902	1.15406	0.891282	1.90569	1.76283
hsa-miR-7108-5p	9.18972	0	2.9772	4.81032	0.570106	5.65627	7.59082	3.80144	0.885672	1.15837	8.14925	0.971982	2.06988	2.47427	3.07658	1.03561	0.198512	2.32627	1.05953	1.3642	6.74837	0.365674	0	2.19955	0.947721	0.458897	0.391898	0.61535	2.68348	2.17667	0.623614	0.611311	0.821861	0.487482	0.720663	1.31009	1.40568	0.121242	0.635365	0.265639	46.7975	2.24068	0.0603744	0.53292	1.03804	1.15406	1.42605	1.07195	1.11336
hsa-miR-500b-3p	0	0	0.39696	1.14143	0.760141	0	0	0.912345	0.664254	0.115837	0.473793	0.485991	0.413975	0.436636	1.53829	0.345205	0.198512	0.332324	1.41271	0.496072	0.7212	0	0	0.977579	0.355395	1.37669	0.195949	0.538431	0.722474	2.17667	0.311807	0.764139	0.298859	0	0.432398	0.982568	0.449819	0.121242	0.317682	1.06255	7.14962	0.746893	0.301872	0.26646	0	0	0.534769	0.595528	1.02058
hsa-miR-190b-5p	0.689229	0.649028	0.39696	0.570715	0.380071	0.332722	0	1.0644	0.110709	0.231674	0.663311	0	0.413975	0.727726	0.512763	0.345205	0.198512	0.664648	0.353177	0.992144	1.0818	0.731348	0.258001	0	0.118465	0.917795	0.391898	0.923025	0.825685	0.544168	0.93542	0.611311	0.224144	0.0812471	0.144133	0.491284	0.337364	0.121242	0	0.531277	12.3494	0.622411	0.120749	0.08882	1.55706	0.461623	0.713025	0.119106	0.0927804
hsa-miR-5582-3p	1.37846	1.1358	0.0992401	1.38602	0.380071	0.998166	0	0.760287	0.442836	0.579186	0.189517	0.161997	0.620963	0.727726	0.897335	1.38082	0.198512	0.332324	0	0.124018	0.0515143	0.121891	0.516001	0	0.47386	0.688346	0.391898	0.384594	0.825685	1.08834	0.93542	0.305655	0.373573	0.0812471	0.288265	2.9477	0.562274	0.363725	0.635365	0.265639	6.17468	0.497929	0.482995	0.97702	1.03804	0.461623	0.534769	0.714634	0.371121
hsa-miR-6820-3p	10.7979	5.67899	11.8096	12.1481	18.6235	38.9285	17.0794	24.7854	15.7207	9.73033	15.9195	12.4738	16.145	10.4793	22.4334	20.7123	16.675	25.589	10.9485	5.58081	15.8664	5.11944	17.028	19.0628	4.02781	23.1743	16.2638	10.3071	10.4243	35.9151	14.499	11.6149	9.11519	2.27492	19.8903	19.8151	7.75938	4.84967	15.0899	8.50044	69.2214	47.1788	6.82231	10.3919	15.0516	10.1557	6.23897	11.0768	11.2264
hsa-miR-1295a	329.681	20.4444	4.16808	9.45757	19.5736	35.934	36.0564	24.7854	17.9349	135.066	0.379035	14.0937	1.03494	38.5695	37.8163	11.0466	16.278	0.664648	65.3378	0.868126	10.7665	29.9853	35.6041	7.57624	23.93	5.50677	16.4597	26.46	67.8094	16.8692	10.2896	39.7352	45.0529	0.568729	8.35969	3.43899	1.18078	43.8895	60.042	15.407	5.84969	75.5607	0.422621	50.6274	21.7989	15.4644	1.78256	74.2028	35.5349
hsa-miR-1200	4.36512	0.973542	0.39696	6.52246	2.09039	1.99633	0	4.10555	1.2178	1.27421	3.60083	0.485991	2.27687	2.03763	3.20477	5.17807	0.794048	3.32324	1.5893	0.496072	4.37871	0.365674	2.064	3.54373	0.355395	1.60614	1.17569	1.61529	0.928895	3.80918	2.49445	1.37545	2.31615	0.406235	1.15306	3.93027	1.96796	0.606208	1.11189	1.06255	5.52471	1.3693	0.664119	0.35528	4.15216	1.84649	0.891282	0.952845	1.29892
hsa-miR-548k	0.689229	1.46031	0.19848	0.896838	0.760141	1.66361	0	0.456172	0.664254	0.695023	0.947587	0.485991	1.24193	0.436636	0.640954	1.03561	0.198512	0.664648	0.706354	0.124018	0.618171	0.853239	2.064	0.122197	0.47386	0	0.783796	0.61535	0.619264	1.08834	0.779517	0.152828	0.298859	0.0812471	0.720663	0.655045	0.618501	0.484967	0.476524	0.796916	2.59986	0.995858	0.422621	0.62174	0.51902	0.461623	0.178256	2.1439	0.649462
hsa-miR-329-5p	3.67589	0.486771	0.79392	1.71215	0.760141	0.665444	0	5.32201	0.553545	0.579186	2.08469	0.809985	0.827951	1.16436	1.66648	2.07123	1.38958	2.99092	0.529766	0.248036	2.1636	0.121891	0.258001	1.34417	0.118465	1.83559	0.587847	0.846106	0.825685	2.17667	1.09132	0.458483	0.448288	0.406235	0.720663	1.14633	0.562274	0.242483	0.635365	0.265639	11.6994	0.871376	0.362247	1.06584	1.55706	1.15406	0.178256	0.119106	0.742243
hsa-miR-4538	4.13537	0.324514	0.29772	1.95674	0.190035	0.332722	0	3.04115	0.553545	0.347512	1.32662	0.647988	0.827951	0.582181	1.28191	1.72602	0	0.332324	0.176589	0.124018	1.28786	0.243783	1.032	1.09978	0.592326	0.229449	1.17569	0.384594	0	0.544168	0.623614	1.68111	0.597717	0.243741	0.432398	1.31009	0.618501	0	0.158841	0.265639	29.8984	0.124482	0.301872	0.17764	3.11412	0.230812	0.713025	0.595528	0.463902
hsa-miR-4488	16.3118	2.43385	5.35896	6.76705	4.75088	26.285	20.8748	3.04115	6.97467	3.47512	13.1715	7.12787	13.0402	2.9109	9.74249	8.63012	5.35982	13.293	9.18261	2.97643	8.6544	1.82837	4.64401	11.3644	1.30312	6.88346	2.74329	3.84594	5.47016	20.6784	4.20939	4.73766	1.41958	1.13746	1.58546	6.22293	3.99214	1.4549	3.33567	4.25022	30.5484	7.34445	0.845242	6.2174	10.3804	3.69298	4.0999	8.93292	4.2679
hsa-miR-504-3p	0	0	0.19848	0.407654	0.380071	0	0	1.21646	0.221418	0.231674	0.75807	0	0.206988	0.145545	0.128191	0.69041	0	0.664648	0.529766	0	0.309086	0	0.258001	0.244395	0	0.458897	0.195949	0	0.103211	0.544168	0.311807	0	0.224144	0	0.288265	0.163761	0.0562274	0	0.317682	0	3.57481	0.248964	0.0603744	0	0.51902	0	0.356513	0.119106	0.185561
hsa-miR-300	0.918972	0.162257	0.19848	0.652246	0.950176	0	0	1.21646	0.110709	0	0.189517	0	0	0	0.897335	1.03561	0.595536	0.332324	0.353177	0.248036	0.412114	0	0	0	0	0.458897	0.195949	0.230756	0.412842	0.544168	0.155903	0.458483	0	0	0.288265	0.163761	0.281137	0	0.476524	0.531277	4.87474	0.248964	0	0.17764	2.5951	0	0	0.119106	0.371121
hsa-miR-6501-3p	0.918972	0.162257	0.29772	1.22296	0.380071	0.665444	1.89771	1.21646	0.110709	0.347512	1.80042	0	0	0.145545	0.640954	1.03561	0.198512	0.332324	0.529766	0	0.618171	0.121891	0.516001	0.244395	0.118465	0.229449	0.195949	0.153837	0.206421	0	0.779517	0.458483	0.224144	0.162494	0.144133	0.818807	0.168682	0	0.158841	0.265639	5.52471	0	0.0603744	0.08882	0	0	0.178256	0.119106	0.185561
hsa-miR-1258	60.6522	0.162257	4.26732	1.54908	41.0476	0.665444	92.9876	24.1771	8.30318	36.1412	1.1371	13.6077	138.889	5.23963	7.56325	156.033	9.33006	41.8728	1.5893	13.89	14.9391	21.2091	58.8241	4.6435	4.26474	14.4553	9.9934	11.2301	25.1834	74.0069	19.332	25.0637	18.1557	14.137	51.4554	16.5399	49.3676	13.2153	54.6414	31.0797	62.7217	25.6433	20.1047	11.9019	18.1657	26.5433	0.356513	10.124	14.381
hsa-miR-8071	2.29743	0.162257	0.59544	2.28286	0.950176	1.33089	0	2.73703	0.442836	0.926698	5.11697	0.161997	0.827951	0.436636	1.66648	0.345205	0.595536	0.996972	0	0	1.13331	0.365674	0	0.244395	0.118465	0.229449	0	0.0769187	0.309632	1.08834	0.779517	0.764139	0.224144	0.162494	0.576531	0.655045	0.618501	0	0.317682	0.531277	6.82464	0.622411	0.241498	0.08882	2.07608	0.461623	0.356513	0.357317	0.185561
hsa-miR-4445-5p	0.229743	0.162257	0.0992401	0.326123	0.380071	0.332722	0	0.912345	0.221418	0.115837	0.473793	0.485991	0	0.582181	0.384572	1.03561	0	0.332324	0.176589	0.248036	0.463628	0	0.258001	0.366592	0.118465	0.229449	0.195949	0.307675	0.309632	0.544168	0	0.458483	0.0747147	0.0812471	0.144133	0.655045	0.112455	0	0.158841	0.265639	3.24983	0.373447	0	0	1.03804	0	0.356513	0.119106	0
hsa-miR-4688	3.44615	1.46031	0.79392	1.87521	2.47046	0.998166	3.79541	5.32201	0.664254	0.810861	0.852828	0.647988	2.06988	0.436636	1.28191	7.2493	1.5881	7.64345	0.882943	0.372054	2.47268	0.975131	0.516001	3.05494	0.947721	3.90063	0.391898	0.692269	1.23853	1.08834	2.02674	1.68111	0.896576	0.731224	1.29719	2.29266	0.618501	0.242483	0.476524	0.531277	3.89979	2.48964	0.362247	1.42112	8.82334	0.461623	0.891282	1.19106	1.57727
hsa-miR-4449	11.0277	0.973542	1.68708	4.64725	2.28042	6.32172	9.48853	3.34526	1.77134	1.50588	10.992	0.809985	4.34674	0.873271	4.35848	1.38082	0.595536	3.98789	2.82542	2.35634	5.7696	0.487565	1.032	7.08745	0.829256	2.52394	0.587847	1.69221	0.722474	3.80918	0.93542	1.83393	1.71844	0.243741	1.15306	1.63761	1.57437	0.606208	0.476524	1.32819	35.7481	3.36102	0.422621	1.7764	2.07608	2.0773	2.13908	2.50122	1.39171
hsa-miR-6131	11.9466	0.973542	10.1225	10.6805	10.2619	12.3107	7.59082	15.3578	28.2308	7.76109	9.94966	9.23383	4.55373	8.87826	31.6631	17.2602	14.4914	17.2809	10.4187	4.96072	31.0631	1.4627	6.70802	15.5191	1.18465	16.9792	6.85821	15.0761	37.5687	22.8551	16.9935	4.73766	6.42546	3.49362	4.90051	7.36926	9.67111	0.242483	7.3067	11.1568	102.37	11.7013	0.905616	7.9938	23.3559	6.92435	4.99118	5.83617	6.68019
hsa-miR-409-5p	5.51383	0.973542	0.29772	5.21797	2.09039	6.98716	5.69312	3.34526	5.20332	11.9312	2.36897	6.80387	2.48385	4.80299	1.79467	4.83287	7.74196	4.32021	5.82742	5.33277	4.43023	0.731348	5.41801	10.2646	0.710791	11.7019	5.29062	7.15344	6.91511	4.35335	1.40313	1.06979	2.24144	3.57487	2.30612	1.14633	4.44196	1.81862	4.76524	1.06255	8.12457	1.12034	0.482995	1.15466	2.5951	0.461623	1.42605	0.476422	4.45346
hsa-miR-335-5p	2.52717	1.62257	23.1229	6.19634	15.3929	57.5609	0	9.88374	1.54993	0.926698	6.53835	2.10596	2.27687	1.601	20.3823	2.07123	5.55833	2.65859	3.88495	4.96072	14.2695	0.121891	1.29	17.5964	1.89544	12.1608	6.66227	6.76885	1.23853	18.5017	6.54794	2.7509	9.56348	5.28106	16.287	3.60275	2.69891	15.2764	4.28871	10.6255	0.649966	1.99172	5.25257	0.62174	22.3179	16.8492	7.13025	17.7467	24.2157
hsa-miR-362-5p	17.6902	16.0634	10.5194	18.5075	17.6733	16.6361	18.9771	18.2469	16.2742	7.06607	14.8771	10.0438	11.5913	7.56835	19.485	22.0931	10.7196	35.891	3.88495	19.0988	14.3725	12.4329	10.062	15.7635	11.3727	16.9792	9.01365	15.9991	9.80501	8.70669	21.3588	4.58483	10.8336	26.0803	6.91837	17.6862	13.8882	14.064	7.62438	4.51586	14.2992	3.98343	4.34696	16.9646	21.7989	13.8487	18.0039	4.88333	6.30906
hsa-miR-6807-3p	4.36512	0.486771	0.992401	2.03827	1.14021	1.33089	5.69312	3.19321	0.996381	0.231674	0.852828	0.323994	1.03494	0.582181	0.256381	1.03561	0.794048	2.32627	1.94247	0.496072	1.23634	0	0.258001	0.977579	0.118465	1.14724	0.391898	0.384594	0.206421	1.08834	0.93542	1.37545	0.821861	0.243741	0.144133	0.982568	1.40568	0.242483	0.794206	0.796916	7.79959	0.622411	0.181123	0.4441	0.51902	0.692435	1.06954	0.357317	0.371121
hsa-miR-3605-3p	1.6082	0.486771	1.19088	2.85358	1.90035	2.32905	1.89771	3.80144	1.10709	1.15837	1.6109	2.10596	2.27687	2.32872	2.05105	2.41643	1.5881	2.99092	0.176589	1.48822	2.36966	0.609457	3.09601	1.71076	0.23693	2.29449	1.37164	1.2307	1.23853	2.72084	1.09132	0.764139	1.19543	0.243741	0.864796	1.14633	1.51814	0.969933	0.635365	2.12511	2.92485	0.871376	0.301872	1.15466	1.55706	1.15406	1.42605	0	0.927804
hsa-miR-3654	0.918972	0	0.0992401	0.978369	0.190035	0.998166	0	1.67263	0.221418	0.231674	0.568552	0.485991	1.03494	0.582181	0.384572	2.07123	0.198512	0.332324	0.529766	0.124018	0.978771	0	1.032	0.733185	0.118465	0.458897	0.195949	0.307675	0.103211	0	0.311807	0.152828	0.523003	0.0812471	0.288265	1.31009	0.393592	0.242483	0.635365	0.531277	3.24983	0.124482	0.120749	0.08882	0.51902	0.692435	0.178256	0.119106	0.185561
hsa-miR-7156-3p	0.459486	0.649028	0.39696	1.38602	1.90035	0.332722	0	1.21646	0.110709	0.347512	0.568552	0	0.206988	0.436636	0.512763	0	0.397024	1.99394	0.529766	0.124018	0.824228	0.609457	0.258001	0.122197	0	0	0.195949	0.461512	0.103211	0.544168	0.46771	0.611311	0.672432	0	0.576531	1.80137	0.281137	0.606208	0.635365	0.531277	3.89979	0.497929	0.181123	0.08882	0	0.461623	0	0.238211	0.278341
hsa-miR-4788	5.51383	0.324514	0.39696	5.95175	0.570106	0.665444	1.89771	1.21646	0.110709	0.231674	1.80042	0.971982	1.24193	0.582181	1.15372	0.345205	0.794048	1.66162	0.353177	0.248036	2.1636	1.09702	0.774002	0.366592	13.505	1.37669	1.17569	0.230756	0	0	0.155903	0.305655	0.149429	0.0812471	0.576531	0.163761	0.281137	0.121242	0.158841	0.531277	1.62491	1.24482	0.0603744	0.26646	0	0	1.78256	0	0.185561
hsa-miR-6808-3p	0.689229	0.811285	1.4886	1.87521	2.09039	1.99633	0	2.28086	0.664254	1.04253	1.80042	0.323994	7.65855	0.873271	1.53829	6.55889	0.794048	0.996972	1.41271	0.248036	1.03029	0.121891	1.548	1.71076	0.47386	0.229449	0.783796	0.923025	0.412842	1.6325	1.71494	2.90373	1.12072	0.324988	0.576531	4.42156	0.787183	0.606208	1.11189	0.796916	4.87474	1.74275	0.0603744	0.35528	39.9646	0.461623	1.24779	0.833739	2.04117
hsa-miR-4649-5p	2.29743	0.324514	1.68708	2.69052	0.760141	1.99633	1.89771	3.80144	0.442836	0.579186	6.25407	0.485991	3.93277	1.30991	1.4101	1.03561	1.38958	0.332324	1.76589	0.868126	4.84234	0.365674	0.258001	0.855382	0	1.37669	1.37164	0.999944	0.619264	3.80918	0.93542	0.305655	0.523003	0.0812471	0.432398	0.818807	1.01209	0.121242	0.635365	1.59383	17.5491	0.622411	0.120749	0.4441	1.03804	1.15406	0.713025	0.952845	1.02058
hsa-miR-6751-3p	0.229743	0.649028	0.59544	0.896838	0.760141	0	1.89771	3.04115	0.442836	0.463349	0.663311	0	0.620963	0.436636	0.640954	3.45205	0.397024	0.664648	0	0.124018	0.772714	0.243783	0.258001	0.366592	0	0.229449	0.391898	0.153837	0.103211	1.6325	0.46771	0.458483	0.298859	0.162494	0.576531	0.491284	0.618501	0	0.635365	0.531277	8.44956	0.871376	0.120749	0.17764	1.03804	0.692435	0.178256	0.357317	0.463902
hsa-miR-3178	0.459486	0.162257	0.59544	0.896838	0.190035	0.665444	5.69312	1.82469	0.110709	0.115837	3.2218	0.161997	2.48385	0	1.02553	0.69041	0	0.332324	0.353177	0.992144	2.57571	0	0	0.855382	0	0.458897	0	0.384594	0	1.08834	0.46771	0	0.0747147	0.0812471	0	0.655045	0.449819	0	0	0.265639	8.44956	0.871376	0.0603744	0.35528	1.03804	0.692435	1.06954	0.238211	0.371121
hsa-miR-6773-3p	0.689229	0.162257	0.19848	0.896838	0.570106	0.332722	1.89771	2.1288	0.553545	0.347512	0.284276	0.161997	0.413975	0.873271	0.769144	0.69041	0.397024	0.332324	0.529766	0	0.824228	0	0.516001	0.733185	0.118465	0.688346	0	0.0769187	0.206421	0	0.311807	0.458483	0.298859	0.162494	0.720663	0.818807	0.112455	0	0.476524	0.796916	6.49966	0.248964	0.181123	0.17764	1.55706	0	0.356513	0.476422	0.185561
hsa-miR-7162-3p	0.229743	0.162257	0.19848	0.570715	0.380071	0.665444	3.79541	1.97675	0.553545	0.115837	0.473793	0	0.620963	0.727726	0.384572	0	0	0.332324	0	0	0.566657	0	0	0.244395	0	0.458897	0	0.384594	0.412842	0	0.46771	0.611311	0.523003	0.0812471	0.432398	0.818807	0.168682	0	0.317682	0	4.54976	0.497929	0.120749	0	1.03804	0.230812	0	0.119106	0.371121
hsa-miR-4280	1.83794	0.324514	0.59544	1.95674	0.950176	1.99633	0	2.88909	0.553545	0.695023	1.6109	0.161997	0	1.16436	0.769144	1.72602	0.397024	1.66162	1.41271	0.248036	2.57571	0.121891	0.516001	1.09978	0.118465	0.458897	0.587847	0.230756	0.103211	2.17667	0.46771	0.458483	0.448288	0	0.144133	0.163761	0.281137	0.121242	0.158841	0.265639	23.3988	0.497929	0	0	0	0.461623	0.178256	0.476422	0.371121
hsa-miR-219a-1-3p	4.13537	14.4409	6.15288	8.15308	10.4519	7.6526	1.89771	5.93024	4.09623	2.31674	4.16938	5.99389	5.38168	8.00499	2.94839	8.63012	5.95536	4.32021	6.88696	2.48036	4.79083	17.6742	4.64401	2.93274	12.2019	5.50677	8.03391	7.07652	4.64448	10.3392	11.8487	5.19614	3.51159	1.54369	4.46811	3.60275	5.45406	9.33561	6.98901	3.4533	11.3744	10.581	8.75429	11.1025	4.15216	6.92435	6.06072	11.5532	4.17512
hsa-miR-6729-5p	3.44615	0	0.59544	1.71215	0.190035	0.998166	0	1.36852	0.553545	0.115837	5.87504	0.485991	0.620963	0.436636	0.512763	1.38082	0.595536	1.3293	0.353177	0.248036	1.39089	0.243783	0.516001	0.855382	0.23693	0.229449	0.195949	0.461512	0.722474	0	0.155903	1.06979	0.523003	0.406235	0	1.31009	0.337364	0.484967	0.476524	0	10.3995	0.497929	0.120749	0.62174	2.5951	0.461623	0.891282	0.952845	0.185561
hsa-miR-495-3p	6.43281	0.324514	0.19848	1.79368	2.09039	4.65811	3.79541	0.912345	2.65702	7.64526	0.568552	5.99389	1.24193	2.9109	1.02553	2.41643	7.74196	1.3293	3.17859	1.86027	1.39089	1.95026	5.93401	2.68834	0.23693	4.81842	5.09467	6.99961	3.81879	3.26501	1.55903	1.22262	1.71844	1.78744	1.87372	0.982568	2.08041	2.54607	2.06494	3.98458	3.24983	0.871376	0.54337	0.53292	7.26628	0	0.891282	0.476422	1.94839
hsa-miR-4662a-5p	4.36512	4.21868	1.88556	11.0067	3.61067	3.99266	15.1816	4.25761	3.32127	3.93847	7.1069	5.5079	3.10482	3.05645	6.02496	3.10684	6.35238	5.98183	2.11906	3.4725	6.74837	1.95026	4.38601	5.13229	0.947721	6.88346	6.27037	5.23047	4.12842	3.26501	1.09132	0.764139	2.98859	13.3245	1.87372	4.42156	1.29323	2.54607	1.42957	3.18766	18.524	2.73861	1.75086	1.50994	4.15216	1.61568	3.56513	0	3.71121
hsa-miR-550a-3p	2.06769	0.324514	1.29012	2.1198	1.33025	3.65994	5.69312	5.62613	2.54631	2.66426	4.07462	2.42995	2.48385	1.16436	4.61487	5.86848	2.18363	3.65556	0.529766	1.98429	3.09086	0.487565	3.09601	2.44395	1.18465	3.44173	3.91898	2.15372	4.23163	4.35335	1.09132	1.06979	0.896576	0.324988	1.29719	2.45642	0.674729	0.969933	0.635365	3.71894	9.09952	2.73861	0.54337	1.95404	4.15216	0.692435	1.06954	1.54837	1.85561
hsa-miR-454-5p	3.44615	6.16577	3.07644	3.34276	4.75088	5.98899	7.59082	4.25761	3.98552	1.04253	1.42138	2.59195	6.20963	2.76536	2.69201	3.79725	2.77917	5.64951	2.82542	1.11616	2.26663	3.77863	4.12801	0.855382	1.77698	4.35952	4.31088	3.30751	2.99311	3.26501	6.08023	3.66787	2.09201	0.731224	2.01786	3.76651	2.08041	3.03104	2.38262	2.12511	5.19973	3.85895	1.75086	2.48696	2.07608	3.46217	3.03036	2.38211	2.31951
hsa-miR-10396a-3p	6.43281	0.973542	1.9848	7.25624	3.99074	15.6379	11.3862	5.32201	2.4356	1.96923	6.15932	3.23994	5.58867	2.03763	4.74306	1.72602	0.99256	6.31416	6.35719	2.60438	6.74837	1.21891	1.032	5.25449	1.30312	1.60614	1.37164	1.38454	1.65137	9.79503	2.18265	1.83393	2.61501	0.568729	0.720663	2.9477	3.82346	0.484967	1.42957	3.18766	17.8741	2.73861	0.724493	1.68758	2.07608	2.0773	0.891282	3.21585	3.06175
hsa-miR-576-3p	6.20306	7.95059	7.34376	3.66888	6.08113	5.98899	7.59082	3.34526	3.76411	4.28598	5.496	2.10596	14.6961	4.65745	3.71753	25.8904	1.98512	2.32627	3.17859	1.3642	4.27568	3.90052	4.38601	2.68834	3.90935	1.60614	3.33113	3.84594	2.06421	1.6325	4.36529	5.80745	2.0173	1.54369	5.47704	11.2995	2.92382	2.42483	2.22378	3.98458	62.0717	7.96686	3.50172	4.35218	6.74726	1.84649	2.31733	5.95528	3.89677
hsa-miR-4533	1.14872	0.324514	0.39696	1.14143	0.190035	0.332722	0	2.1288	0.332127	0.115837	1.70566	0.161997	0	0.145545	1.28191	0.69041	0	0.996972	0	0.248036	1.49391	0	0.258001	0.610987	0	0.229449	0.391898	0.230756	0.206421	1.08834	0.155903	0.305655	0.0747147	0	0.144133	1.14633	0.112455	0	0.158841	0.531277	61.0968	0.124482	0	0.08882	0	0.461623	0.356513	0	0.278341
hsa-miR-4776-3p	1.14872	0.162257	0.59544	2.1198	0.570106	0.665444	0	3.64938	0.885672	0.695023	0.852828	0.647988	1.6559	1.01882	1.4101	1.38082	0.397024	1.3293	0.706354	0.124018	1.39089	0.853239	0.258001	0.610987	0.23693	0.458897	0.587847	0.923025	0.309632	2.17667	1.40313	0.916966	0.597717	0.162494	0.576531	1.31009	1.06832	0.121242	0.317682	0.531277	8.44956	0.746893	0.362247	0.17764	2.07608	0.692435	0.534769	0.595528	0.556682
hsa-miR-193b-3p	155.306	35.5343	372.845	7.66389	276.501	371.65	174.589	11.1002	18.4884	222.06	12.5081	46.6551	405.903	49.922	77.94	309.994	39.3054	17.6132	94.2983	108.144	59.602	5.48511	109.908	35.6816	32.104	42.6775	57.2171	24.4602	159.564	14.1484	97.5955	14.8243	58.2774	33.4738	103.055	53.0587	219.849	71.1688	144.387	54.4559	66.2965	94.482	47.4543	34.7286	101.728	35.3142	8.19979	67.5329	104.192
hsa-miR-4707-3p	14.9333	2.43385	8.53465	3.58735	1.71032	7.98533	5.69312	5.77818	1.77134	1.50588	14.5928	1.61997	8.27951	4.36636	3.46115	4.14246	0.99256	6.97881	2.47224	0.62009	6.8514	0.365674	1.548	4.7657	0.829256	1.83559	1.95949	2.07681	1.44495	5.98585	2.02674	2.90373	1.27015	1.13746	0.720663	3.60275	2.08041	1.69738	2.06494	1.59383	9.09952	2.24068	0.54337	2.04286	1.55706	0.923246	0.891282	5.00244	3.06175
hsa-miR-4782-5p	1.14872	0.162257	0.39696	1.22296	1.33025	0.998166	0	1.82469	0.774963	1.39005	1.23186	0.647988	0.620963	1.16436	2.8202	1.72602	0.794048	0.664648	1.76589	0.372054	1.54543	0.243783	0.516001	0.855382	0.118465	0.458897	0.587847	0.307675	0.928895	2.17667	0.46771	0.916966	0.597717	0.162494	0.720663	0.327523	1.06832	0.121242	0.953047	0	5.19973	0.622411	0.362247	0.35528	0.51902	0.461623	1.06954	1.78658	0.649462
hsa-miR-3927-5p	0	0	0.0992401	0.652246	0	0	0	0.60823	0	0	0	0	0	0	0.384572	0.345205	0.198512	0.332324	0	0.124018	0.103029	0	0	0.122197	0	0	0	0	0	0	0.155903	0.152828	0.0747147	0	0.288265	0.327523	0.112455	0.121242	0	0	0.974949	0.124482	0.120749	0.08882	0	0	0	0	0.0927804
hsa-miR-3118	1.6082	0.324514	4.4658	13.9418	9.12169	5.32355	3.79541	14.7496	3.6534	1.8534	12.9819	2.75395	22.9756	3.49309	22.177	34.1753	1.38958	5.64951	6.35719	1.3642	8.08774	0.365674	4.90201	10.0202	0.355395	2.29449	1.56759	2.92291	3.40595	11.4275	4.36529	0.916966	3.66102	0.324988	4.90051	22.2715	2.47401	0.121242	3.81219	2.92203	5.84969	12.4482	0.482995	2.6646	6.22824	3.00055	2.8521	5.00244	3.52565
hsa-miR-8073	0.459486	0	0.19848	0.570715	0.380071	0.332722	0	1.36852	0.110709	0.115837	0.284276	0	0	0.145545	0.128191	0.345205	0	0.332324	0.353177	0	0.257571	0	0.258001	0	0.118465	0	0	0.153837	0.103211	0	0	0	0.0747147	0	0.288265	0	0.22491	0	0	0	0.649966	0	0	0	0	0	0.356513	0	0.0927804
hsa-miR-1343-3p	2.75692	1.46031	0.39696	1.38602	0.760141	0.665444	3.79541	1.82469	0.996381	1.50588	1.23186	0.161997	1.86289	1.30991	1.79467	0.69041	0.794048	2.65859	1.94247	0.372054	2.31814	0.731348	0	0.733185	0.592326	1.37669	1.76354	0.307675	0.928895	1.6325	0.779517	0.458483	1.27015	0.406235	1.44133	0.982568	0.843411	0.606208	0.794206	1.32819	12.6743	0.995858	0.482995	0.71056	3.11412	1.61568	0.356513	0.952845	0.463902
hsa-miR-5582-5p	0	0.649028	0	1.0599	0.190035	0.332722	0	0.456172	0.221418	0.115837	0	0.323994	0.206988	0.582181	0.256381	2.07123	0.198512	0	0	0.124018	0.103029	0.121891	0.258001	0.122197	0	0.458897	0.195949	0.769187	0.309632	0.544168	0.311807	0	0	0.162494	0.144133	1.63761	0.22491	0.121242	0.158841	0	2.92485	0.124482	0.301872	0.4441	0	0	0	0.119106	0.463902
hsa-miR-6837-3p	5.28409	1.62257	1.19088	3.58735	2.28042	2.66178	1.89771	10.644	2.21418	0.695023	1.51614	1.13398	1.6559	1.74654	3.84572	4.48766	1.78661	2.65859	0.706354	0.992144	4.17266	0.731348	0.774002	2.32175	0.47386	2.98283	1.56759	1.30762	1.75458	1.08834	1.24723	1.22262	1.04601	1.62494	1.00893	0.982568	0.787183	0.848691	0.635365	1.59383	44.8476	0.871376	0.603744	0.62174	2.5951	0.461623	1.24779	1.42927	0.927804
hsa-miR-6786-3p	0.229743	0.486771	0.79392	1.14143	0.380071	0	0	1.0644	0.442836	0.115837	1.98993	0.161997	0	0.145545	1.02553	1.38082	0.198512	0	0.353177	0.124018	0.824228	0	0.774002	0.610987	0	0.458897	0.195949	0	0.309632	0	0.623614	0.458483	0.224144	0.162494	0.288265	0.327523	0.0562274	0	0.158841	0	8.77454	0.124482	0.0603744	0.08882	0.51902	0	0.178256	0	0.278341
hsa-miR-4685-5p	2.29743	0	0.992401	3.1797	0.950176	1.66361	0	3.04115	0.442836	0.463349	3.41131	0	1.24193	0.727726	1.28191	2.76164	0.198512	0.996972	1.23612	0.248036	1.39089	0.365674	0.516001	0.977579	0.118465	0	0.979745	0.769187	1.03211	1.6325	0.46771	0.305655	0.597717	0.0812471	0.720663	0.982568	0.337364	0.242483	0.953047	0.531277	13.3243	0.373447	0.301872	0.17764	0.51902	0.461623	0.534769	0.357317	0.185561
hsa-miR-1287-3p	2.75692	0.162257	1.19088	3.99501	1.33025	3.32722	11.3862	5.93024	1.88205	4.0543	3.41131	1.29598	2.89783	1.89209	2.8202	2.41643	1.78661	2.65859	1.5893	2.97643	2.1636	0.243783	4.12801	3.78812	0.592326	1.83559	2.54734	1.30762	2.8899	1.08834	3.74168	1.52828	2.83916	0.487482	1.87372	0.982568	1.79928	0.606208	0.476524	3.18766	4.87474	1.86723	0.301872	0.62174	2.07608	0.923246	1.42605	0.714634	0.649462
hsa-miR-675-5p	0.459486	0	0.0992401	1.0599	0.190035	0.665444	1.89771	2.43292	0.664254	1.04253	1.04235	0.647988	1.24193	0.29109	0.384572	0.69041	0.397024	0.996972	0.706354	0.248036	0.7212	0	0.258001	0.855382	0.118465	0.229449	0.195949	0.769187	0.412842	0.544168	0.623614	0.152828	0.597717	0.0812471	0.720663	0.327523	0.22491	0.121242	0.635365	0.265639	2.27488	0.746893	0.241498	0.17764	1.55706	0.230812	0.356513	0.238211	0.185561
hsa-miR-6860	4.8246	1.1358	0.79392	3.75042	0.570106	1.66361	0	8.97139	0.774963	1.15837	1.89517	1.13398	2.06988	2.47427	1.53829	1.38082	0.198512	3.32324	2.82542	0.248036	2.98783	0.365674	1.29	2.44395	0.829256	3.21228	0.587847	0.999944	1.23853	2.17667	4.05349	0.305655	0.971291	0.0812471	1.58546	0.982568	1.18078	0.484967	0.317682	1.32819	15.5992	0.622411	0.482995	0.35528	0.51902	0.692435	1.42605	0.833739	2.13395
hsa-miR-7156-5p	0.459486	0.162257	0.19848	1.30449	0.570106	0.665444	0	2.28086	0.332127	0.347512	0.284276	1.13398	0	0.29109	0.512763	2.41643	0.198512	0	0.353177	0.124018	0.927257	0	0	0.366592	0.23693	0	0.195949	0.769187	0.309632	1.6325	0.311807	0.611311	0.373573	0.324988	0	0.655045	0.337364	0.121242	0.158841	0.531277	5.19973	0.248964	0.120749	0.08882	0	0.461623	0.356513	0.119106	0.278341
hsa-miR-650	1.37846	0.162257	1.09164	1.0599	0.380071	1.66361	0	1.97675	0.221418	0.231674	0.473793	0.161997	1.03494	0.29109	0.512763	1.72602	0.397024	0.664648	0.529766	0.248036	0.618171	0.121891	0	0.610987	0.355395	0.229449	0.195949	0.307675	0.516053	1.6325	0.623614	0.305655	0.597717	0.162494	0.864796	2.1289	0.112455	0.121242	1.27073	0.265639	5.19973	0.746893	0.0603744	0.4441	4.15216	0.461623	0.534769	0.238211	0.278341
hsa-miR-640	0.459486	0.162257	0.19848	0.570715	0	0	0	0.912345	0.221418	0.231674	0.75807	0.161997	0.206988	0.145545	0.128191	1.72602	0.397024	0.664648	0.176589	0	0.7212	0	0.258001	0.48879	0	0.229449	0.391898	0.153837	0	0.544168	0.623614	0.152828	0.224144	0	0	0.327523	0.168682	0.121242	0.158841	0.531277	4.22478	0.373447	0.120749	0	0	0.230812	0	0.357317	0
hsa-miR-6748-5p	4.8246	0.162257	0.69468	2.20133	0.570106	1.99633	0	4.40967	0.664254	0.463349	3.41131	0.161997	0.827951	1.01882	2.56381	1.72602	0.198512	1.99394	0.882943	0.248036	3.09086	0	0.258001	1.09978	0.23693	0.917795	0	0.923025	0.516053	1.08834	0.779517	0.152828	0.747147	0.324988	0.720663	1.31009	0.281137	0.121242	0.635365	0.531277	12.0244	0.622411	0.181123	0.35528	2.5951	0.923246	0	0	0.649462
hsa-miR-31-5p	0.459486	0	0.19848	0.733777	0.570106	0.998166	0	0.60823	0.221418	0.231674	0.473793	0.161997	0.413975	0.582181	0.256381	0.69041	0	0	1.94247	0.124018	0.566657	0	0	0.610987	0.118465	0	0	1.15378	0.412842	0.544168	0.46771	0.152828	0	0	0.144133	0.491284	0	0.121242	0	0.265639	4.22478	0.124482	0	0.08882	0	0	0	0.119106	1.20614
hsa-miR-3675-3p	8.73024	1.46031	3.67188	14.3494	2.85053	6.65444	0	4.86584	3.98552	1.27421	28.5224	0.809985	3.51879	2.76536	6.79411	3.79725	1.78661	6.31416	2.82542	1.48822	9.27257	0.975131	1.29	4.6435	2.01391	2.06504	1.95949	1.38454	1.13532	4.35335	0.311807	1.06979	2.61501	0.893718	1.29719	3.11147	1.40568	0.484967	0.635365	6.10969	54.5971	1.99172	1.14711	0.97702	1.55706	3.69298	1.42605	3.09675	2.59785
hsa-miR-606	0.689229	0.162257	0.29772	0.407654	0.380071	0.998166	0	2.58498	0.221418	0.463349	1.51614	0.323994	0.827951	0.29109	0.897335	0.69041	0.198512	0.332324	1.05953	0.248036	0.824228	0	1.032	0.733185	0	0.229449	0.391898	0.307675	0.206421	0.544168	0.623614	0.152828	0.0747147	0	0.144133	0.655045	0.506047	0.121242	0.476524	0.265639	5.84969	0.497929	0.120749	0.17764	0.51902	0.230812	0	0.119106	0.185561
hsa-miR-576-5p	37.4481	37.1568	27.5887	12.3927	9.88183	50.241	30.3633	17.0304	9.96381	19.5765	13.361	9.39582	27.5294	15.4278	12.6909	45.9122	10.7196	22.2657	18.012	27.904	11.3331	16.821	19.092	9.4092	33.881	9.17795	17.8314	8.69182	15.172	8.16252	18.5525	9.32249	12.4026	7.71847	19.3138	15.2298	12.3138	11.7604	8.57742	15.6727	13.9743	12.9462	11.773	11.9019	15.5706	6.69353	28.521	10.124	10.4842
hsa-miR-4452	4.13537	0.973542	2.481	5.78868	1.14021	2.66178	1.89771	18.2469	1.43922	1.39005	1.80042	0.485991	2.48385	2.47427	2.94839	4.14246	0.794048	0.996972	1.94247	0.496072	2.57571	0.121891	0.516001	2.68834	0.710791	1.83559	0.783796	1.84605	1.75458	2.72084	2.18265	1.37545	1.19543	0.649977	0.720663	1.31009	2.53023	0.242483	1.90609	1.32819	24.6987	0.373447	0.482995	0.35528	1.55706	0.692435	0.356513	0.714634	1.94839
hsa-miR-30b-3p	1.83794	2.2716	10.1225	2.03827	1.90035	9.31621	5.69312	4.40967	1.2178	1.8534	3.97987	1.45797	8.4865	4.22081	2.17924	11.737	0.99256	4.98486	1.05953	4.21661	2.31814	1.58459	2.064	1.09978	6.75251	4.58897	3.72303	2.69216	1.54816	3.26501	1.71494	1.37545	2.39087	1.29995	3.45918	2.62018	0.787183	2.78856	2.38262	3.4533	3.24983	1.24482	0.965991	1.68758	1.03804	6.0011	6.06072	2.0248	1.67005
hsa-miR-12128	3.2164	0.324514	0.59544	1.14143	0.950176	0.665444	3.79541	1.0644	0.664254	0	2.65324	0.161997	1.86289	0.436636	1.92286	1.72602	0.595536	0.332324	1.23612	0.248036	0.772714	0.487565	0	0.733185	0	0.917795	0.391898	0.384594	0.412842	1.6325	0.46771	0.458483	0.373573	0	0.720663	0.982568	0.22491	0	0.476524	0	1.62491	0.373447	0.362247	0.35528	16.0896	0.923246	0.356513	0.595528	0.371121
hsa-miR-4781-3p	3.67589	10.8712	5.35896	15.0832	27.3651	35.2685	7.59082	14.4455	12.7315	5.09684	10.5182	9.55782	11.3843	13.3902	12.4345	23.1287	16.0795	17.2809	12.5378	3.84456	8.19077	8.53239	11.61	22.8509	5.094	26.1571	6.85821	12.2301	9.59859	35.3709	13.5636	8.2527	4.48288	3.41238	13.2602	24.2367	5.90388	11.1542	14.7722	5.31277	45.4976	32.7388	11.8334	7.9938	0.51902	7.61678	1.96082	15.841	11.9687
hsa-miR-1306-5p	7.12203	6.16577	4.16808	5.21797	6.27116	7.31988	30.3633	8.05905	5.09261	7.52942	5.02221	4.69791	12.0053	7.42281	4.35848	10.0109	9.52857	13.293	2.82542	5.58081	3.39994	6.94781	10.578	3.05494	2.84316	8.0307	11.7569	3.92286	6.8119	14.1484	4.833	3.36221	4.40816	1.46245	7.35076	8.67935	4.04837	5.57712	4.92408	3.98458	8.77454	6.47308	2.53573	6.83914	8.82334	8.77084	8.19979	4.04959	4.2679
hsa-miR-4301	510.719	0.649028	12.9012	7.90848	6.84127	7.6526	5.69312	52.3078	13.9493	6.25521	17.9094	5.99389	3.72578	2.03763	138.061	4.83287	12.7048	2.65859	0.706354	6.32492	50.9991	0.243783	6.45001	22.3621	10.5434	1.60614	45.0683	1.99989	8.36006	100.671	15.2785	0.764139	2.39087	16.0869	4.03571	14.7385	5.11669	1.4549	2.54146	2.39075	26.9736	0.995858	1.81123	1.50994	7.7853	33.0061	8.5563	20.1288	1.57727
hsa-miR-337-3p	20.9066	4.38094	0.992401	11.9035	8.55159	9.98166	26.5679	8.97139	12.3994	30.9285	8.14925	35.3153	6.8306	11.4981	2.8202	17.9507	50.2235	11.299	15.1866	15.5022	6.43928	2.92539	36.8941	15.5191	2.3693	25.6983	17.4395	32.229	7.43116	18.5017	5.45662	5.65463	6.50018	10.8871	10.0893	6.87798	8.15297	7.03201	8.57742	27.6264	5.52471	4.48136	2.17348	5.06274	13.4945	1.84649	4.27815	3.81138	16.6077
hsa-miR-6843-3p	1.37846	0.162257	0.29772	1.38602	0.190035	0.665444	1.89771	2.43292	0.332127	0.115837	0.473793	0.161997	0.206988	1.30991	0.384572	2.07123	0.595536	0.664648	0.882943	0.248036	1.39089	0.121891	0	0.122197	0.118465	0.688346	0	0.461512	0.412842	1.08834	1.09132	0	0.523003	0.0812471	0.576531	0.491284	0.22491	0.121242	0.635365	0.796916	7.47461	0.497929	0.120749	0.26646	0.51902	0	0.178256	0.119106	0.371121
hsa-miR-3133	3.67589	5.19222	1.78632	4.48419	1.14021	8.98349	1.89771	9.12345	1.54993	3.1276	2.08469	0.809985	1.86289	2.32872	2.56381	8.28492	1.38958	4.32021	3.53177	3.96857	2.1636	0.853239	2.83801	1.83296	0.355395	1.83559	2.93923	1.46146	1.13532	2.72084	1.40313	1.83393	1.27015	0.812471	2.16199	3.60275	2.64269	2.30359	0.794206	1.59383	13.9743	1.99172	1.56973	1.50994	3.11412	3.69298	0.891282	0.476422	1.94839
hsa-miR-432-5p	12.1764	2.2716	0.79392	7.66389	8.17152	4.32538	7.59082	7.60287	8.74601	16.9122	7.1069	21.8696	2.69084	5.82181	3.58934	6.9041	32.953	5.64951	4.76789	8.80528	5.56354	0.731348	8.51402	5.49888	0.710791	9.4074	12.7367	27.1523	9.59859	6.53002	3.89758	5.65463	6.35075	9.83089	6.05357	4.58532	4.27328	3.75849	10.8012	18.5947	26.9736	2.48964	0.845242	3.37516	30.6222	1.61568	1.96082	3.81138	7.05131
hsa-miR-3617-3p	0	0.162257	2.481	4.97338	3.42063	6.98716	3.79541	2.73703	2.4356	2.78009	3.41131	2.91595	6.41662	1.601	5.89677	10.7013	1.98512	6.31416	5.82742	0.992144	3.29691	0	3.61201	5.01009	0	1.83559	2.15544	0.923025	2.8899	4.89751	4.5212	1.22262	4.85645	0.0812471	2.59439	5.89541	4.61065	0	2.7003	1.59383	5.19973	3.4855	0	2.57578	0.51902	3.23136	3.56513	3.33496	2.41229
hsa-miR-378e	0.918972	1.94708	0.69468	0.896838	2.47046	3.65994	3.79541	4.56172	0.996381	0.463349	0.75807	0.323994	4.96771	2.9109	0.769144	0	0.397024	3.98789	2.29565	0.248036	1.13331	0.121891	1.29	3.78812	0.355395	1.14724	0.587847	1.38454	0.412842	3.80918	0.779517	1.83393	1.71844	0.162494	0.720663	0.655045	1.68682	0.363725	1.74725	0.796916	5.52471	1.3693	0.362247	0.4441	1.03804	1.15406	0.891282	1.07195	0.927804
hsa-miR-188-5p	1.37846	0.486771	0.59544	2.52745	2.66049	2.32905	3.79541	2.73703	1.32851	1.04253	12.4134	1.13398	1.03494	0.873271	2.56381	0.69041	1.78661	3.32324	0.882943	0.744108	8.13925	0.609457	0.258001	1.71076	0.355395	1.14724	0.391898	0.999944	0.516053	2.17667	1.71494	1.98676	0.672432	0.243741	0.720663	2.45642	1.01209	0.848691	0.794206	1.32819	13.3243	1.12034	0.120749	1.06584	2.07608	2.0773	0.356513	1.31016	1.02058
hsa-miR-7109-5p	0.229743	0	0.19848	1.22296	0.380071	0.998166	1.89771	1.97675	0.553545	0.115837	1.42138	0.485991	0	0.145545	0.512763	1.38082	0	0.332324	0.529766	0.248036	1.18483	0	0.516001	0.48879	0.23693	0	0	0	0.103211	1.08834	0.155903	0	0	0	0	0	0.393592	0.121242	0.158841	0	5.52471	0	0	0.26646	2.07608	0.692435	0.356513	0.119106	0.463902
hsa-miR-1268b	7.35178	5.02997	8.53465	4.32113	10.642	20.296	34.1587	10.3399	3.54269	4.0543	11.8448	3.88793	13.8682	12.5169	6.28135	19.6767	4.9628	7.97578	4.76789	9.05331	6.33625	2.19404	8.51402	6.10987	3.90935	9.86629	7.83796	5.30739	6.29585	5.98585	10.4455	1.68111	7.91975	2.27492	7.92729	13.5922	2.98005	1.69738	4.92408	7.17224	10.3995	7.34445	2.47535	5.06274	14.5326	14.7719	6.77374	5.12154	2.04117
hsa-miR-6859-5p	2.06769	1.1358	0.4962	1.22296	0.570106	0	0	2.88909	0.332127	0.463349	0.663311	0.161997	1.86289	0.873271	1.15372	1.03561	0	0.664648	0.529766	0.248036	0.824228	0	0.516001	0.610987	0.947721	0.229449	0.979745	0.538431	0.412842	2.17667	0.93542	0.305655	0.448288	0.487482	0.288265	0.655045	1.06832	0	0.476524	0.531277	3.89979	0.746893	0.301872	0.35528	0.51902	0.230812	0	0.357317	0.556682
hsa-miR-376b-3p	7.12203	0.649028	0.19848	2.03827	1.71032	4.65811	11.3862	1.0644	3.43198	3.35928	2.08469	9.07183	1.86289	2.47427	0.512763	3.45205	6.74941	0.332324	3.53177	2.10831	2.98783	0.487565	3.09601	5.37669	0.355395	7.57181	3.33113	4.99972	4.12842	3.26501	0.779517	2.59807	0.896576	2.19367	1.87372	1.31009	2.47401	1.81862	1.90609	4.7815	1.9499	0.746893	0.784867	0.53292	2.5951	0.461623	0.713025	0.833739	3.06175
hsa-miR-8057	0.918972	0.324514	1.58784	6.27787	8.36155	2.66178	11.3862	1.82469	6.31041	1.15837	2.748	5.5079	3.3118	2.32872	9.10154	9.32053	4.16875	5.31719	5.47425	1.3642	4.6878	0.121891	3.87001	5.37669	0.355395	5.27732	2.93923	3.92286	3.81879	4.89751	4.6771	4.89049	2.83916	0.324988	2.88265	5.0766	2.92382	0.121242	5.24176	2.92203	8.77454	5.85066	0.0603744	3.01988	3.63314	2.30812	2.13908	10.0049	2.78341
hsa-miR-639	0.229743	0	0.0992401	0.652246	0.190035	0.332722	0	0.760287	0.332127	0.231674	0.0947587	0	0.413975	0.145545	0.384572	0.69041	0.198512	0.996972	0.176589	0.124018	0.309086	0	0	0.977579	0	0	0.391898	0.0769187	0.309632	0.544168	0.155903	0.152828	0.298859	0	0	0.163761	0.112455	0	0.317682	0.265639	7.14962	0.995858	0	0.17764	0	0	0	0.357317	0.278341
hsa-miR-208b-3p	0.229743	2.10934	0.4962	0.815308	0.570106	1.66361	1.89771	0.912345	1.54993	0.347512	1.04235	0.323994	1.03494	0.582181	0.640954	2.76164	0.198512	0.664648	0.353177	0.496072	0.618171	0	0.258001	3.17713	0	0.688346	0.979745	4.84588	0.206421	1.6325	0.623614	0	0.373573	0	1.00893	3.11147	0.730956	0.606208	1.11189	0.265639	2.59986	0.622411	0.0603744	0.08882	4.67118	0.461623	0.356513	0.119106	0.556682
hsa-miR-4663	1.83794	0	0	0.652246	1.14021	0.998166	0	1.52057	0.221418	0.231674	0.189517	0.647988	0.206988	0.436636	0.512763	0.345205	0.397024	0.996972	0	0.124018	2.8848	0.243783	0.258001	0.48879	0.118465	0	1.37164	0.384594	0.206421	0.544168	0.311807	0.152828	0.0747147	0.162494	0.432398	0.491284	0.281137	0.242483	0.476524	0	10.3995	0.871376	0.301872	0.26646	2.07608	0.692435	0.534769	0.119106	0.185561
hsa-miR-4657	1.83794	1.29806	0.0992401	2.03827	1.52028	0.998166	1.89771	4.56172	0.774963	1.73756	1.23186	0.161997	0.827951	0.582181	1.53829	2.76164	0.794048	7.64345	1.23612	0.248036	1.03029	0.243783	1.032	0.977579	0.710791	1.37669	1.56759	1.76913	1.13532	2.17667	1.71494	0.152828	0.971291	0.162494	1.15306	6.22293	0.618501	1.81862	0.794206	0.531277	8.12457	1.12034	1.08674	1.24348	0	0.461623	0.713025	0.833739	1.02058
hsa-miR-376b-5p	0.689229	0.324514	0.0992401	0.244592	0.190035	0.332722	1.89771	0.152057	0.221418	0.579186	0.473793	0.161997	0.206988	0.727726	0.256381	1.72602	0.99256	0.332324	0	0.868126	0.412114	0	0	0.855382	0	0.917795	1.17569	0.692269	0.309632	0	0	0.152828	0.298859	0.162494	0	1.14633	0.393592	0.242483	0.158841	0	2.59986	0.248964	0	0.17764	0	0.230812	0.356513	0.357317	0.0927804
hsa-miR-4745-5p	9.18972	0.973542	1.9848	3.34276	1.33025	5.98899	1.89771	3.19321	1.54993	1.62172	5.9698	0.809985	4.76072	1.01882	2.8202	4.48766	0.794048	0.664648	0.882943	0.744108	3.55448	0.609457	0.516001	1.09978	1.18465	1.37669	1.37164	0.230756	0.722474	3.26501	1.40313	0.916966	1.86787	0.162494	0.720663	1.14633	1.51814	0.606208	0.476524	0.796916	19.499	1.24482	0.422621	0.62174	0.51902	1.84649	0.713025	0.952845	1.29892
hsa-miR-1292-3p	13.7846	0.811285	6.54984	3.91348	2.28042	3.65994	5.69312	13.5331	1.88205	0.695023	32.218	2.26796	3.3118	1.01882	6.53773	5.86848	0.595536	6.97881	0.706354	2.48036	22.6663	0.243783	1.032	4.7657	0.710791	0.917795	4.50683	0.846106	0.412842	2.72084	1.71494	2.7509	0.523003	0.731224	0.288265	5.0766	1.68682	0.969933	0.953047	0.531277	26.6486	3.85895	0.362247	0.97702	3.11412	1.61568	0.713025	1.78658	1.76283
hsa-miR-4713-5p	0.689229	0	0.0992401	1.22296	0.950176	0	0	1.52057	0.774963	0	0.663311	0.323994	0.620963	0.436636	0.512763	0.345205	0.198512	0.664648	0.176589	0.124018	0.669685	0.487565	0.516001	0.48879	0.23693	0.458897	0.391898	0.153837	0.206421	0	0	0.152828	0.149429	0	0.432398	0.163761	0.112455	0.121242	0.158841	0.265639	3.57481	0.995858	0.120749	0.08882	0	0.461623	0.178256	0	0.185561
hsa-miR-4490	0.459486	0.324514	0.4962	0.896838	0.760141	2.32905	0	0.760287	0.885672	0.231674	0.473793	0.971982	0.620963	0.29109	1.66648	3.45205	0.397024	1.99394	0.176589	0.248036	1.39089	0.121891	0	0.733185	0	0	0.783796	0.846106	0.928895	0	0.779517	0.305655	0.149429	0.243741	0.576531	0.655045	0.393592	0	0.476524	0.265639	11.0494	0.871376	0.120749	0.62174	1.03804	0.230812	0.534769	0.357317	0.835023
hsa-miR-4650-3p	3.44615	1.29806	1.9848	10.7621	8.36155	5.98899	0	4.86584	6.64254	1.73756	2.17945	6.47988	4.34674	1.89209	15.8956	8.63012	6.15387	5.31719	5.12107	0.248036	8.08774	0.487565	2.064	10.0202	0.355395	6.19511	3.13518	3.84594	1.44495	16.8692	4.36529	1.98676	3.0633	1.3812	2.73852	6.38669	4.04837	0.363725	2.85914	1.85947	11.3744	4.73032	1.69048	4.70746	4.15216	1.15406	1.60431	9.40934	3.15453
hsa-miR-6747-5p	0.918972	0.486771	0.59544	1.71215	0.760141	0.665444	3.79541	3.64938	0	0.347512	2.08469	0.647988	1.6559	1.74654	3.20477	1.38082	0.794048	2.32627	0.529766	0.372054	0.824228	0.365674	0.774002	0.855382	0.118465	1.14724	0.195949	0.61535	0.516053	1.08834	0.623614	0.611311	0.523003	0.162494	0.576531	1.63761	0.337364	0	0.635365	1.06255	7.79959	1.24482	0.301872	0.17764	1.03804	0.461623	0.178256	0.119106	0.649462
hsa-miR-7158-3p	0.459486	0	0.0992401	0.815308	0.190035	0.665444	1.89771	0.760287	0.332127	0	0.284276	0.161997	0	0.29109	0.640954	0.69041	0.198512	0.332324	0.176589	0.124018	0.669685	0	0.516001	0.244395	0	0.229449	0.391898	0.153837	0.516053	0	0.155903	0.152828	0.149429	0	0	0.655045	0.22491	0	0.317682	0	4.54976	0.497929	0	0.08882	1.03804	0	0	0.595528	0.278341
hsa-miR-6511a-5p	1.6082	0.649028	0.79392	2.28286	0.950176	1.66361	1.89771	2.28086	0.553545	0.463349	2.65324	0.647988	1.44891	0.727726	0.897335	3.45205	0.794048	1.3293	0.882943	0.248036	1.803	0	0.516001	0.733185	0.23693	0	0.979745	0.461512	0.309632	0	0.779517	0.458483	0.298859	0.0812471	0.288265	0.818807	0.393592	0.121242	0.158841	0.531277	39.9729	0.995858	0.301872	0.17764	2.07608	1.38487	0.534769	0.714634	0.649462
hsa-miR-320c	39.7455	0.162257	5.06124	1.79368	0.760141	2.66178	3.79541	2.58498	1.66064	3.1276	12.4134	1.61997	1.44891	1.30991	7.17868	1.03561	0.595536	4.98486	1.94247	1.3642	7.62411	0.243783	1.548	3.78812	0.710791	2.52394	0.783796	0.692269	1.03211	6.53002	1.55903	0.916966	1.12072	7.23099	1.44133	2.29266	1.34946	0.242483	1.42957	0.265639	5.19973	0.497929	0.181123	0.8882	2.07608	1.84649	1.96082	0.952845	0.742243
hsa-miR-3154	6.89229	0.486771	2.38176	4.07654	2.66049	1.66361	1.89771	3.80144	3.43198	1.27421	18.857	2.75395	3.72578	1.30991	5.64039	4.83287	2.58065	3.32324	0.882943	0.496072	8.55137	0.731348	0.258001	1.58857	0.710791	0.229449	0.979745	1.07686	0.619264	5.44168	1.55903	2.7509	0.896576	0.406235	0.864796	3.76651	0.843411	0.848691	0.476524	1.59383	50.3723	2.98757	0.54337	0.97702	5.70922	1.61568	0.356513	1.78658	0.463902
hsa-miR-3944-3p	1.37846	0.973542	1.29012	0.978369	1.52028	0.998166	0	2.28086	0.774963	1.73756	0.852828	0.809985	1.24193	1.01882	0.384572	0.69041	0.794048	0.664648	0.353177	0.62009	0.824228	0.365674	1.032	0.48879	0.710791	0	1.76354	0.384594	0.412842	1.6325	1.71494	0.458483	0.597717	0.243741	1.44133	0.491284	0.843411	0.72745	0.635365	0.796916	6.49966	0.995858	0.845242	0.71056	0	0.230812	0.713025	1.54837	0.278341
hsa-miR-4514	0.459486	0	0.19848	0.489185	0.190035	0	0	1.21646	0.332127	0	0.189517	0	0.206988	0.29109	0.256381	0.345205	0.198512	0.332324	0.176589	0.124018	0.154543	0.487565	0.516001	0.733185	0	0	0	0.153837	0.619264	0	0.311807	0.152828	0.149429	0.0812471	0.288265	0.327523	0.112455	0	0.158841	0	1.62491	0	0.120749	0.26646	0	0	0.534769	0.119106	0
hsa-miR-6870-3p	1.83794	0.649028	0.39696	1.38602	0.190035	0.332722	1.89771	2.43292	0.553545	0.695023	0.947587	0	0.827951	1.45545	0.640954	1.72602	0.794048	0.996972	0.529766	0.248036	0.978771	0.121891	0	0.855382	0	0.229449	0.587847	0.307675	0.206421	1.08834	1.40313	0.458483	0.149429	0	0.432398	0.491284	0.22491	0	0.158841	0.531277	7.14962	0.497929	0	0.26646	0	0.692435	0.178256	0.357317	0.371121
hsa-miR-519a-3p	0	0	0.0992401	0.163062	0.190035	0	0	0.152057	0	0	0.379035	0	0	0	0	0	0	0	0.176589	0	0.206057	0	0	0	0	0	0	0.153837	0	0	0	0	0	0	0	0	0	0	0	0	0.324983	0	0.0603744	0	0	0	0	0	0.0927804
hsa-miR-6808-5p	0.689229	0.324514	0.0992401	0.896838	0.190035	0.665444	0	2.28086	0.442836	0.695023	1.80042	0	0.620963	0.436636	0.256381	1.03561	0.198512	0.332324	0.353177	0.248036	0.669685	0.243783	0	0.48879	0	0.229449	0.195949	0.0769187	0.206421	0.544168	0.155903	0.764139	0.224144	0	0.144133	0.327523	0.393592	0	0.158841	0.265639	4.22478	0.248964	0.120749	0.17764	0.51902	0	0.356513	0.238211	0.185561
hsa-miR-6831-3p	0	0	0.0992401	0.652246	0.190035	0	0	1.67263	0.221418	0.115837	0.568552	0	0.206988	0.29109	0.256381	0.345205	0	0	0	0.124018	0.309086	0	0.258001	0	0	0.229449	0.391898	0.153837	0.309632	0	0.311807	0.305655	0.0747147	0	0.288265	0.655045	0.168682	0	0.158841	0.265639	1.9499	0	0	0	0	0	0	0	0
hsa-miR-6763-3p	5.97332	0.973542	4.16808	3.66888	1.71032	7.6526	11.3862	17.0304	2.65702	1.73756	9.28635	1.45797	6.41662	2.76536	4.1021	7.2493	1.19107	2.32627	2.11906	1.24018	5.56354	0.365674	3.61201	5.49888	1.77698	4.58897	9.2096	2.4614	2.68348	2.17667	24.9445	1.37545	1.19543	0.568729	2.73852	4.2578	1.40568	0.969933	3.49451	1.06255	19.499	8.58927	1.14711	0.8882	0.51902	0.923246	3.38687	1.07195	1.76283
hsa-miR-331-5p	10.7979	3.89417	12.2065	2.93511	6.27116	13.3089	1.89771	5.16995	1.32851	3.47512	5.9698	3.56393	8.07252	7.42281	6.79411	11.0466	3.77173	1.99394	7.41672	4.71268	3.39994	2.68161	5.67601	5.62108	7.70023	8.26015	7.05416	3.46134	5.77979	7.07419	4.36529	4.27918	3.66102	1.94993	7.78316	4.74908	4.1046	4.97091	5.55944	5.84405	4.22478	5.47722	3.19984	4.52982	16.0896	4.38542	3.92164	7.74186	4.2679
hsa-miR-219a-5p	0.918972	0	0.4962	1.38602	1.52028	0.665444	1.89771	0.912345	0.774963	0.347512	0.852828	0.161997	1.24193	0.727726	0.769144	4.48766	0.397024	0.664648	1.05953	0.248036	0.566657	0.121891	1.032	0.366592	0.23693	0.229449	1.37164	0.61535	0.825685	0	2.49445	0.458483	0.224144	0.0812471	0.576531	1.31009	0.449819	0.121242	0.635365	0.265639	0.974949	0.373447	0.482995	0.71056	0.51902	0.461623	0	0.357317	0.371121
hsa-miR-4479	4.13537	0.324514	0.79392	4.07654	0.950176	2.32905	1.89771	2.88909	0.553545	0.231674	2.46373	0.161997	1.03494	1.01882	2.17924	2.07123	0.397024	2.32627	1.41271	0	1.54543	0.731348	1.548	2.44395	0.355395	1.60614	0.783796	0.384594	0.412842	2.17667	0.155903	0.152828	0.523003	0.0812471	0.288265	1.80137	0.730956	0.72745	0.635365	1.06255	6.49966	0.995858	0.664119	0.53292	1.03804	0.923246	1.24779	0.952845	0.185561
hsa-miR-6730-3p	1.83794	0.162257	0.59544	0.815308	0.190035	0.332722	0	2.88909	0.442836	0.347512	2.46373	0.161997	0.620963	0	1.53829	0.345205	0.595536	0.996972	0.353177	0.496072	1.59694	0.121891	0	1.58857	0	0.229449	0.195949	0.153837	0.412842	0.544168	0.311807	0.305655	0.298859	0.162494	0.144133	0.491284	0.843411	0.121242	0.158841	0	7.14962	0.746893	0.0603744	0	0	0.461623	0.178256	0.119106	0.278341
hsa-miR-6769b-3p	1.37846	0.649028	0.29772	1.79368	0.570106	1.33089	0	3.04115	0.442836	0.347512	1.42138	0.161997	0.413975	0.582181	0.640954	2.07123	0	0.664648	1.05953	0.124018	1.64846	0.121891	0.258001	0.366592	0.23693	0.688346	1.17569	0.384594	0.412842	1.6325	0.46771	0.152828	0.821861	0.243741	0.144133	0.655045	0.787183	0.242483	0.317682	0.796916	7.14962	0.373447	0.422621	0.26646	0.51902	0.461623	0.178256	0.238211	0.278341
hsa-miR-1207-5p	2.75692	0.811285	1.19088	1.14143	0.570106	1.66361	0	3.04115	0.774963	0.695023	4.07462	0.323994	0.620963	0.582181	1.28191	2.07123	0.794048	2.32627	1.05953	0.372054	1.39089	0.243783	1.29	0.977579	0	0.917795	0.783796	0.692269	0.722474	2.72084	0.779517	1.06979	0.672432	0.243741	1.29719	1.63761	0.562274	0	0.635365	2.12511	4.22478	1.3693	0.181123	0.26646	1.03804	0.692435	1.06954	0.595528	1.11336
hsa-miR-9851-3p	0.689229	0.162257	0.0992401	1.30449	0	0.332722	0	0.760287	0.221418	0.231674	1.32662	0	0.206988	0.29109	0.128191	0.345205	0	0	0.176589	0.248036	0.309086	0	0	0.122197	0	0.458897	0.391898	0.0769187	0	0	0.623614	0	0.149429	0.0812471	0.288265	0.163761	0.0562274	0	0.158841	0	3.57481	0	0.120749	0	0.51902	0	0	0.119106	0
hsa-miR-141-5p	7.81126	11.8448	1.78632	6.84858	2.85053	20.296	5.69312	8.81933	5.75687	2.89593	3.50607	4.85991	8.27951	23.2872	5.5122	2.41643	5.95536	3.98789	71.5184	2.85241	2.93631	2.55972	4.38601	25.4171	7.4633	2.52394	28.8045	69.3038	19.3004	3.80918	4.5212	1.68111	5.30474	9.18092	2.59439	3.93027	5.39783	3.87973	1.58841	3.71894	11.0494	0.995858	1.08674	1.24348	0.51902	0.692435	1.42605	8.33739	45.4624
hsa-miR-338-5p	4.59486	1.62257	3.07644	4.07654	2.85053	4.65811	3.79541	2.88909	2.76773	2.20091	3.79035	3.88793	1.24193	2.32872	2.30743	2.07123	2.38214	4.32021	3.17859	1.61223	5.56354	1.4627	2.83801	2.56615	1.06619	2.75338	2.15544	2.76907	9.49537	2.72084	1.71494	0.458483	2.16673	5.28106	2.01786	1.14633	1.12455	1.57614	1.90609	1.06255	4.87474	1.61827	1.44899	2.39814	1.55706	2.0773	0.713025	0.238211	1.11336
hsa-miR-1261	4.59486	3.56965	14.6875	18.9967	37.627	27.9486	9.48853	25.6977	24.5774	7.06607	19.8046	7.12787	41.3975	20.2308	14.101	63.8629	7.74196	18.2778	44.6769	2.60438	10.6635	3.41296	12.384	24.6839	3.31702	15.832	15.6759	11.7686	9.80501	35.9151	35.546	19.7148	8.89104	0.974965	27.8176	56.4977	10.9081	1.57614	11.9131	25.767	18.849	28.2575	3.32059	15.9876	14.0135	5.53948	5.16943	17.3894	19.4839
hsa-miR-618	3.44615	1.29806	1.58784	3.09817	0.570106	1.66361	0	4.56172	2.76773	0.695023	6.63311	1.29598	1.44891	1.16436	3.07658	2.07123	0.595536	2.99092	1.41271	0.496072	4.27568	0	0.774002	1.71076	0.355395	0.917795	0.587847	0.307675	0.722474	1.6325	1.40313	0.611311	0.821861	1.62494	1.29719	1.96514	0.674729	1.4549	0.476524	0.796916	30.5484	1.49379	0.664119	0.79938	0.51902	1.15406	1.06954	1.31016	0.835023
hsa-miR-6753-3p	5.51383	0.649028	0.893161	3.09817	1.33025	0.332722	0	5.77818	0.885672	0.115837	1.1371	0.323994	1.24193	0.727726	2.30743	3.10684	0.397024	2.32627	0.882943	0.868126	4.06963	0.731348	1.032	2.56615	1.06619	1.60614	0.195949	0.846106	0.722474	1.08834	1.40313	0.611311	0.597717	0.731224	1.00893	1.14633	0.449819	0.363725	0.953047	1.06255	7.47461	1.74275	0.422621	0.26646	1.03804	1.61568	0.356513	0.238211	0.835023
hsa-miR-26b-3p	28.0287	16.388	26.1001	13.4526	12.9224	52.9028	15.1816	41.0555	9.18885	19.1131	19.8046	11.3398	28.9783	20.9585	13.9728	35.5561	15.2854	16.2839	15.5398	20.587	12.7755	5.97268	15.48	11.3644	5.21247	20.4209	16.8516	7.53804	16.9265	22.3109	28.8421	4.89049	15.2418	6.98725	15.7105	18.505	15.0689	9.82057	14.7722	17.7978	19.174	8.46479	6.82231	13.1454	16.6086	10.6173	20.856	6.4317	12.1542
hsa-miR-375-5p	2.98666	0.324514	0.4962	0.896838	0.190035	1.33089	0	3.19321	0.110709	0.115837	2.55848	0	0.620963	0.436636	0.897335	0	0	0	0.353177	0	1.803	0.121891	0.258001	0.48879	0	0.458897	0.587847	0.230756	0.206421	0	0.311807	0.458483	0.0747147	0.162494	0.144133	0.818807	0.112455	0.242483	0.158841	0.265639	9.09952	0.497929	0.0603744	0.35528	0	0	0.178256	0.119106	0.278341
hsa-miR-5193	1.6082	0.649028	0.59544	1.30449	0.950176	0.998166	3.79541	1.52057	0.774963	0.347512	0.947587	0.323994	1.44891	0.873271	1.4101	0.69041	0.198512	0.664648	0	0.496072	1.4424	0.365674	0.258001	0.610987	0.118465	0.458897	1.56759	0.384594	0.412842	2.17667	1.09132	0.611311	0.298859	0.324988	0.864796	1.80137	0.618501	0.848691	0.794206	0.796916	6.82464	1.24482	0.0603744	0.35528	1.03804	0.230812	0.713025	0.476422	0.742243
hsa-miR-942-3p	61.8009	34.2362	25.207	5.05491	4.56085	42.9211	24.6702	4.71378	2.87843	6.8344	8.33877	7.12787	24.0106	5.09408	8.84516	100.109	4.76429	5.64951	12.1846	12.0297	6.64534	11.3359	9.80402	4.15471	17.8882	2.98283	6.46632	4.23053	10.6307	8.16252	3.27397	11.7677	16.4372	2.92489	6.91837	6.71422	12.7636	12.6091	8.89511	3.71894	12.9993	11.8258	13.8257	5.59566	3.63314	10.6173	4.45641	8.69471	3.43287
hsa-miR-6815-3p	1.83794	0.162257	0.19848	1.95674	0	0.332722	0	1.21646	0.332127	0.231674	0.189517	0.485991	0.827951	0.29109	0.640954	1.03561	0	0	0.353177	0.372054	1.39089	0.121891	0.258001	0.48879	0	0.458897	0.391898	0	0.619264	0.544168	1.71494	0.305655	0.149429	0	0.432398	0.163761	0.112455	0.242483	0.158841	0.531277	4.54976	0.248964	0.120749	0.17764	0.51902	0.230812	0.178256	0.238211	0.0927804
hsa-miR-296-3p	3.90563	0.649028	7.64148	4.2396	4.75088	6.98716	24.6702	8.05905	2.87843	3.59095	11.5606	2.91595	9.93541	6.25844	2.69201	8.97533	2.97768	10.302	3.35518	2.97643	1.90603	6.58213	3.09601	2.44395	7.58177	4.81842	8.62176	4.38437	3.40595	8.16252	6.70385	3.82069	6.1266	2.19367	5.62117	4.2578	3.93592	2.06111	4.92408	3.71894	7.79959	0.622411	4.52808	6.2174	10.8994	9.00165	6.77374	5.47886	2.22673
hsa-miR-4672	6.66255	0.324514	0.19848	2.1198	1.33025	2.66178	0	3.80144	0.664254	0.347512	0.379035	0.485991	0.413975	0.582181	1.02553	1.38082	0.198512	0.996972	0.529766	0.124018	0.7212	0.121891	0.516001	1.46637	0.118465	0.458897	0.587847	0.538431	0.516053	2.17667	0.779517	0.611311	0.298859	0.324988	0.432398	0.163761	0.562274	0.363725	0.317682	1.59383	12.9993	0.746893	0.0603744	0.26646	0.51902	0	0.534769	0.714634	0.463902
hsa-miR-409-3p	5.51383	1.46031	0.39696	7.01165	3.04056	4.99083	5.69312	5.93024	6.64254	8.91947	4.16938	12.3118	2.27687	6.25844	1.4101	3.79725	13.6973	1.3293	6.35719	4.58866	3.65751	1.09702	7.99802	5.49888	0.23693	8.4896	10.3853	9.76868	6.8119	4.89751	2.33855	1.52828	2.0173	2.27492	3.60332	2.1289	4.83556	2.42483	3.81219	8.50044	7.47461	2.48964	0.724493	1.95404	15.0516	0.692435	2.49559	1.42927	6.77297
hsa-miR-8072	8.73024	0.486771	1.4886	4.15807	5.51102	4.65811	1.89771	2.73703	3.76411	1.04253	8.14925	5.1839	2.27687	3.78418	5.64039	2.07123	2.77917	3.32324	3.35518	1.3642	5.66657	0.243783	1.548	5.49888	1.30312	0.917795	1.95949	1.84605	3.50916	4.89751	2.65036	3.20938	1.27015	1.05621	1.15306	4.58532	1.8555	0.363725	1.74725	1.06255	23.0738	4.60584	0.301872	1.59876	4.15216	1.84649	0.713025	3.81138	2.13395
hsa-miR-4638-3p	0.459486	1.1358	1.09164	1.71215	0.950176	3.65994	0	2.73703	0.110709	1.62172	1.32662	0.647988	3.3118	2.61981	1.66648	0.69041	1.98512	2.32627	0.706354	1.61223	0.978771	0.731348	3.09601	1.22197	0.118465	1.37669	2.15544	0.384594	2.06421	2.72084	2.02674	0.458483	1.86787	0	0.720663	0.655045	1.12455	1.33366	0.476524	1.32819	4.22478	1.99172	0.301872	0.8882	0.51902	1.61568	0.891282	0.476422	0.556682
hsa-miR-641	0.229743	0.324514	0.69468	0.733777	1.14021	1.66361	1.89771	0.760287	0.221418	0.463349	1.1371	0.647988	0.413975	0.582181	0.897335	1.72602	0.794048	0.664648	0.353177	0	0.257571	0.365674	1.032	0.733185	1.54005	0.458897	0.783796	0.846106	0.103211	0.544168	0.779517	3.66787	0.298859	0.324988	0.576531	1.14633	1.01209	0.72745	0.317682	0.531277	2.92485	0.497929	0.603744	1.3323	0	0.461623	0.356513	1.19106	0.649462
hsa-miR-3944-5p	6.43281	0.324514	1.09164	3.42429	0.760141	0.332722	0	5.93024	0.996381	0.115837	14.4981	0.161997	0.827951	0.582181	2.56381	0.69041	0.794048	1.3293	1.23612	1.3642	5.97565	0	0	2.32175	0	1.37669	0.979745	0.153837	0.516053	2.17667	0.46771	1.37545	1.04601	0.162494	0	1.31009	1.237	0	0.317682	0.265639	35.0982	0.622411	0.120749	0.26646	0.51902	1.84649	1.06954	0.357317	0.463902
hsa-miR-5195-5p	0.459486	0.486771	0.4962	2.20133	0.380071	0.998166	0	1.21646	0.110709	0.347512	0.284276	0.485991	1.03494	0.145545	0.769144	2.07123	0.198512	1.66162	0.706354	0.124018	0.875743	0.243783	0	0.610987	0.23693	0.458897	0.783796	0.461512	0.412842	0	0.93542	0.152828	0.0747147	0.0812471	0.288265	2.45642	0.337364	0.242483	0.158841	0	1.9499	0.622411	0.241498	0.97702	0.51902	0.230812	0.178256	0.595528	0.278341
hsa-miR-6814-5p	0.229743	0	0.29772	0.407654	0.190035	0	0	0.912345	0.332127	0.347512	0.75807	0	0.413975	0	0.769144	0.345205	0.198512	0.332324	0	0	0.412114	0	0	0	0	0	0	0.307675	0.103211	0	0.311807	0	0	0	0.288265	0	0.168682	0	0.317682	0	3.57481	0.373447	0	0	0	0.461623	0.178256	0.238211	0.185561
hsa-miR-1298-3p	0.689229	0.324514	0	1.30449	0.380071	0.665444	0	2.88909	0.110709	0.115837	0.568552	0	0.206988	0.436636	0.897335	1.03561	0.595536	0.996972	0.529766	0	1.0818	0.243783	0	0.610987	0	0.229449	0.783796	0.384594	0.309632	1.6325	0.155903	0	0.373573	0.243741	0.144133	0.982568	0.281137	0.121242	0.317682	0.796916	11.3744	0.248964	0.120749	0.17764	0.51902	0	0.178256	0.238211	0.278341
hsa-miR-6805-3p	6.20306	0.649028	2.58024	5.70715	5.70106	12.3107	9.48853	10.644	5.64616	1.50588	8.7178	3.23994	8.27951	3.49309	8.3324	9.32053	3.3747	7.31113	5.12107	2.85241	15.2482	1.21891	2.32201	8.55382	1.89544	4.35952	4.70278	3.99977	3.61237	11.9717	6.39204	1.52828	2.5403	1.29995	3.60332	4.42156	2.75514	0.72745	1.27073	3.4533	38.023	6.47308	0.845242	2.75342	7.7853	4.15461	3.20861	4.88333	4.17512
hsa-miR-623	2.52717	0.324514	0.39696	1.79368	0.380071	1.33089	0	4.40967	0.774963	0.695023	0.852828	0	0.413975	0.145545	0.512763	0.69041	0.198512	1.99394	0.353177	0.744108	1.33937	0.243783	1.032	0.48879	0.23693	0.688346	0.979745	0.61535	0.412842	1.08834	0.311807	0	0.597717	0.0812471	0.576531	0.818807	0.618501	0.242483	0.317682	0.265639	12.6743	0.497929	0.181123	0.08882	1.55706	0.461623	0.713025	0.119106	0.278341
hsa-miR-4717-3p	9.18972	1.46031	4.76352	6.03328	1.33025	8.31805	1.89771	5.47407	2.21418	1.50588	1.98993	0.809985	1.44891	38.2784	5.64039	6.55889	1.5881	3.98789	2.82542	0.744108	9.89074	0.365674	0.258001	5.49888	1.65851	6.65401	0.587847	3.61518	4.12842	5.44168	3.74168	1.68111	1.34486	0.974965	3.31505	1.96514	1.96796	0.606208	1.11189	0.265639	79.6208	0.373447	0.482995	0.53292	5.70922	1.38487	1.78256	0.833739	6.95853
hsa-miR-10226	4.36512	0.973542	0.992401	7.09318	2.47046	2.66178	0	7.90699	1.2178	1.50588	2.55848	0.647988	2.06988	1.601	2.43562	2.07123	0.794048	1.99394	2.82542	0.744108	4.01811	0.731348	1.548	3.17713	0.592326	2.75338	1.56759	1.07686	1.23853	2.72084	2.49445	1.22262	2.09201	0.324988	1.58546	0.655045	1.79928	0.363725	1.27073	1.85947	26.6486	1.86723	0.54337	1.06584	1.03804	0.923246	0.713025	0.833739	2.13395
hsa-miR-888-5p	2.29743	0.649028	2.28252	1.0599	4.75088	5.32355	1.89771	3.95349	2.98914	1.39005	2.36897	4.85991	11.3843	3.63863	4.23029	8.63012	3.3747	6.31416	1.94247	2.35634	2.67874	1.3408	2.83801	7.33185	0.947721	4.13008	1.56759	4.23053	5.98621	13.6042	0.311807	1.06979	1.94258	0.731224	2.88265	3.43899	0.899638	0.484967	3.49451	0.796916	9.74949	9.33617	0.845242	2.93106	0	2.30812	2.49559	3.93049	0.742243
hsa-miR-5691	1.37846	0.162257	0	1.63062	0.760141	0.998166	1.89771	2.43292	0.110709	0.579186	0.947587	0	0	0.873271	0.769144	1.72602	0.397024	2.65859	0.706354	0.248036	1.33937	0.121891	0.516001	1.09978	0	1.14724	0.391898	0.538431	0	1.6325	0.623614	0.305655	0.896576	0.0812471	0.576531	0.491284	0.843411	0.363725	0.476524	0.531277	17.2241	0.497929	0.181123	0.71056	1.03804	0.461623	1.06954	0.238211	0.742243
hsa-miR-16-2-3p	11.2574	20.6066	38.6044	5.95175	23.9444	61.8863	41.7495	7.29876	13.7279	24.0941	18.1937	13.4457	56.0937	22.9961	12.5627	39.0081	10.7196	28.2475	19.9545	17.1145	7.9332	21.4529	29.9281	13.3195	10.3065	16.0614	23.9058	11.7686	26.5251	20.6784	22.1383	8.71118	19.3511	6.49977	39.7806	18.1775	14.0568	14.4278	35.1039	19.6573	18.849	25.2699	17.086	19.5404	7.26628	10.8481	13.904	25.3695	20.1333
hsa-miR-4633-5p	0.459486	0.649028	2.08404	2.93511	3.2306	2.66178	9.48853	6.53847	3.54269	1.04253	2.46373	1.61997	4.76072	1.30991	1.4101	12.7726	2.77917	3.98789	3.88495	1.3642	2.47268	0.243783	5.16001	6.10987	0.710791	3.21228	1.95949	1.69221	1.44495	7.07419	2.33855	0.764139	2.31615	0.162494	2.45025	7.04174	1.34946	0.606208	2.85914	4.7815	2.92485	22.6558	0.54337	1.95404	7.26628	3.69298	2.13908	3.57317	2.50507
hsa-miR-6768-3p	1.14872	0.162257	0.19848	0.733777	0.380071	2.32905	1.89771	3.04115	0.553545	0.810861	0.189517	2.42995	0.620963	1.16436	0.640954	1.03561	0.198512	0.664648	0.882943	0	0.7212	0.121891	0.774002	0.366592	0	0.917795	0.391898	0.384594	0	0	0.46771	0.305655	0	0	0.432398	0.982568	0.562274	0.121242	0.158841	1.06255	8.77454	0.622411	0.422621	0.26646	0	0	0	0.119106	0.463902
hsa-miR-4652-3p	15.163	0	22.4283	2.36439	1.52028	0.665444	15.1816	6.38641	2.4356	2.54842	21.6997	0	4.96771	0.873271	11.7935	3.79725	0.99256	1.3293	0.176589	1.86027	39.6145	0.121891	0.258001	0.977579	0.47386	2.29449	2.93923	1.46146	6.19264	7.61836	1.24723	0.611311	0.971291	7.23099	1.00893	4.91284	1.06832	0.121242	1.42957	0	360.406	1.49379	0.664119	0.8882	2.07608	4.38542	1.96082	1.07195	0.927804
hsa-miR-1277-5p	0.229743	0.973542	0.79392	0.326123	0.760141	0.665444	5.69312	1.0644	0.996381	0.463349	0.852828	1.13398	2.27687	2.61981	0.640954	0.69041	0.595536	1.3293	1.05953	0.496072	0.309086	0.609457	1.29	0.122197	0.118465	1.83559	0.587847	0.61535	0.412842	1.6325	1.09132	0.611311	0.224144	0.0812471	0.864796	1.31009	0.506047	0.484967	0.794206	1.85947	1.62491	1.3693	0.362247	0.71056	0.51902	0.461623	0.356513	0.595528	1.20614
hsa-miR-1225-5p	12.1764	0.162257	1.78632	7.58236	0.380071	1.33089	0	9.42756	0.664254	0.695023	7.95973	0.485991	1.44891	0.582181	6.40954	1.72602	0.198512	2.32627	1.23612	1.61223	4.43023	0.121891	0.258001	1.34417	0.118465	0.917795	0.783796	0.384594	0.516053	4.35335	1.40313	0.305655	0.747147	0.162494	0.144133	2.1289	0.787183	0.484967	0.158841	0.265639	31.5233	0.622411	0.0603744	0.35528	0	2.76974	0.713025	0.238211	0.835023
hsa-miR-4732-3p	1.6082	0	0.0992401	1.22296	0.570106	1.33089	0	8.66728	3.09985	1.27421	0.473793	0.809985	1.03494	0.145545	7.30687	0.69041	0.99256	0	0.706354	0.372054	1.33937	0.121891	2.064	0.48879	0.118465	0.458897	1.56759	1.69221	2.78669	1.6325	0.779517	0.764139	0.298859	0.487482	0.576531	0	0.730956	0.121242	1.27073	1.06255	5.19973	0.746893	0	0.17764	1.55706	0.230812	0.178256	0.238211	0.278341
hsa-miR-12129	0.918972	0	0.0992401	0.733777	0.570106	0.332722	0	1.82469	0.221418	0.115837	0.0947587	0	0.413975	0	0.512763	1.38082	0.397024	0.996972	0.529766	0	0.7212	0	0	0.610987	0	0.229449	0.391898	0.384594	0.412842	0.544168	0.46771	0.152828	0.0747147	0	0.432398	0.163761	0.112455	0	0	0.265639	3.57481	0.373447	0.0603744	0.17764	0.51902	0	0	0	0.463902
hsa-miR-4474-3p	1.37846	0.162257	0.59544	1.0599	0.380071	0.998166	0	2.43292	0.110709	0.231674	1.1371	0	0.827951	0.145545	1.66648	1.72602	0.198512	1.3293	0.353177	0.248036	0.7212	0.365674	0	0.855382	0.23693	0.917795	0.587847	0.692269	0.516053	0.544168	1.24723	0	0.224144	0.406235	0.288265	0.655045	0.337364	0.242483	0.317682	0	8.77454	0.497929	0.241498	0.4441	0	0.230812	0.356513	0.238211	0.278341
hsa-miR-6748-3p	4.13537	1.46031	2.87796	5.87022	6.27116	5.65627	0	7.1467	5.64616	1.15837	15.9195	3.72593	4.34674	1.601	7.05049	5.86848	3.57321	5.98183	3.00201	1.73625	9.78771	0.975131	2.83801	4.7657	0.710791	3.21228	0.783796	1.76913	1.03211	4.35335	2.33855	5.04332	2.76444	0.812471	1.87372	5.24036	1.40568	1.33366	2.54146	3.4533	8.44956	6.09963	0.905616	2.13168	6.22824	1.38487	1.78256	4.04959	3.43287
hsa-miR-659-5p	1.83794	2.75837	2.87796	1.79368	3.61067	1.99633	0	2.88909	1.54993	1.39005	2.08469	1.94396	3.10482	1.45545	1.79467	2.07123	1.19107	2.32627	2.64883	1.48822	1.18483	2.55972	1.032	3.78812	1.54005	0.917795	1.56759	1.53837	1.34174	1.6325	1.40313	0.458483	2.09201	0.406235	2.16199	2.78394	1.12455	1.33366	1.11189	1.32819	5.19973	2.1162	1.63011	2.04286	0	2.53893	1.42605	1.31016	0.742243
hsa-miR-610	0	0	0.0992401	0.570715	0	0.332722	0	1.0644	0.442836	0.231674	1.51614	0.323994	0.206988	0	0.512763	0	0	0.332324	0	0	0.3606	0	0	0	0.118465	0	0.195949	0.153837	0	0	0	0.152828	0.0747147	0.0812471	0	0.163761	0.168682	0	0	0	2.59986	0.124482	0	0.08882	0	0	0	0.357317	0.0927804
hsa-miR-3168	0	1.29806	1.29012	1.14143	2.47046	0.998166	0	1.67263	0.664254	0.695023	0.189517	5.99389	0.413975	4.07527	0.640954	0.345205	1.5881	0.332324	1.05953	0.124018	0.566657	1.58459	0.516001	0.366592	0.23693	2.06504	5.29062	0.923025	1.85779	0.544168	3.42987	0	0.149429	0.162494	1.29719	1.63761	0.168682	0.242483	2.06494	21.2511	5.84969	1.49379	0	0.4441	3.63314	0	0.891282	0.595528	1.20614
hsa-miR-200a-3p	1.14872	1.29806	1.4886	0.570715	1.33025	14.9725	0	1.21646	0.885672	0.579186	0.379035	0.485991	2.48385	3.20199	1.28191	2.76164	0	0.664648	7.7699	0.496072	0.618171	0	0.258001	5.13229	0.355395	0.458897	2.93923	11.8455	1.44495	0.544168	1.71494	0.611311	0.448288	1.21871	0	1.31009	0.337364	0.484967	0.317682	0	1.9499	0.746893	0.422621	0.08882	1.55706	0	1.42605	0.595528	7.14409
hsa-miR-7703	5.97332	1.46031	1.19088	4.97338	1.71032	2.66178	3.79541	7.90699	1.10709	0.579186	1.80042	0.485991	1.6559	1.01882	3.20477	2.76164	0.99256	1.3293	3.53177	0.496072	2.5242	0.731348	1.032	3.54373	0.592326	1.83559	1.56759	0.923025	0.928895	2.72084	1.71494	1.22262	1.41958	0.406235	1.72959	1.63761	1.46191	0	0.476524	1.06255	21.4489	1.61827	0.241498	0.35528	1.55706	0.923246	0.178256	0.357317	1.29892
hsa-miR-941	26.6502	48.0281	47.3375	18.0183	15.5829	32.274	49.3404	23.2648	31.6628	25.6	56.8552	25.5955	111.152	11.207	30.5094	218.86	20.4467	15.9516	15.1866	10.5415	12.6725	20.3559	46.1821	13.3195	43.3582	16.0614	12.5407	12.8454	18.0619	27.2084	46.9269	23.8411	29.2881	18.6868	26.6645	139.688	21.1977	21.096	28.2737	22.048	15.2742	21.2865	16.6633	23.4485	46.7118	20.5422	13.904	44.9028	10.6697
hsa-miR-4756-5p	0	0.162257	0	0.570715	0	0	0	0.304115	0.110709	0	0.0947587	0.161997	0.206988	0.29109	0	0	0	0	0	0	0.206057	0	0	0.122197	0	0	0	0.0769187	0.103211	0.544168	0.155903	0	0	0	0	0.163761	0.0562274	0	0.158841	0.265639	3.24983	0.373447	0	0.08882	0.51902	0	0	0.119106	0
hsa-miR-149-3p	12.6359	1.29806	9.13009	3.26123	2.28042	4.65811	3.79541	8.66728	2.65702	1.15837	38.3773	0.485991	6.8306	1.16436	9.10154	9.32053	1.5881	1.66162	1.5893	1.73625	12.2604	0.121891	0.258001	3.54373	1.42158	1.83559	0.391898	1.2307	1.03211	5.44168	0.93542	0.458483	0.672432	0.731224	1.44133	3.93027	1.51814	0.484967	1.27073	2.92203	19.824	1.86723	0.362247	1.42112	5.1902	1.84649	0.713025	1.07195	1.48449
hsa-miR-4753-5p	5.05435	0.486771	1.29012	0.978369	0.950176	0.998166	0	4.71378	0.664254	1.27421	1.32662	0.647988	1.24193	0.873271	2.43562	2.41643	0.794048	1.66162	1.41271	0.372054	1.64846	0.243783	0.258001	1.22197	0.947721	0.688346	0.391898	0.61535	0.516053	1.08834	1.09132	0.764139	0.523003	0.162494	0.720663	0.982568	1.57437	0	0.158841	0.531277	9.74949	1.12034	0.120749	0.35528	0.51902	0	0	0.357317	0.835023
hsa-miR-574-5p	21.8256	5.67899	8.13768	8.4792	5.51102	16.6361	34.1587	18.7031	12.3994	14.0163	16.6775	17.0097	6.62361	15.8644	14.4856	12.7726	25.4095	10.6344	10.7719	12.0297	11.5907	2.55972	10.578	16.2523	11.0173	19.962	19.5949	6.53809	20.0229	8.16252	5.92433	2.59807	7.32204	6.82475	8.21556	5.56789	7.98429	3.75849	11.2777	9.03172	28.2735	12.4482	2.23385	5.86212	30.1032	6.92435	6.41723	2.85853	4.91736
hsa-miR-6128	0	0	0.0992401	0.489185	0.380071	0	0	0.304115	0.110709	0.231674	0.379035	0.323994	0	0.29109	0.769144	0	0.198512	0.332324	0.353177	0	0.618171	0	0	0.122197	0	0.229449	0.195949	0	0.103211	0	0.311807	0	0.0747147	0	0.144133	0.491284	0	0	0	0	3.89979	0	0.0603744	0.08882	1.03804	0.230812	0.178256	0.238211	0.0927804
hsa-miR-593-5p	0.229743	0.162257	0	1.14143	0.190035	0.332722	0	1.0644	0.442836	0.115837	2.17945	0.323994	0.620963	0.145545	0.897335	1.38082	0	0.664648	0.176589	0	0.618171	0.243783	0	0.366592	0.118465	0.688346	0.195949	0.230756	0.206421	0	0.46771	0.458483	0.0747147	0	0.144133	0.327523	0.337364	0	0	0.265639	12.3494	0.373447	0	0.08882	0	0	0.178256	0	0.185561
hsa-miR-5699-5p	0.689229	0.324514	0.0992401	1.0599	0.380071	0	0	1.21646	0.221418	0.115837	0.473793	0.647988	0	0.29109	0.512763	0	0.397024	0.664648	0	0	0.515143	0.243783	0.516001	0.366592	0.355395	0.229449	1.17569	0.307675	0.103211	0.544168	0.155903	0.458483	0.224144	0	0.432398	0.327523	0.674729	0.363725	0.158841	0.265639	6.49966	0.248964	0.241498	0.26646	0.51902	0	0.356513	0.357317	0.278341
hsa-miR-660-3p	0.229743	0.162257	0.0992401	0.489185	0.570106	0.998166	0	2.1288	0.221418	0.463349	0.379035	0.809985	0.206988	0.29109	0.512763	1.72602	0.397024	0	0.176589	0.124018	0.515143	0.121891	0.258001	0.733185	0	0.229449	0.391898	0.307675	0.516053	0	0.311807	0.152828	0.298859	0	0	0.163761	0.393592	0.606208	0	0	3.24983	0.124482	0	0.35528	0.51902	0.230812	0.356513	0.357317	0.371121
hsa-miR-5187-3p	11.7169	0.162257	3.07644	2.03827	0.760141	0.998166	5.69312	5.0179	0.774963	0.810861	2.08469	0	0.620963	0.29109	6.15315	3.79725	0.397024	2.99092	0.882943	0.496072	1.75149	0.365674	0.516001	0.610987	0	1.83559	0.587847	0.461512	0.412842	0.544168	1.55903	0.458483	0.672432	0.162494	0.432398	1.63761	0.337364	0.484967	0.476524	1.06255	6.17468	0.746893	1.08674	0.08882	0.51902	0.461623	0	0.595528	0.649462
hsa-miR-4798-5p	0.459486	0	0	0.244592	0.380071	0.332722	0	0.456172	0	0	0	0	0.206988	0.145545	0.128191	0.345205	0	0	0.353177	0	0.3606	0.121891	0	0.244395	0.118465	0	0	0	0	0	0	0	0.0747147	0	0	0.163761	0.0562274	0	0	0	3.57481	0.124482	0	0	0	0	0	0	0.0927804
hsa-miR-6850-3p	5.05435	0	0.39696	4.32113	0.380071	1.33089	0	1.82469	0.332127	0.231674	2.17945	0	0.413975	0.436636	1.92286	0.69041	0	0	0	0.372054	1.28786	0.121891	0	0.610987	0	0.688346	0.195949	0.538431	0.309632	0	0.46771	0.152828	0.298859	0	0.288265	0.327523	0.22491	0	0.635365	0.265639	8.12457	0.373447	0	0.08882	1.03804	0	0.534769	0.595528	0
hsa-miR-668-3p	0.689229	0	0.29772	1.46755	0.760141	0.332722	0	1.97675	0.553545	0.347512	3.12704	0	0.827951	0	1.4101	0.345205	0.397024	0.996972	1.05953	0.124018	1.13331	0	0.258001	0.855382	0.47386	0.229449	0.391898	0.461512	0.516053	0	0.779517	0.458483	0.821861	0.406235	0.576531	1.47385	0.0562274	0.121242	0.317682	0.531277	10.7244	0.995858	0	0.79938	1.03804	0.230812	0.178256	0.476422	0
hsa-miR-3156-5p	7.58152	0	0.29772	2.28286	0.950176	0.998166	0	1.97675	0.442836	0.115837	0.947587	0.485991	0.827951	0.873271	1.79467	1.38082	1.5881	1.3293	0.706354	0	2.83328	0.243783	0	1.58857	0.592326	0.917795	1.76354	0.230756	0.722474	2.72084	0.93542	0.305655	0.224144	0.243741	0.720663	0.655045	0.843411	0.121242	0.158841	0.531277	5.84969	0.373447	0.241498	0.08882	1.03804	0.923246	0.178256	0.595528	0.649462
hsa-miR-6849-5p	0.918972	0.324514	1.4886	1.22296	0.570106	0.332722	1.89771	2.28086	0.332127	0.579186	0.568552	0	0	0.29109	0.512763	1.38082	0.397024	2.65859	0.176589	0.62009	0.515143	0.243783	0.516001	0.610987	0	0.458897	0.391898	0.230756	0.309632	1.6325	0.311807	0.152828	0.298859	0.162494	0.432398	1.80137	0.618501	0	0.158841	0.531277	6.49966	0.248964	0.362247	0.4441	1.03804	0.230812	0.178256	0.357317	0.185561
hsa-miR-1234-3p	1.14872	0.649028	0.79392	0.896838	0.570106	0.332722	0	3.64938	0.664254	0.810861	4.45366	0.323994	1.44891	2.47427	1.53829	1.72602	1.19107	2.99092	1.5893	0.372054	3.50297	0.243783	1.806	0.733185	0.355395	0.917795	0.979745	0.538431	0.412842	1.08834	0.623614	0.152828	0.523003	0.162494	0.432398	0.655045	0.393592	0.121242	0.635365	1.32819	6.82464	1.74275	0.181123	0.4441	3.11412	2.0773	1.06954	0.357317	0.371121
hsa-miR-511-3p	0.229743	0.324514	0.69468	0.407654	0.190035	0	1.89771	1.21646	0.110709	0.115837	1.04235	0	0.827951	0.145545	0.640954	2.76164	0	0.332324	0.529766	0.372054	0.515143	0.243783	0	0	0.118465	0	0.195949	0.538431	0.412842	1.08834	0.311807	0.305655	0.0747147	0.162494	0.432398	0.491284	0	0.121242	0	0	1.29993	0.497929	0.120749	0.26646	0	0	0.356513	0.238211	0.185561
hsa-miR-6878-5p	0.229743	0.162257	0	0.652246	0.380071	0.665444	0	0.304115	0.553545	0.463349	0.0947587	0.323994	1.24193	0.145545	1.4101	0.69041	0.595536	0	0	0.248036	0.824228	0	0	0.48879	0	0.229449	0.391898	0.307675	0.206421	0.544168	0.311807	0.305655	0.224144	0	0.288265	0.327523	0.0562274	0.242483	0.158841	0.265639	22.4238	0.746893	0	0.08882	0	0.230812	0.178256	0	0.278341
hsa-miR-411-5p	6.89229	2.10934	0	3.50582	3.61067	5.65627	0	0.304115	3.21056	6.48688	1.80042	7.45186	0.827951	4.07527	0.512763	1.38082	10.5211	2.32627	2.82542	0.868126	2.11208	1.09702	3.35401	4.27691	0.355395	4.13008	3.33113	18.6913	3.81879	3.80918	0.623614	6.72442	1.19543	2.11242	2.01786	1.63761	1.57437	1.21242	2.54146	3.98458	2.92485	1.24482	1.02637	0.97702	2.07608	0.230812	0.178256	0.714634	5.84516
hsa-miR-1293	1.37846	0.324514	0	1.95674	0.380071	0.332722	3.79541	3.04115	0.221418	0.231674	1.6109	0.323994	0.620963	0.582181	0.640954	0.345205	0.198512	0.664648	0.176589	0.248036	1.0818	0.365674	0	0	0.23693	0.229449	1.17569	0.461512	0.309632	1.08834	0.623614	0.152828	0.821861	0.162494	0.720663	0.655045	0.112455	0.363725	0	0.265639	8.12457	0.248964	0.120749	0	0.51902	0	0.178256	0.833739	0.278341
hsa-miR-4728-3p	0.918972	0.486771	1.58784	0.815308	1.71032	0.332722	5.69312	2.73703	0.332127	1.73756	5.11697	0.647988	1.44891	1.74654	0.769144	1.38082	1.19107	0.664648	1.23612	0.496072	0.824228	0.121891	1.29	1.09978	0.47386	1.37669	0.979745	0.384594	0.103211	0.544168	1.24723	0.611311	0.821861	0.487482	0.432398	0.327523	0.449819	0.484967	0.635365	2.12511	4.87474	1.74275	0.0603744	0.62174	1.55706	0.692435	0.891282	0.595528	0.742243
hsa-miR-6824-5p	0.689229	0.162257	1.68708	1.63062	0.760141	4.65811	1.89771	1.67263	0.442836	0.463349	1.6109	0.323994	1.6559	0.436636	0.512763	2.07123	0.595536	0.664648	0.176589	0.124018	1.64846	0.365674	0.258001	0.977579	0.355395	0.917795	0.587847	0.307675	0.619264	1.6325	1.09132	0.611311	0.747147	0.243741	0.288265	0.655045	0.787183	0.484967	0.794206	0	10.7244	0.746893	0.241498	1.06584	0.51902	1.15406	1.24779	1.07195	0.371121
hsa-miR-4712-3p	1.14872	0.324514	0.39696	1.30449	1.14021	0.665444	1.89771	3.64938	1.99276	0.347512	0.75807	1.29598	3.10482	0.436636	1.4101	2.76164	1.19107	0.664648	1.05953	0	4.01811	0.121891	0	2.19955	0.118465	0.688346	0.195949	0.61535	0.412842	2.72084	0.779517	2.13959	0.523003	0.0812471	0.144133	2.45642	0.955866	0.121242	0.476524	0.265639	6.49966	2.61413	0.120749	0.8882	2.07608	0	0.178256	1.19106	1.29892
hsa-miR-6832-5p	0.689229	0.324514	0.29772	3.91348	0.570106	0.998166	0	3.04115	0.553545	0.231674	0.852828	0	0.206988	0.145545	0.640954	1.72602	0.794048	1.3293	0.529766	0.124018	1.4424	0.609457	0.258001	0.366592	0.23693	1.37669	0.391898	0.538431	0.103211	1.08834	0.311807	0.305655	0.373573	0.324988	0.144133	1.96514	0.337364	0.484967	0.158841	0	7.79959	0.746893	0.482995	0.17764	0	0.461623	0.356513	0	0.278341
hsa-miR-2355-5p	8.50049	3.56965	4.4658	5.05491	2.85053	10.6471	0	8.97139	4.42836	7.64526	5.59076	2.75395	5.58867	4.22081	3.71753	7.93971	3.77173	4.65254	2.11906	2.97643	5.82111	1.3408	4.38601	3.78812	0.947721	7.34236	4.11493	2.07681	5.77979	8.70669	2.18265	0.458483	3.28744	2.7624	1.58546	2.78394	2.41778	1.21242	3.33567	2.92203	8.12457	1.3693	1.38861	1.24348	3.63314	1.38487	2.31733	0.357317	1.94839
hsa-miR-6736-5p	0.918972	0	0.29772	0.978369	0.380071	0	0	1.36852	0.110709	0.347512	0.75807	0.323994	0.206988	0	0.512763	0	0.198512	0.332324	0.176589	0	0.772714	0	0	0.122197	0	0.229449	0.195949	0.230756	0.309632	0.544168	0.311807	0.152828	0.224144	0.0812471	0.288265	0.327523	0.281137	0.121242	0	0.265639	6.17468	0.248964	0.120749	0.08882	0	0.230812	0	0.119106	0.371121
hsa-miR-154-5p	5.74358	0.811285	0.39696	2.77205	1.33025	2.9945	7.59082	0.60823	2.54631	6.8344	1.80042	1.94396	1.44891	5.67626	0.512763	2.76164	5.16131	1.99394	5.12107	4.21661	2.62723	0.609457	4.12801	4.8879	0.118465	4.81842	3.52708	5.69199	5.47016	2.72084	0.93542	0.305655	2.16673	2.35616	1.15306	1.63761	2.81137	1.69738	2.06494	2.12511	3.89979	0.622411	0.603744	1.06584	7.26628	0.692435	0.356513	0.357317	3.24731
hsa-miR-10393-3p	1.37846	0.324514	1.88556	1.95674	1.14021	1.99633	9.48853	6.69053	1.54993	0.463349	3.88511	0.971982	0.413975	1.89209	1.79467	3.10684	0.99256	0.996972	1.05953	0.868126	3.29691	0	0.258001	1.95516	0	1.60614	0.979745	0.999944	2.8899	1.6325	1.09132	0.611311	0.448288	0.406235	0.144133	1.14633	0.730956	0.121242	1.42957	0.531277	39.6479	2.1162	0.422621	0.4441	3.11412	0.230812	1.06954	0.476422	0.556682
hsa-miR-6769b-5p	3.2164	0.486771	1.78632	1.46755	1.90035	1.99633	3.79541	3.34526	0.885672	1.39005	4.07462	0.485991	0.827951	2.61981	2.43562	3.10684	0.794048	1.66162	1.05953	0.62009	2.83328	0.609457	1.548	1.58857	0.355395	0.458897	1.95949	0.307675	0.619264	2.17667	1.24723	0.305655	0.747147	1.05621	0.864796	0.982568	0.562274	0.484967	0.476524	1.85947	12.6743	0.622411	0.301872	0.79938	2.07608	0.923246	2.67384	0.119106	0.835023
hsa-miR-4483	0.689229	2.75837	1.4886	1.63062	0.950176	2.66178	1.89771	5.32201	1.32851	3.01177	1.42138	0.323994	0.413975	2.9109	1.4101	0.69041	1.5881	0.664648	3.53177	0.372054	0.824228	1.70648	3.09601	2.07736	2.01391	2.06504	2.54734	1.30762	0.722474	0.544168	1.55903	0.305655	1.41958	0.243741	1.87372	1.47385	0.674729	1.57614	0.953047	5.84405	15.5992	8.71376	0.905616	0.53292	2.07608	3.69298	0.178256	3.45406	1.29892
hsa-miR-2113	5.74358	0.649028	0.893161	2.60898	1.33025	0.665444	3.79541	5.16995	0.996381	0.695023	9.8549	0.323994	1.03494	0.727726	6.28135	1.03561	0.397024	0	0.706354	0.372054	11.9513	0.243783	0.516001	0.48879	0.118465	0.688346	0.195949	0.538431	0.309632	2.17667	0.779517	0.152828	0.373573	0.162494	0.432398	1.47385	0.730956	0.363725	0.158841	1.06255	41.5978	1.12034	0.362247	0.17764	0.51902	1.15406	0.534769	0.833739	0.649462
hsa-miR-132-5p	3.90563	2.43385	3.67188	3.75042	3.99074	4.65811	7.59082	2.88909	3.98552	4.86516	5.02221	2.26796	2.89783	5.96735	3.97391	3.10684	2.77917	4.65254	3.53177	2.97643	4.48174	2.92539	3.61201	2.07736	0.829256	5.50677	2.74329	2.69216	3.09632	5.98585	2.02674	1.68111	1.41958	2.19367	1.58546	1.96514	1.34946	1.09117	1.90609	1.32819	26.6486	1.86723	1.38861	0.8882	5.70922	2.76974	1.60431	0.952845	2.69063
hsa-miR-6758-5p	1.6082	0	0.39696	0.407654	0.380071	0.332722	1.89771	1.67263	0.332127	0.579186	0.379035	0	0.620963	0.145545	0.384572	1.03561	0.198512	0.664648	0	0.124018	0.927257	0.121891	0.258001	0.244395	0.118465	0.458897	0.783796	0.307675	0.206421	0.544168	0.779517	0	0.0747147	0	0	0.327523	0.506047	0	0.158841	0.265639	2.59986	0.373447	0	0.26646	1.03804	0	0.356513	0	0.185561
hsa-miR-296-5p	6.89229	0.162257	12.008	4.2396	4.75088	18.2997	51.2381	7.45082	3.21056	6.8344	7.01214	4.21192	16.559	6.69508	3.46115	30.378	3.77173	15.2869	6.88696	4.96072	4.6878	3.53485	4.38601	2.81054	13.9789	11.9313	9.79745	4.23053	7.01832	11.9717	4.20939	2.44524	7.02318	4.71233	7.0625	5.73165	6.07256	5.69836	5.55944	5.04713	8.77454	0.248964	4.7092	4.61864	24.913	9.69408	8.5563	4.76422	3.89677
hsa-miR-7154-5p	0.689229	0.324514	0.0992401	0.489185	0	0	0	0.760287	0.221418	0	0.189517	0.323994	0	0	0.769144	0.345205	0.198512	0	0	0.248036	0.257571	0.121891	0	0.122197	0	0	0.195949	0	0	0.544168	0.311807	0.305655	0.224144	0	0	0.163761	0.281137	0	0.476524	0.265639	2.59986	0.373447	0.0603744	0.08882	1.55706	0	0	0.119106	0.0927804
hsa-miR-5681b	0	0	0	0.244592	0	0	0	0	0.110709	0	0	0	0.413975	0	0	0	0	0	0	0	0.0515143	0	0	0	0	0.229449	0	0	0.103211	0	0	0	0.0747147	0	0	0	0.0562274	0.121242	0.158841	0	0.974949	0	0.0603744	0	0	0	0	0	0.185561
hsa-miR-7111-3p	1.14872	0.324514	1.88556	1.38602	0.380071	2.66178	3.79541	6.0823	1.10709	0.695023	1.80042	0.647988	1.6559	0.727726	1.4101	3.79725	0.595536	2.32627	0.706354	0.372054	4.84234	0	0.258001	1.09978	0	0.917795	1.95949	0.692269	1.65137	0.544168	0.93542	0.458483	0.672432	0.487482	1.29719	0.655045	0.449819	0	0.794206	0.796916	14.9492	0.497929	0.0603744	0.53292	0.51902	1.38487	0.713025	0.357317	0.742243
hsa-miR-1180-5p	5.05435	2.10934	1.29012	5.05491	4.18078	8.65077	3.79541	2.1288	2.21418	0.810861	7.48594	0	8.07252	0.582181	3.07658	1.72602	1.98512	4.98486	1.76589	1.11616	5.09991	1.3408	1.032	7.08745	0.710791	2.29449	1.56759	1.84605	1.03211	3.80918	1.87084	0.305655	1.12072	0.568729	1.00893	1.96514	1.91173	1.21242	0.953047	2.12511	18.849	6.34859	0.664119	3.64162	4.67118	4.15461	2.49559	4.88333	2.59785
hsa-miR-6792-3p	5.05435	0.811285	0.79392	3.58735	2.09039	5.32355	0	4.40967	0.885672	0.463349	1.04235	0.323994	1.44891	0.873271	1.66648	1.38082	0.198512	2.65859	0.882943	0.372054	2.00906	0.731348	0.258001	1.58857	0.592326	2.06504	0.979745	0.846106	0.722474	2.17667	1.71494	1.06979	0.971291	0.162494	1.87372	1.31009	1.34946	0.72745	0.953047	1.06255	14.6242	0.622411	0.422621	0.4441	0.51902	0.692435	0.356513	1.07195	0.835023
hsa-miR-8069	15.8523	0.811285	3.07644	4.2396	0.760141	1.66361	5.69312	4.71378	0.885672	0.810861	8.24401	0.161997	2.69084	3.05645	4.1021	1.38082	1.38958	0.664648	1.94247	0.744108	12.2604	0.487565	1.032	4.7657	0.355395	1.60614	1.95949	1.99989	2.47705	4.35335	2.18265	2.44524	0.896576	0.243741	1.72959	2.45642	2.8676	0.606208	1.90609	0.531277	27.2986	0.622411	0.241498	0.53292	2.5951	1.15406	0.713025	1.07195	2.22673
hsa-miR-450a-5p	2.98666	6.32802	2.18328	4.64725	5.32099	8.65077	18.9771	4.40967	5.75687	5.21267	6.15932	5.1839	4.96771	4.80299	4.48668	12.0822	6.35238	5.98183	3.17859	11.4097	8.44834	1.58459	4.12801	3.17713	1.06619	12.8491	4.50683	3.15367	7.01832	4.35335	3.27397	1.83393	4.70702	1.94993	3.45918	4.2578	2.58646	3.51601	2.06494	3.71894	7.14962	2.61413	1.87161	1.68758	11.9375	3.46217	6.41723	1.31016	2.04117
hsa-miR-1226-3p	6.43281	4.05642	5.85516	2.69052	3.2306	14.9725	17.0794	7.45082	1.43922	2.43258	2.46373	1.61997	9.52144	2.47427	4.87125	8.63012	2.77917	3.98789	2.11906	3.34849	2.73026	3.04728	4.90201	1.22197	4.02781	2.29449	5.87847	1.2307	1.54816	2.17667	4.5212	1.83393	2.46558	0.649977	1.87372	2.45642	2.13664	5.09215	1.27073	2.39075	2.92485	2.61413	0.664119	1.68758	3.63314	17.0801	4.27815	1.42927	1.48449
hsa-miR-4276	0	0.162257	0	0.489185	0.190035	0	0	0	0.110709	0.115837	0	0	0	0.145545	0.128191	0	0	0	0	0	0.206057	0	0	0	0	0.229449	0	0.153837	0	0	0.155903	0.152828	0	0	0.144133	0.163761	0	0	0	0	0.974949	0.124482	0	0.08882	0	0	0	0	0
hsa-miR-6070	1.14872	0	0.29772	1.95674	1.14021	0.998166	0	1.21646	0.332127	0.115837	0.663311	0	0.620963	0.873271	0.640954	0	0	0.664648	0.176589	0.124018	1.39089	0.243783	0	0.48879	0.23693	0.688346	0.195949	0.153837	0.103211	0	0.93542	0	0.224144	0.162494	0.864796	0.327523	0.449819	0.121242	0.158841	0.265639	43.2227	0.248964	0.241498	0.26646	0.51902	0.230812	0.178256	0.357317	0.278341
hsa-miR-664b-3p	4.8246	2.43385	8.83237	2.1198	3.99074	2.9945	5.69312	3.34526	1.43922	2.54842	3.03228	1.45797	4.13975	2.61981	2.69201	3.79725	1.38958	4.65254	2.11906	3.22447	1.0818	2.43783	1.29	1.22197	5.80479	3.67118	3.13518	2.15372	1.961	1.6325	3.27397	0.305655	4.40816	2.68115	2.59439	1.31009	1.34946	3.27352	1.74725	1.59383	4.22478	1.3693	1.63011	2.04286	5.1902	2.30812	2.49559	0.952845	1.57727
hsa-miR-5579-3p	0.459486	0	0.19848	1.63062	0.190035	0	1.89771	3.49732	0.553545	0.579186	0.947587	0.647988	0.206988	0.145545	0.512763	0.69041	0.794048	1.66162	0.882943	0.248036	0.412114	0.487565	0.774002	0.610987	0.23693	0.229449	0.587847	0.61535	0.309632	0.544168	0.779517	0.458483	0.224144	0.243741	0.576531	0.818807	0.337364	0.242483	0	0.265639	6.17468	0.497929	0.482995	0.08882	0	0.230812	0.178256	0.476422	0.927804
hsa-miR-4523	3.90563	0.162257	0.19848	1.38602	0	0.665444	0	1.82469	0.110709	0.115837	3.60083	0	0.206988	0.145545	0.640954	1.72602	0	0.332324	0.176589	0.248036	2.1636	0	0.258001	0.244395	0	0.229449	0.391898	0.0769187	0.103211	0	0.311807	0.152828	0.224144	0.0812471	0	0.163761	0.337364	0.121242	0.158841	0.531277	9.09952	0.248964	0.181123	0.17764	0.51902	0.692435	0.356513	0.476422	0.0927804
hsa-miR-8074	0.689229	0	0.29772	0.570715	0.190035	0.332722	0	0.304115	0.221418	0	0.189517	0	0.413975	0.29109	0.128191	0.345205	0.397024	0	0.176589	0	0.618171	0	0.258001	0.122197	0	0	0	0.307675	0.206421	0	0.155903	0.152828	0.149429	0	0	0.163761	0.168682	0	0	0	18.849	0.373447	0.0603744	0	0	0.461623	0.178256	0	0
hsa-miR-4743-5p	2.98666	0	1.9848	3.34276	0.380071	1.33089	0	3.64938	0.221418	0.463349	12.8872	0.323994	1.03494	1.01882	3.84572	0.69041	0.595536	0.996972	0.529766	0.62009	3.81206	0	0.516001	0.855382	0.23693	0.688346	0	0.153837	0.516053	1.6325	0.623614	0.152828	0.224144	0.243741	0.144133	2.45642	0.22491	0.363725	0.317682	0.265639	11.3744	0.373447	0.120749	0.26646	1.03804	0	0.356513	0.833739	0.649462
hsa-miR-4691-3p	2.06769	1.46031	0.19848	2.77205	1.90035	2.32905	0	2.73703	0.885672	0.579186	1.42138	0.647988	1.44891	0.29109	1.53829	0.345205	1.38958	1.3293	0.706354	0.372054	8.24228	1.09702	0.516001	1.83296	0.355395	1.60614	0.783796	0.461512	0.206421	2.72084	1.09132	1.52828	1.34486	0.162494	0.720663	0.655045	0.449819	1.09117	0.953047	1.85947	10.3995	1.86723	0.54337	1.06584	0	0.230812	1.24779	1.42927	1.02058
hsa-miR-4529-5p	4.36512	1.46031	0.29772	1.95674	1.33025	1.99633	3.79541	3.95349	0.664254	1.04253	0.473793	0.485991	1.44891	1.01882	1.15372	0.69041	0.397024	0.664648	0.706354	0.496072	1.59694	0.121891	2.32201	1.58857	0.47386	1.60614	1.37164	0.61535	0.619264	1.6325	0.623614	0.611311	0.597717	0.324988	0.432398	0.655045	0.899638	0.242483	0	0.531277	292.16	0.746893	0.301872	0.4441	1.03804	0.230812	0.534769	1.19106	1.02058
hsa-miR-27b-5p	2.98666	4.86771	8.23692	2.69052	7.60141	11.3125	0	1.21646	2.76773	5.9077	3.69559	1.94396	8.90047	6.1129	3.33296	14.8438	1.78661	6.31416	7.24013	3.72054	2.26663	2.19404	6.19201	4.15471	3.55395	4.35952	1.95949	4.9228	5.47016	3.26501	2.96216	1.83393	4.63231	3.08739	5.04464	4.42156	1.74305	4.24346	1.58841	5.84405	11.3744	2.98757	2.23385	0.79938	1.55706	2.0773	2.13908	8.4565	6.21628
hsa-miR-3166	0	0	0.0992401	0.407654	0.190035	0.998166	0	1.52057	0.110709	0.115837	0.473793	0	0	0	0.512763	0.69041	0.198512	0	0.353177	0	0.154543	0	0	0.366592	0	0	0.195949	0.384594	0.309632	0.544168	0.311807	0.458483	0.224144	0	0	0.327523	0.0562274	0.121242	0	0	2.92485	0.124482	0.0603744	0.17764	1.03804	0	0	0	0
hsa-miR-580-3p	9.87895	8.27511	3.07644	3.83195	4.56085	3.99266	3.79541	3.34526	5.09261	3.01177	2.08469	0.647988	2.89783	1.74654	3.46115	7.2493	1.98512	2.32627	3.70836	1.61223	3.09086	2.07215	2.83801	1.22197	2.01391	1.37669	1.76354	3.92286	3.81879	1.6325	2.96216	2.29242	1.71844	0.568729	1.72959	2.45642	2.30532	1.81862	2.06494	2.12511	5.19973	4.48136	1.44899	3.81926	2.07608	2.0773	1.24779	6.19349	2.59785
hsa-miR-6787-3p	1.14872	0.486771	0.0992401	1.0599	0.760141	0.998166	1.89771	2.28086	0.332127	0.231674	1.6109	0.647988	1.03494	0.436636	1.02553	1.03561	0.397024	0.996972	0.529766	0.372054	1.49391	0.121891	0.516001	0.610987	0.23693	0.917795	0.195949	0.692269	0.722474	2.17667	0.623614	0.152828	0.971291	0.0812471	0.144133	1.63761	0.281137	0.242483	0.158841	0	3.89979	0.995858	0.120749	0.4441	1.55706	0.692435	0.356513	0.595528	0.278341
hsa-miR-1296-5p	1.6082	1.94708	1.68708	2.28286	1.71032	2.32905	3.79541	2.58498	0.996381	1.62172	7.20166	1.45797	3.51879	1.45545	2.43562	1.72602	1.5881	2.99092	1.41271	0.868126	1.803	2.55972	2.58001	1.09978	1.06619	3.21228	3.52708	2.84599	1.65137	2.72084	0.93542	1.37545	0.896576	0.893718	1.29719	1.80137	1.40568	0.242483	1.11189	2.12511	6.82464	1.24482	1.63011	3.1087	7.26628	0.692435	1.78256	1.42927	0.835023
hsa-miR-3929	0.918972	0.162257	0.19848	1.0599	0.760141	0	0	1.67263	0.774963	0.115837	0.379035	0.485991	1.6559	0.436636	1.28191	3.10684	0.198512	0.664648	0.176589	0.124018	0.257571	0.121891	0.258001	0.366592	0.23693	0.917795	0.195949	0.384594	0.412842	0	0.46771	0.305655	0.298859	0.0812471	0.144133	1.47385	0.281137	0.121242	0.476524	0	3.57481	0.124482	0.120749	0.53292	0	0.461623	0.178256	0.476422	0.185561
hsa-miR-4750-3p	3.67589	2.2716	2.87796	2.77205	7.98148	13.9743	13.2839	4.10555	3.76411	1.8534	7.67545	1.61997	17.8009	1.16436	3.46115	3.10684	1.19107	6.64648	3.00201	4.21661	4.58477	1.58459	2.32201	6.10987	2.25084	6.19511	0.979745	2.69216	1.85779	14.6925	2.65036	2.44524	2.0173	0.243741	1.44133	2.9477	3.09251	1.93987	2.38262	4.7815	6.82464	9.21169	0.422621	3.81926	2.07608	8.77084	4.27815	6.4317	3.80399
hsa-miR-6781-5p	0.229743	0.162257	0.29772	1.46755	0.950176	0.332722	1.89771	3.80144	0.442836	0.115837	0.852828	0.323994	1.03494	0.29109	0.128191	2.07123	1.38958	0.996972	0.882943	0.124018	2.73026	0.487565	0.258001	0.733185	0	1.37669	0.391898	0.461512	0.516053	1.6325	0.155903	2.13959	0.298859	0	0.144133	0.655045	0.393592	0.121242	1.42957	0.265639	14.6242	0.871376	0.241498	0.17764	1.55706	0.230812	0.534769	0.714634	0.649462
hsa-miR-34a-3p	0.229743	0.324514	0.19848	0.489185	0	0.665444	0	0.456172	0.332127	0.347512	0.189517	0.971982	0.206988	0.145545	0.512763	0.69041	0.794048	0.332324	0	0.372054	0.412114	0	0.516001	0	0	0.458897	0.195949	0.0769187	0.309632	0.544168	0	0.152828	0	0	0.288265	0.491284	0.168682	0.121242	0.158841	0	0.324983	0.248964	0	0.26646	0	0.230812	0	0	0.0927804
hsa-miR-6885-3p	0.689229	0.486771	0.29772	0.489185	0.380071	1.66361	0	1.21646	0	0.579186	0.379035	0.323994	0.413975	0.145545	0.640954	0	0.198512	0.332324	0	0	0.309086	0	0.258001	0.733185	0.355395	0.458897	0.391898	0.230756	0.103211	1.6325	0.311807	0	0.149429	0.162494	0.288265	0.163761	0.22491	0.121242	0.158841	0	1.9499	0.497929	0.120749	0.4441	0.51902	0.692435	0.356513	0.357317	0.0927804
hsa-miR-4710	0	0.162257	0.29772	0.652246	0.570106	0	0	1.0644	0.442836	0	0.852828	0.161997	0.413975	0.145545	0.384572	0.69041	0	1.99394	0.176589	0.124018	0.206057	0	0.516001	0.122197	0	0	0.195949	0.230756	0	0.544168	0.155903	0	0.224144	0.0812471	0	0.818807	0.168682	0	0.317682	0	1.62491	0	0.301872	0.08882	0	0	0.534769	0.595528	0
hsa-miR-301a-5p	2.98666	3.56965	10.6187	8.4792	6.08113	20.6288	22.7725	17.1825	3.98552	3.1276	9.76015	3.07794	18.0079	8.29608	5.38401	18.6411	6.15387	15.6192	3.88495	5.82884	7.67563	1.58459	10.062	5.13229	0.710791	14.6847	9.2096	2.92291	6.19264	11.9717	8.88649	1.98676	4.10931	0.162494	4.17985	15.8849	6.52238	3.63725	2.22378	3.71894	6.49966	7.46893	1.44899	2.13168	8.30432	20.3114	21.9255	2.50122	3.15453
hsa-miR-4668-5p	0.918972	0	0.69468	0.489185	0.190035	0.332722	1.89771	2.28086	0.442836	0.231674	1.42138	0.647988	0.620963	0.436636	0.897335	3.10684	0.595536	1.3293	0.353177	0.124018	1.69997	0.243783	0.516001	0.244395	0.118465	0	0.391898	0.230756	0.103211	0.544168	0.93542	0.152828	0.298859	0.162494	0.432398	0.327523	0.112455	0	0.476524	0.796916	6.17468	0.622411	0.181123	0.08882	1.55706	1.15406	0.713025	0.595528	0.371121
hsa-miR-8087	2.29743	0	0	1.46755	0.570106	1.66361	3.79541	3.04115	1.10709	0.579186	4.54842	0.161997	1.6559	0.436636	1.92286	0.69041	0.397024	0.996972	0.706354	0.124018	2.42117	0.121891	0.258001	0.733185	0.118465	1.37669	0.391898	0.461512	0.722474	1.6325	1.40313	1.06979	1.12072	0.324988	0.720663	0.818807	1.12455	0.606208	1.27073	0.265639	142.018	1.24482	0.482995	0.35528	2.07608	0.461623	0	0.595528	0.463902
hsa-miR-624-3p	1.14872	0	0.29772	6.84858	4.75088	16.3034	1.89771	8.97139	10.0745	1.15837	6.15932	0	7.24457	0.145545	21.4078	1.38082	4.9628	28.2475	0	0.124018	22.9754	0	0.516001	28.472	0	1.60614	2.15544	5.30739	5.77979	19.0459	5.45662	0.764139	0.896576	0.487482	0	2.78394	4.66687	0.242483	3.01798	1.59383	8.44956	0.373447	1.44899	3.90808	0	1.84649	2.31733	2.85853	2.69063
hsa-miR-3199	0.689229	0.324514	0.0992401	0.815308	0.190035	0	0	0.60823	0.221418	0.231674	0.0947587	0.161997	0.206988	0.145545	0.256381	0	0	0.332324	0.176589	0	0.463628	0	0.516001	0	0.118465	0.688346	0	0.153837	0.206421	0	0.46771	0.152828	0	0	0.144133	0.163761	0.0562274	0	0	0	1.62491	0.124482	0	0.17764	0	0.230812	0	0.119106	0.185561
hsa-miR-6857-5p	1.6082	0	0.19848	2.44592	0.760141	0	0	1.82469	0	0.231674	0.663311	0	0.620963	0.436636	1.02553	1.03561	0.99256	0.332324	0.176589	0.372054	0.618171	0.121891	0	0.366592	0.118465	0.229449	0.195949	0.230756	0.309632	2.17667	0.155903	0.611311	0.523003	0.0812471	0.288265	0.327523	0.506047	0.121242	0.317682	0	5.84969	0.248964	0.181123	0.26646	1.55706	0.461623	0	0.119106	0.371121
hsa-miR-3919	0.229743	0.162257	0.4962	1.30449	0.570106	0	5.69312	2.1288	0.885672	0.579186	0.75807	0	1.6559	4.07527	1.28191	0.69041	0	1.66162	0.882943	0.248036	1.03029	0.365674	0.774002	0.48879	0.47386	0.229449	0.587847	0.461512	0.412842	1.08834	0.623614	0.458483	0.224144	0.0812471	0.288265	0.327523	0.843411	0.121242	0.476524	0.265639	10.3995	1.12034	0.422621	0.53292	0.51902	0.230812	3.03036	0.357317	0.185561
hsa-miR-6889-5p	2.06769	0.162257	1.09164	1.79368	0.190035	0	0	2.43292	0.885672	0.115837	3.03228	0.161997	0.620963	0.145545	1.53829	1.72602	0.397024	0.996972	1.41271	0.248036	2.1636	0.243783	0.774002	0.610987	0.118465	0.229449	0.783796	0.692269	1.34174	0.544168	1.09132	0.611311	0.149429	0.162494	1.00893	0.491284	0.674729	0.121242	0.953047	0	37.0481	0.622411	0.0603744	0.4441	0.51902	0.461623	0.178256	0.119106	0.185561
hsa-miR-6845-3p	5.05435	0.649028	1.09164	1.87521	0.760141	1.99633	0	3.95349	1.2178	0.810861	12.3186	0.809985	0.620963	0.873271	2.69201	2.76164	0.397024	1.3293	1.76589	0.372054	4.58477	0.365674	0.774002	1.46637	0.23693	1.14724	1.76354	0.61535	0.309632	1.6325	0.779517	0.152828	1.12072	0.487482	0.576531	2.9477	0.393592	0.484967	1.11189	1.59383	16.2491	0.995858	0.120749	0.17764	1.03804	0.230812	0.356513	0.714634	0.556682
hsa-miR-5007-3p	0.459486	0.162257	0.29772	1.22296	0.190035	0.332722	0	0.60823	0.664254	0	1.04235	0.161997	0.413975	0.145545	1.02553	1.03561	0.198512	0.332324	0.353177	0	1.03029	0.121891	0.258001	0.610987	0	0.458897	0.195949	0.153837	0.309632	0	0.46771	0.458483	0.448288	0	0.432398	0.491284	0.674729	0.121242	0	0.265639	8.77454	0.248964	0.241498	0.4441	0.51902	0.230812	0.178256	0.357317	0.463902
hsa-miR-4669	1.37846	0.324514	0.69468	1.30449	0.570106	0	0	1.36852	0.553545	0.463349	1.32662	0.485991	0	0.29109	0.897335	0.69041	0.397024	0	0.353177	0	1.03029	0.243783	0.258001	0.977579	0	0.229449	0.195949	0.153837	0.516053	0.544168	0.46771	0	0.597717	0.0812471	0.144133	0.327523	0.618501	0.121242	0.476524	0.796916	9.4245	0.622411	0.301872	0.35528	0	0	0.356513	0	0.185561
hsa-miR-422a	2.52717	0.649028	2.18328	1.79368	2.66049	1.66361	11.3862	2.1288	1.88205	1.62172	3.88511	0.971982	2.48385	1.45545	3.20477	3.10684	2.38214	1.3293	2.11906	0.496072	2.06057	1.09702	1.548	1.71076	0.947721	1.14724	1.76354	1.84605	1.961	2.17667	1.09132	2.13959	0.672432	0.0812471	1.44133	1.63761	0.899638	0.848691	2.06494	0.265639	15.2742	1.61827	0.724493	1.59876	3.63314	0.923246	0	1.66748	0.742243
hsa-miR-5003-5p	0.459486	0.162257	0	0.407654	0.380071	0.998166	0	0.912345	0.110709	0.115837	0.189517	0.485991	0	0	0.128191	1.03561	0.198512	0	0.353177	0.124018	0.515143	0.121891	0	0.244395	0.118465	0	0	0.230756	0.825685	0	0.311807	0.305655	0.224144	0	0	0.327523	0.22491	0	0	0.265639	10.3995	0.248964	0.0603744	0.08882	0	0	0	0	0.185561
hsa-miR-498-3p	2.52717	0.649028	0.4962	3.01664	1.33025	1.99633	1.89771	6.84259	0.885672	0.231674	0.75807	0.971982	1.24193	1.01882	1.4101	1.38082	0.794048	1.66162	0.882943	0.62009	3.14237	0.487565	1.032	1.46637	0.118465	1.37669	0.587847	1.2307	0.516053	2.17667	0.93542	1.22262	0.896576	0.162494	1.00893	1.80137	1.57437	0.242483	0.635365	1.06255	21.1239	1.49379	0.301872	0.4441	2.07608	0.230812	0.534769	0.833739	0.185561
hsa-miR-6720-5p	2.98666	0	0.4962	3.42429	0	0.665444	1.89771	1.36852	0.442836	0.347512	12.9819	0.323994	0.206988	0.436636	6.28135	0	0	0.332324	0.176589	0.248036	3.91508	0	0	1.95516	0.355395	0.688346	0.195949	0.307675	0.103211	0.544168	0.46771	0.152828	0.149429	0.0812471	0	0.655045	0.22491	0	0.158841	0.265639	12.6743	0.871376	0.120749	0.26646	1.03804	0.923246	0	0.595528	0.278341
hsa-miR-6717-5p	2.29743	1.1358	0.893161	2.03827	2.09039	2.32905	1.89771	4.25761	1.2178	1.04253	1.42138	0.485991	2.48385	1.74654	1.15372	4.83287	0.794048	3.32324	2.11906	0.496072	1.33937	0.243783	0.774002	1.46637	0.47386	1.60614	1.17569	2.15372	0.412842	2.72084	2.02674	0.764139	1.56901	0.243741	1.00893	2.78394	1.237	0.484967	0.953047	2.39075	13.6493	1.61827	0.845242	0.53292	2.5951	0.692435	0.356513	0.595528	0.835023
hsa-miR-2115-3p	1.6082	0.162257	0.19848	1.46755	0.570106	0.998166	0	2.43292	0.221418	0.231674	0.0947587	0.485991	0.413975	0.29109	0.897335	1.03561	0.595536	0.664648	0.353177	0.372054	1.28786	0.243783	0	0.48879	0.118465	0.917795	0.391898	0.692269	1.03211	0.544168	0.779517	0	0.523003	0	0.144133	0.327523	0.0562274	0	0.158841	0.531277	6.17468	0	0	0.08882	0.51902	0	0.356513	0.238211	0.0927804
hsa-miR-4745-3p	1.6082	0.162257	0.69468	1.71215	0.950176	0.332722	7.59082	0.60823	0.774963	0.231674	2.84276	0.809985	0.827951	0.145545	1.28191	2.07123	0.595536	0.332324	0.529766	0.124018	1.49391	0.365674	1.032	0.610987	0.23693	0.229449	0.783796	0.307675	0.206421	0	0.46771	1.37545	0.224144	0.0812471	0.432398	1.31009	0.393592	0	0.158841	0	9.74949	1.12034	0.0603744	0.35528	1.55706	0.461623	0.356513	0.238211	0.185561
hsa-miR-3610	0.459486	0	0	0.489185	0	0	0	0.152057	0.221418	0	1.42138	0	0.206988	0.145545	0.769144	0	0	0	0.353177	0	1.23634	0	0	0.244395	0	0	0.195949	0.0769187	0.103211	0	0	0.152828	0.0747147	0.0812471	0.144133	0.491284	0.0562274	0	0	0.531277	12.6743	0.124482	0	0.08882	0	0.230812	0	0.119106	0.0927804
hsa-miR-7850-5p	13.3251	5.35448	0.4962	3.58735	1.33025	1.99633	0	2.43292	0.996381	1.62172	0.568552	0.647988	0.206988	5.67626	1.28191	1.72602	0.595536	0.996972	2.11906	1.3642	1.75149	1.58459	2.58001	3.17713	4.14628	0.688346	1.95949	1.69221	2.37384	1.6325	2.49445	0.916966	1.12072	0.487482	2.30612	1.31009	2.08041	0.848691	2.22378	1.32819	1.9499	2.1162	0.784867	1.50994	0	1.38487	1.78256	4.04959	1.20614
hsa-miR-6754-5p	1.37846	0	0.69468	1.54908	0.190035	0.665444	0	1.52057	0.885672	0.231674	0.379035	0	0.413975	0.145545	1.15372	0.69041	0.397024	1.3293	0.529766	0.496072	0.875743	0.121891	0.774002	0.610987	0.118465	0.229449	0	0.461512	0.309632	0	1.09132	0.305655	0.523003	0	0	0.163761	0.112455	0	0.158841	0.796916	4.22478	0.497929	0.0603744	0.17764	2.07608	0.461623	0.178256	0.119106	0.185561
hsa-miR-542-5p	3.44615	0.486771	1.19088	2.77205	2.09039	1.99633	0	3.04115	1.54993	0.810861	2.17945	0.485991	1.6559	1.01882	2.69201	2.76164	0.99256	2.99092	0.529766	0.868126	3.2454	0.365674	1.032	1.58857	0.355395	1.14724	0.391898	0.923025	1.75458	1.08834	1.09132	1.83393	1.27015	0.649977	0.864796	0.982568	0.843411	0.242483	0.953047	0.796916	6.17468	0.497929	0.422621	0.4441	1.55706	0.230812	0.534769	0.357317	0.742243
hsa-miR-6849-3p	0.918972	0.162257	0.29772	1.0599	0.570106	0.332722	0	2.28086	0.110709	0.695023	0.284276	0.161997	0.620963	0.436636	1.28191	0.345205	1.38958	0	0.353177	0.124018	0.566657	0	0	0	0	0.229449	0.195949	0.153837	0.103211	0	0.623614	0.764139	0.0747147	0.0812471	0.288265	0.163761	0.168682	0.121242	0.158841	0.265639	4.22478	0	0.120749	0.26646	1.03804	0.230812	0	0	0.371121
hsa-miR-1470	2.06769	0.162257	0.992401	1.14143	0.380071	3.65994	3.79541	1.52057	0.442836	0.463349	1.98993	0.485991	1.44891	0.727726	1.28191	2.76164	0.397024	2.65859	0.706354	0.62009	1.23634	0.121891	0	0.855382	0.118465	1.14724	0	0.0769187	0.309632	2.17667	0.623614	0.458483	0.373573	0.162494	0.576531	0.491284	0.618501	0.121242	0.635365	0.796916	6.49966	0.622411	0.181123	0.53292	0.51902	0.692435	0.891282	0.595528	0
hsa-miR-6839-3p	4.13537	0.973542	7.443	3.91348	2.85053	5.32355	3.79541	6.69053	2.76773	1.73756	7.95973	3.23994	11.3843	5.23963	5.89677	33.4849	1.98512	2.99092	5.82742	2.35634	3.14237	0.243783	2.32201	3.54373	0.118465	2.98283	2.15544	1.30762	3.40595	7.07419	4.5212	2.44524	3.73573	0.487482	5.62117	10.972	2.98005	0.363725	2.22378	5.04713	6.49966	2.73861	0.54337	0.97702	1.55706	4.38542	1.60431	0.714634	3.43287
hsa-miR-4726-3p	0.459486	0.162257	0.59544	1.54908	0.190035	0.998166	1.89771	2.43292	0.110709	0.115837	2.84276	0	0.413975	0.727726	0.512763	1.72602	0	0.664648	0.706354	0	0.927257	0.121891	0	0.48879	0	0.458897	0	0.307675	0	0	1.09132	0.458483	0.224144	0.0812471	0.144133	0.491284	0.22491	0.363725	0.635365	0.531277	15.5992	0.248964	0.181123	0.17764	1.03804	0.461623	0.178256	0.238211	0
hsa-miR-522-3p	1.83794	3.89417	5.35896	4.07654	9.50176	12.3107	1.89771	19.6154	7.52821	2.54842	5.68552	1.61997	14.9031	6.54953	5.38401	23.1287	2.18363	9.96972	2.64883	0.496072	0.772714	2.07215	6.19201	6.96525	0.947721	2.52394	5.29062	8.23031	2.27063	6.53002	22.606	3.82069	1.04601	0.162494	12.3954	31.6059	1.91173	1.81862	7.78322	1.59383	13.6493	23.1537	4.10546	9.68138	2.07608	2.30812	0.534769	5.71707	11.9687
hsa-miR-1203	9.41946	2.43385	1.58784	3.66888	2.28042	14.6398	0	2.28086	5.20332	0.695023	5.40125	2.10596	3.93277	0.582181	3.58934	5.52328	0.99256	5.98183	4.23813	0.372054	2.62723	0.975131	2.58001	12.5863	2.3693	2.06504	0.391898	1.69221	0.619264	23.9434	2.49445	2.29242	0.747147	0.487482	0.576531	3.27523	1.51814	1.4549	0.317682	0.796916	21.1239	8.46479	0.664119	4.26336	1.03804	4.15461	1.24779	10.2431	2.13395
hsa-miR-3680-3p	17.2307	3.89417	4.06884	7.33777	4.94092	11.3125	3.79541	7.90699	3.6534	4.86516	4.83269	3.40194	4.13975	3.63863	7.56325	7.2493	4.9628	4.98486	8.12308	2.97643	20.8633	2.68161	1.806	2.44395	3.19856	3.21228	4.70278	3.46134	3.81879	8.16252	4.05349	3.97352	4.18402	1.05621	4.03571	1.80137	4.77933	3.27352	3.49451	3.4533	30.2234	2.86309	2.65647	3.28634	3.63314	3.00055	4.0999	3.45406	3.52565
hsa-miR-3134	1.83794	0.649028	1.09164	2.03827	2.09039	1.99633	3.79541	1.82469	0.885672	1.39005	0.947587	1.29598	1.86289	1.01882	1.92286	3.45205	1.78661	3.65556	1.76589	0.124018	2.78177	0.487565	0.774002	2.32175	0.118465	1.83559	0.979745	0.692269	1.03211	2.72084	1.55903	1.06979	1.64372	0.243741	2.30612	1.96514	1.74305	0.606208	1.74725	0.265639	4.22478	2.73861	0.241498	0.97702	0.51902	0.692435	0.891282	1.66748	1.20614
hsa-miR-5091	2.52717	1.29806	0.59544	1.54908	1.33025	0.665444	0	0.60823	0.996381	0.115837	0.568552	0.809985	2.48385	0.436636	0.640954	0.345205	0.198512	1.99394	0.706354	0.124018	0.978771	0.731348	0.774002	0.122197	0.118465	0.688346	0	0.692269	0.516053	1.6325	0.779517	1.06979	0.298859	0.0812471	3.02679	3.11147	0.168682	1.09117	0.953047	0	3.24983	0.746893	0.724493	0.53292	0.51902	0.230812	0.178256	0.952845	0.463902
hsa-miR-548f-5p	4.8246	10.709	3.4734	3.09817	2.47046	4.32538	1.89771	1.67263	1.2178	1.96923	1.23186	2.42995	1.44891	0.145545	4.35848	2.76164	1.78661	2.65859	1.05953	1.98429	1.90603	1.58459	1.548	0.855382	8.88488	0.917795	1.37164	1.61529	3.40595	0	6.23614	1.83393	4.25874	1.05621	0.720663	3.11147	0.618501	0.606208	2.06494	1.06255	3.89979	8.21583	1.02637	1.86522	0	3.00055	0.713025	7.74186	3.06175
hsa-miR-6798-3p	0.689229	0.811285	1.68708	2.20133	1.14021	0.998166	9.48853	5.32201	1.10709	1.27421	6.44359	1.29598	1.6559	0.873271	2.05105	1.38082	2.18363	0.996972	0.706354	1.3642	1.69997	0.731348	2.32201	0.855382	0.710791	1.14724	1.56759	1.15378	0.928895	2.17667	1.87084	0.916966	0.896576	0.0812471	1.00893	1.63761	0.562274	1.21242	0.953047	1.59383	6.17468	1.99172	0.422621	0.8882	6.22824	3.46217	1.78256	0.476422	0.835023
hsa-miR-1538	2.29743	0.649028	1.09164	2.69052	1.14021	1.66361	5.69312	2.28086	0.996381	0.463349	0.568552	0.485991	2.69084	0.29109	1.28191	2.41643	0.198512	3.65556	1.05953	1.11616	1.4424	0.853239	0.516001	2.07736	0.710791	1.14724	1.37164	1.07686	0.722474	2.17667	1.24723	0.764139	0.597717	0.162494	0.576531	0.491284	1.74305	0.363725	0.476524	2.39075	7.79959	1.49379	0.845242	2.13168	0.51902	1.61568	1.42605	2.38211	1.48449
hsa-miR-433-3p	1.6082	0.162257	0	0.978369	1.33025	0.998166	1.89771	0.912345	0.664254	1.15837	0.379035	0.971982	0.413975	0.727726	0.897335	1.38082	0.794048	0.332324	0.529766	0.124018	0.566657	0.243783	0.258001	0.610987	0	0.688346	0.979745	2.23064	0.722474	0.544168	0.46771	0	0.747147	0.649977	0.432398	0.163761	0.506047	0.242483	1.11189	0.531277	1.62491	0.248964	0.422621	0.4441	3.11412	0	0.178256	0	0.556682
[truncated: 1,633 more rows]
[truncated: 20 more columns]

## Sheet: EBV+ GCs
	TCGA-D7-A6ET	TCGA-BR-7196	TCGA-FP-7998	TCGA-B7-A5TK	TCGA-D7-8570	TCGA-FP-7916	TCGA-BR-7958	TCGA-BR-8366	TCGA-BR-8285	TCGA-BR-8381	TCGA-VQ-A923	TCGA-VQ-A8PF	TCGA-BR-8285.1	TCGA-CG-5722	TCGA-D7-A6EZ	TCGA-BR-A4J4	TCGA-HU-8608	TCGA-VQ-A91W	TCGA-BR-8686	TCGA-BR-8589	TCGA-BR-4253	TCGA-CD-5801	TCGA-D7-8573	TCGA-HU-A4G2	TCGA-BR-6707	TCGA-BR-6455	TCGA-HU-A4H0	TCGA-VQ-AA69	TCGA-B7-5818	TCGA-D7-5577	TCGA-D7-A4YX	TCGA-HU-A4G6
[truncated: 2,221 more rows]
