# Supplementary material for: EBV miRNAs are potent effectors of tumor cell transcriptome remodeling in promoting immune escape
Source: PLoS Pathog. 2021 May 6;17(5):e1009217. doi: 10.1371/journal.ppat.1009217 (PMC8130916; doi:10.1371/journal.ppat.1009217)
Supplement: S2 Table — (XLSX) [file ppat.1009217.s015.xlsx]

## Sheet: SNU719 EBV hybrids
microRNA	mRNA	Hybrid Counts per Million	Predicted Binding Energy	mRNA expression (t.p.m.)	microRNA expression (c.p.m.)	Targeting efficacy
ebv-miR-BART7-3p	GFPT1	12635.7	-26.9	121.14	1580.05	0.0660148
ebv-miR-BART7-3p	PABPC4	12433.2	-25.5	226.667	1580.05	0.0347157
ebv-miR-BART5-5p	BTBD1	11091.8	-21.9	47.3244	505.483	0.463674
ebv-miR-BART7-3p	STMP1	9218.95	-25	42.5811	1580.05	0.137023
hsa-miR-92a-3p	ZNF703	8617.85	-28.7	125.79	124966	0.000548228
ebv-miR-BART3-3p	IPO7	6846.19	-38	38.7124	111.307	1.58883
ebv-miR-BART5-5p	NCOA7	6567.79	-27.7	25.5025	505.483	0.509485
ebv-miR-BART5-5p	JKAMP	6409.61	-33.9	70.6901	505.483	0.179377
hsa-miR-200b-3p	SRP72	5719.93	-29.9	90.7719	180.35	0.3494
ebv-miR-BART17-5p	MED13	5201.08	-23.5	44.5636	3402.38	0.0343029
ebv-miR-BART5-5p	ZNF367	4277.29	-23.7	11.548	505.483	0.73275
ebv-miR-BART7-3p	YWHAG	3404.12	-25	160.58	1580.05	0.0134166
hsa-miR-141-3p	HNRNPF	3018.15	-20.1	375.787	1213.07	0.0066208
ebv-miR-BART7-3p	TRIM65	2752.4	-35.7	45.0419	1580.05	0.0386744
hsa-miR-17-5p	ZFYVE26	2695.45	-29	11.7669	1304.71	0.175571
hsa-miR-17-5p	PPP1R15B	2663.82	-20.5	19.0265	1304.71	0.107307
ebv-miR-BART5-5p	KRT8	2632.18	-35.9	3281.93	505.483	0.00158664
ebv-miR-BART7-3p	RANBP1	2562.58	-36.8	385.362	1580.05	0.00420859
ebv-miR-BART16	TRIM8	2543.6	-34.7	61.2828	910.957	0.0455629
ebv-miR-BART16	EIF5A	2486.65	-33.9	682.401	910.957	0.00400016
ebv-miR-BART7-3p	SOX4	2467.67	-19.4	42.4885	1580.05	0.0367573
hsa-miR-203a-3p	LASP1	2366.43	-17.4	203.479	4313.76	0.00269599
ebv-miR-BART5-5p	GARS	2271.52	-20.3	210.285	505.483	0.0213699
ebv-miR-BART7-3p	FGFRL1	2265.19	-24	58.1009	1580.05	0.0246747
hsa-miR-200a-3p	HNRNPF	2176.61	-17.8	375.787	759.479	0.00762644
hsa-miR-23a-3p	STX17	2144.97	-26.9	25.9117	234.748	0.352634
ebv-miR-BART5-5p	RNF38	2138.64	-36.6	11.2159	505.483	0.377222
hsa-miR-15a-5p	2020-09-02	2132.32	-24.6	181.269	801.742	0.0146721
hsa-miR-17-3p	EPCAM	2062.72	-25.2	1225.54	170.307	0.00988277
hsa-miR-17-5p	GNS	2018.43	-21.4	57.1569	1304.71	0.0270663
ebv-miR-BART9-3p	MKI67	1809.62	-29.7	90.1004	175.329	0.114553
ebv-miR-BART5-5p	SP3	1790.64	-22.3	48.2962	505.483	0.0733481
ebv-miR-BART16	S100A11	1759	-30.5	1216.58	910.957	0.00158719
hsa-miR-21-5p	NIPA2	1752.68	-20.9	74.179	18056.8	0.00130852
ebv-miR-BART7-3p	HK2	1664.09	-26.4	37.0441	1580.05	0.0284307
hsa-miR-200c-3p	SRP72	1638.78	-20.9	90.7719	3854.72	0.00468357
hsa-miR-3529-3p	TCP1	1613.47	-13.7	310.863	62.3484	0.0832468
ebv-miR-BART16	CREBBP	1518.56	-32.5	36.4928	910.957	0.0456802
hsa-miR-92a-3p	PROX1	1480.6	-25.1	7.21392	124966	0.00164238
hsa-miR-15a-5p	MTHFD2	1436.31	-24	275.812	801.742	0.00649532
hsa-miR-17-5p	STX12	1379.36	-22.5	23.5929	1304.71	0.0448107
hsa-let-7g-5p	PLAGL2	1360.38	-22.8	31.8947	3793.63	0.0112431
hsa-miR-20a-5p	ZNFX1	1347.73	-32.1	17.9684	2185.96	0.0343122
hsa-miR-19b-3p	TNFRSF12A	1322.42	-36	92.7283	1338.61	0.0106538
ebv-miR-BART19-3p	RPN1	1303.43	-21.4	239.242	122.605	0.0444369
hsa-miR-92a-3p	TMEM33	1297.11	-24.9	67.8298	124966	0.000153025
hsa-miR-16-5p	GNS	1284.45	-31.4	57.1569	3108.63	0.00722902
ebv-miR-BART7-3p	EIF3B	1252.82	-35.5	342.079	1580.05	0.00231787
hsa-let-7f-5p	PLAGL2	1227.51	-21	31.8947	10762.4	0.00357598
hsa-let-7g-5p	QARS	1227.51	-29	427.811	3793.63	0.000756339
hsa-let-7a-5p	PLAGL2	1176.89	-22.2	31.8947	17687.7	0.00208615
hsa-miR-20a-5p	RHOC	1164.23	-27.5	249.318	2185.96	0.00213621
hsa-let-7b-5p	MYC	1157.91	-46	229.689	1721.07	0.00292911
ebv-miR-BART5-5p	ZFP69B	1138.92	-20.5	3.71277	505.483	0.606863
hsa-miR-92a-3p	MDM2	1126.27	-23.5	134.306	124966	6.71052e-05
ebv-miR-BART9-3p	BTG2	1088.3	-23.6	39.6527	175.329	0.15654
hsa-miR-20a-5p	PPP1R15B	1056.67	-18.5	19.0265	2185.96	0.025406
ebv-miR-BART7-3p	EEF1A1	1056.67	-28.3	3396.21	1580.05	0.000196912
hsa-miR-200b-3p	USP6NL	1037.69	-20.3	17.2597	180.35	0.333363
hsa-miR-20a-5p	PRXL2C	1006.05	-15.6	4.62662	2185.96	0.0994747
ebv-miR-BART5-5p	TOMM20	993.394	-18.8	96.0881	505.483	0.0204525
ebv-miR-BART5-5p	TMUB1	993.394	-27	131.957	505.483	0.014893
hsa-miR-92a-3p	CCDC186	987.067	-18.2	9.6617	124966	0.000817526
ebv-miR-BART7-3p	CYCS	974.412	-20.1	258.558	1580.05	0.00238514
hsa-miR-19b-3p	AGFG1	961.757	-18.4	62.4484	1338.61	0.0115051
hsa-miR-20a-5p	GNS	949.103	-19.5	57.1569	2185.96	0.0075963
hsa-let-7a-5p	QARS	885.829	-29.9	427.811	17687.7	0.000117065
ebv-miR-BART9-3p	PAN3	879.502	-17.6	19.9338	175.329	0.251648
hsa-miR-188-5p	SEMA4B	873.175	-25.6	96.9804	13.8087	0.652024
ebv-miR-BART16	RHOC	860.52	-28.3	249.318	910.957	0.00378887
ebv-miR-BART7-3p	ACTR2	860.52	-45.8	264.565	1580.05	0.00205853
ebv-miR-BART7-3p	CDKN1A	860.52	-25.2	136.232	1580.05	0.00399769
ebv-miR-BART7-3p	HSPA8	854.193	-19.9	1393.36	1580.05	0.000387991
hsa-let-7b-5p	ALG3	822.556	-40.4	101.707	1721.07	0.00469911
ebv-miR-BART7-3p	CDC123	809.901	-14.9	113.932	1580.05	0.00449898
ebv-miR-BART7-3p	UBE2H	809.901	-29.1	47.3864	1580.05	0.010817
ebv-miR-BART7-3p	MDM2	803.574	-20.7	134.306	1580.05	0.0037867
ebv-miR-BART7-3p	USP25	797.246	-15.6	21.3846	1580.05	0.023595
hsa-miR-194-5p	SPTBN1	784.592	-37.1	296.83	3886.94	0.000680028
ebv-miR-BART3-3p	KCMF1	765.61	-17.6	101.111	111.307	0.0680279
ebv-miR-BART7-3p	PPP1CC	765.61	-29.3	117.394	1580.05	0.00412753
ebv-miR-BART7-3p	EIF4A1	765.61	-25.7	741.021	1580.05	0.000653891
ebv-miR-BART7-3p	COX5A	752.955	-19.9	407.415	1580.05	0.00116966
ebv-miR-BART5-5p	ZSCAN26	740.3	-18.3	4.26664	505.483	0.343254
hsa-miR-17-5p	CCND1	740.3	-15.7	192.361	1304.71	0.00294969
hsa-miR-17-5p	PRXL2C	733.973	-18.8	4.62662	1304.71	0.121591
ebv-miR-BART17-5p	LBR	721.318	-25.8	108.485	3402.38	0.00195421
ebv-miR-BART10-3p	ATP6V0E1	714.991	-22	102.737	12896.1	0.000539654
ebv-miR-BART5-5p	ELAVL1	708.663	-24.8	82.2889	505.483	0.017037
ebv-miR-BART8-3p	GSPT1	696.009	-24.2	228.172	792.118	0.0038509
ebv-miR-BART5-5p	RUFY1	677.027	-21.3	21.253	505.483	0.0630202
ebv-miR-BART16	PSMB2	677.027	-22.6	158.966	910.957	0.00467524
hsa-miR-16-5p	RPL27A	677.027	-22.8	1319.37	3108.63	0.000165071
hsa-miR-221-3p	SHLD2	670.699	-24.5	22.7731	1790.11	0.0164522
ebv-miR-BART5-5p	ZFPM1	664.372	-26.7	20.8195	505.483	0.0631299
hsa-miR-106b-5p	PPP1R15B	651.717	-17	19.0265	115.073	0.297665
hsa-let-7f-5p	MEX3C	651.717	-13.9	15.3287	10762.4	0.00395041
hsa-miR-92a-3p	SERTAD3	651.717	-45.3	19.1282	124966	0.000272643
ebv-miR-BART1-5p	PPP1R15B	645.39	-22.8	19.0265	882.921	0.0384186
hsa-miR-92a-3p	MAPRE2	645.39	-18.3	33.5355	124966	0.000154002
hsa-miR-20a-5p	PANK3	639.063	-19.4	18.2493	2185.96	0.0160197
ebv-miR-BART16	RTN4	632.735	-18.5	126.27	910.957	0.00550079
hsa-miR-93-5p	RHOC	626.408	-25.2	249.318	4526.75	0.000555032
hsa-miR-200b-3p	PLK2	620.08	-14.6	51.6711	180.35	0.0665401
ebv-miR-BART15	SOX4	620.08	-13.5	42.4885	233.074	0.0626155
ebv-miR-BART7-3p	LACTB2	613.753	-20.4	47.0691	1580.05	0.00825253
ebv-miR-BART19-3p	CDC40	607.426	-16	15.141	122.605	0.327213
ebv-miR-BART5-5p	UBXN7	607.426	-22.1	8.37812	505.483	0.14343
ebv-miR-BART5-5p	SNAPC2	607.426	-24.6	18.9892	505.483	0.0632821
hsa-let-7a-5p	UTY	607.426	-19.3	4.4083	17687.7	0.00779023
hsa-miR-141-3p	NAP1L1	607.426	-18.2	403.96	1213.07	0.00123956
ebv-miR-BART9-3p	RBM12	601.098	-23.5	76.8415	175.329	0.0446166
hsa-miR-20a-5p	HSPA8	588.444	-14.7	1393.36	2185.96	0.000193197
ebv-miR-BART17-5p	PAQR8	582.116	-27	19.3858	3402.38	0.00882557
ebv-miR-BART1-3p	PANK3	569.462	-21.7	18.2493	64.4407	0.484236
hsa-let-7a-5p	PPP2R5E	563.134	-13	34.1354	17687.7	0.000932685
hsa-miR-27a-3p	STAU1	563.134	-34.1	103.91	1051.55	0.00515373
ebv-miR-BART22	AKTIP	556.807	-14	51.6307	2156.67	0.0050005
ebv-miR-BART22	PABPC1	556.807	-16.6	1320.53	2156.67	0.000195512
ebv-miR-BART3-3p	PDP2	550.48	-24.6	9.79529	111.307	0.504897
hsa-miR-19b-3p	BTF3L4	550.48	-20.3	61.7865	1338.61	0.0066557
hsa-miR-320a-3p	TSC22D1	550.48	-17.2	274.67	784.168	0.00255577
hsa-let-7g-5p	NRDC	550.48	-14	80.8902	3793.63	0.00179387
ebv-miR-BART7-3p	IPMK	550.48	-15.8	3.89799	1580.05	0.0893777
hsa-miR-33b-5p	ABHD2	544.152	-44.9	212.026	25.5252	0.100545
hsa-miR-16-5p	2020-09-02	544.152	-14.8	181.269	3108.63	0.000965666
hsa-let-7g-5p	HECTD1	537.825	-18.6	88.5148	3793.63	0.00160166
ebv-miR-BART5-5p	SLC39A1	537.825	-30.1	102.96	505.483	0.010334
hsa-miR-19b-3p	EIF4EBP2	537.825	-21.3	53.8966	1338.61	0.00745463
ebv-miR-BART12	RIC8A	531.498	-26.2	65.0455	22.1776	0.368442
hsa-miR-200b-3p	G3BP2	531.498	-10.4	90.4098	180.35	0.0325964
ebv-miR-BART7-3p	BTG2	531.498	-35.8	39.6527	1580.05	0.00848315
ebv-miR-BART8-3p	PSMB2	531.498	-44	158.966	792.118	0.00422092
ebv-miR-BART16	METTL7B	525.17	-22.4	13.2075	910.957	0.0436497
ebv-miR-BART16	FOXQ1	525.17	-41	110.062	910.957	0.00523799
hsa-miR-92a-3p	ZNRF2	525.17	-23.6	11.5531	124966	0.000363755
hsa-miR-33a-5p	ABHD2	518.843	-28.9	212.026	13.8087	0.177212
hsa-miR-98-5p	PPP2R5E	518.843	-12.6	34.1354	1699.31	0.00894454
ebv-miR-BART5-5p	KPNA4	506.188	-23.1	19.0311	505.483	0.0526188
hsa-miR-20a-5p	BTN3A1	506.188	-22.7	11.2021	2185.96	0.0206714
hsa-miR-93-5p	PPP1R15B	506.188	-17.3	19.0265	4526.75	0.00587715
hsa-miR-181b-5p	C2orf69	506.188	-27.2	15.2852	9751.05	0.00339618
ebv-miR-BART5-5p	BAG5	499.861	-29	29.5895	505.483	0.0334199
ebv-miR-BART7-3p	CD47	499.861	-20.8	147.902	1580.05	0.00213896
hsa-miR-92a-3p	NRXN3	499.861	-21.5	8.95971	124966	0.00044644
hsa-miR-29b-3p	KCMF1	493.533	-14.7	101.111	51.0504	0.0956133
ebv-miR-BART7-3p	LRRC58	493.533	-14.5	14.4573	1580.05	0.0216052
hsa-miR-20a-5p	STX12	493.533	-21.4	23.5929	2185.96	0.00956958
ebv-miR-BART10-3p	FAU	493.533	-24.2	823.192	12896.1	4.64898e-05
hsa-miR-29b-3p	IREB2	487.206	-16.2	33.6367	51.0504	0.283727
hsa-miR-320a-3p	SYNGR2	487.206	-42.4	385.342	784.168	0.00161234
ebv-miR-BART7-3p	WDR77	480.879	-19.4	61.943	1580.05	0.00491328
ebv-miR-BART16	EGR1	480.879	-45.2	12.7254	910.957	0.0414826
ebv-miR-BART1-3p	KCMF1	474.551	-15.7	101.111	64.4407	0.0728323
hsa-miR-92a-3p	SIAE	474.551	-26.5	50.5435	124966	7.51323e-05
ebv-miR-BART10-3p	FUS	468.224	-28.8	565.371	12896.1	6.42188e-05
ebv-miR-BART7-3p	ROR1	461.897	-18.9	7.98389	1580.05	0.036615
ebv-miR-BART2-5p	TOP2B	461.897	-22.7	75.6147	413.425	0.0147755
hsa-miR-92a-3p	CTSA	461.897	-29.4	171.135	124966	2.1598e-05
ebv-miR-BART16	CAPNS1	461.897	-42.4	1311.18	910.957	0.000386709
hsa-miR-17-5p	DSTYK	455.569	-28.6	4.55334	1304.71	0.0766848
ebv-miR-BART5-5p	TMEM56	449.242	-16.7	3.83859	505.483	0.231527
ebv-miR-BART5-5p	TMOD3	449.242	-16.3	26.3004	505.483	0.0337919
hsa-miR-106b-5p	RHOC	449.242	-26.3	249.318	115.073	0.0156587
ebv-miR-BART5-5p	LARS	449.242	-17.4	67.7118	505.483	0.0131253
hsa-miR-181a-5p	C2orf69	449.242	-21.4	15.2852	69158.2	0.000424978
hsa-miR-194-5p	ACTB	449.242	-31.9	2238.12	3886.94	5.16403e-05
ebv-miR-BART7-3p	ATP13A3	449.242	-25.5	63.682	1580.05	0.0044647
hsa-miR-103b	SRM	442.915	-38.7	117.579	1329.82	0.00283269
ebv-miR-BART7-3p	SPTBN1	442.915	-44.3	296.83	1580.05	0.000944366
ebv-miR-BART7-3p	MED13	436.587	-24.8	44.5636	1580.05	0.0062004
ebv-miR-BART17-5p	RPL22	436.587	-23.5	676.682	3402.38	0.000189628
ebv-miR-BART18-5p	GALNT10	430.26	-26.9	56.253	128.881	0.0593465
hsa-miR-200a-3p	PDHA1	430.26	-26.8	227.899	759.479	0.00248584
hsa-let-7f-5p	COIL	430.26	-17.9	20.3961	10762.4	0.00196008
hsa-miR-200a-3p	ZNF146	423.933	-22.2	123.152	759.479	0.00453252
hsa-let-7b-5p	UTY	417.605	-22.5	4.4083	1721.07	0.0550423
ebv-miR-BART5-5p	USP14	417.605	-18.3	73.2718	505.483	0.0112752
ebv-miR-BART5-5p	GLYR1	417.605	-20.9	83.1704	505.483	0.00993324
hsa-miR-181a-5p	HECTD1	417.605	-19	88.5148	69158.2	6.82191e-05
hsa-miR-92a-3p	CTNNB1	417.605	-23.4	382.829	124966	8.7291e-06
ebv-miR-BART5-5p	FOXK1	411.278	-28.8	24.0883	505.483	0.0337771
hsa-miR-200b-3p	SKAP2	404.951	-17.8	20.7142	180.35	0.108397
hsa-miR-29a-3p	IREB2	404.951	-14.2	33.6367	687.925	0.0175004
hsa-miR-103a-3p	DICER1	404.951	-24.5	31.6323	3690.69	0.00346867
ebv-miR-BART10-3p	ATXN2	404.951	-33.5	30.1015	12896.1	0.00104317
hsa-miR-92a-3p	NKAP	404.951	-25.5	5.32491	124966	0.000608552
hsa-let-7a-5p	MYC	404.951	-19.3	229.689	17687.7	9.9676e-05
hsa-miR-16-5p	GFPT1	404.951	-15.1	121.14	3108.63	0.00107534
ebv-miR-BART1-5p	PPP3CA	398.623	-14	16.7305	882.921	0.0269856
hsa-miR-20a-5p	PPARD	398.623	-20	11.5381	2185.96	0.0158047
hsa-miR-26a-5p	ABHD2	398.623	-20.1	212.026	9668.19	0.000194459
hsa-miR-200c-3p	USP6NL	392.296	-17.4	17.2597	3854.72	0.00589641
hsa-miR-17-5p	HSPA8	392.296	-16.5	1393.36	1304.71	0.000215792
hsa-miR-92a-3p	CIC	392.296	-18.8	43.3023	124966	7.24955e-05
ebv-miR-BART5-5p	DISC1	385.968	-17.7	1.0362	505.483	0.736889
hsa-miR-29b-3p	HNRNPK	385.968	-19.8	540.841	51.0504	0.0139792
hsa-let-7f-5p	HIF1AN	385.968	-14.9	20.1047	10762.4	0.00178379
ebv-miR-BART7-3p	TMBIM6	385.968	-22.8	536.359	1580.05	0.000455433
ebv-miR-BART7-3p	KRT8	385.968	-39.2	3281.93	1580.05	7.44304e-05
hsa-miR-17-5p	XIAP	379.641	-33.2	13.8923	1304.71	0.0209451
ebv-miR-BART5-5p	SERPINB5	379.641	-22.4	220.286	505.483	0.00340941
hsa-miR-17-5p	ERLIN1	373.314	-26.3	48.2403	1304.71	0.00593129
hsa-miR-200b-3p	FAT1	373.314	-20.1	477.513	180.35	0.00433483
hsa-miR-200c-3p	PLK2	373.314	-17.1	51.6711	3854.72	0.00187427
ebv-miR-BART7-3p	PPP4C	373.314	-17.4	255.635	1580.05	0.000924236
hsa-miR-92a-3p	PITX1	373.314	-41.3	125.117	124966	2.38763e-05
hsa-let-7a-5p	FTL	373.314	-16.5	3677.59	17687.7	5.73904e-06
ebv-miR-BART9-3p	DDX19A	366.986	-23.3	44.7432	175.329	0.046781
hsa-miR-93-5p	ZFYVE26	366.986	-24.6	11.7669	4526.75	0.00688969
hsa-miR-320a-3p	SERINC3	366.986	-23	108.222	784.168	0.00432438
hsa-miR-23a-3p	TUBB4B	366.986	-21.3	570.061	234.748	0.00274237
hsa-let-7a-5p	API5	366.986	-14.4	67.8386	17687.7	0.000305845
ebv-miR-BART19-3p	NDUFAF4	360.659	-26.1	49.6206	122.605	0.0592826
ebv-miR-BART21-5p	FBXO21	360.659	-21.8	31.6438	7.95047	1.43356
ebv-miR-BART11-5p	CSNK2A1	360.659	-24.2	128.445	368.651	0.00761668
ebv-miR-BART1-3p	DDX21	354.332	-17.9	94.0931	64.4407	0.0584375
ebv-miR-BART7-3p	TMX1	354.332	-25	57.5073	1580.05	0.00389956
hsa-let-7d-5p	MYC	354.332	-21.3	229.689	684.159	0.00225483
hsa-miR-17-5p	RHOC	354.332	-28.2	249.318	1304.71	0.00108928
hsa-miR-200c-3p	NCOR1	354.332	-15.2	150.282	3854.72	0.00061166
hsa-miR-29b-3p	DNMT3A	348.004	-17.8	51.932	51.0504	0.131265
hsa-miR-200b-3p	MMD	348.004	-9.8	22.2004	180.35	0.0869173
hsa-miR-17-5p	DCUN1D3	348.004	-24.7	29.1915	1304.71	0.00913719
hsa-let-7a-5p	HINT3	348.004	-14.5	12.3251	17687.7	0.00159633
hsa-miR-20a-5p	ABHD2	348.004	-17.2	212.026	2185.96	0.000750849
hsa-let-7a-5p	ERO1A	348.004	-18.7	94.3038	17687.7	0.000208633
ebv-miR-BART11-5p	TSC22D2	348.004	-28.2	15.1196	368.651	0.062435
ebv-miR-BART6-5p	GFPT1	341.677	-11.7	121.14	162.775	0.0173276
hsa-miR-429	SRP72	341.677	-22.5	90.7719	338.523	0.0111193
hsa-miR-20a-5p	AGPS	341.677	-17.4	42.715	2185.96	0.00365925
hsa-miR-17-5p	KPNA2	341.677	-18.8	213.766	1304.71	0.00122507
ebv-miR-BART9-3p	SDC4	335.35	-27.6	92.0092	175.329	0.020788
ebv-miR-BART9-3p	DPYSL2	335.35	-25.3	66.0618	175.329	0.0289531
ebv-miR-BART9-3p	CSDE1	335.35	-15	174.167	175.329	0.0109819
hsa-miR-103a-3p	SRM	335.35	-39.4	117.579	3690.69	0.00077279
hsa-miR-93-5p	ABHD2	335.35	-20.6	212.026	4526.75	0.000349399
ebv-miR-BART22	TUBB	335.35	-32.8	597.821	2156.67	0.000260102
ebv-miR-BART19-3p	PTP4A2	329.022	-14.1	194.1	122.605	0.0138259
hsa-miR-200c-3p	SKAP2	329.022	-18.9	20.7142	3854.72	0.00412064
hsa-let-7a-5p	TUSC2	329.022	-22.6	36.9328	17687.7	0.000503665
hsa-let-7a-5p	PET100	329.022	-13.1	54.406	17687.7	0.000341906
hsa-miR-29b-3p	CCSER1	322.695	-23.2	1.43743	51.0504	4.39751
ebv-miR-BART22	STK35	322.695	-18	21.5618	2156.67	0.00693942
hsa-miR-320a-3p	SLC12A2	322.695	-23.4	94.7683	784.168	0.0043423
hsa-miR-26a-5p	PABPC4	322.695	-12.6	226.667	9668.19	0.000147251
ebv-miR-BART7-3p	ALDH3A1	322.695	-36.9	3238	1580.05	6.3073e-05
hsa-miR-3184-3p	SPATA2	316.368	-21.6	21.2019	283.706	0.0525955
ebv-miR-BART5-5p	EGR1	316.368	-25.4	12.7254	505.483	0.0491829
hsa-miR-19a-3p	AGFG1	316.368	-16.8	62.4484	299.607	0.016909
hsa-miR-19a-3p	TNFRSF12A	316.368	-38.2	92.7283	299.607	0.0113875
ebv-miR-BART7-3p	ACTB	316.368	-30.7	2238.12	1580.05	8.94617e-05
ebv-miR-BART5-5p	GNPTAB	310.04	-18.5	16.6535	505.483	0.0368305
ebv-miR-BART7-3p	SLC7A5	310.04	-26.7	166.903	1580.05	0.00117567
hsa-miR-17-5p	ABHD2	310.04	-21.8	212.026	1304.71	0.00112076
hsa-miR-16-5p	FAT1	310.04	-26	477.513	3108.63	0.000208864
hsa-miR-106b-5p	ZFYVE26	303.713	-22.8	11.7669	115.073	0.224299
hsa-miR-29b-3p	F2RL1	303.713	-12.1	37.5386	51.0504	0.158484
ebv-miR-BART12	RHOC	303.713	-17.2	249.318	22.1776	0.0549281
ebv-miR-BART14-3p	CARM1	303.713	-30.3	80.3199	190.393	0.0198605
hsa-let-7g-5p	HIF1AN	303.713	-16.6	20.1047	3793.63	0.00398208
hsa-let-7f-5p	RHOBTB3	303.713	-14.4	48.1272	10762.4	0.000586357
hsa-miR-92a-3p	DHRS7	303.713	-21.5	94.5544	124966	2.57033e-05
hsa-miR-17-5p	ZNFX1	297.386	-28.5	17.9684	1304.71	0.0126851
hsa-miR-20a-5p	GIPC2	297.386	-15	19.0505	2185.96	0.0071412
hsa-miR-320a-3p	XPO6	297.386	-38.3	129.712	784.168	0.00292369
hsa-miR-20a-5p	CCND1	297.386	-15.9	192.361	2185.96	0.00070723
hsa-miR-21-5p	MAP1LC3B	297.386	-16.7	32.7088	18056.8	0.000503518
hsa-miR-92a-3p	NHSL1	297.386	-29	28.8988	124966	8.23471e-05
hsa-miR-92a-3p	BTG2	297.386	-37.3	39.6527	124966	6.00144e-05
ebv-miR-BART5-5p	AFF1	291.058	-26	22.9225	505.483	0.0251196
ebv-miR-BART7-3p	TSC22D1	291.058	-23.6	274.67	1580.05	0.000670653
ebv-miR-BART1-3p	SPTBN1	291.058	-28.5	296.83	64.4407	0.0152164
ebv-miR-BART7-3p	CCNQ	291.058	-29.4	34.668	1580.05	0.00531349
ebv-miR-BART16	SF3B1	291.058	-21.1	170.513	910.957	0.0018738
ebv-miR-BART7-3p	CLN3	291.058	-24.2	105.127	1580.05	0.00175225
hsa-let-7g-5p	CLCN3	291.058	-15.1	62.1204	3793.63	0.00123507
ebv-miR-BART17-5p	MUC13	291.058	-25.3	139.517	3402.38	0.000613154
hsa-miR-92a-3p	ARNTL2	291.058	-20.7	28.1438	124966	8.2757e-05
hsa-miR-135b-5p	ZNF107	284.731	-21.3	16.1688	56.4902	0.311735
ebv-miR-BART5-5p	MOB1B	284.731	-17.8	7.41624	505.483	0.0759529
hsa-miR-20a-5p	TP53INP1	284.731	-17.4	2.78224	2185.96	0.0468163
hsa-miR-17-5p	PBXIP1	284.731	-22.5	8.41205	1304.71	0.0259428
ebv-miR-BART5-5p	STK4	284.731	-12.4	27.9983	505.483	0.0201186
ebv-miR-BART18-5p	TPX2	284.731	-14.7	118.119	128.881	0.0187036
ebv-miR-BART20-5p	UBE2H	284.731	-18.9	47.3864	8.36892	0.717978
ebv-miR-BART9-3p	SPTAN1	284.731	-26.1	187.252	175.329	0.00867271
hsa-miR-29a-3p	KCMF1	284.731	-14.9	101.111	687.925	0.00409349
hsa-miR-17-5p	NCKAP1	284.731	-15.2	58.9225	1304.71	0.00370371
hsa-miR-19b-3p	IVNS1ABP	284.731	-18.5	79.8641	1338.61	0.00266336
hsa-miR-320a-3p	MYC	284.731	-36.5	229.689	784.168	0.00158083
hsa-miR-93-5p	CCND1	284.731	-19.4	192.361	4526.75	0.000326988
hsa-miR-21-5p	MDM2	284.731	-18.9	134.306	18056.8	0.000117409
hsa-miR-17-3p	MLXIP	278.403	-29.5	31.9821	170.307	0.0511134
ebv-miR-BART11-5p	MID1IP1	278.403	-25.8	25.2145	368.651	0.0299509
ebv-miR-BART5-5p	SQLE	278.403	-21.6	27.0805	505.483	0.0203382
hsa-miR-7-5p	TCP1	278.403	-14.4	310.863	190.811	0.00469355
hsa-miR-200c-3p	MMD	278.403	-9.3	22.2004	3854.72	0.00325327
ebv-miR-BART8-3p	APMAP	278.403	-27.4	188.769	792.118	0.00186189
hsa-miR-103a-3p	TM9SF1	278.403	-23.9	59.5351	3690.69	0.00126705
ebv-miR-BART8-3p	SQSTM1	278.403	-20.8	402.874	792.118	0.000872399
hsa-miR-16-5p	NFE2L1	278.403	-19.5	164.429	3108.63	0.000544661
ebv-miR-BART5-5p	PABPC1	278.403	-18.9	1320.53	505.483	0.000417082
hsa-let-7a-5p	SKP2	278.403	-21.7	48.7272	17687.7	0.000323022
ebv-miR-BART13-3p	BCL2L11	272.076	-22.7	14.0019	137.669	0.141146
ebv-miR-BART3-3p	F2RL1	272.076	-20.9	37.5386	111.307	0.0651165
hsa-miR-29a-3p	DYNLT1	272.076	-16.8	53.4735	687.925	0.00739624
ebv-miR-BART17-5p	MED1	272.076	-16.8	29.1357	3402.38	0.00274462
hsa-miR-652-3p	EFR3A	265.749	-22	24.5071	29.2912	0.370204
ebv-miR-BART17-3p	HMGB3	265.749	-18.8	66.479	420.12	0.00951511
ebv-miR-BART7-3p	TET3	265.749	-39.6	23.0016	1580.05	0.00731209
ebv-miR-BART7-3p	USO1	265.749	-16.9	36.3553	1580.05	0.00462628
ebv-miR-BART7-3p	SEMA3C	265.749	-9.5	37.5463	1580.05	0.00447954
hsa-miR-16-5p	CNEP1R1	265.749	-11.8	24.4323	3108.63	0.00349894
hsa-miR-16-5p	SLK	265.749	-15.4	43.13	3108.63	0.00198209
hsa-miR-200c-3p	ATP1B1	265.749	-22	404.466	3854.72	0.00017045
hsa-miR-92a-3p	ALDH1A1	265.749	-22.9	92.9318	124966	2.28831e-05
ebv-miR-BART9-3p	ZNF329	259.421	-18.9	14.4225	175.329	0.102592
hsa-miR-17-5p	TP53INP1	259.421	-19.8	2.78224	1304.71	0.0714653
hsa-miR-23a-3p	ADIPOR2	259.421	-28.4	40.3992	234.748	0.0273547
ebv-miR-BART8-3p	PAN3	259.421	-14.7	19.9338	792.118	0.0164296
ebv-miR-BART5-5p	DR1	259.421	-13.2	36.7486	505.483	0.0139656
ebv-miR-BART16	CHD7	259.421	-34.7	22.9545	910.957	0.0124062
ebv-miR-BART6-5p	SLC7A5	259.421	-21.2	166.903	162.775	0.00954891
ebv-miR-BART22	AMMECR1L	259.421	-16.8	12.7012	2156.67	0.0094706
ebv-miR-BART8-3p	SEC16A	259.421	-23.3	38.2743	792.118	0.00855675
ebv-miR-BART9-3p	CLTC	259.421	-23.3	183.964	175.329	0.00804305
hsa-miR-23a-3p	CXCL5	259.421	-17.5	149.914	234.748	0.00737159
hsa-let-7f-5p	UTY	259.421	-16.1	4.4083	10762.4	0.00546794
hsa-miR-103a-3p	POLD3	259.421	-22.3	41.1443	3690.69	0.00170839
hsa-let-7f-5p	INTS2	259.421	-12.5	19.753	10762.4	0.00122029
hsa-miR-106b-5p	ELMO2	253.094	-19.4	22.7923	115.073	0.0964986
ebv-miR-BART3-3p	RFC3	253.094	-44.2	64.9022	111.307	0.035035
ebv-miR-BART16	RASAL2	253.094	-27.1	13.9275	910.957	0.0199485
ebv-miR-BART5-5p	MYORG	253.094	-24.4	28.9588	505.483	0.01729
ebv-miR-BART7-3p	NUP43	253.094	-20.8	19.3534	1580.05	0.00827665
ebv-miR-BART7-3p	FAM136A	253.094	-29	100.852	1580.05	0.00158828
hsa-let-7g-5p	LYZ	253.094	-28.1	1258.94	3793.63	5.29936e-05
hsa-miR-92a-3p	FAT1	253.094	-30.8	477.513	124966	4.24136e-06
ebv-miR-BART7-3p	PPP1R15B	246.767	-12.2	19.0265	1580.05	0.00820836
hsa-miR-625-5p	SQSTM1	246.767	-13.2	402.874	15.9009	0.0385207
ebv-miR-BART19-3p	CBX3	246.767	-18.5	352.918	122.605	0.00570303
ebv-miR-BART5-5p	SYNGR2	246.767	-27.4	385.342	505.483	0.00126688
ebv-miR-BART7-3p	CNN2	246.767	-28.9	200.826	1580.05	0.000777668
ebv-miR-BART10-3p	TPR	246.767	-25.8	60.6327	12896.1	0.000315589
ebv-miR-BART7-3p	TMSB10	246.767	-22.8	3894.55	1580.05	4.01013e-05
hsa-miR-181a-5p	NOMO2	246.767	-21.1	181.275	69158.2	1.96836e-05
hsa-miR-29b-3p	PANK3	240.439	-21.4	18.2493	51.0504	0.258083
ebv-miR-BART3-3p	PANK3	240.439	-19.3	18.2493	111.307	0.118369
hsa-miR-29b-3p	FARP2	240.439	-12.8	52.9703	51.0504	0.0889148
ebv-miR-BART21-3p	KCMF1	240.439	-16.3	101.111	35.1495	0.0676531
ebv-miR-BART5-5p	FBXO8	240.439	-19.3	11.3372	505.483	0.0419558
ebv-miR-BART18-5p	WDR74	240.439	-23.2	97.2825	128.881	0.019177
hsa-miR-29b-3p	NASP	240.439	-19.3	299.383	51.0504	0.0157318
hsa-miR-20a-5p	SHOC2	240.439	-29.6	16.5574	2185.96	0.0066431
hsa-miR-25-3p	GAREM1	240.439	-26.5	7.1139	12109.4	0.0027911
hsa-miR-21-5p	SNX27	240.439	-11.4	13.4899	18056.8	0.000987087
ebv-miR-BART22	TFRC	240.439	-14.7	138.711	2156.67	0.000803729
ebv-miR-BART17-5p	MGAT4B	240.439	-20.8	377.012	3402.38	0.000187442
hsa-miR-92a-3p	LPP	240.439	-16.1	11.0465	124966	0.000174176
hsa-miR-92a-3p	NHLRC3	240.439	-23.3	25.3397	124966	7.59297e-05
hsa-miR-92a-3p	PRRC2C	240.439	-22.4	100.635	124966	1.9119e-05
hsa-miR-320a-3p	TET3	234.112	-28.7	23.0016	784.168	0.0129794
hsa-miR-17-5p	ELMO2	234.112	-21.5	22.7923	1304.71	0.00787262
hsa-miR-19b-3p	ADSS	234.112	-18.3	36.7416	1338.61	0.00476005
hsa-miR-20a-5p	DCUN1D3	234.112	-21.7	29.1915	2185.96	0.00366881
ebv-miR-BART5-5p	RTRAF	234.112	-16.7	303.661	505.483	0.00152521
ebv-miR-BART17-5p	TM9SF4	234.112	-23.7	61.1547	3402.38	0.00112515
hsa-miR-92a-3p	FNDC3B	234.112	-21.5	12.6303	124966	0.000148326
ebv-miR-BART16	MFHAS1	234.112	-18	27.1352	910.957	0.00947094
ebv-miR-BART17-5p	SPINT1	234.112	-22.2	183.363	3402.38	0.000375257
ebv-miR-BART12	SLC12A2	227.785	-22.8	94.7683	22.1776	0.108379
ebv-miR-BART9-3p	SGPP2	227.785	-22.8	18.5079	175.329	0.0701963
hsa-miR-23a-3p	ZNF107	227.785	-20.3	16.1688	234.748	0.0600131
hsa-miR-23a-3p	BLCAP	227.785	-15.6	119.262	234.748	0.00813617
ebv-miR-BART7-3p	PANK3	227.785	-18.7	18.2493	1580.05	0.00789962
hsa-let-7g-5p	BACH1	227.785	-17.2	11.4021	3793.63	0.00526602
hsa-miR-19b-3p	PTEN	227.785	-17.1	73.9011	1338.61	0.00230261
ebv-miR-BART17-5p	SLC35C1	227.785	-23.7	33.247	3402.38	0.00201367
hsa-let-7f-5p	BACH1	227.785	-15.8	11.4021	10762.4	0.00185621
ebv-miR-BART22	ADIPOR1	227.785	-11.8	74.6384	2156.67	0.00141507
ebv-miR-BART11-5p	UBC	227.785	-29.1	479.824	368.651	0.00128774
ebv-miR-BART17-5p	MMP15	227.785	-37.7	107.064	3402.38	0.000625314
hsa-miR-20a-5p	MORF4L1	227.785	-15.4	200.253	2185.96	0.000520359
hsa-miR-200c-3p	TBL1XR1	227.785	-13.7	173.634	3854.72	0.000340328
hsa-miR-203a-3p	TMBIM6	227.785	-25.1	536.359	4313.76	9.84493e-05
hsa-miR-92a-3p	ILF2	227.785	-23.6	326.113	124966	5.58939e-06
hsa-miR-1225-5p	CSTF2T	221.457	-27	15.0705	36.4048	0.403649
hsa-miR-29b-3p	DYNLT1	221.457	-18.6	53.4735	51.0504	0.0811246
ebv-miR-BART19-3p	PAFAH1B2	221.457	-14.2	38.3135	122.605	0.0471446
ebv-miR-BART5-5p	PAN3	221.457	-13.1	19.9338	505.483	0.0219783
ebv-miR-BART7-3p	ZNF506	221.457	-23.4	11.548	1580.05	0.012137
ebv-miR-BART16	PLAGL2	221.457	-18.5	31.8947	910.957	0.00762208
ebv-miR-BART7-3p	HSPG2	221.457	-28.3	72.3201	1580.05	0.00193803
ebv-miR-BART16	SF3B3	221.457	-24.5	311.644	910.957	0.000780069
hsa-let-7a-5p	COIL	221.457	-15.6	20.3961	17687.7	0.000613863
hsa-let-7a-5p	NRDC	221.457	-15.7	80.8902	17687.7	0.000154783
hsa-miR-92a-3p	GFPT1	221.457	-17	121.14	124966	1.46289e-05
hsa-miR-29b-3p	TNFAIP3	215.13	-15.4	15.5684	51.0504	0.27068
hsa-miR-29b-3p	TNRC6A	215.13	-25.1	42.9799	51.0504	0.0980476
hsa-miR-17-5p	C9orf40	215.13	-17.6	11.4759	1304.71	0.0143681
hsa-miR-320a-3p	ANGEL1	215.13	-63	40.9203	784.168	0.00670429
hsa-miR-17-5p	AGPS	215.13	-17.9	42.715	1304.71	0.00386015
ebv-miR-BART7-3p	AAGAB	215.13	-25.4	49.2675	1580.05	0.00276356
ebv-miR-BART17-5p	CENPB	215.13	-20.1	53.4963	3402.38	0.00118194
hsa-miR-93-5p	GNS	215.13	-12.3	57.1569	4526.75	0.000831469
hsa-miR-200c-3p	FAM120A	215.13	-20	92.9235	3854.72	0.000600595
ebv-miR-BART7-3p	PPM1G	215.13	-14	310.804	1580.05	0.000438069
hsa-let-7f-5p	SKP2	215.13	-19.7	48.7272	10762.4	0.000410222
hsa-let-7f-5p	ANP32E	215.13	-16.2	71.2856	10762.4	0.000280407
hsa-miR-192-5p	UHRF1BP1	215.13	-25.3	8.74785	149513	0.000164483
hsa-miR-200c-3p	HNRNPF	215.13	-13.8	375.787	3854.72	0.000148513
ebv-miR-BART7-3p	EEF2	215.13	-37	1015.75	1580.05	0.000134043
ebv-miR-BART9-3p	MOB1B	208.803	-11.9	7.41624	175.329	0.160583
ebv-miR-BART2-5p	PROX1	208.803	-22.1	7.21392	413.425	0.0700113
hsa-miR-3529-3p	CKAP4	208.803	-19.2	71.0782	62.3484	0.0471166
ebv-miR-BART11-5p	FAM122B	208.803	-22	39.0397	368.651	0.0145082
hsa-miR-484	TRIM56	208.803	-23.9	25.8517	577.455	0.0139871
hsa-miR-200b-3p	MDM2	208.803	-20.8	134.306	180.35	0.00862036
ebv-miR-BART5-5p	ARHGAP12	208.803	-21.8	63.5599	505.483	0.006499
ebv-miR-BART5-5p	COPA	208.803	-24.2	71.5033	505.483	0.00577701
ebv-miR-BART2-5p	MTHFD1	208.803	-19.1	197.286	413.425	0.00256002
hsa-miR-141-3p	PDHA1	208.803	-28.5	227.899	1213.07	0.000755278
hsa-miR-200a-3p	NAP1L1	208.803	-17.8	403.96	759.479	0.000680584
ebv-miR-BART7-3p	ABHD2	208.803	-38.6	212.026	1580.05	0.000623268
hsa-miR-22-3p	PABPC1	208.803	-24.4	1320.53	6053.24	2.61217e-05
hsa-miR-92a-3p	CSDE1	208.803	-12.7	174.167	124966	9.59355e-06
hsa-miR-96-5p	PANK3	202.475	-22	18.2493	218.429	0.0507943
hsa-miR-24-3p	C6orf62	202.475	-29.9	67.3357	182.442	0.0164817
ebv-miR-BART1-5p	PTGER4	202.475	-35.7	16.1269	882.921	0.01422
ebv-miR-BART11-5p	ABI2	202.475	-21.8	60.5767	368.651	0.00906673
ebv-miR-BART8-3p	SDHAF1	202.475	-23.2	51.3513	792.118	0.00497772
hsa-miR-20a-5p	COG5	202.475	-15.8	24.0741	2185.96	0.00384751
ebv-miR-BART7-3p	TLN2	202.475	-21.4	41.6118	1580.05	0.00307953
ebv-miR-BART7-3p	ATP5F1E	202.475	-11.4	81.3046	1580.05	0.00157611
hsa-miR-17-5p	MORF4L1	202.475	-13.2	200.253	1304.71	0.000774957
hsa-let-7a-5p	CHPF2	202.475	-31.4	38.054	17687.7	0.000300815
hsa-miR-93-5p	CLPTM1	202.475	-20.9	159.231	4526.75	0.000280904
hsa-let-7a-5p	PCGF3	202.475	-21.4	44.2481	17687.7	0.000258705
hsa-let-7a-5p	RHOBTB3	202.475	-17.6	48.1272	17687.7	0.000237854
hsa-miR-92a-3p	PABPC4	202.475	-13.5	226.667	124966	7.14814e-06
ebv-miR-BART19-3p	ARHGEF28	196.148	-12.1	16.1156	122.605	0.0992726
hsa-miR-24-3p	ZNF217	196.148	-25.5	23.6805	182.442	0.0454012
hsa-miR-23b-3p	STX17	196.148	-22.6	25.9117	274.082	0.027619
hsa-miR-17-5p	BTN3A2	196.148	-21.3	6.76667	1304.71	0.0222174
hsa-miR-320a-3p	NXT2	196.148	-21.1	12.15	784.168	0.0205872
hsa-miR-19a-3p	EIF4EBP2	196.148	-17.7	53.8966	299.607	0.012147
hsa-miR-29b-3p	HNRNPF	196.148	-15.7	375.787	51.0504	0.0102245
ebv-miR-BART5-5p	GPHN	196.148	-21.6	52.0851	505.483	0.00745014
ebv-miR-BART7-3p	PHLPP1	196.148	-18.7	22.3899	1580.05	0.00554447
ebv-miR-BART5-5p	PSAT1	196.148	-20.5	123.34	505.483	0.0031461
hsa-miR-194-5p	STX12	196.148	-20.5	23.5929	3886.94	0.00213892
hsa-miR-26a-5p	HPS3	196.148	-13.2	15.028	9668.19	0.00135001
ebv-miR-BART7-3p	PXN	196.148	-28.6	122.219	1580.05	0.00101572
hsa-miR-21-5p	GPATCH3	196.148	-9.2	17.2365	18056.8	0.000630222
ebv-miR-BART7-3p	ENC1	196.148	-19.6	236.09	1580.05	0.000525817
ebv-miR-BART7-3p	FASN	196.148	-31.7	370.94	1580.05	0.000334664
ebv-miR-BART7-3p	BTF3	196.148	-22.4	840.746	1580.05	0.000147655
hsa-miR-92a-3p	TRAM2	196.148	-24.9	12.4828	124966	0.000125742
hsa-miR-106b-5p	GNS	189.821	-20	57.1569	115.073	0.0288604
ebv-miR-BART11-5p	DYRK1A	189.821	-18.7	18.7856	368.651	0.0274096
hsa-miR-141-3p	OPA3	189.821	-21.1	14.2954	1213.07	0.0109461
hsa-miR-23a-3p	MDM2	189.821	-21.4	134.306	234.748	0.0060207
hsa-miR-21-5p	KLHL15	189.821	-16.7	2.16148	18056.8	0.00486353
hsa-miR-142-3p	ENTR1	189.821	-28.8	133.086	502.135	0.00284047
ebv-miR-BART21-5p	CD47	189.821	-20.1	147.902	7.95047	0.161427
ebv-miR-BART11-5p	GOT2	189.821	-20.9	206.404	368.651	0.00249465
hsa-miR-92a-3p	GVQW3	189.821	-8.4	1.806	124966	0.000841076
ebv-miR-BART22	WDR6	189.821	-14.2	121.813	2156.67	0.000722544
hsa-miR-20a-5p	KPNA2	189.821	-21.3	213.766	2185.96	0.00040622
ebv-miR-BART7-3p	SLC1A5	189.821	-40.9	304.309	1580.05	0.000394782
ebv-miR-BART5-5p	ELOB	189.821	-20.6	1355.76	505.483	0.000276984
ebv-miR-BART22	SFPQ	189.821	-14.8	350.589	2156.67	0.00025105
hsa-miR-25-3p	MDM2	189.821	-22.4	134.306	12109.4	0.000116715
hsa-miR-92a-3p	ATP1B1	189.821	-23.6	404.466	124966	3.75551e-06
hsa-miR-92a-3p	H1F0	189.821	-24.3	661.985	124966	2.29458e-06
hsa-miR-92a-3p	H3F3B	189.821	-27.6	989.919	124966	1.53445e-06
ebv-miR-BART11-3p	TRERF1	189.821	-20.5	15.5457	3576.04	0.00341453
hsa-miR-141-3p	GOT1	189.821	-14.5	105.145	1213.07	0.00148823
hsa-miR-200b-3p	STAU2	183.493	-20.4	29.1789	180.35	0.0348686
hsa-miR-222-3p	HUWE1	183.493	-31.7	82.9565	92.895	0.023811
ebv-miR-BART14-3p	YIPF2	183.493	-30.3	44.7275	190.393	0.0215474
ebv-miR-BART9-3p	SH3D19	183.493	-16.5	53.5391	175.329	0.0195477
ebv-miR-BART14-3p	GNS	183.493	-13.9	57.1569	190.393	0.0168617
hsa-miR-17-5p	WASL	183.493	-28.4	8.54013	1304.71	0.016468
ebv-miR-BART5-5p	NOL9	183.493	-19.1	27.0854	505.483	0.0134023
hsa-miR-17-5p	SNX27	183.493	-25.4	13.4899	1304.71	0.0104254
ebv-miR-BART7-3p	SGK1	183.493	-22.8	18.7984	1580.05	0.0061777
hsa-miR-27a-3p	SDCBP	183.493	-19	83.6451	1051.55	0.00208616
ebv-miR-BART5-5p	NMT1	183.493	-13.4	176.182	505.483	0.00206041
hsa-miR-20a-5p	GTPBP10	183.493	-16	40.9987	2185.96	0.00204742
hsa-miR-103b	GPR35	183.493	-28.3	71.7906	1329.82	0.00192203
ebv-miR-BART22	MAP7	183.493	-25.9	77.7133	2156.67	0.00109482
hsa-let-7a-5p	BACH1	183.493	-16.9	11.4021	17687.7	0.000909833
ebv-miR-BART8-5p	SIAE	183.493	-22	50.5435	6675.47	0.000543842
ebv-miR-BART10-3p	SMCHD1	183.493	-24.3	36.4806	12896.1	0.000390031
ebv-miR-BART7-3p	RALY	183.493	-25.4	334.887	1580.05	0.000346777
hsa-let-7f-5p	MCM6	183.493	-18.2	75.8038	10762.4	0.000224915
hsa-miR-16-5p	RNPS1	183.493	-13.8	295.461	3108.63	0.000199779
hsa-let-7a-5p	ACTB	183.493	-23.7	2238.12	17687.7	4.63516e-06
ebv-miR-BART5-5p	TMEM56-RWDD3	177.166	-16.7	2.21495	505.483	0.158238
ebv-miR-BART5-5p	RALGPS1	177.166	-28.1	22.4313	505.483	0.015625
hsa-miR-320a-3p	PTER	177.166	-26.2	19.096	784.168	0.0118312
hsa-miR-17-5p	RBM12B	177.166	-34.4	15.8217	1304.71	0.00858247
hsa-miR-20a-5p	HBP1	177.166	-14.4	10.3943	2185.96	0.00779726
ebv-miR-BART7-3p	SC5D	177.166	-26.4	18.3294	1580.05	0.00611731
ebv-miR-BART7-3p	MBOAT1	177.166	-27.1	21.1597	1580.05	0.00529906
ebv-miR-BART7-3p	CHPF2	177.166	-21.6	38.054	1580.05	0.00294651
hsa-miR-17-5p	ARL1	177.166	-20.6	57.8317	1304.71	0.002348
ebv-miR-BART21-5p	TNRC6A	177.166	-21.4	42.9799	7.95047	0.518468
ebv-miR-BART7-3p	RUVBL1	177.166	-23.3	67.7154	1580.05	0.00165585
ebv-miR-BART7-3p	BAZ1B	177.166	-14.8	83.5086	1580.05	0.0013427
hsa-let-7g-5p	RHOBTB3	177.166	-16	48.1272	3793.63	0.000970363
hsa-let-7i-5p	NRDC	177.166	-16.5	80.8902	2359.62	0.000928202
ebv-miR-BART1-5p	RHOC	177.166	-25.9	249.318	882.921	0.000804832
hsa-miR-16-5p	GOT1	177.166	-14.7	105.145	3108.63	0.00054203
hsa-let-7f-5p	NRDC	177.166	-14	80.8902	10762.4	0.000203504
ebv-miR-BART7-3p	PKM	177.166	-28.8	1540.96	1580.05	7.2764e-05
hsa-miR-93-5p	HSPA8	177.166	-13.5	1393.36	4526.75	2.80887e-05
ebv-miR-BART18-5p	PROX1	170.839	-16.7	7.21392	128.881	0.183749
ebv-miR-BART19-3p	CCNG2	170.839	-14.2	22.2529	122.605	0.0626171
hsa-miR-18a-5p	GIGYF1	170.839	-22.8	50.8378	65.2776	0.0514796
ebv-miR-BART5-5p	ZNF436	170.839	-18.7	10.9577	505.483	0.0308432
hsa-miR-29b-3p	EIF2AK1	170.839	-14.4	112.048	51.0504	0.0298663
hsa-miR-29b-3p	DDX3X	170.839	-13.6	121.999	51.0504	0.0274303
hsa-miR-23a-3p	SEC16A	170.839	-14.4	38.2743	234.748	0.0190141
hsa-miR-200b-3p	GOT1	170.839	-14	105.145	180.35	0.00900911
ebv-miR-BART13-3p	PPP1CB	170.839	-12.3	141.589	137.669	0.00876435
hsa-miR-20a-5p	XIAP	170.839	-35.5	13.8923	2185.96	0.00562558
hsa-miR-19b-3p	RAB21	170.839	-25.9	27.4342	1338.61	0.00465201
hsa-miR-93-5p	POLR3G	170.839	-22.8	12.2785	4526.75	0.00307365
hsa-miR-19b-3p	AGPAT5	170.839	-16	50.1866	1338.61	0.00254299
ebv-miR-BART7-3p	EIF4EBP2	170.839	-22.1	53.8966	1580.05	0.0020061
ebv-miR-BART7-3p	GNS	170.839	-18.4	57.1569	1580.05	0.00189167
hsa-miR-16-5p	SH3BGRL2	170.839	-18.7	29.744	3108.63	0.00184764
ebv-miR-BART7-3p	PKP2	170.839	-22.2	63.0612	1580.05	0.00171456
hsa-miR-142-5p	MTHFD2	170.839	-10.3	275.812	595.867	0.0010395
hsa-miR-16-5p	YTHDC1	170.839	-13.1	58.3754	3108.63	0.000941426
ebv-miR-BART7-3p	NAA50	170.839	-16.3	171.476	1580.05	0.000630539
hsa-let-7f-5p	CHPF2	170.839	-28.6	38.054	10762.4	0.000417133
ebv-miR-BART18-5p	ALDH3A1	170.839	-31.9	3238	128.881	0.000409372
hsa-let-7a-5p	DDX6	170.839	-17.1	33.981	17687.7	0.000284235
ebv-miR-BART7-3p	CTNNB1	170.839	-35.1	382.829	1580.05	0.000282429
hsa-let-7a-5p	SMARCC1	170.839	-18.7	65.1377	17687.7	0.00014828
hsa-miR-92a-3p	SOCS5	170.839	-23.7	10.7428	124966	0.000127255
hsa-miR-92a-3p	ASH1L	170.839	-29.7	11.7813	124966	0.000116038
ebv-miR-BART7-3p	H3F3B	170.839	-14.1	989.919	1580.05	0.000109223
hsa-miR-92a-3p	VANGL1	170.839	-22.3	19.3562	124966	7.06277e-05
hsa-miR-92a-3p	WDR26	170.839	-24	22.3165	124966	6.12587e-05
hsa-miR-92a-3p	SPTBN1	170.839	-36.7	296.83	124966	4.60559e-06
hsa-miR-24-3p	TOR2A	164.511	-22.2	37.228	182.442	0.0242214
hsa-miR-17-5p	SLC36A1	164.511	-22.1	9.35975	1304.71	0.0134715
ebv-miR-BART19-3p	MDM2	164.511	-21.4	134.306	122.605	0.00999067
hsa-miR-15b-5p	MTHFD2	164.511	-17	275.812	102.101	0.00584189
hsa-miR-31-5p	ATP2A2	164.511	-19.3	206.023	144.364	0.00553123
ebv-miR-BART7-3p	TTI1	164.511	-22.4	28.0792	1580.05	0.003708
ebv-miR-BART22	DICER1	164.511	-16	31.6323	2156.67	0.00241146
hsa-miR-17-5p	FOS	164.511	-20.6	110.366	1304.71	0.00114247
ebv-miR-BART7-3p	PPA2	164.511	-12.7	101.882	1580.05	0.00102194
ebv-miR-BART7-3p	MCM2	164.511	-18.5	102.367	1580.05	0.0010171
hsa-miR-200c-3p	GIGYF1	164.511	-24	50.8378	3854.72	0.00083949
hsa-miR-203a-3p	PPA2	164.511	-14.5	101.882	4313.76	0.000374319
hsa-miR-92a-3p	MIGA1	164.511	-19.4	4.32303	124966	0.00030452
hsa-let-7a-5p	ANP32E	164.511	-15.2	71.2856	17687.7	0.000130473
hsa-miR-21-5p	FOS	164.511	-13.8	110.366	18056.8	8.25503e-05
hsa-miR-21-5p	CXCL5	164.511	-13.9	149.914	18056.8	6.07733e-05
hsa-miR-26a-5p	SFPQ	164.511	-18.7	350.589	9668.19	4.85346e-05
hsa-miR-92a-3p	ABHD2	164.511	-28.8	212.026	124966	6.20889e-06
ebv-miR-BART9-3p	REXO1	158.184	-23.8	26.095	175.329	0.0345742
ebv-miR-BART5-5p	ASH1L	158.184	-19.3	11.7813	505.483	0.026562
hsa-miR-142-3p	YES1	158.184	-16.8	22.878	502.135	0.0137697
ebv-miR-BART5-5p	CNOT6	158.184	-18.2	24.2854	505.483	0.0128858
ebv-miR-BART17-3p	ASCL2	158.184	-26.5	31.7008	420.12	0.0118773
hsa-miR-16-5p	GNAI3	158.184	-13.4	6.0586	3108.63	0.00839885
hsa-miR-93-5p	PRXL2C	158.184	-15.8	4.62662	4526.75	0.00755287
ebv-miR-BART6-5p	2020-09-07	158.184	-16.1	237.802	162.775	0.00408656
ebv-miR-BART7-3p	SPRED1	158.184	-14.8	24.693	1580.05	0.00405431
ebv-miR-BART9-3p	EIF3L	158.184	-22	318.19	175.329	0.00283545
ebv-miR-BART7-3p	LGR4	158.184	-27	45.8343	1580.05	0.00218424
hsa-miR-27b-3p	DYRK1A	158.184	-27.7	18.7856	3937.16	0.00213872
hsa-let-7i-5p	PLAGL2	158.184	-21.3	31.8947	2359.62	0.00210185
ebv-miR-BART17-5p	MAPRE2	158.184	-18.8	33.5355	3402.38	0.00138635
hsa-miR-20a-5p	NCKAP1	158.184	-16.7	58.9225	2185.96	0.00122811
hsa-let-7g-5p	SKP2	158.184	-17.5	48.7272	3793.63	0.000855727
ebv-miR-BART16	DYNLL1	158.184	-22.2	363.75	910.957	0.000477377
hsa-miR-27a-3p	CTNNB1	158.184	-26.2	382.829	1051.55	0.000392939
hsa-miR-21-3p	NBPF9	158.184	-20.4	23.2177	19663.2	0.000346488
ebv-miR-BART7-3p	CAP1	158.184	-16	313.756	1580.05	0.00031908
ebv-miR-BART17-5p	SLC25A5	158.184	-21	502.445	3402.38	9.25317e-05
hsa-miR-20a-5p	RPS27	158.184	-19.6	1893.72	2185.96	3.82123e-05
hsa-miR-16-5p	HSPA8	158.184	-24.6	1393.36	3108.63	3.65199e-05
hsa-miR-92a-3p	WDR77	158.184	-16.4	61.943	124966	2.04352e-05
hsa-miR-106b-5p	C9orf40	151.856	-22.6	11.4759	115.073	0.114994
hsa-miR-29b-3p	DIDO1	151.856	-14.2	37.6372	51.0504	0.0790346
hsa-miR-31-5p	OXSR1	151.856	-32.6	24.7829	144.364	0.0424446
ebv-miR-BART7-3p	RNF122	151.856	-27.5	2.92119	1580.05	0.0329005
ebv-miR-BART5-5p	UBR1	151.856	-31.3	12.1519	505.483	0.024722
ebv-miR-BART6-5p	TNFRSF10D	151.856	-19.9	40.5101	162.775	0.0230293
hsa-miR-203b-5p	LIN7C	151.856	-13.7	11.9776	632.69	0.0200388
hsa-miR-200b-3p	TUBGCP3	151.856	-21	44.2966	180.35	0.0190084
ebv-miR-BART7-3p	RGS5	151.856	-15.6	7.39869	1580.05	0.0129899
ebv-miR-BART5-5p	HECTD1	151.856	-16.3	88.5148	505.483	0.00339399
hsa-miR-203a-3p	LIN7C	151.856	-14.1	11.9776	4313.76	0.00293905
ebv-miR-BART5-5p	GPBP1L1	151.856	-16	104.371	505.483	0.00287838
ebv-miR-BART7-3p	SYNJ2	151.856	-13.9	42.4982	1580.05	0.00226147
hsa-miR-17-5p	LRCH1	151.856	-19.6	51.9356	1304.71	0.00224105
ebv-miR-BART7-3p	KMT2B	151.856	-27.3	65.1505	1580.05	0.00147518
ebv-miR-BART7-3p	PSMD14	151.856	-22.6	73.3576	1580.05	0.00131014
ebv-miR-BART7-3p	ITFG1	151.856	-15.2	78.3519	1580.05	0.00122663
ebv-miR-BART7-3p	SON	151.856	-25.4	121.047	1580.05	0.000793975
hsa-miR-194-5p	ITPR3	151.856	-19.6	50.6094	3886.94	0.000771958
ebv-miR-BART7-3p	PRPF8	151.856	-27.7	137.238	1580.05	0.000700305
hsa-miR-29a-3p	NONO	151.856	-13.9	330.04	687.925	0.000668844
hsa-miR-27a-3p	MYC	151.856	-18.6	229.689	1051.55	0.000628726
ebv-miR-BART7-3p	CCT3	151.856	-25	326.981	1580.05	0.000293927
ebv-miR-BART10-3p	MCFD2	151.856	-23.6	117.552	12896.1	0.000100172
hsa-let-7f-5p	SF3B1	151.856	-13.8	170.513	10762.4	8.27494e-05
hsa-miR-20a-5p	HMGB1	151.856	-12.4	867.925	2185.96	8.00403e-05
hsa-let-7f-5p	QARS	151.856	-12.8	427.811	10762.4	3.29815e-05
hsa-let-7g-5p	ACTB	151.856	-35.1	2238.12	3793.63	1.78852e-05
ebv-miR-BART1-3p	PAN3	145.529	-21.2	19.9338	64.4407	0.113292
hsa-miR-29b-3p	ZNF28	145.529	-15.5	39.4226	51.0504	0.0723111
hsa-miR-17-5p	BTN3A3	145.529	-25	3.55689	1304.71	0.0313592
ebv-miR-BART5-5p	DUSP7	145.529	-24.9	19.0964	505.483	0.0150762
ebv-miR-BART9-3p	WDR77	145.529	-17.7	61.943	175.329	0.0134
ebv-miR-BART1-5p	ZCCHC2	145.529	-15.8	16.1812	882.921	0.0101863
hsa-miR-142-3p	BTG2	145.529	-22.1	39.6527	502.135	0.00730898
ebv-miR-BART7-3p	SMC5	145.529	-14.1	17.1679	1580.05	0.0053649
ebv-miR-BART7-3p	CLASP1	145.529	-44.7	20.2675	1580.05	0.00454441
ebv-miR-BART16	OAZ2	145.529	-24.4	62.6031	910.957	0.00255186
hsa-miR-200c-3p	AP5S1	145.529	-20.1	15.1812	3854.72	0.00248685
ebv-miR-BART7-3p	RBBP6	145.529	-21.5	43.7411	1580.05	0.00210566
ebv-miR-BART7-3p	DAG1	145.529	-23.3	50.2501	1580.05	0.00183291
hsa-miR-203a-3p	PLK4	145.529	-17	28.7154	4313.76	0.00117484
ebv-miR-BART19-3p	LYZ	145.529	-17.5	1258.94	122.605	0.000942842
ebv-miR-BART7-3p	RNH1	145.529	-33	106.672	1580.05	0.000863429
hsa-miR-423-3p	EIF4EBP2	145.529	-30.9	53.8966	3308.65	0.000816089
hsa-miR-17-5p	CSNK1D	145.529	-16.5	138.52	1304.71	0.000805236
hsa-miR-320d	MYC	145.529	-18	229.689	2.51068	0.252359
hsa-miR-194-5p	IQGAP1	145.529	-40.2	144.142	3886.94	0.000259748
hsa-let-7f-5p	GINS2	145.529	-29.4	53.7092	10762.4	0.000251763
hsa-miR-181b-5p	HECTD1	145.529	-19.7	88.5148	9751.05	0.00016861
ebv-miR-BART17-5p	S100A14	145.529	-22	770.095	3402.38	5.55421e-05
hsa-miR-92a-3p	PRUNE1	145.529	-18.7	22.2177	124966	5.24154e-05
hsa-miR-192-5p	TMEM33	145.529	-31.8	67.8298	149513	1.435e-05
hsa-miR-191-5p	FAT1	145.529	-19.7	477.513	22065.9	1.38116e-05
hsa-miR-92a-3p	PPP1R12C	145.529	-31.1	100.091	124966	1.16349e-05
hsa-miR-92a-3p	UQCRC1	145.529	-35.5	275.376	124966	4.22895e-06
hsa-miR-106b-5p	PRXL2C	139.202	-17.3	4.62662	115.073	0.261462
hsa-miR-29b-3p	ENTPD7	139.202	-14.7	12.109	51.0504	0.225184
ebv-miR-BART19-3p	ABHD17B	139.202	-22.1	12.8569	122.605	0.0883081
hsa-miR-222-3p	ERP44	139.202	-20.9	22.8507	92.895	0.0655772
hsa-miR-106b-5p	STX12	139.202	-24.4	23.5929	115.073	0.0512733
ebv-miR-BART9-3p	DYRK1A	139.202	-21.2	18.7856	175.329	0.0422635
ebv-miR-BART5-5p	ZNF121	139.202	-21.9	19.1251	505.483	0.0143991
ebv-miR-BART5-5p	ZNF45	139.202	-25.7	22.0503	505.483	0.0124889
ebv-miR-BART7-3p	PHIP	139.202	-19.6	9.71514	1580.05	0.00906827
ebv-miR-BART18-3p	ABCB10	139.202	-16.3	18.2796	843.587	0.00902712
hsa-miR-20a-5p	PBXIP1	139.202	-21.8	8.41205	2185.96	0.00757008
hsa-miR-19a-3p	BTF3L4	139.202	-17.6	61.7865	299.607	0.00751966
hsa-miR-484	PRPS1	139.202	-24.7	37.1692	577.455	0.0064855
hsa-miR-20a-5p	ZFYVE26	139.202	-23.1	11.7669	2185.96	0.00541176
ebv-miR-BART18-5p	SPTBN1	139.202	-36.2	296.83	128.881	0.0036387
hsa-let-7d-5p	AURKA	139.202	-20.4	71.0804	684.159	0.00286245
hsa-miR-20a-5p	DICER1	139.202	-24.7	31.6323	2185.96	0.00201313
hsa-miR-200b-3p	ATP1B1	139.202	-17.1	404.466	180.35	0.0019083
hsa-miR-320a-3p	YWHAH	139.202	-22.1	120.309	784.168	0.0014755
hsa-miR-221-3p	MIDN	139.202	-23.9	64.6776	1790.11	0.00120229
ebv-miR-BART16	TRA2A	139.202	-24	132.258	910.957	0.00115538
ebv-miR-BART16	CYP2S1	139.202	-32	164.786	910.957	0.000927312
ebv-miR-BART1-5p	CSDE1	139.202	-21.9	174.167	882.921	0.000905228
ebv-miR-BART7-3p	ADAM10	139.202	-16	112.971	1580.05	0.000779839
hsa-miR-19b-3p	2020-09-02	139.202	-14.6	181.269	1338.61	0.000573677
hsa-let-7f-5p	DDX6	139.202	-14.2	33.981	10762.4	0.000380625
hsa-let-7f-5p	CLCN3	139.202	-13.6	62.1204	10762.4	0.000208209
hsa-miR-194-5p	2020-09-02	139.202	-10.8	181.269	3886.94	0.000197566
ebv-miR-BART17-5p	HNRNPA3	139.202	-14.8	378.582	3402.38	0.000108069
hsa-miR-203a-3p	VIL1	139.202	-19.2	333.416	4313.76	9.67838e-05
hsa-miR-92a-3p	TSPAN12	139.202	-17.8	25.2464	124966	4.41218e-05
hsa-miR-16-5p	RPL38	139.202	-16.8	1271.19	3108.63	3.52261e-05
hsa-miR-194-5p	RPL27A	139.202	-19.5	1319.37	3886.94	2.71438e-05
hsa-let-7f-5p	ACTB	139.202	-28.6	2238.12	10762.4	5.77897e-06
hsa-miR-29b-3p	KDM6B	132.874	-22.9	26.0304	51.0504	0.0999909
ebv-miR-BART3-3p	LGR4	132.874	-35.3	45.8343	111.307	0.0260453
hsa-miR-185-5p	SYNGR2	132.874	-27.4	385.342	30.965	0.0111359
hsa-miR-29b-3p	RPN1	132.874	-16.1	239.242	51.0504	0.0108794
ebv-miR-BART22	EPM2AIP1	132.874	-35.2	7.6433	2156.67	0.00806077
hsa-let-7g-5p	UTY	132.874	-26.1	4.4083	3793.63	0.00794538
hsa-miR-17-5p	CAPRIN2	132.874	-16.9	13.5113	1304.71	0.00753752
hsa-miR-15b-5p	2020-09-02	132.874	-19	181.269	102.101	0.0071794
ebv-miR-BART3-3p	CLPTM1L	132.874	-21.5	234.638	111.307	0.0050877
ebv-miR-BART7-3p	PAK2	132.874	-18.5	29.351	1580.05	0.00286515
hsa-miR-103b	POLD3	132.874	-19.8	41.1443	1329.82	0.0024285
ebv-miR-BART7-3p	GFM2	132.874	-18.9	36.3719	1580.05	0.00231208
hsa-miR-93-5p	XIAP	132.874	-31.1	13.8923	4526.75	0.0021129
ebv-miR-BART9-3p	NAP1L1	132.874	-14.2	403.96	175.329	0.00187607
ebv-miR-BART17-5p	ZFPM1	132.874	-18.3	20.8195	3402.38	0.00187581
ebv-miR-BART8-3p	NDE1	132.874	-9	96.5345	792.118	0.00173768
hsa-miR-17-5p	TPR	132.874	-19.1	60.6327	1304.71	0.00167965
ebv-miR-BART16	UGP2	132.874	-18.5	120.778	910.957	0.00120769
hsa-miR-17-5p	UBE3C	132.874	-22.7	93.3971	1304.71	0.00109042
hsa-miR-16-5p	CIC	132.874	-39.1	43.3023	3108.63	0.000987099
hsa-miR-142-3p	TSC22D1	132.874	-12.5	274.67	502.135	0.000963407
hsa-let-7a-5p	C5orf51	132.874	-18	9.08549	17687.7	0.00082684
ebv-miR-BART7-3p	TNRC18	132.874	-41.2	142.059	1580.05	0.000591972
ebv-miR-BART7-3p	EPHB4	132.874	-38	176.131	1580.05	0.000477456
ebv-miR-BART5-5p	FUS	132.874	-36.4	565.371	505.483	0.000464945
ebv-miR-BART20-3p	FNDC3A	132.874	-16.2	32.5817	8.78736	0.464097
hsa-miR-93-5p	NUPL2	132.874	-21.1	98.4681	4526.75	0.000298098
ebv-miR-BART6-3p	RPS6KA4	132.874	-32.3	47.0283	10008.8	0.000282292
hsa-miR-25-3p	BTG2	132.874	-17.7	39.6527	12109.4	0.000276723
hsa-miR-26a-5p	B3GNT2	132.874	-20	51.7301	9668.19	0.000265676
hsa-miR-194-5p	SLC7A5	132.874	-15.7	166.903	3886.94	0.000204819
hsa-miR-92a-3p	F8A3	132.874	-29.8	5.63527	124966	0.000188684
hsa-miR-16-5p	HNRNPD	132.874	-14.4	432.98	3108.63	9.87198e-05
hsa-let-7a-5p	UBR4	132.874	-17.3	89.1303	17687.7	8.42839e-05
ebv-miR-BART7-3p	ACTG1	132.874	-27.1	1070.97	1580.05	7.85224e-05
ebv-miR-BART7-3p	AGR2	132.874	-24.1	1794.36	1580.05	4.68664e-05
hsa-miR-21-5p	CAPNS1	132.874	-14.5	1311.18	18056.8	5.61226e-06
hsa-miR-92a-3p	GPX4	132.874	-37.6	213.526	124966	4.97965e-06
hsa-miR-92a-3p	ITGA6	132.874	-12.9	235.036	124966	4.52393e-06
hsa-miR-29b-3p	KIAA0895	126.547	-28	10.5046	51.0504	0.23598
hsa-miR-29b-3p	FOXJ2	126.547	-19.2	11.4195	51.0504	0.217074
ebv-miR-BART5-5p	ZNF594	126.547	-22.2	2.37025	505.483	0.105621
ebv-miR-BART1-5p	PRXL2C	126.547	-20.9	4.62662	882.921	0.0309789
ebv-miR-BART3-3p	DIDO1	126.547	-16.6	37.6372	111.307	0.0302075
ebv-miR-BART6-5p	MAP3K20	126.547	-18.7	34.6134	162.775	0.0224605
ebv-miR-BART5-5p	CA13	126.547	-19.4	13.3254	505.483	0.0187874
ebv-miR-BART19-3p	POM121	126.547	-16.7	93.9857	122.605	0.010982
ebv-miR-BART9-3p	CUX1	126.547	-17.9	67.8894	175.329	0.0106315
ebv-miR-BART1-3p	RNF43	126.547	-20.9	187.394	64.4407	0.0104794
ebv-miR-BART5-5p	FRAT2	126.547	-14.7	27.1506	505.483	0.00922075
ebv-miR-BART5-5p	SIKE1	126.547	-19.6	29.2379	505.483	0.00856247
hsa-miR-20a-5p	BTN3A2	126.547	-17.8	6.76667	2185.96	0.00855529
ebv-miR-BART5-5p	RBM26	126.547	-15	33.8448	505.483	0.00739697
ebv-miR-BART5-5p	PAXIP1	126.547	-17.3	36.3023	505.483	0.00689622
hsa-miR-17-5p	PANK3	126.547	-17.2	18.2493	1304.71	0.00531483
ebv-miR-BART17-3p	PCID2	126.547	-19.9	75.1234	420.12	0.00400962
hsa-miR-429	GOT1	126.547	-20.5	105.145	338.523	0.00355531
hsa-miR-17-5p	TEAD3	126.547	-30.1	29.154	1304.71	0.00332689
hsa-miR-20a-5p	HIF1AN	126.547	-19.4	20.1047	2185.96	0.00287946
ebv-miR-BART16	GIGYF1	126.547	-17.9	50.8378	910.957	0.00273255
hsa-miR-19b-3p	COPB1	126.547	-18.3	58.084	1338.61	0.00162758
hsa-miR-16-5p	INTS4	126.547	-13.7	25.2782	3108.63	0.00161041
hsa-miR-93-5p	HIF1AN	126.547	-34.2	20.1047	4526.75	0.00139049
ebv-miR-BART7-3p	MCM6	126.547	-17.6	75.8038	1580.05	0.00105655
hsa-miR-16-5p	BTG2	126.547	-16.1	39.6527	3108.63	0.00102662
ebv-miR-BART11-3p	SMC3	126.547	-23.7	37.9575	3576.04	0.000932292
hsa-miR-20a-5p	RFC3	126.547	-18.4	64.9022	2185.96	0.00089197
hsa-let-7g-5p	CHPF2	126.547	-23.5	38.054	3793.63	0.00087659
ebv-miR-BART16	EPN1	126.547	-28.6	171.708	910.957	0.000809029
hsa-miR-20a-5p	TAOK2	126.547	-17.9	73.4765	2185.96	0.000787881
hsa-miR-16-5p	PRPS2	126.547	-11.8	65.6718	3108.63	0.000619874
hsa-miR-16-5p	DYNC1LI2	126.547	-20.8	81.6996	3108.63	0.000498267
ebv-miR-BART7-3p	CAPN15	126.547	-23.7	185.503	1580.05	0.000431746
ebv-miR-BART7-3p	HP1BP3	126.547	-32.1	210.299	1580.05	0.000380842
ebv-miR-BART17-5p	PTPN12	126.547	-15.4	114.95	3402.38	0.000323565
hsa-let-7a-5p	ABAT	126.547	-16.5	22.5459	17687.7	0.000317331
hsa-let-7a-5p	HMGA2	126.547	-21.8	24.77	17687.7	0.000288838
ebv-miR-BART7-3p	SERBP1	126.547	-22.8	332.116	1580.05	0.000241152
hsa-let-7a-5p	DICER1	126.547	-26.2	31.6323	17687.7	0.000226177
hsa-miR-203a-3p	NAA50	126.547	-24.5	171.476	4313.76	0.000171078
ebv-miR-BART7-3p	GPI	126.547	-21.7	833.897	1580.05	9.60436e-05
hsa-let-7a-5p	HECTD1	126.547	-15.9	88.5148	17687.7	8.08285e-05
hsa-miR-92a-3p	CBX5	126.547	-31.7	15.6698	124966	6.46246e-05
ebv-miR-BART4-5p	SNX27	120.22	-20.9	13.4899	169.471	0.0525861
ebv-miR-BART3-3p	MAU2	120.22	-37	29.3175	111.307	0.0368407
hsa-miR-31-5p	KCTD20	120.22	-22	26.1406	144.364	0.0318567
ebv-miR-BART14-5p	PREP	120.22	-28.9	77.2233	55.6533	0.0279728
ebv-miR-BART16	SH2B3	120.22	-32.4	5.05129	910.957	0.0261262
ebv-miR-BART6-5p	ZCCHC3	120.22	-18.2	28.5532	162.775	0.0258662
hsa-miR-23a-3p	FUT4	120.22	-18	19.9789	234.748	0.0256331
hsa-miR-29b-3p	DDX21	120.22	-17.6	94.0931	51.0504	0.0250276
ebv-miR-BART5-5p	PHF13	120.22	-24.8	10.1701	505.483	0.0233854
ebv-miR-BART1-3p	LASP1	120.22	-26.8	203.479	64.4407	0.00916845
ebv-miR-BART3-3p	CD47	120.22	-16.1	147.902	111.307	0.00730265
hsa-miR-23a-3p	NUP50	120.22	-13.8	74.3831	234.748	0.00688493
hsa-miR-20a-5p	RAB43	120.22	-29.7	12.08	2185.96	0.00455267
hsa-miR-23a-3p	SDHD	120.22	-19	115.816	234.748	0.00442184
hsa-miR-29a-3p	DNMT3A	120.22	-21.1	51.932	687.925	0.00336511
ebv-miR-BART7-3p	CDK12	120.22	-22.5	25.5776	1580.05	0.0029747
hsa-miR-27a-3p	SLK	120.22	-16.2	43.13	1051.55	0.00265072
ebv-miR-BART7-3p	FAM8A1	120.22	-18.8	29.0871	1580.05	0.0026158
hsa-miR-19b-3p	RAB18	120.22	-15.9	40.8805	1338.61	0.00219688
ebv-miR-BART7-3p	PHRF1	120.22	-19.5	35.2857	1580.05	0.00215628
hsa-miR-20a-5p	C16orf70	120.22	-31.3	34.0375	2185.96	0.00161575
hsa-let-7g-5p	COIL	120.22	-15.5	20.3961	3793.63	0.00155372
ebv-miR-BART7-3p	GTF3C2	120.22	-35.8	80.7431	1580.05	0.000942321
ebv-miR-BART7-3p	TC2N	120.22	-24.5	87.5026	1580.05	0.000869528
ebv-miR-BART5-5p	NASP	120.22	-15.1	299.383	505.483	0.000794405
ebv-miR-BART7-3p	MMP15	120.22	-42.6	107.064	1580.05	0.000710659
hsa-miR-20a-5p	TGFBR2	120.22	-21.7	89.0322	2185.96	0.000617712
ebv-miR-BART7-3p	CSNK2A1	120.22	-22.8	128.445	1580.05	0.000592363
hsa-miR-20a-5p	AP2B1	120.22	-13	115.379	2185.96	0.000476655
hsa-miR-93-5p	NCKAP1	120.22	-16.8	58.9225	4526.75	0.000450721
ebv-miR-BART7-3p	2020-09-09	120.22	-24.7	195.145	1580.05	0.000389894
ebv-miR-BART16	SYNGR2	120.22	-21.4	385.342	910.957	0.000342477
ebv-miR-BART7-3p	INF2	120.22	-40.8	222.609	1580.05	0.000341791
ebv-miR-BART17-5p	GPRC5A	120.22	-42.8	121.683	3402.38	0.000290378
hsa-miR-18b-5p	GIGYF1	120.22	-23.9	50.8378	1.67378	1.41283
ebv-miR-BART7-3p	PSMC1	120.22	-27.1	294.042	1580.05	0.000258759
hsa-miR-16-5p	PLP2	120.22	-12.7	174.058	3108.63	0.000222183
ebv-miR-BART7-3p	ATP1B1	120.22	-23.3	404.466	1580.05	0.000188114
ebv-miR-BART20-5p	TK1	120.22	-18	217.806	8.36892	0.0659532
ebv-miR-BART5-5p	ACTB	120.22	-20.8	2238.12	505.483	0.000106264
hsa-miR-181b-5p	EIF3A	120.22	-21.6	147.715	9751.05	8.34639e-05
hsa-miR-92a-3p	PIP5K1C	120.22	-17	20.2062	124966	4.76101e-05
hsa-miR-20a-5p	S100A11	120.22	-13	1216.58	2185.96	4.52056e-05
hsa-miR-92a-3p	EFR3A	120.22	-17.2	24.5071	124966	3.92547e-05
ebv-miR-BART10-3p	SCD	120.22	-16.4	269.439	12896.1	3.45985e-05
hsa-miR-92a-3p	KRT8	120.22	-41.2	3281.93	124966	2.93126e-07
hsa-miR-23a-3p	ZNF607	113.892	-23	12.6739	234.748	0.0382808
hsa-miR-320a-3p	FAM160B1	113.892	-26.4	8.16858	784.168	0.0177803
hsa-miR-31-5p	BRI3BP	113.892	-25.7	45.3332	144.364	0.0174028
ebv-miR-BART7-3p	CCSAP	113.892	-20.2	6.37087	1580.05	0.0113142
hsa-let-7i-5p	UTY	113.892	-21.8	4.4083	2359.62	0.0109492
ebv-miR-BART11-5p	SERINC5	113.892	-25.5	33.7159	368.651	0.00916315
hsa-miR-185-5p	PCNA	113.892	-13.1	548.635	30.965	0.00670409
hsa-miR-19b-3p	ACVR1	113.892	-17.1	12.9085	1338.61	0.0065912
hsa-miR-19a-3p	COPB1	113.892	-18.3	58.084	299.607	0.00654464
ebv-miR-BART16	SLC22A23	113.892	-33.8	27.8661	910.957	0.00448664
ebv-miR-BART7-3p	TWNK	113.892	-21.7	24.1273	1580.05	0.00298755
hsa-miR-19b-3p	FAM91A1	113.892	-26.8	37.6167	1338.61	0.00226183
ebv-miR-BART7-3p	NR2F6	113.892	-21.5	35.458	1580.05	0.00203286
hsa-miR-20a-5p	KDM6B	113.892	-25.7	26.0304	2185.96	0.00200157
ebv-miR-BART5-5p	LARP1	113.892	-28.6	128.621	505.483	0.00175176
ebv-miR-BART7-3p	STAT3	113.892	-28.1	51.7723	1580.05	0.00139228
ebv-miR-BART7-3p	DDR1	113.892	-35.1	99.1081	1580.05	0.000727301
ebv-miR-BART7-3p	TES	113.892	-17.4	103.283	1580.05	0.0006979
ebv-miR-BART17-5p	SP3	113.892	-17.2	48.2962	3402.38	0.000693103
ebv-miR-BART5-5p	SFPQ	113.892	-16.8	350.589	505.483	0.000642672
ebv-miR-BART7-3p	HEXB	113.892	-30.3	188.252	1580.05	0.000382899
hsa-miR-20a-5p	PKMYT1	113.892	-15.9	145.393	2185.96	0.00035835
hsa-miR-16-5p	ATP6V0E1	113.892	-18.4	102.737	3108.63	0.000356614
hsa-let-7g-5p	FAM120A	113.892	-13.7	92.9235	3793.63	0.000323083
hsa-miR-203a-3p	KCMF1	113.892	-12.4	101.111	4313.76	0.000261119
ebv-miR-BART2-5p	HSPA8	113.892	-15.8	1393.36	413.425	0.000197713
hsa-let-7a-5p	CHD1	113.892	-19.2	32.5873	17687.7	0.000197594
hsa-miR-26a-5p	HAUS1	113.892	-14.3	65.4969	9668.19	0.000179857
hsa-miR-181b-5p	AEN	113.892	-32.3	74.3174	9751.05	0.000157164
ebv-miR-BART7-3p	LGALS3BP	113.892	-25.6	547.452	1580.05	0.000131667
hsa-miR-200c-3p	TSC22D1	113.892	-16.8	274.67	3854.72	0.00010757
hsa-let-7f-5p	ZFP36	113.892	-23.4	105.494	10762.4	0.000100313
hsa-miR-92a-3p	PANK3	113.892	-17	18.2493	124966	4.99408e-05
ebv-miR-BART7-3p	RPL41	113.892	-30.3	3113.56	1580.05	2.31508e-05
hsa-miR-92a-3p	ITGB1	113.892	-29.2	249.566	124966	3.65189e-06
hsa-miR-92a-3p	CLDN4	113.892	-24.7	548.967	124966	1.66019e-06
ebv-miR-BART1-3p	IREB2	107.565	-11.9	33.6367	64.4407	0.0496247
hsa-miR-7-5p	BCL7A	107.565	-26.2	19.1303	190.811	0.0294677
ebv-miR-BART19-3p	HACD2	107.565	-15.7	35.2238	122.605	0.0249074
hsa-miR-19b-3p	KCNJ2	107.565	-18.4	5.71607	1338.61	0.0140579
hsa-miR-23a-3p	VKORC1L1	107.565	-17.4	33.6249	234.748	0.0136272
ebv-miR-BART1-3p	TFRC	107.565	-12.8	138.711	64.4407	0.0120337
hsa-miR-27a-3p	DYRK1A	107.565	-23.2	18.7856	1051.55	0.0054452
hsa-miR-19b-3p	NUFIP2	107.565	-15.7	27.1146	1338.61	0.00296356
hsa-miR-29a-3p	FARP2	107.565	-12.8	52.9703	687.925	0.00295187
ebv-miR-BART16	SOX4	107.565	-18.8	42.4885	910.957	0.00277908
hsa-miR-320a-3p	KLF13	107.565	-34.6	49.3865	784.168	0.0027775
ebv-miR-BART5-5p	MAP7	107.565	-21.1	77.7133	505.483	0.00273823
ebv-miR-BART22	TMEM19	107.565	-13.1	31.3316	2156.67	0.00159186
ebv-miR-BART7-3p	SIAE	107.565	-37.2	50.5435	1580.05	0.0013469
hsa-let-7f-5p	MYPOP	107.565	-15.5	7.45009	10762.4	0.00134153
hsa-miR-16-5p	RCOR1	107.565	-22.4	30.4547	3108.63	0.00113618
ebv-miR-BART2-5p	YWHAB	107.565	-18.6	268.138	413.425	0.000970324
hsa-let-7a-5p	SMCR8	107.565	-25.5	7.20641	17687.7	0.000843879
hsa-let-7f-5p	EGR1	107.565	-26	12.7254	10762.4	0.000785397
hsa-let-7g-5p	2020-03-07	107.565	-29.2	47.3846	3793.63	0.000598382
ebv-miR-BART7-3p	DLST	107.565	-21.2	130.292	1580.05	0.000522495
hsa-miR-200b-3p	HSPA8	107.565	-14.9	1393.36	180.35	0.000428047
hsa-miR-92a-3p	HIST1H2AE	107.565	-24.8	2.0705	124966	0.000415723
hsa-miR-24-3p	RPL28	107.565	-23.4	1453.19	182.442	0.000405716
ebv-miR-BART7-3p	MYH9	107.565	-33.8	171.703	1580.05	0.00039648
hsa-miR-200c-3p	G3BP2	107.565	-9.5	90.4098	3854.72	0.000308647
ebv-miR-BART5-5p	ATP1A1	107.565	-31.4	730.559	505.483	0.000291279
hsa-miR-25-3p	CIC	107.565	-11.3	43.3023	12109.4	0.000205134
hsa-miR-15a-5p	RPL27A	107.565	-22.6	1319.37	801.742	0.000101688
ebv-miR-BART10-3p	SF3B4	107.565	-28.5	86.4575	12896.1	9.6474e-05
ebv-miR-BART7-3p	ATP1A1	107.565	-30.8	730.559	1580.05	9.31847e-05
hsa-miR-21-5p	SETD3	107.565	-13.6	69.9524	18056.8	8.51585e-05
hsa-miR-16-5p	COX5A	107.565	-12.4	407.415	3108.63	8.49305e-05
hsa-miR-320d	EIF3C	107.565	-18.5	474.729	2.51068	0.0902473
hsa-miR-194-5p	FASN	107.565	-30.3	370.94	3886.94	7.46035e-05
hsa-miR-92a-3p	UBR1	107.565	-19.6	12.1519	124966	7.08331e-05
hsa-miR-148a-3p	C16orf70	107.565	-26.4	34.0375	48356.9	6.53514e-05
ebv-miR-BART7-3p	HSP90AB1	107.565	-29.6	1100.67	1580.05	6.18504e-05
hsa-miR-148a-3p	F2RL1	107.565	-16.5	37.5386	48356.9	5.92563e-05
hsa-miR-21-5p	CNOT1	107.565	-12.1	238.792	18056.8	2.49466e-05
hsa-miR-92a-3p	GNA13	107.565	-20.6	37.1533	124966	2.31677e-05
hsa-miR-92a-3p	PKDCC	107.565	-24.9	232.462	124966	3.70277e-06
hsa-miR-23a-3p	ZNF726	101.238	-14.4	5.3355	234.748	0.0808285
ebv-miR-BART13-5p	ZSWIM6	101.238	-22.2	5.61335	330.991	0.0544884
hsa-miR-7-5p	XIAP	101.238	-26.6	13.8923	190.811	0.0381911
hsa-miR-222-3p	AGPS	101.238	-22.3	42.715	92.895	0.0255134
ebv-miR-BART3-3p	KLF13	101.238	-28	49.3865	111.307	0.0184167
ebv-miR-BART3-3p	CUL3	101.238	-23.3	63.9626	111.307	0.0142198
ebv-miR-BART9-3p	TRIM2	101.238	-40.5	41.8797	175.329	0.0137875
hsa-miR-29b-3p	LRRC59	101.238	-14	197.439	51.0504	0.0100441
ebv-miR-BART9-3p	XPOT	101.238	-27.6	59.681	175.329	0.00967503
ebv-miR-BART5-5p	PIK3C2A	101.238	-14.2	23.3295	505.483	0.00858479
hsa-miR-17-5p	MYLIP	101.238	-18.3	11.4604	1304.71	0.00677056
hsa-miR-200b-3p	CAPZA1	101.238	-19.8	114.132	180.35	0.00491835
ebv-miR-BART5-5p	ARL8B	101.238	-12.7	42.0049	505.483	0.00476799
ebv-miR-BART5-5p	GSK3B	101.238	-20.2	45.7176	505.483	0.00438079
hsa-miR-320a-3p	ANO6	101.238	-22.1	30.5834	784.168	0.00422131
hsa-miR-142-3p	YTHDC1	101.238	-13.1	58.3754	502.135	0.00345376
ebv-miR-BART5-5p	TM9SF4	101.238	-24.4	61.1547	505.483	0.00327496
ebv-miR-BART5-5p	ACLY	101.238	-25.4	101.658	505.483	0.00197012
ebv-miR-BART7-3p	C16orf70	101.238	-46.7	34.0375	1580.05	0.0018824
hsa-miR-194-5p	SFT2D2	101.238	-16.1	17.1706	3886.94	0.00151687
ebv-miR-BART16	FUCA1	101.238	-34.3	75.0786	910.957	0.00148023
hsa-miR-194-5p	NIPBL	101.238	-17.2	18.0728	3886.94	0.00144115
ebv-miR-BART9-3p	ATP1B1	101.238	-18	404.466	175.329	0.0014276
hsa-miR-320a-3p	TSC22D4	101.238	-25.8	99.6994	784.168	0.00129491
ebv-miR-BART7-3p	ABI2	101.238	-23.1	60.5767	1580.05	0.00105771
hsa-miR-19b-3p	GRSF1	101.238	-20.5	83.7401	1338.61	0.000903139
ebv-miR-BART7-3p	MAPK13	101.238	-32.6	79.086	1580.05	0.000810161
ebv-miR-BART7-3p	ARF6	101.238	-35.1	79.9056	1580.05	0.000801851
hsa-let-7g-5p	ATXN7L3B	101.238	-12.1	38.6627	3793.63	0.000690231
hsa-miR-320a-3p	CNN2	101.238	-26.8	200.826	784.168	0.000642854
ebv-miR-BART7-3p	ALG3	101.238	-31.4	101.707	1580.05	0.000629968
hsa-miR-16-5p	ATP13A3	101.238	-24.1	63.682	3108.63	0.000511394
hsa-miR-194-5p	PRKD3	101.238	-13.2	52.4581	3886.94	0.000496502
hsa-miR-182-5p	JAZF1	101.238	-30.7	2.6775	85557.1	0.000441934
hsa-miR-16-5p	PLS1	101.238	-15.2	82.1517	3108.63	0.00039642
ebv-miR-BART7-3p	SBDS	101.238	-14.4	169.166	1580.05	0.000378755
ebv-miR-BART2-5p	ATP1A1	101.238	-28.5	730.559	413.425	0.00033519
hsa-let-7a-5p	HIF1AN	101.238	-14.9	20.1047	17687.7	0.00028469
ebv-miR-BART7-3p	ST14	101.238	-23.6	234.592	1580.05	0.000273123
hsa-miR-17-5p	SPTBN1	101.238	-17.7	296.83	1304.71	0.000261407
hsa-miR-194-5p	GGH	101.238	-11.9	107.008	3886.94	0.000243397
ebv-miR-BART7-3p	SCD	101.238	-28.6	269.439	1580.05	0.000237799
ebv-miR-BART6-5p	KRT8	101.238	-28	3281.93	162.775	0.000189506
hsa-let-7f-5p	FARP2	101.238	-13.7	52.9703	10762.4	0.000177582
ebv-miR-BART7-3p	ITGB4	101.238	-29.3	387.875	1580.05	0.000165188
ebv-miR-BART5-5p	RPL38	101.238	-14.9	1271.19	505.483	0.000157552
hsa-miR-320a-3p	ANXA2	101.238	-25.5	1018.18	784.168	0.000126797
ebv-miR-BART7-3p	CLDN4	101.238	-37.6	548.967	1580.05	0.000116714
ebv-miR-BART7-3p	MDH2	101.238	-21.9	553.747	1580.05	0.000115707
hsa-miR-194-5p	PCNA	101.238	-18.8	548.635	3886.94	4.74733e-05
ebv-miR-BART21-5p	PITRM1	101.238	-20.6	49.735	7.95047	0.256028
hsa-miR-92a-3p	TUBGCP4	101.238	-26.6	43.164	124966	1.87684e-05
hsa-let-7a-5p	HNRNPA3	101.238	-16	378.582	17687.7	1.51186e-05
hsa-let-7a-5p	ATP1B1	101.238	-16.7	404.466	17687.7	1.4151e-05
hsa-miR-92a-3p	FAM120A	101.238	-38.6	92.9235	124966	8.71816e-06
hsa-miR-92a-3p	CEP170B	101.238	-55.1	127.642	124966	6.34683e-06
hsa-miR-92a-3p	LASP1	101.238	-26	203.479	124966	3.98135e-06
hsa-let-7a-5p	KRT8	101.238	-22.3	3281.93	17687.7	1.74398e-06
ebv-miR-BART16	CDC42	94.9103	-15.7	260.086	910.957	0.000400589
hsa-miR-200b-3p	SHCBP1	94.9103	-12.5	15.0517	180.35	0.0349632
hsa-miR-27a-3p	ATOX1	94.9103	-18.1	183.813	1051.55	0.000491027
ebv-miR-BART1-5p	DNAJC11	94.9103	-29.9	70.5586	882.921	0.0015235
hsa-miR-92a-3p	ZDHHC5	94.9103	-20.3	62.3006	124966	1.21907e-05
ebv-miR-BART7-3p	AOC1	94.9103	-41.2	23.1024	1580.05	0.00260007
ebv-miR-BART17-3p	FOXA1	94.9103	-24.2	8.20738	420.12	0.0275255
hsa-miR-27a-3p	SUCO	94.9103	-23	31.4898	1051.55	0.00286623
hsa-miR-16-5p	CALR	94.9103	-34	779.221	3108.63	3.91817e-05
ebv-miR-BART16	BID	94.9103	-16.5	103.333	910.957	0.00100827
ebv-miR-BART7-3p	RPS6	94.9103	-24.5	1396.75	1580.05	4.30055e-05
hsa-miR-135b-5p	NAA15	94.9103	-12.9	26.4623	56.4902	0.0634909
hsa-miR-103b	DICER1	94.9103	-24.7	31.6323	1329.82	0.00225626
hsa-let-7a-5p	SVIL	94.9103	-18.6	32.1534	17687.7	0.000166884
hsa-let-7g-5p	GINS2	94.9103	-33.6	53.7092	3793.63	0.000465811
hsa-miR-92a-3p	MBNL1	94.9103	-21.1	70.0567	124966	1.08411e-05
hsa-miR-93-5p	SLC36A1	94.9103	-20.6	9.35975	4526.75	0.00224008
ebv-miR-BART5-5p	SGK1	94.9103	-13.5	18.7984	505.483	0.00998815
hsa-miR-19b-3p	SUZ12	94.9103	-15.7	26.772	1338.61	0.00264837
ebv-miR-BART16	TMCC1	94.9103	-19.2	52.8931	910.957	0.00196977
hsa-miR-92a-3p	WDR11	94.9103	-17.8	24.6947	124966	3.07552e-05
ebv-miR-BART2-5p	YWHAZ	94.9103	-13.4	488.077	413.425	0.000470358
hsa-miR-19b-3p	AP4B1	94.9103	-32.3	49.207	1338.61	0.0014409
hsa-miR-92a-3p	CHEK1	94.9103	-27.4	56.7919	124966	1.33732e-05
ebv-miR-BART7-3p	EXPH5	94.9103	-20	7.33201	1580.05	0.00819255
hsa-miR-23a-3p	GSPT1	94.9103	-18	228.172	234.748	0.00177194
hsa-miR-92a-3p	NIPSNAP2	94.9103	-24.2	53.9181	124966	1.4086e-05
ebv-miR-BART16	SKP2	94.9103	-16.7	48.7272	910.957	0.00213818
hsa-miR-320a-3p	TUBB	94.9103	-24.5	597.821	784.168	0.000202457
ebv-miR-BART7-3p	CLTC	94.9103	-20.3	183.964	1580.05	0.00032652
hsa-miR-23a-3p	RNF38	94.9103	-21.4	11.2159	234.748	0.0360476
ebv-miR-BART7-3p	ATP2B4	94.9103	-23.6	16.1401	1580.05	0.00372165
ebv-miR-BART1-5p	TFRC	94.9103	-32.1	138.711	882.921	0.00077496
ebv-miR-BART8-3p	CAP1	94.9103	-20	313.756	792.118	0.000381884
ebv-miR-BART17-5p	REG4	94.9103	-21.3	421.998	3402.38	6.61028e-05
ebv-miR-BART3-3p	MARCKS	94.9103	-17.1	16.161	111.307	0.0527623
ebv-miR-BART13-3p	FXYD5	94.9103	-39.8	549.163	137.669	0.00125538
ebv-miR-BART7-3p	PLPP5	94.9103	-14.5	45.5171	1580.05	0.00131967
ebv-miR-BART4-5p	EHD1	94.9103	-22.6	43.3481	169.471	0.0129196
hsa-let-7d-5p	RHOBTB3	94.9103	-20	48.1272	684.159	0.00288247
hsa-miR-21-5p	ATP1B1	94.9103	-26.2	404.466	18056.8	1.29954e-05
ebv-miR-BART7-3p	NFE2L2	94.9103	-19.6	120.437	1580.05	0.000498749
hsa-miR-92a-3p	KIAA0232	94.9103	-16.7	8.52768	124966	8.90617e-05
ebv-miR-BART1-3p	ADNP	94.9103	-23.9	86.3233	64.4407	0.0170618
ebv-miR-BART7-3p	ACLY	94.9103	-23.6	101.658	1580.05	0.00059088
ebv-miR-BART5-5p	FAT1	94.9103	-12.8	477.513	505.483	0.000393208
ebv-miR-BART5-5p	DDX6	94.9103	-17.6	33.981	505.483	0.00552549
ebv-miR-BART19-3p	SOS1	94.9103	-15.2	40.6836	122.605	0.0190277
hsa-let-7a-5p	SLC12A2	94.9103	-27.8	94.7683	17687.7	5.66211e-05
hsa-let-7g-5p	ZFP36	94.9103	-25.7	105.494	3793.63	0.000237155
ebv-miR-BART7-3p	TONSL	94.9103	-33.9	39.3817	1580.05	0.00152527
ebv-miR-BART22	TEAD1	94.9103	-15.1	30.7163	2156.67	0.00143272
hsa-miR-23b-3p	ADIPOR2	94.9103	-26.5	40.3992	274.082	0.00857157
hsa-miR-3184-3p	CALM3	94.9103	-34.3	400.448	283.706	0.000835407
ebv-miR-BART5-5p	SMAGP	94.9103	-23.2	155.714	505.483	0.00120581
hsa-miR-3529-3p	RBM17	94.9103	-21.2	197.203	62.3484	0.00771922
hsa-let-7f-5p	VIL1	94.9103	-15.6	333.416	10762.4	2.64495e-05
ebv-miR-BART18-5p	CSDE1	94.9103	-9.3	174.167	128.881	0.00422822
ebv-miR-BART7-3p	SLC17A5	94.9103	-17.2	14.3124	1580.05	0.00419691
hsa-miR-200c-3p	ZNF654	94.9103	-14.3	5.62245	3854.72	0.0043792
hsa-let-7g-5p	DDX6	94.9103	-12.5	33.981	3793.63	0.000736244
hsa-miR-20a-5p	BIRC6	94.9103	-15.8	48.8124	2185.96	0.000889489
hsa-let-7a-5p	MEX3C	94.9103	-12.2	15.3287	17687.7	0.000350054
hsa-let-7g-5p	ANP32E	94.9103	-15.8	71.2856	3793.63	0.000350959
hsa-miR-200c-3p	TCP11L1	94.9103	-14.1	11.0529	3854.72	0.00222763
ebv-miR-BART14-3p	IDH1	94.9103	-11.8	139.614	190.393	0.00357053
ebv-miR-BART7-3p	RPL37A	94.9103	-21.4	1600.48	1580.05	3.75312e-05
ebv-miR-BART7-3p	CSDE1	94.9103	-8.6	174.167	1580.05	0.000344887
hsa-miR-203a-3p	PPARGC1B	94.9103	-18.4	4.26222	4313.76	0.00516204
hsa-miR-16-5p	TSPAN17	94.9103	-10	48.2757	3108.63	0.000632434
hsa-miR-20a-5p	C9orf40	94.9103	-16.3	11.4759	2185.96	0.00378341
hsa-miR-92a-3p	RBM8A	94.9103	-18.4	153.655	124966	4.94281e-06
hsa-miR-29b-3p	KCTD3	94.9103	-12.8	34.5517	51.0504	0.0538078
hsa-let-7f-5p	ARRDC3	94.9103	-19.1	11.1009	10762.4	0.000794411
ebv-miR-BART5-5p	MIF4GD	88.5829	-24.8	85.2481	505.483	0.0020557
hsa-miR-19b-3p	KDM2A	88.5829	-14	53.443	1338.61	0.00123824
hsa-miR-200b-3p	MOB1A	88.5829	-14.6	128.699	180.35	0.00381644
ebv-miR-BART7-3p	SLC12A2	88.5829	-19.5	94.7683	1580.05	0.000591583
hsa-miR-484	PNRC2	88.5829	-20.1	101.758	577.455	0.00150751
hsa-miR-24-3p	GBA2	88.5829	-25	79.6723	182.442	0.0060942
hsa-miR-92a-3p	FNIP1	88.5829	-20.1	8.92725	124966	7.94037e-05
hsa-miR-21-5p	SERINC5	88.5829	-21.2	33.7159	18056.8	0.000145504
hsa-miR-200b-3p	SNTB2	88.5829	-26.2	13.5324	180.35	0.0362959
ebv-miR-BART7-3p	USP22	88.5829	-28.1	118.356	1580.05	0.000473683
hsa-miR-320a-3p	TEX261	88.5829	-21	131.738	784.168	0.00085749
ebv-miR-BART7-3p	EPCAM	88.5829	-37.7	1225.54	1580.05	4.57458e-05
hsa-miR-92a-3p	ALDH3A1	88.5829	-24.3	3238	124966	2.18918e-07
ebv-miR-BART7-3p	GATAD2A	88.5829	-37.2	92.3559	1580.05	0.000607036
ebv-miR-BART18-5p	NAP1L1	88.5829	-18.6	403.96	128.881	0.00170146
hsa-miR-92a-3p	DIAPH1	88.5829	-29.3	103.179	124966	6.87019e-06
hsa-miR-23a-3p	PTP4A2	88.5829	-18.2	194.1	234.748	0.00194412
ebv-miR-BART5-5p	PSMD8	88.5829	-38.7	615.788	505.483	0.000284585
hsa-miR-29b-3p	MTMR1	88.5829	-17.6	14.6982	51.0504	0.118056
hsa-miR-16-5p	SHOC2	88.5829	-20.1	16.5574	3108.63	0.00172103
ebv-miR-BART7-3p	LASP1	88.5829	-24.2	203.479	1580.05	0.000275524
hsa-miR-26b-5p	SFPQ	88.5829	-19.9	350.589	173.237	0.00145852
ebv-miR-BART17-5p	PROX1	88.5829	-26	7.21392	3402.38	0.00360907
ebv-miR-BART7-3p	TUBA1C	88.5829	-20.8	668.313	1580.05	8.38878e-05
hsa-miR-98-5p	PLAGL2	88.5829	-20.9	31.8947	1699.31	0.0016344
ebv-miR-BART5-5p	NAV2	88.5829	-30.4	2.36965	505.483	0.0739537
ebv-miR-BART7-3p	SLC30A7	88.5829	-16.8	9.44191	1580.05	0.00593771
hsa-miR-92a-3p	CNOT6	88.5829	-14	24.2854	124966	2.91886e-05
ebv-miR-BART8-3p	EIF4EBP2	88.5829	-18.6	53.8966	792.118	0.00207491
hsa-miR-23a-3p	GPATCH2L	88.5829	-15	34.0202	234.748	0.011092
ebv-miR-BART5-5p	TUBB	88.5829	-32.8	597.821	505.483	0.000293138
hsa-let-7f-5p	TET3	88.5829	-18.9	23.0016	10762.4	0.000357834
ebv-miR-BART7-3p	LAMC1	88.5829	-18.6	54.6729	1580.05	0.00102543
ebv-miR-BART7-3p	ATP5F1B	88.5829	-28.7	687.565	1580.05	8.15389e-05
ebv-miR-BART16	CDS1	88.5829	-18.2	13.3941	910.957	0.00726003
ebv-miR-BART7-3p	STRN	88.5829	-20.1	23.9332	1580.05	0.00234249
hsa-miR-33a-5p	PIM1	88.5829	-16.9	47.7038	13.8087	0.134476
ebv-miR-BART5-5p	LRBA	88.5829	-22.6	33.281	505.483	0.0052656
ebv-miR-BART7-3p	GAPDH	88.5829	-33.7	3509.28	1580.05	1.59757e-05
ebv-miR-BART7-3p	KPNA2	88.5829	-21	213.766	1580.05	0.000262265
ebv-miR-BART7-3p	POLR1B	88.5829	-23	37.3402	1580.05	0.00150142
ebv-miR-BART7-3p	FAM86C1	88.5829	-26.2	10.5355	1580.05	0.00532136
hsa-miR-17-3p	ANXA4	88.5829	-18.9	597.943	170.307	0.000869874
hsa-miR-17-5p	MOB1A	88.5829	-27.5	128.699	1304.71	0.000527545
ebv-miR-BART19-3p	ZBTB18	88.5829	-18.7	22.4985	122.605	0.0321136
ebv-miR-BART3-3p	SRSF10	88.5829	-24.8	226.707	111.307	0.00351046
ebv-miR-BART7-3p	CASP3	88.5829	-17.1	28.3765	1580.05	0.0019757
hsa-miR-19b-3p	CEP350	88.5829	-16.5	13.2847	1338.61	0.00498132
ebv-miR-BART1-3p	F2RL1	88.5829	-13.5	37.5386	64.4407	0.0366195
ebv-miR-BART5-5p	RPS18	88.5829	-28.8	1697.72	505.483	0.000103223
hsa-miR-200b-3p	TET3	88.5829	-20.6	23.0016	180.35	0.0213538
ebv-miR-BART10-3p	SEC23B	88.5829	-16.3	89.5766	12896.1	7.66827e-05
ebv-miR-BART12	HINT3	88.5829	-22.1	12.3251	22.1776	0.324074
hsa-let-7a-5p	NMUR2	88.5829	-29.9	43.474	17687.7	0.000115199
hsa-miR-19a-3p	PTEN	88.5829	-17.1	73.9011	299.607	0.0040008
hsa-miR-221-3p	CDKN1B	88.5829	-16.4	27.2596	1790.11	0.00181531
ebv-miR-BART4-5p	GIPC2	88.5829	-16.8	19.0505	169.471	0.0274378
ebv-miR-BART7-3p	AKAP13	88.5829	-18.9	19.028	1580.05	0.00294636
ebv-miR-BART9-3p	RPL13A	88.5829	-30.2	2377.17	175.329	0.000212538
ebv-miR-BART16	CTNNB1	88.5829	-15.7	382.829	910.957	0.000254008
hsa-miR-324-5p	ATP1B1	88.5829	-20.8	404.466	16.3194	0.0134204
ebv-miR-BART1-3p	ACTG1	88.5829	-20.9	1070.97	64.4407	0.00128355
hsa-miR-19b-3p	PGGT1B	88.5829	-17.6	24.6538	1338.61	0.00268418
ebv-miR-BART16	RPRD2	88.5829	-29.1	24.103	910.957	0.00403442
ebv-miR-BART9-3p	PSMA6	88.5829	-31.4	304.249	175.329	0.00166061
ebv-miR-BART9-3p	PAICS	88.5829	-24.3	210.34	175.329	0.00240201
hsa-miR-17-5p	ZBTB3	88.5829	-43.1	2.37405	1304.71	0.0285986
hsa-miR-181a-5p	CHCHD10	88.5829	-30.3	67.2968	69158.2	1.90332e-05
ebv-miR-BART4-5p	KPNB1	88.5829	-24.1	232.362	169.471	0.00224952
ebv-miR-BART9-3p	COBL	88.5829	-23.6	50.8938	175.329	0.00992731
hsa-miR-31-5p	PYURF	88.5829	-25.2	72.3363	144.364	0.00848272
hsa-let-7f-5p	SMARCC1	88.5829	-15.6	65.1377	10762.4	0.000126359
ebv-miR-BART5-5p	KCTD3	88.5829	-15.5	34.5517	505.483	0.00507195
hsa-miR-194-5p	CTNNB1	88.5829	-18.6	382.829	3886.94	5.95301e-05
hsa-miR-194-5p	EIF4G1	88.5829	-26.9	258.658	3886.94	8.8108e-05
ebv-miR-BART7-3p	E2F2	88.5829	-29	32.2714	1580.05	0.00173724
hsa-miR-17-5p	IFT88	88.5829	-25.1	18.3234	1304.71	0.00370534
hsa-miR-20a-5p	SMG7	88.5829	-21.3	51.9849	2185.96	0.000779526
ebv-miR-BART7-3p	PAFAH1B2	88.5829	-12.1	38.3135	1580.05	0.00146328
hsa-let-7f-5p	RB1	88.5829	-11.2	37.9111	10762.4	0.000217107
hsa-miR-16-5p	HMGCS1	88.5829	-12.4	29.6397	3108.63	0.000961404
ebv-miR-BART7-3p	TMPRSS2	88.5829	-16	25.4235	1580.05	0.00220518
ebv-miR-BART5-5p	HSPA8	88.5829	-17.8	1393.36	505.483	0.000125771
ebv-miR-BART7-3p	PRXL2C	88.5829	-27.9	4.62662	1580.05	0.0121175
hsa-miR-16-5p	KPNA3	88.5829	-16.1	34.7971	3108.63	0.000818911
ebv-miR-BART16	RPS6KB1	88.5829	-34.4	38.2338	910.957	0.00254334
ebv-miR-BART3-5p	RHOC	88.5829	-13.8	249.318	62.3484	0.00569864
ebv-miR-BART19-3p	CDC42	88.5829	-12.2	260.086	122.605	0.00277796
hsa-let-7f-5p	C15orf39	88.5829	-21.6	20.4458	10762.4	0.000402565
hsa-miR-141-3p	USP7	88.5829	-16.6	206.3	1213.07	0.000353968
ebv-miR-BART11-5p	TIPARP	88.5829	-28.9	14.3321	368.651	0.0167658
hsa-miR-7-5p	LMO7	88.5829	-14.8	210.176	190.811	0.00220883
ebv-miR-BART9-3p	KDM1A	88.5829	-19.5	117.084	175.329	0.00431518
hsa-miR-320d	SLC12A2	88.5829	-19	94.7683	2.51068	0.372303
hsa-let-7a-5p	SMC1A	88.5829	-16.3	103.859	17687.7	4.8221e-05
hsa-miR-320a-3p	EIF3C	88.5829	-18.6	474.729	784.168	0.000237955
ebv-miR-BART16	RNF10	88.5829	-26.3	106.743	910.957	0.000910987
ebv-miR-BART3-3p	GPR161	88.5829	-31.2	6.20502	111.307	0.128258
hsa-miR-29b-3p	FAM136A	88.5829	-16.6	100.852	51.0504	0.0172055
hsa-miR-29a-3p	NASP	88.5829	-17.1	299.383	687.925	0.000430112
hsa-miR-196b-5p	KCMF1	88.5829	-13.6	101.111	182.442	0.00480203
hsa-miR-200b-3p	PTK2	88.5829	-12	49.2878	180.35	0.00996539
hsa-miR-29b-3p	MED13	88.5829	-24.9	44.5636	51.0504	0.0389377
hsa-miR-92a-3p	NOTCH2NLA	88.5829	-24.4	10.2626	124966	6.90718e-05
ebv-miR-BART2-5p	ELF3	88.5829	-10.4	294.194	413.425	0.000728317
hsa-miR-3529-3p	TG	88.5829	-9.3	1.8057	62.3484	0.786826
ebv-miR-BART22	ZFYVE26	88.5829	-16.2	11.7669	2156.67	0.00349062
hsa-let-7a-5p	A1CF	88.5829	-14	13.7655	17687.7	0.00036382
hsa-let-7a-5p	H2AFV	88.5829	-15.1	369.746	17687.7	1.35449e-05
ebv-miR-BART7-3p	DICER1	88.5829	-21	31.6323	1580.05	0.00177234
hsa-let-7a-5p	NHLRC2	88.5829	-13.3	10.1354	17687.7	0.000494128
hsa-miR-20a-5p	ADIPOR1	82.2556	-12.3	74.6384	2185.96	0.000504151
hsa-let-7a-5p	CCDC25	82.2556	-17.7	63.0344	17687.7	7.37762e-05
hsa-miR-17-5p	SHOC2	82.2556	-29.6	16.5574	1304.71	0.00380766
hsa-miR-192-5p	UBR1	82.2556	-14.3	12.1519	149513	4.52735e-05
ebv-miR-BART9-3p	TBC1D5	82.2556	-25	31.3536	175.329	0.0149632
hsa-miR-584-5p	KLF13	82.2556	-14	49.3865	1361.62	0.00122321
hsa-miR-200a-3p	GOT1	82.2556	-12.9	105.145	759.479	0.00103006
hsa-miR-200b-3p	SCD	82.2556	-16.6	269.439	180.35	0.00169273
hsa-miR-16-5p	MTHFD2	82.2556	-19.6	275.812	3108.63	9.59364e-05
hsa-miR-193a-3p	MSANTD3	82.2556	-20.1	29.7564	135.995	0.0203265
hsa-miR-425-5p	SRPRA	82.2556	-17.9	65.977	461.546	0.00270121
ebv-miR-BART9-3p	TENT2	82.2556	-24	33.1298	175.329	0.014161
ebv-miR-BART11-5p	SURF4	82.2556	-32.1	189.31	368.651	0.00117862
ebv-miR-BART3-3p	SNX1	82.2556	-24.4	47.4325	111.307	0.01558
ebv-miR-BART16	FRS2	82.2556	-22.7	7.73362	910.957	0.0116758
ebv-miR-BART3-3p	RPL27A	82.2556	-20	1319.37	111.307	0.000560117
hsa-miR-20a-5p	GSPT1	82.2556	-14.4	228.172	2185.96	0.000164915
ebv-miR-BART16	HINT3	82.2556	-20.4	12.3251	910.957	0.00732617
hsa-miR-92a-3p	TUBB4B	82.2556	-35.5	570.061	124966	1.15465e-06
hsa-miR-20a-5p	PHKB	82.2556	-15.7	68.6227	2185.96	0.000548346
ebv-miR-BART6-5p	PDXDC1	82.2556	-19.5	165	162.775	0.00306262
hsa-miR-203a-3p	POLR1E	82.2556	-25.2	30.4898	4313.76	0.000625396
hsa-miR-20a-5p	LRCH1	82.2556	-18.4	51.9356	2185.96	0.000724532
ebv-miR-BART17-5p	ZNF318	82.2556	-28.8	35.4968	3402.38	0.000681072
hsa-miR-17-5p	MAP3K8	82.2556	-25.6	25.6091	1304.71	0.00246182
hsa-miR-92a-3p	SYNCRIP	82.2556	-24.8	151.64	124966	4.34069e-06
ebv-miR-BART16	RPL23A	82.2556	-34.6	561.618	910.957	0.000160778
ebv-miR-BART16	SERTAD2	82.2556	-31.2	17.051	910.957	0.00529563
ebv-miR-BART7-3p	FAT1	82.2556	-31.7	477.513	1580.05	0.000109021
hsa-miR-92a-3p	TMEM164	82.2556	-33.9	43.9429	124966	1.49791e-05
hsa-miR-20a-5p	AKAP11	82.2556	-11.1	12.7602	2185.96	0.00294894
ebv-miR-BART1-3p	ACTB	82.2556	-23.8	2238.12	64.4407	0.000570324
ebv-miR-BART11-5p	CALR	82.2556	-24.6	779.221	368.651	0.000286345
hsa-miR-203a-3p	SMC5	82.2556	-16.4	17.1679	4313.76	0.00111069
hsa-miR-320a-3p	BTG1	82.2556	-49.1	31.6866	784.168	0.0033104
ebv-miR-BART5-5p	2020-09-02	82.2556	-10.7	181.269	505.483	0.000897709
hsa-miR-16-5p	SGK1	82.2556	-15.7	18.7984	3108.63	0.00140758
hsa-miR-16-5p	NIPSNAP1	82.2556	-18.9	47.0297	3108.63	0.00056263
hsa-miR-1307-3p	RPS28	82.2556	-32.1	886.173	234.33	0.000396113
hsa-miR-320d	SYNGR2	82.2556	-40.7	385.342	2.51068	0.0850215
hsa-let-7a-5p	RPN2	82.2556	-16.1	466.898	17687.7	9.96029e-06
ebv-miR-BART7-3p	ACTN1	82.2556	-26.3	174.014	1580.05	0.000299164
ebv-miR-BART7-3p	ACTN4	82.2556	-22.6	884.046	1580.05	5.88869e-05
hsa-let-7g-5p	EIF2S1	82.2556	-14.3	309.805	3793.63	6.99876e-05
hsa-miR-429	PTK2	82.2556	-12.8	49.2878	338.523	0.0049299
hsa-miR-16-5p	PUM2	82.2556	-20	67.2953	3108.63	0.000393197
ebv-miR-BART5-5p	HSP90AB1	82.2556	-33.3	1100.67	505.483	0.000147844
hsa-miR-93-5p	AGPS	82.2556	-16.9	42.715	4526.75	0.000425401
ebv-miR-BART7-3p	HINT3	82.2556	-19.9	12.3251	1580.05	0.0042238
hsa-miR-92a-3p	HMGB2	82.2556	-12.4	257.536	124966	2.55585e-06
ebv-miR-BART5-5p	LASP1	82.2556	-15.7	203.479	505.483	0.000799723
hsa-miR-141-3p	CERS6	82.2556	-13.9	44.4963	1213.07	0.00152389
ebv-miR-BART3-3p	KTI12	82.2556	-15.5	10.2886	111.307	0.0718271
hsa-miR-16-5p	VIL1	82.2556	-22.4	333.416	3108.63	7.93614e-05
hsa-miR-200b-3p	KRT8	82.2556	-29.3	3281.93	180.35	0.000138969
hsa-miR-17-5p	ZNF706	82.2556	-24.8	112.396	1304.71	0.000560917
hsa-miR-23a-3p	TOMM70	82.2556	-14	45.3538	234.748	0.00772591
hsa-miR-181b-5p	DICER1	82.2556	-27.4	31.6323	9751.05	0.000266675
hsa-miR-17-5p	ZDHHC20	82.2556	-13.4	68.007	1304.71	0.000927035
ebv-miR-BART5-5p	CHD9	82.2556	-19.6	24.6127	505.483	0.00661149
hsa-miR-194-5p	EXOC5	82.2556	-13.3	47.2733	3886.94	0.000447653
ebv-miR-BART7-3p	RPL5	82.2556	-17	939.378	1580.05	5.54184e-05
hsa-miR-19b-3p	RNF111	82.2556	-17.4	15.287	1338.61	0.00401966
hsa-miR-17-5p	REEP3	82.2556	-16.2	28.8988	1304.71	0.00218157
ebv-miR-BART16	DTX3L	82.2556	-25.5	9.37841	910.957	0.00962805
hsa-miR-182-5p	ERO1A	82.2556	-21.6	94.3038	85557.1	1.01948e-05
hsa-miR-19b-3p	ATP2A2	82.2556	-19	206.023	1338.61	0.000298261
hsa-let-7f-5p	KRT8	82.2556	-13.7	3281.93	10762.4	2.32876e-06
hsa-miR-93-5p	ZNFX1	82.2556	-23.3	17.9684	4526.75	0.00101127
hsa-miR-29b-3p	TET3	82.2556	-16	23.0016	51.0504	0.0700499
ebv-miR-BART7-3p	FOXQ1	82.2556	-22	110.062	1580.05	0.000472995
hsa-miR-17-5p	PPARD	82.2556	-16.3	11.5381	1304.71	0.00546405
hsa-miR-106b-5p	TNFRSF12A	82.2556	-18.2	92.7283	115.073	0.0077087
hsa-miR-21-5p	SERINC3	82.2556	-18.7	108.222	18056.8	4.20928e-05
hsa-let-7a-5p	GINS2	82.2556	-29.4	53.7092	17687.7	8.65855e-05
hsa-miR-92a-3p	LTBP1	82.2556	-23.7	48.1565	124966	1.36684e-05
ebv-miR-BART5-5p	FAN1	82.2556	-16.2	14.6936	505.483	0.0110747
ebv-miR-BART16	TSKU	82.2556	-18.7	27.3472	910.957	0.00330183
hsa-miR-92a-3p	ATP1A1	82.2556	-22.9	730.559	124966	9.00987e-07
hsa-miR-92a-3p	MADD	82.2556	-27.2	47.2641	124966	1.39265e-05
ebv-miR-BART7-3p	MYH14	82.2556	-28.8	180.104	1580.05	0.000289049
ebv-miR-BART17-5p	ABHD2	82.2556	-31.6	212.026	3402.38	0.000114023
hsa-miR-30b-5p	ABCC3	82.2556	-14.1	251.27	516.362	0.000633973
hsa-miR-182-5p	SLC43A2	82.2556	-38.6	19.6588	85557.1	4.89048e-05
hsa-miR-21-5p	CCNI	82.2556	-14.7	131.037	18056.8	3.47641e-05
hsa-miR-21-5p	TXLNA	82.2556	-15.3	62.5165	18056.8	7.28669e-05
ebv-miR-BART7-3p	YWHAE	82.2556	-12.1	563.784	1580.05	9.23382e-05
hsa-miR-20a-5p	ZDHHC20	82.2556	-16.1	68.007	2185.96	0.000553311
hsa-let-7a-5p	EEF1A1	82.2556	-17.4	3396.21	17687.7	1.3693e-06
hsa-miR-17-5p	BTN3A1	82.2556	-23.7	11.2021	1304.71	0.00562794
hsa-miR-92a-3p	NECTIN1	82.2556	-32.4	93.7042	124966	7.02449e-06
hsa-miR-92a-3p	HOXA13	82.2556	-17.9	44.0072	124966	1.49572e-05
hsa-miR-21-3p	ZFP36L2	82.2556	-19.7	119.326	19663.2	3.50571e-05
ebv-miR-BART10-3p	FAM111A	82.2556	-12.9	24.7025	12896.1	0.000258206
hsa-miR-92a-3p	NCEH1	82.2556	-29.6	12.8975	124966	5.10349e-05
hsa-let-7f-5p	HMGA2	82.2556	-23.5	24.77	10762.4	0.000308552
hsa-miR-141-3p	PIP5K1A	82.2556	-27.7	46.7624	1213.07	0.00145004
ebv-miR-BART22	LAMP2	82.2556	-20.8	70.098	2156.67	0.000544097
ebv-miR-BART11-3p	RNF43	82.2556	-28.6	187.394	3576.04	0.000122746
ebv-miR-BART16	USP19	82.2556	-21.6	35.4287	910.957	0.00254866
ebv-miR-BART5-5p	ZC3H7B	82.2556	-37.2	48.4534	505.483	0.00335842
ebv-miR-BART18-5p	DNAJC11	82.2556	-23.1	70.5586	128.881	0.00904535
ebv-miR-BART16	UTY	82.2556	-19.5	4.4083	910.957	0.0204831
hsa-miR-17-5p	CCSAP	82.2556	-15.8	6.37087	1304.71	0.0098958
ebv-miR-BART19-3p	MOB1A	82.2556	-10.7	128.699	122.605	0.00521295
ebv-miR-BART7-3p	MET	82.2556	-29.6	120.645	1580.05	0.000431505
hsa-miR-194-5p	RNPS1	82.2556	-20.1	295.461	3886.94	7.16238e-05
ebv-miR-BART2-5p	SPTBN1	82.2556	-34.1	296.83	413.425	0.000670287
ebv-miR-BART7-3p	BRIP1	82.2556	-17.8	12.2686	1580.05	0.00424326
hsa-miR-185-5p	EFNA1	82.2556	-42.6	41.9892	30.965	0.0632639
ebv-miR-BART5-5p	CCDC47	82.2556	-17.6	99.6425	505.483	0.00163311
ebv-miR-BART16	KDELR1	82.2556	-14.7	344.099	910.957	0.000262413
ebv-miR-BART17-3p	CSTF2T	82.2556	-26.2	15.0705	420.12	0.0129917
hsa-miR-23a-3p	PIP5K1C	82.2556	-15.1	20.2062	234.748	0.0173412
hsa-miR-93-5p	ZBTB3	82.2556	-24.9	2.37405	4526.75	0.00765401
hsa-miR-221-3p	PAFAH1B2	82.2556	-24.9	38.3135	1790.11	0.00119932
hsa-miR-16-5p	TRIAP1	82.2556	-12.1	73.0834	3108.63	0.000362057
ebv-miR-BART5-5p	CCDC198	82.2556	-25.7	41.5771	505.483	0.00391386
ebv-miR-BART5-5p	CXCL5	82.2556	-19.9	149.914	505.483	0.00108547
hsa-miR-29a-3p	KDM6B	82.2556	-18.7	26.0304	687.925	0.00459349
hsa-let-7g-5p	ATXN1L	82.2556	-13.8	15.3599	3793.63	0.00141164
hsa-miR-338-3p	GNS	82.2556	-12.9	57.1569	57.3271	0.0251036
hsa-miR-92a-3p	FOSL2	82.2556	-23.8	55.4836	124966	1.18634e-05
hsa-miR-141-3p	OGFOD1	82.2556	-19.9	59.4138	1213.07	0.00114128
ebv-miR-BART3-3p	DAZAP2	82.2556	-15.7	95.8598	111.307	0.00770917
hsa-miR-141-3p	SRP72	82.2556	-18.2	90.7719	1213.07	0.00074701
hsa-let-7d-5p	ALG9	82.2556	-18.3	40.6468	684.159	0.00295789
hsa-miR-26a-5p	KAT6B	75.9282	-16.2	7.15257	9668.19	0.00109798
ebv-miR-BART7-3p	PABPN1	75.9282	-21.1	227.571	1580.05	0.000211161
hsa-miR-17-5p	PKMYT1	75.9282	-16.5	145.393	1304.71	0.000400261
hsa-miR-141-3p	KLF5	75.9282	-11.9	284.379	1213.07	0.000220099
ebv-miR-BART7-3p	ZNF704	75.9282	-13.8	19.5995	1580.05	0.00245181
hsa-miR-20a-5p	SNX27	75.9282	-21.9	13.4899	2185.96	0.00257484
ebv-miR-BART9-3p	PPP6R3	75.9282	-14.7	62.186	175.329	0.00696398
hsa-miR-17-5p	AP2B1	75.9282	-13.1	115.379	1304.71	0.000504382
hsa-miR-92a-3p	LDLR	75.9282	-29.5	67.1208	124966	9.05221e-06
hsa-miR-20a-5p	STT3B	75.9282	-14	185.285	2185.96	0.000187465
ebv-miR-BART7-3p	NCL	75.9282	-34.9	765.53	1580.05	6.27725e-05
ebv-miR-BART17-5p	SF3A3	75.9282	-20.7	100.689	3402.38	0.000221634
ebv-miR-BART7-3p	ZC3H7B	75.9282	-38.4	48.4534	1580.05	0.000991761
hsa-miR-92a-3p	SLC7A5	75.9282	-26.9	166.903	124966	3.6404e-06
hsa-miR-19b-3p	PROX1	75.9282	-12.9	7.21392	1338.61	0.00786282
ebv-miR-BART7-3p	PSAP	75.9282	-24.6	368.22	1580.05	0.000130504
hsa-miR-29a-3p	F2RL1	75.9282	-12	37.5386	687.925	0.00294025
ebv-miR-BART1-5p	CCSER2	75.9282	-29.1	12.2449	882.921	0.00702303
ebv-miR-BART16	ADIPOR1	75.9282	-19.1	74.6384	910.957	0.00111672
ebv-miR-BART5-5p	ZNF107	75.9282	-15	16.1688	505.483	0.0092901
hsa-miR-7-5p	EXOSC2	75.9282	-16	36.5316	190.811	0.0108926
ebv-miR-BART7-3p	MYO5B	75.9282	-35.9	88.7878	1580.05	0.000541226
hsa-miR-17-5p	RAB43	75.9282	-22.6	12.08	1304.71	0.00481749
ebv-miR-BART10-3p	EWSR1	75.9282	-19.4	315.882	12896.1	1.86389e-05
hsa-miR-142-3p	ADNP	75.9282	-13.6	86.3233	502.135	0.00175168
hsa-miR-200b-3p	TOP1	75.9282	-16.7	108.838	180.35	0.00386817
ebv-miR-BART5-5p	ZNF281	75.9282	-18.6	8.23834	505.483	0.018233
hsa-miR-29a-3p	DIDO1	75.9282	-14.4	37.6372	687.925	0.00293255
hsa-let-7f-5p	CBX5	75.9282	-14.7	15.6698	10762.4	0.000450226
hsa-miR-3529-3p	LRRC59	75.9282	-18.1	197.439	62.3484	0.006168
hsa-miR-194-5p	ITGB1	75.9282	-20.7	249.566	3886.94	7.82727e-05
ebv-miR-BART7-3p	HSPH1	75.9282	-20.6	255.717	1580.05	0.000187919
ebv-miR-BART5-5p	ABHD2	75.9282	-24.5	212.026	505.483	0.000708447
ebv-miR-BART13-5p	GNPNAT1	75.9282	-19	62.4734	330.991	0.00367191
ebv-miR-BART16	SLC12A2	75.9282	-30.5	94.7683	910.957	0.000879513
ebv-miR-BART7-3p	TMED8	75.9282	-26.9	9.01194	1580.05	0.00533229
ebv-miR-BART16	BTG2	75.9282	-16	39.6527	910.957	0.002102
ebv-miR-BART7-3p	TUBB	75.9282	-16.8	597.821	1580.05	8.03824e-05
ebv-miR-BART5-5p	KMT2D	75.9282	-21.5	61.2868	505.483	0.00245092
hsa-miR-101-3p	RAB14	75.9282	-10.4	38.1378	275.756	0.00721976
ebv-miR-BART2-5p	KRT8	75.9282	-41	3281.93	413.425	5.59599e-05
hsa-miR-18a-5p	GSPT1	75.9282	-17.8	228.172	65.2776	0.00509774
hsa-miR-92a-3p	CNDP1	75.9282	-9.2	3.66928	124966	0.000165589
ebv-miR-BART7-3p	KIF1C	75.9282	-30.6	135.999	1580.05	0.000353344
ebv-miR-BART5-5p	LANCL1	75.9282	-21	32.9574	505.483	0.00455768
hsa-miR-19b-3p	HMGB1	75.9282	-15.1	867.925	1338.61	6.53533e-05
hsa-miR-20a-5p	CCSAP	75.9282	-15.4	6.37087	2185.96	0.00545207
hsa-miR-339-5p	GALNT7	75.9282	-29.4	45.2888	137.669	0.012178
ebv-miR-BART9-3p	MCM6	75.9282	-18.4	75.8038	175.329	0.00571293
hsa-let-7b-5p	C15orf39	75.9282	-25.3	20.4458	1721.07	0.00215775
ebv-miR-BART4-5p	CDKN3	75.9282	-16.1	120.607	169.471	0.0037148
ebv-miR-BART9-3p	STK39	75.9282	-19.1	42.1716	175.329	0.010269
hsa-miR-18a-5p	CDC42BPB	75.9282	-19	92.8766	65.2776	0.0125237
hsa-miR-200b-3p	PER3	75.9282	-15.3	24.2039	180.35	0.0173941
ebv-miR-BART7-3p	VTA1	75.9282	-15.2	45.6655	1580.05	0.00105231
ebv-miR-BART5-5p	PROX1	75.9282	-14.7	7.21392	505.483	0.0208221
hsa-miR-17-5p	PPP1R12B	75.9282	-23.4	5.7988	1304.71	0.0100358
ebv-miR-BART14-3p	ATXN1	75.9282	-13	12.8214	190.393	0.031104
ebv-miR-BART7-3p	ANGEL1	75.9282	-35.3	40.9203	1580.05	0.00117434
hsa-miR-29b-3p	KREMEN2	75.9282	-15.8	9.01436	51.0504	0.164994
hsa-miR-92a-3p	ATP2A2	75.9282	-24	206.023	124966	2.94915e-06
ebv-miR-BART7-3p	KMT2D	75.9282	-32.9	61.2868	1580.05	0.000784088
hsa-miR-29b-3p	KTI12	75.9282	-12.3	10.2886	51.0504	0.14456
hsa-miR-29b-3p	LGR4	75.9282	-29.3	45.8343	51.0504	0.0324499
ebv-miR-BART1-3p	TMOD3	75.9282	-18.6	26.3004	64.4407	0.0448003
ebv-miR-BART7-3p	CDS1	75.9282	-13.6	13.3941	1580.05	0.00358772
hsa-miR-17-3p	FEZ2	75.9282	-20.5	43.7092	170.307	0.0101999
ebv-miR-BART17-5p	PPP1R15B	75.9282	-13.9	19.0265	3402.38	0.0011729
ebv-miR-BART16	CEBPA	75.9282	-22.4	23.7467	910.957	0.00350996
hsa-miR-18a-3p	TMCC1	75.9282	-22.7	52.8931	141.853	0.0101196
hsa-miR-27a-3p	VPS4B	75.9282	-16.7	39.1673	1051.55	0.00184352
ebv-miR-BART18-5p	PANK3	75.9282	-17.3	18.2493	128.881	0.0322824
ebv-miR-BART1-3p	VANGL1	75.9282	-21	19.3562	64.4407	0.0608729
hsa-let-7f-5p	ATXN7L3B	75.9282	-10.7	38.6627	10762.4	0.000182474
ebv-miR-BART11-5p	TESC	75.9282	-21.1	189.75	368.651	0.00108544
ebv-miR-BART5-5p	NDE1	75.9282	-7.6	96.5345	505.483	0.00155602
ebv-miR-BART7-3p	COQ2	75.9282	-31.5	19.0685	1580.05	0.00252009
ebv-miR-BART5-5p	CKAP2	75.9282	-13.4	58.3799	505.483	0.00257296
hsa-miR-20a-5p	ZNF706	75.9282	-25.8	112.396	2185.96	0.000309036
hsa-miR-320a-3p	STAT3	75.9282	-23.3	51.7723	784.168	0.00187024
ebv-miR-BART16	ARID1A	75.9282	-20.8	65.2392	910.957	0.0012776
ebv-miR-BART7-3p	AGRN	75.9282	-20.9	123.837	1580.05	0.000388044
ebv-miR-BART21-5p	NUP35	75.9282	-19.8	27.8357	7.95047	0.343091
ebv-miR-BART7-3p	SYTL1	75.9282	-27.7	66.1644	1580.05	0.000726286
ebv-miR-BART3-3p	RPL22	75.9282	-26	676.682	111.307	0.00100809
hsa-miR-106b-5p	KPNA2	75.9282	-19.5	213.766	115.073	0.00308668
ebv-miR-BART20-3p	PCGF5	75.9282	-17.4	40.1255	8.78736	0.21534
hsa-miR-23a-3p	FAM220A	75.9282	-16.4	12.2103	234.748	0.0264895
hsa-let-7f-5p	HECTD1	75.9282	-16.9	88.5148	10762.4	7.97034e-05
hsa-miR-29b-3p	AGR2	75.9282	-15.8	1794.36	51.0504	0.000828888
ebv-miR-BART2-5p	FAT1	75.9282	-20.8	477.513	413.425	0.000384611
hsa-miR-744-5p	EGR1	75.9282	-25.4	12.7254	439.787	0.0135672
ebv-miR-BART17-5p	TXNDC5	75.9282	-24.4	195.484	3402.38	0.000114159
hsa-miR-20a-5p	UBE3C	75.9282	-21.5	93.3971	2185.96	0.000371901
ebv-miR-BART5-5p	MCFD2	75.9282	-21.8	117.552	505.483	0.00127781
ebv-miR-BART7-3p	DNAJC11	75.9282	-14.7	70.5586	1580.05	0.000681055
hsa-miR-23a-3p	FAM160A1	75.9282	-11.6	3.26637	234.748	0.099023
hsa-miR-92a-3p	CTSB	75.9282	-25.5	338.636	124966	1.79423e-06
ebv-miR-BART16	COMMD2	75.9282	-23.4	29.4301	910.957	0.00283213
ebv-miR-BART17-5p	WDFY1	75.9282	-19.6	35.6962	3402.38	0.00062517
hsa-miR-7-5p	ZCCHC2	75.9282	-10.3	16.1812	190.811	0.0245917
hsa-let-7a-5p	MARCKSL1	75.9282	-12.7	503.902	17687.7	8.51894e-06
ebv-miR-BART14-3p	TNFRSF12A	75.9282	-19.8	92.7283	190.393	0.00430071
hsa-miR-17-5p	POMP	75.9282	-14	134.83	1304.71	0.000431619
ebv-miR-BART16	TRIM33	75.9282	-28.5	26.3557	910.957	0.00316251
hsa-miR-30b-5p	GPATCH3	75.9282	-12.4	17.2365	516.362	0.00853098
hsa-miR-7-5p	UBR4	75.9282	-22	89.1303	190.811	0.00446451
ebv-miR-BART5-5p	RPS7	75.9282	-15	1487.44	505.483	0.000100985
ebv-miR-BART7-3p	NT5C3A	75.9282	-12.9	90.0887	1580.05	0.00053341
hsa-let-7g-5p	ZNF410	75.9282	-11.8	50.6299	3793.63	0.000395313
hsa-miR-29b-3p	MBTD1	75.9282	-13.6	14.0707	51.0504	0.105703
hsa-miR-194-5p	ACTG1	75.9282	-26.8	1070.97	3886.94	1.82397e-05
ebv-miR-BART5-5p	SLAIN1	75.9282	-17.9	14.4581	505.483	0.0103893
hsa-miR-16-5p	SLC35C1	75.9282	-18.4	33.247	3108.63	0.000734652
ebv-miR-BART7-3p	OAT	75.9282	-14.7	244.086	1580.05	0.000196875
ebv-miR-BART22	USP54	75.9282	-15.1	64.3572	2156.67	0.000547044
ebv-miR-BART18-5p	TNPO2	69.6009	-21.4	76.8979	128.881	0.0070228
ebv-miR-BART5-5p	NSD2	69.6009	-14.7	89.5951	505.483	0.00153682
hsa-miR-192-5p	SCD	69.6009	-13	269.439	149513	1.72773e-06
hsa-let-7a-5p	POU6F2	69.6009	-16.6	8.35808	17687.7	0.0004708
hsa-miR-103b	GNS	69.6009	-25.5	57.1569	1329.82	0.000915699
ebv-miR-BART7-3p	CLUH	69.6009	-22.3	138.019	1580.05	0.000319157
hsa-miR-92a-3p	DTL	69.6009	-24.4	30.1885	124966	1.84494e-05
ebv-miR-BART5-5p	BTF3	69.6009	-19.9	840.746	505.483	0.000163773
ebv-miR-BART16	NDST1	69.6009	-21.8	24.4793	910.957	0.00312117
ebv-miR-BART16	TMEM63A	69.6009	-27.9	142.298	910.957	0.000536929
ebv-miR-BART9-3p	FAT1	69.6009	-18.5	477.513	175.329	0.000831335
hsa-miR-135b-5p	BTG2	69.6009	-13.3	39.6527	56.4902	0.031072
hsa-miR-92a-3p	DDI2	69.6009	-22.4	15.6968	124966	3.54823e-05
ebv-miR-BART7-3p	NDUFV1	69.6009	-20.6	159.034	1580.05	0.000276984
hsa-miR-222-3p	ZNF562	69.6009	-25.6	14.6706	92.895	0.051071
ebv-miR-BART1-3p	FAM136A	69.6009	-19.3	100.852	64.4407	0.0107095
ebv-miR-BART6-3p	NDE1	69.6009	-23	96.5345	10008.8	7.2036e-05
ebv-miR-BART5-5p	JUP	69.6009	-29.3	212.608	505.483	0.000647634
ebv-miR-BART6-5p	CLDN12	69.6009	-20.4	72.3646	162.775	0.00590881
hsa-miR-20a-5p	MOB1A	69.6009	-27.4	128.699	2185.96	0.000247399
hsa-miR-92a-3p	DCUN1D3	69.6009	-20.5	29.1915	124966	1.90795e-05
hsa-miR-16-5p	GPR35	69.6009	-16.2	71.7906	3108.63	0.000311873
hsa-miR-744-5p	CTNNB1	69.6009	-25.8	382.829	439.787	0.000413397
ebv-miR-BART6-5p	HNRNPA2B1	69.6009	-21.7	1118.92	162.775	0.000382143
ebv-miR-BART2-5p	FASN	69.6009	-25	370.94	413.425	0.000453853
hsa-miR-107	IER3IP1	69.6009	-42.9	24.3729	730.607	0.00390862
hsa-miR-222-3p	ZFHX3	69.6009	-26.6	7.78541	92.895	0.0962368
hsa-miR-222-3p	SPCS2	69.6009	-16.6	216.317	92.895	0.00346362
hsa-let-7f-5p	JKAMP	69.6009	-15.3	70.6901	10762.4	9.14842e-05
hsa-miR-30b-5p	ABHD2	69.6009	-41.8	212.026	516.362	0.000635727
hsa-miR-28-3p	TRMT2B	69.6009	-17.7	13.4934	6611.86	0.000780136
ebv-miR-BART17-5p	RB1	69.6009	-19.3	37.9111	3402.38	0.000539591
ebv-miR-BART7-3p	MTMR4	69.6009	-19.6	44.7179	1580.05	0.000985058
hsa-miR-142-3p	LYZ	69.6009	-16.7	1258.94	502.135	0.000110101
hsa-let-7f-5p	CNOT6	69.6009	-19.8	24.2854	10762.4	0.000266293
hsa-miR-27a-3p	HNRNPA2B1	69.6009	-19.1	1118.92	1051.55	5.91538e-05
ebv-miR-BART5-5p	AP3M1	69.6009	-32	33.0582	505.483	0.00416514
ebv-miR-BART17-5p	BTG2	69.6009	-22.1	39.6527	3402.38	0.000515892
ebv-miR-BART4-5p	CTNNB1	69.6009	-24.3	382.829	169.471	0.00107279
hsa-miR-29b-3p	ALG10B	69.6009	-13.6	2.2374	51.0504	0.609356
ebv-miR-BART1-3p	HSD11B2	69.6009	-28.6	349.172	64.4407	0.00309325
ebv-miR-BART7-3p	TNS3	69.6009	-32.2	63.8233	1580.05	0.000690182
hsa-miR-29c-3p	KCMF1	69.6009	-14	101.111	33.4757	0.020563
ebv-miR-BART18-3p	MKNK2	69.6009	-23.6	90.9512	843.587	0.000907145
ebv-miR-BART7-3p	PDZD8	69.6009	-11.4	28.6407	1580.05	0.00153801
ebv-miR-BART7-3p	TMEM33	69.6009	-25.2	67.8298	1580.05	0.000649416
hsa-miR-3074-5p	C6orf62	69.6009	-27.8	67.3357	39.3339	0.0262786
ebv-miR-BART2-5p	ARL4C	69.6009	-16	82.1721	413.425	0.00204877
hsa-let-7a-5p	MED13	69.6009	-18.9	44.5636	17687.7	8.83004e-05
hsa-miR-15b-5p	RNPS1	69.6009	-20.3	295.461	102.101	0.0023072
hsa-miR-320a-3p	EGR1	69.6009	-22.6	12.7254	784.168	0.00697484
hsa-let-7a-5p	TET3	69.6009	-24.8	23.0016	17687.7	0.000171074
ebv-miR-BART11-5p	CLN6	69.6009	-21.4	121.532	368.651	0.0015535
hsa-miR-203a-3p	PTP4A1	69.6009	-12.4	61.0307	4313.76	0.000264369
ebv-miR-BART7-3p	NUCKS1	69.6009	-25.5	86.4359	1580.05	0.000509623
ebv-miR-BART7-3p	SRRM2	69.6009	-14.1	845.86	1580.05	5.20769e-05
ebv-miR-BART7-3p	ERGIC3	69.6009	-16.9	381.073	1580.05	0.000115594
hsa-miR-320a-3p	CRTC3	69.6009	-21.1	21.1728	784.168	0.00419207
ebv-miR-BART9-3p	ASB6	69.6009	-24.4	17.7024	175.329	0.0224248
ebv-miR-BART7-3p	CAMKK2	69.6009	-14.4	32.0966	1580.05	0.00137241
hsa-miR-16-5p	PKP2	69.6009	-15.5	63.0612	3108.63	0.000355044
hsa-miR-200b-3p	TRMT10C	69.6009	-22	16.3771	180.35	0.0235647
ebv-miR-BART22	HIP1	69.6009	-18	7.60414	2156.67	0.00424406
ebv-miR-BART16	RAB7A	69.6009	-26.7	147.91	910.957	0.000516557
hsa-miR-16-5p	GATAD1	69.6009	-13.2	39.1593	3108.63	0.000571755
hsa-miR-25-3p	HIVEP1	69.6009	-13	7.0964	12109.4	0.000809941
hsa-miR-194-5p	TPX2	69.6009	-14.1	118.119	3886.94	0.000151596
hsa-miR-19a-3p	KCNJ2	69.6009	-20.8	5.71607	299.607	0.040641
ebv-miR-BART18-5p	CCDC186	69.6009	-12.6	9.6617	128.881	0.0558948
ebv-miR-BART5-5p	SLC25A25	69.6009	-27.2	20.7318	505.483	0.00664158
hsa-miR-17-5p	CLPTM1	69.6009	-16.7	159.231	1304.71	0.00033502
ebv-miR-BART16	RPLP1	69.6009	-23	1173.46	910.957	6.51101e-05
hsa-miR-21-5p	ZDHHC7	69.6009	-14.7	75.7878	18056.8	5.08598e-05
hsa-let-7a-5p	TUBA4A	69.6009	-19.2	193.792	17687.7	2.03052e-05
hsa-let-7f-5p	MARCKSL1	69.6009	-11.1	503.902	10762.4	1.28339e-05
hsa-miR-92a-3p	SNX8	69.6009	-25.3	131.29	124966	4.24221e-06
ebv-miR-BART7-3p	PRPS1	69.6009	-11.7	37.1692	1580.05	0.00118512
ebv-miR-BART16	CEMIP	69.6009	-36.7	142.829	910.957	0.000534936
hsa-miR-19b-3p	ALG2	69.6009	-14.7	23.3402	1338.61	0.0022277
hsa-let-7f-5p	SCD	69.6009	-22.3	269.439	10762.4	2.40018e-05
ebv-miR-BART7-3p	SORL1	69.6009	-31.7	39.0792	1580.05	0.00112719
hsa-miR-21-5p	HNRNPUL1	69.6009	-16.3	289.195	18056.8	1.33286e-05
ebv-miR-BART22	B4GALT1	69.6009	-13.7	48.7584	2156.67	0.000661884
ebv-miR-BART8-5p	SRSF3	69.6009	-13.9	473.642	6675.47	2.20132e-05
hsa-miR-141-3p	MDM2	69.6009	-11.9	134.306	1213.07	0.000427202
hsa-miR-320a-3p	CAPNS1	69.6009	-37.6	1311.18	784.168	6.76929e-05
hsa-let-7g-5p	EGR1	69.6009	-18.9	12.7254	3793.63	0.00144174
ebv-miR-BART17-5p	SPTBN1	69.6009	-27.5	296.83	3402.38	6.89164e-05
ebv-miR-BART7-3p	SBNO1	69.6009	-15.7	24.6326	1580.05	0.00178827
hsa-miR-200b-3p	SOWAHC	69.6009	-12.3	7.66077	180.35	0.0503762
hsa-miR-200c-3p	GOT1	69.6009	-12.4	105.145	3854.72	0.000171725
hsa-let-7f-5p	ATP2A2	69.6009	-17.9	206.023	10762.4	3.13899e-05
ebv-miR-BART16	CES2	69.6009	-26.9	218.911	910.957	0.000349019
hsa-let-7f-5p	NRAS	69.6009	-15.7	25.8133	10762.4	0.000250531
hsa-miR-181b-5p	STMP1	69.6009	-22.8	42.5811	9751.05	0.000167628
ebv-miR-BART16	CFLAR	69.6009	-20.2	50.3205	910.957	0.00151835
hsa-let-7a-5p	ADCY3	69.6009	-15.2	124.052	17687.7	3.17205e-05
hsa-let-7f-5p	BZW2	69.6009	-12.3	299.705	10762.4	2.1578e-05
ebv-miR-BART7-3p	KRT19	69.6009	-24	1240.39	1580.05	3.55129e-05
ebv-miR-BART2-5p	ACTN4	69.6009	-30.3	884.046	413.425	0.000190434
ebv-miR-BART7-3p	OTUB1	69.6009	-24.7	92.1248	1580.05	0.000478153
ebv-miR-BART5-5p	GTF2B	69.6009	-22.5	38.104	505.483	0.00361358
ebv-miR-BART22	PPM1A	69.6009	-14.4	52.3263	2156.67	0.000616752
ebv-miR-BART1-3p	TVP23B	69.6009	-36.4	62.89	64.4407	0.0171741
hsa-miR-19b-3p	CLDN4	69.6009	-11.3	548.967	1338.61	9.47142e-05
hsa-miR-20a-5p	RASA2	69.6009	-14.6	6.74703	2185.96	0.00471911
ebv-miR-BART2-5p	RPN1	69.6009	-16.4	239.242	413.425	0.000703688
ebv-miR-BART18-3p	ERCC1	69.6009	-20	61.8111	843.587	0.00133481
hsa-miR-92a-3p	PITPNA	69.6009	-35.1	75.453	124966	7.38153e-06
hsa-miR-16-5p	SMAD7	69.6009	-20.3	16.621	3108.63	0.00134707
hsa-miR-26a-5p	FAT1	69.6009	-14.4	477.513	9668.19	1.50759e-05
ebv-miR-BART17-5p	PHLPP1	69.6009	-20.8	22.3899	3402.38	0.000913648
hsa-miR-29b-3p	KIDINS220	69.6009	-17.1	26.0647	51.0504	0.0523073
ebv-miR-BART18-5p	KRT8	69.6009	-17.6	3281.93	128.881	0.000164549
hsa-miR-200b-3p	SPATS2L	69.6009	-23.5	92.1145	180.35	0.00418957
hsa-miR-141-3p	DIS3	69.6009	-14.9	35.3458	1213.07	0.00162327
ebv-miR-BART7-3p	PCNA	69.6009	-22.8	548.635	1580.05	8.02896e-05
hsa-miR-27a-3p	NDUFA13	69.6009	-24.6	198.781	1051.55	0.000332972
hsa-miR-196a-5p	TUBB4B	69.6009	-20.1	570.061	11.7165	0.0104207
ebv-miR-BART8-3p	HMGCR	69.6009	-10.4	49.5348	792.118	0.00177384
hsa-miR-29a-3p	HNRNPF	69.6009	-12.3	375.787	687.925	0.000269235
hsa-miR-320a-3p	ADAL	69.6009	-20.8	8.33812	784.168	0.0106448
hsa-miR-151a-3p	RPN1	69.6009	-12	239.242	2680.15	0.000108547
ebv-miR-BART7-3p	TMED10	69.6009	-18.5	462.752	1580.05	9.51908e-05
hsa-miR-24-3p	KIAA1109	69.6009	-22.3	19.1872	182.442	0.0198828
ebv-miR-BART16	PLA2G15	69.6009	-33.9	22.672	910.957	0.00336997
ebv-miR-BART16	MACC1	69.6009	-29.3	22.7156	910.957	0.00336351
hsa-miR-17-5p	TMEM54	69.6009	-19.3	362.642	1304.71	0.000147103
ebv-miR-BART5-5p	CTNNB1	69.6009	-30.4	382.829	505.483	0.000359669
ebv-miR-BART19-3p	TRAM1	69.6009	-12.2	71.9607	122.605	0.00788882
ebv-miR-BART7-3p	RPL13A	69.6009	-29.7	2377.17	1580.05	1.85303e-05
hsa-miR-92a-3p	MYCBP2	69.6009	-16.9	43.9832	124966	1.2663e-05
hsa-miR-17-5p	SMG7	69.6009	-19.9	51.9849	1304.71	0.00102618
hsa-miR-16-5p	DPP9	69.6009	-15.1	60.9484	3108.63	0.000367352
hsa-miR-20a-5p	SLC40A1	69.6009	-21.3	56.9492	2185.96	0.000559094
ebv-miR-BART7-3p	ATP9A	69.6009	-16.7	11.6887	1580.05	0.00376857
hsa-miR-25-5p	TG	69.6009	-12.5	1.8057	61.5116	0.626632
hsa-let-7d-5p	PDLIM5	69.6009	-21.7	60.1206	684.159	0.00169213
hsa-miR-92a-3p	SERPINB6	69.6009	-39.3	200.562	124966	2.77699e-06
ebv-miR-BART5-5p	CD2AP	69.6009	-18.9	28.4712	505.483	0.00483618
ebv-miR-BART21-3p	CDKN3	69.6009	-18.6	120.607	35.1495	0.0164181
ebv-miR-BART7-3p	SULT1B1	69.6009	-14.8	4.20889	1580.05	0.0104659
hsa-miR-92a-3p	PSD3	69.6009	-27.8	2.78896	124966	0.000199701
hsa-miR-339-5p	ERO1A	69.6009	-35.6	94.3038	137.669	0.00536105
ebv-miR-BART7-3p	PAWR	69.6009	-16.8	39.5043	1580.05	0.00111506
ebv-miR-BART7-3p	ZBTB7A	69.6009	-18.1	33.0237	1580.05	0.00133388
hsa-let-7a-5p	RALGAPA2	69.6009	-17.4	29.2955	17687.7	0.00013432
hsa-miR-200b-3p	AP5S1	69.6009	-18.4	15.1812	180.35	0.0254209
hsa-miR-17-5p	APP	69.6009	-26.1	306.336	1304.71	0.000174141
hsa-let-7a-5p	ZFPM1	69.6009	-16.9	20.8195	17687.7	0.000189005
hsa-miR-32-5p	SIK1	69.6009	-18.3	2.72783	3.34757	7.62199
hsa-miR-16-5p	ARID5B	69.6009	-13.8	22.5328	3108.63	0.000993643
ebv-miR-BART16	MKI67	69.6009	-24	90.1004	910.957	0.000847989
hsa-miR-21-5p	CCNG1	69.6009	-18.5	118.899	18056.8	3.24188e-05
ebv-miR-BART6-3p	SERINC5	69.6009	-29.4	33.7159	10008.8	0.000206252
ebv-miR-BART8-3p	GFPT1	69.6009	-16.1	121.14	792.118	0.000725333
hsa-miR-106b-5p	BTN3A1	69.6009	-22.4	11.2021	115.073	0.0539936
hsa-miR-671-5p	LGALS3BP	69.6009	-38.7	547.452	36.8232	0.0034526
hsa-miR-92a-3p	PRRC2A	69.6009	-27.6	106.227	124966	5.24308e-06
hsa-let-7a-5p	CHEK1	63.2735	-13.4	56.7919	17687.7	6.29889e-05
ebv-miR-BART17-5p	BDP1	63.2735	-15.4	12.7264	3402.38	0.00146127
hsa-miR-106b-5p	DSTYK	63.2735	-20.9	4.55334	115.073	0.120759
hsa-miR-29b-3p	PLK2	63.2735	-15.9	51.6711	51.0504	0.023987
hsa-miR-215-5p	SMC5	63.2735	-13.3	17.1679	162.775	0.0226421
hsa-miR-3529-3p	SGPP2	63.2735	-17.3	18.5079	62.3484	0.0548326
hsa-let-7g-5p	MMD	63.2735	-14.8	22.2004	3793.63	0.000751286
hsa-miR-25-3p	CNOT1	63.2735	-21.6	238.792	12109.4	2.18816e-05
hsa-miR-193a-3p	MDM2	63.2735	-14	134.306	135.995	0.00346422
ebv-miR-BART7-3p	ZBTB18	63.2735	-20	22.4985	1580.05	0.0017799
hsa-miR-425-5p	PPP2CB	63.2735	-19.2	68.658	461.546	0.00199671
hsa-miR-200c-3p	KRT8	63.2735	-21.3	3281.93	3854.72	5.00148e-06
ebv-miR-BART7-3p	COL17A1	63.2735	-30.1	221.573	1580.05	0.000180732
hsa-miR-141-3p	STRN	63.2735	-23.4	23.9332	1213.07	0.00217939
ebv-miR-BART7-3p	NCBP3	63.2735	-29.1	45.6631	1580.05	0.000876972
ebv-miR-BART8-3p	ZZEF1	63.2735	-18.9	17.5713	792.118	0.00454597
ebv-miR-BART7-3p	RABEPK	63.2735	-26.2	20.7366	1580.05	0.00193114
ebv-miR-BART18-3p	TBL1XR1	63.2735	-12.4	173.634	843.587	0.000431975
ebv-miR-BART7-3p	RABGAP1L	63.2735	-12.8	28.4529	1580.05	0.00140742
ebv-miR-BART11-3p	RUNDC1	63.2735	-35.3	12.0414	3576.04	0.00146941
ebv-miR-BART7-3p	ENTPD6	63.2735	-23.6	284.432	1580.05	0.00014079
ebv-miR-BART4-5p	RHOC	63.2735	-18.3	249.318	169.471	0.00149753
ebv-miR-BART5-5p	CNOT1	63.2735	-22.9	238.792	505.483	0.000524199
ebv-miR-BART7-3p	ENO1	63.2735	-20.1	1698.96	1580.05	2.35705e-05
ebv-miR-BART5-5p	TNRC6B	63.2735	-24.4	7.9845	505.483	0.0156772
ebv-miR-BART9-3p	KIAA1109	63.2735	-14.8	19.1872	175.329	0.0188086
hsa-miR-21-5p	EPHB2	63.2735	-19.9	217.88	18056.8	1.60829e-05
ebv-miR-BART16	SPICE1	63.2735	-19.1	12.861	910.957	0.00540067
hsa-miR-200c-3p	CNIH4	63.2735	-14.4	40.5417	3854.72	0.000404881
ebv-miR-BART5-5p	TANK	63.2735	-15.5	91.4572	505.483	0.00136867
hsa-miR-200b-3p	GOLIM4	63.2735	-14.7	78.3449	180.35	0.00447811
hsa-miR-142-3p	MDK	63.2735	-15.1	565.926	502.135	0.00022266
hsa-miR-29a-3p	ENTPD7	63.2735	-15.3	12.109	687.925	0.00759579
ebv-miR-BART4-5p	PPFIBP1	63.2735	-26	28.4307	169.471	0.0131323
ebv-miR-BART8-3p	PTPRA	63.2735	-15.5	58.141	792.118	0.00137388
ebv-miR-BART4-5p	TBC1D17	63.2735	-32.6	35.652	169.471	0.0104723
ebv-miR-BART7-3p	MTMR1	63.2735	-20.2	14.6982	1580.05	0.0027245
hsa-miR-141-3p	RNF138	63.2735	-21.5	54.3116	1213.07	0.000960376
ebv-miR-BART16	FOSL1	63.2735	-24.7	16.0623	910.957	0.0043243
hsa-miR-19b-3p	PRRG4	63.2735	-17.3	8.47446	1338.61	0.00557772
hsa-let-7a-5p	NHLRC3	63.2735	-17	25.3397	17687.7	0.000141172
ebv-miR-BART7-3p	DCTN1	63.2735	-14.6	97.6706	1580.05	0.000410003
hsa-miR-141-3p	RPRD2	63.2735	-27.8	24.103	1213.07	0.00216403
hsa-miR-194-3p	PCGF3	63.2735	-26.6	44.2481	138.087	0.0103556
hsa-let-7g-5p	ATP2A2	63.2735	-14.3	206.023	3793.63	8.09566e-05
hsa-miR-92a-3p	TNRC18	63.2735	-37.1	142.059	124966	3.5642e-06
ebv-miR-BART18-3p	LASP1	63.2735	-14	203.479	843.587	0.000368615
ebv-miR-BART11-3p	WDR1	63.2735	-17.8	242.811	3576.04	7.28706e-05
ebv-miR-BART5-5p	PRADC1	63.2735	-18.5	37.9562	505.483	0.00329787
hsa-miR-671-5p	DDX39B	63.2735	-28.4	585.454	36.8232	0.002935
ebv-miR-BART7-3p	CYP4F11	63.2735	-40.4	24.0609	1580.05	0.00166433
hsa-let-7f-5p	CTNNB1	63.2735	-22.5	382.829	10762.4	1.5357e-05
hsa-miR-20a-5p	PABPC4	63.2735	-20.4	226.667	2185.96	0.0001277
ebv-miR-BART7-3p	TRAF5	63.2735	-25	30.3872	1580.05	0.00131783
hsa-miR-200c-3p	KIAA1211	63.2735	-15.7	24.8618	3854.72	0.000660232
hsa-miR-21-5p	ATP5F1E	63.2735	-9.3	81.3046	18056.8	4.30989e-05
ebv-miR-BART7-3p	MPRIP	63.2735	-19.9	169.627	1580.05	0.000236078
hsa-miR-17-5p	HIF1AN	63.2735	-23.3	20.1047	1304.71	0.00241217
hsa-miR-26b-5p	ABHD2	63.2735	-18.2	212.026	173.237	0.00172263
hsa-let-7a-5p	EIF3C	63.2735	-15.9	474.729	17687.7	7.53536e-06
hsa-let-7a-5p	CNIH1	63.2735	-13.8	306.866	17687.7	1.16574e-05
ebv-miR-BART7-3p	GBF1	63.2735	-18.4	26.9829	1580.05	0.0014841
ebv-miR-BART16	CRTAP	63.2735	-15.3	217.116	910.957	0.000319913
ebv-miR-BART5-5p	DSG3	63.2735	-22.5	44.0964	505.483	0.00283865
ebv-miR-BART7-3p	S100A10	63.2735	-33	729.858	1580.05	5.48671e-05
hsa-let-7a-5p	NAP1L1	63.2735	-25.3	403.96	17687.7	8.85548e-06
ebv-miR-BART3-3p	SART3	63.2735	-23.1	47.7177	111.307	0.011913
ebv-miR-BART7-3p	TM9SF2	63.2735	-25.7	160.662	1580.05	0.000249251
ebv-miR-BART7-3p	ZC3HAV1	63.2735	-37.4	21.4592	1580.05	0.00186611
hsa-miR-92a-3p	RPS29	63.2735	-16.7	829.264	124966	6.10573e-07
hsa-miR-24-3p	NIPA2	63.2735	-24.8	74.179	182.442	0.00467536
hsa-let-7i-5p	QARS	63.2735	-21.1	427.811	2359.62	6.26799e-05
hsa-let-7f-5p	KHSRP	63.2735	-13.6	493.606	10762.4	1.19105e-05
ebv-miR-BART5-5p	SQOR	63.2735	-23.1	55.8568	505.483	0.00224099
hsa-miR-23b-3p	TUBB4B	63.2735	-23.7	570.061	274.082	0.000404967
hsa-miR-194-5p	CLTC	63.2735	-15.7	183.964	3886.94	8.84875e-05
ebv-miR-BART16	CNIH1	63.2735	-16	306.866	910.957	0.000226348
ebv-miR-BART7-3p	CTSV	63.2735	-8.9	27.9648	1580.05	0.00143198
hsa-miR-29a-3p	ZNF28	63.2735	-16.1	39.4226	687.925	0.00233311
ebv-miR-BART7-3p	CCDC157	63.2735	-14.2	3.66549	1580.05	0.0109249
hsa-miR-194-5p	UGDH	63.2735	-14.4	97.6168	3886.94	0.000166759
hsa-miR-1296-5p	PNP	63.2735	-30.7	268.436	48.5397	0.00485606
ebv-miR-BART16	PIM1	63.2735	-13.3	47.7038	910.957	0.00145603
hsa-miR-21-5p	UBR5	63.2735	-10	37.178	18056.8	9.4253e-05
ebv-miR-BART7-3p	LMNA	63.2735	-24.7	580.722	1580.05	6.89576e-05
ebv-miR-BART22	RPRD1A	63.2735	-14.2	34.2658	2156.67	0.000856205
hsa-miR-141-3p	EIF5	63.2735	-13.9	272.149	1213.07	0.000191658
hsa-let-7a-5p	ANO1	63.2735	-17.7	168.881	17687.7	2.11821e-05
hsa-miR-20a-5p	AGO2	63.2735	-18	26.2609	2185.96	0.00110222
hsa-miR-20a-5p	CYB5B	63.2735	-13.8	474.344	2185.96	6.10219e-05
hsa-miR-194-5p	SLC40A1	63.2735	-15.8	56.9492	3886.94	0.000285842
hsa-miR-22-3p	KRT8	63.2735	-18.2	3281.93	6053.24	3.18496e-06
ebv-miR-BART7-3p	PAFAH1B1	63.2735	-22.7	89.44	1580.05	0.000447733
hsa-miR-194-5p	PPM1D	63.2735	-17.8	33.7188	3886.94	0.000482772
hsa-let-7a-5p	AP3M1	63.2735	-17.7	33.0582	17687.7	0.000108211
hsa-miR-29b-3p	ZRANB1	63.2735	-13	9.00958	51.0504	0.137568
hsa-miR-92a-3p	CLCN3	63.2735	-18.1	62.1204	124966	8.15072e-06
ebv-miR-BART10-3p	RSPRY1	63.2735	-24.6	38.6794	12896.1	0.000126848
ebv-miR-BART19-3p	AGMAT	63.2735	-12.9	37.7796	122.605	0.0136602
hsa-miR-142-3p	VPS26A	63.2735	-15.8	47.8306	502.135	0.00263449
ebv-miR-BART17-3p	RBM8A	63.2735	-22	153.655	420.12	0.000980169
ebv-miR-BART7-3p	HNRNPA0	63.2735	-16.3	43.6547	1580.05	0.000917317
hsa-miR-19a-3p	ADSS	63.2735	-15.4	36.7416	299.607	0.00574793
hsa-miR-203a-3p	SP4	63.2735	-15.2	2.33211	4313.76	0.00628951
hsa-miR-142-5p	MRPL19	63.2735	-13.7	113.943	595.867	0.00093193
ebv-miR-BART3-3p	GPI	63.2735	-32.6	833.897	111.307	0.000681693
hsa-let-7a-5p	SLC7A6	63.2735	-21.7	65.4573	17687.7	5.46502e-05
ebv-miR-BART9-3p	DIS3	63.2735	-11	35.3458	175.329	0.0102101
hsa-miR-92a-3p	EGR1	63.2735	-26.9	12.7254	124966	3.97886e-05
hsa-let-7f-5p	POU6F2	63.2735	-18.9	8.35808	10762.4	0.000703405
hsa-let-7b-5p	APEH	63.2735	-22.2	182.109	1721.07	0.000201879
ebv-miR-BART9-3p	CRYZ	63.2735	-28.5	58.9177	175.329	0.00612524
ebv-miR-BART6-3p	SQSTM1	63.2735	-11.6	402.874	10008.8	1.56917e-05
hsa-miR-93-5p	S100A11	63.2735	-19.2	1216.58	4526.75	1.14893e-05
hsa-miR-92a-3p	EEF2	63.2735	-28.5	1015.75	124966	4.98478e-07
hsa-let-7a-5p	PANK3	63.2735	-15.1	18.2493	17687.7	0.000196021
hsa-miR-21-5p	SCD	63.2735	-20.4	269.439	18056.8	1.30053e-05
ebv-miR-BART7-3p	FLNA	63.2735	-46.7	94.8987	1580.05	0.000421978
ebv-miR-BART2-5p	PITPNB	63.2735	-14.1	50.3184	413.425	0.00304158
ebv-miR-BART7-3p	DPYSL2	63.2735	-22.4	66.0618	1580.05	0.000606179
hsa-miR-20a-5p	ATG9A	63.2735	-15.7	42.6685	2185.96	0.000678378
hsa-miR-221-3p	GPATCH2L	63.2735	-28.4	34.0202	1790.11	0.00103897
ebv-miR-BART17-5p	PUM2	63.2735	-17	67.2953	3402.38	0.000276346
ebv-miR-BART16	NCBP3	63.2735	-16.9	45.6631	910.957	0.0015211
ebv-miR-BART7-3p	PARP1	63.2735	-26.5	108.963	1580.05	0.000367511
hsa-miR-20a-5p	ATP1B1	63.2735	-23.7	404.466	2185.96	7.15644e-05
hsa-miR-17-5p	C16orf70	63.2735	-28.2	34.0375	1304.71	0.00142478
ebv-miR-BART18-5p	RANGAP1	63.2735	-14.1	99.2326	128.881	0.00494741
hsa-let-7b-5p	CDC123	63.2735	-16	113.932	1721.07	0.000322684
ebv-miR-BART7-3p	TFRC	63.2735	-19.5	138.711	1580.05	0.000288695
hsa-miR-17-5p	MAST4	63.2735	-27.6	6.01203	1304.71	0.00806651
hsa-let-7f-5p	ALG9	63.2735	-14.3	40.6468	10762.4	0.000144639
ebv-miR-BART5-5p	WDR3	63.2735	-18.3	36.8606	505.483	0.00339588
hsa-miR-17-5p	MDM2	63.2735	-16.3	134.306	1304.71	0.000361088
hsa-miR-27a-3p	TFRC	63.2735	-14.8	138.711	1051.55	0.000433789
hsa-let-7a-5p	KMT2B	63.2735	-26.2	65.1505	17687.7	5.49076e-05
ebv-miR-BART7-3p	MAP2K6	63.2735	-16	32.3747	1580.05	0.00123693
ebv-miR-BART16	SETD5	63.2735	-28.9	94.0603	910.957	0.000738444
ebv-miR-BART10-3p	CFTR	63.2735	-21.3	39.7282	12896.1	0.0001235
ebv-miR-BART16	SIPA1L3	63.2735	-21.3	94.5109	910.957	0.000734924
hsa-miR-142-3p	EIF3A	63.2735	-13.8	147.715	502.135	0.000853052
hsa-miR-20a-5p	AKTIP	63.2735	-21.8	51.6307	2185.96	0.000560624
ebv-miR-BART5-5p	APP	63.2735	-22.6	306.336	505.483	0.000408618
hsa-miR-23a-3p	ZNF92	63.2735	-20.3	16.7412	234.748	0.0161002
hsa-miR-16-5p	ANLN	63.2735	-20.9	69.3998	3108.63	0.000293288
ebv-miR-BART16	ARL8B	63.2735	-20.2	42.0049	910.957	0.00165358
ebv-miR-BART5-5p	ARHGAP29	63.2735	-12.8	12.9411	505.483	0.00967266
ebv-miR-BART13-3p	MEF2D	63.2735	-25.3	12.5353	137.669	0.036665
hsa-miR-93-5p	RETSAT	63.2735	-18.1	188.096	4526.75	7.43116e-05
ebv-miR-BART7-3p	PABPC1	63.2735	-14.7	1320.53	1580.05	3.03252e-05
ebv-miR-BART7-3p	ACAD10	63.2735	-19	13.8463	1580.05	0.00289213
hsa-let-7a-5p	SHKBP1	63.2735	-12.1	92.4973	17687.7	3.86742e-05
hsa-miR-92a-3p	ZBTB7B	63.2735	-20.7	104.253	124966	4.8567e-06
ebv-miR-BART10-3p	TRIP13	63.2735	-13.1	20.7532	12896.1	0.000236417
ebv-miR-BART7-3p	ICE1	63.2735	-19.7	11.2695	1580.05	0.00355343
hsa-let-7g-5p	TET3	63.2735	-17.2	23.0016	3793.63	0.000725117
hsa-miR-188-5p	ATP5F1B	63.2735	-21.2	687.565	13.8087	0.0066643
hsa-miR-16-5p	PIM1	63.2735	-21.2	47.7038	3108.63	0.000426677
ebv-miR-BART7-3p	NKAPD1	63.2735	-32.2	23.1177	1580.05	0.00173223
hsa-miR-29b-3p	ITGB1BP1	63.2735	-17.5	167.202	51.0504	0.00741278
ebv-miR-BART5-5p	CLTC	63.2735	-13.7	183.964	505.483	0.00068043
ebv-miR-BART7-3p	LRP1	63.2735	-26.5	47.23	1580.05	0.000847877
ebv-miR-BART7-3p	GIGYF2	63.2735	-19.7	30.0945	1580.05	0.00133065
hsa-miR-21-5p	GLYR1	63.2735	-13.9	83.1704	18056.8	4.21321e-05
hsa-miR-103a-3p	GPR35	63.2735	-23	71.7906	3690.69	0.000238807
hsa-miR-141-3p	POLR1E	63.2735	-20.9	30.4898	1213.07	0.00171072
hsa-miR-92a-3p	HINT3	63.2735	-33.4	12.3251	124966	4.10809e-05
hsa-miR-32-5p	EXOC5	63.2735	-14.4	47.2733	3.34757	0.399831
ebv-miR-BART5-5p	METTL9	63.2735	-17.6	188.429	505.483	0.000664307
ebv-miR-BART11-5p	PPP2R1A	63.2735	-33.8	302.887	368.651	0.000566665
hsa-miR-17-5p	STT3B	63.2735	-14.1	185.285	1304.71	0.000261738
ebv-miR-BART5-5p	CLDN4	63.2735	-35.3	548.967	505.483	0.000228018
ebv-miR-BART1-3p	FBXO3	63.2735	-11.7	20.3576	64.4407	0.048232
ebv-miR-BART7-3p	PRDX3	63.2735	-20.8	180.97	1580.05	0.000221281
hsa-let-7g-5p	INTS2	63.2735	-12.5	19.753	3793.63	0.00084437
ebv-miR-BART19-3p	CLTC	63.2735	-14.5	183.964	122.605	0.00280532
ebv-miR-BART2-5p	CLCN3	63.2735	-16.1	62.1204	413.425	0.00246372
hsa-miR-3529-3p	KRIT1	63.2735	-15	37.8786	62.3484	0.0267918
hsa-miR-20a-5p	FAT1	63.2735	-18.7	477.513	2185.96	6.0617e-05
hsa-miR-9985	NSF	63.2735	-13	61.4179	4.18446	0.2462
ebv-miR-BART16	SLC7A1	63.2735	-22.6	74.9751	910.957	0.000926419
ebv-miR-BART2-5p	CLTC	63.2735	-25	183.964	413.425	0.000831943
ebv-miR-BART7-3p	AFG1L	63.2735	-23.9	7.56744	1580.05	0.00529178
ebv-miR-BART13-3p	HMGA2	63.2735	-20.9	24.77	137.669	0.018555
hsa-miR-192-5p	TUBGCP3	63.2735	-14.4	44.2966	149513	9.55374e-06
hsa-miR-320c	POLH	63.2735	-17.7	25.8591	12.5534	0.194916
ebv-miR-BART11-5p	SNX13	63.2735	-18.9	31.726	368.651	0.00540993
ebv-miR-BART15	RANGAP1	63.2735	-30.9	99.2326	233.074	0.00273573
hsa-miR-200c-3p	ZFPM1	63.2735	-18.7	20.8195	3854.72	0.000788422
ebv-miR-BART1-5p	PTPN4	63.2735	-29.9	34.1669	882.921	0.00209746
hsa-miR-92a-3p	PEBP1	63.2735	-28.4	415.36	124966	1.21901e-06
hsa-miR-16-5p	RBFOX2	63.2735	-15.9	45.036	3108.63	0.000451952
ebv-miR-BART8-3p	SLC27A4	63.2735	-18.6	33.8355	792.118	0.0023608
hsa-miR-23a-3p	ZNF254	63.2735	-14.4	1.72026	234.748	0.156684
ebv-miR-BART6-5p	MOB1B	63.2735	-11.4	7.41624	162.775	0.0524142
ebv-miR-BART7-3p	DDX17	63.2735	-17.7	120.197	1580.05	0.000333164
ebv-miR-BART16	MAPKAPK5	63.2735	-18.5	59.8888	910.957	0.00115979
ebv-miR-BART5-5p	PSMA6	63.2735	-16.6	304.249	505.483	0.000411421
ebv-miR-BART17-5p	DUSP6	63.2735	-19.4	208.369	3402.38	8.92495e-05
ebv-miR-BART7-3p	DDX21	63.2735	-28.4	94.0931	1580.05	0.000425591
hsa-miR-15b-5p	BCL7A	63.2735	-14.3	19.1303	102.101	0.0323945
hsa-let-7a-5p	ALG3	63.2735	-29.1	101.707	17687.7	3.51721e-05
hsa-miR-222-3p	NIPA1	63.2735	-15.3	23.9879	92.895	0.0283947
ebv-miR-BART3-3p	HNRNPK	63.2735	-18.7	540.841	111.307	0.00105107
hsa-miR-92a-3p	ULK3	56.9462	-20.6	57.0546	124966	7.98698e-06
hsa-miR-19b-3p	C16orf70	56.9462	-13.9	34.0375	1338.61	0.00124984
hsa-miR-96-5p	GLYR1	56.9462	-15.8	83.1704	218.429	0.00313463
ebv-miR-BART11-5p	RALGAPB	56.9462	-20.2	38.8349	368.651	0.00397765
ebv-miR-BART7-3p	MKI67	56.9462	-23.3	90.1004	1580.05	0.000400006
ebv-miR-BART5-5p	CHM	56.9462	-19.8	6.98406	505.483	0.0161306
hsa-miR-141-3p	SIPA1L1	56.9462	-12.3	66.3672	1213.07	0.000707332
ebv-miR-BART5-5p	THAP5	56.9462	-14.9	9.02679	505.483	0.0124803
ebv-miR-BART11-3p	GAPDH	56.9462	-22	3509.28	3576.04	4.53779e-06
ebv-miR-BART6-5p	CSNK2A1	56.9462	-13	128.445	162.775	0.0027237
ebv-miR-BART16	METTL9	56.9462	-19.6	188.429	910.957	0.000331757
ebv-miR-BART9-3p	ALDH5A1	56.9462	-14.3	17.4927	175.329	0.0185675
ebv-miR-BART16	LAMP1	56.9462	-20.2	193.771	910.957	0.00032261
hsa-miR-21-5p	PKP2	56.9462	-16.5	63.0612	18056.8	5.00106e-05
hsa-miR-29b-3p	REV1	56.9462	-14.2	25.991	51.0504	0.0429183
hsa-miR-17-5p	PAQR4	56.9462	-15.5	122.222	1304.71	0.000357109
hsa-miR-23a-3p	ZNF763	56.9462	-7.4	2.04793	234.748	0.118453
ebv-miR-BART16	NMUR2	56.9462	-14.1	43.474	910.957	0.00143793
hsa-miR-16-5p	PANK3	56.9462	-11.8	18.2493	3108.63	0.0010038
hsa-miR-16-5p	CDK17	56.9462	-12.9	11.0677	3108.63	0.00165515
hsa-miR-17-5p	DAZAP2	56.9462	-21.2	95.8598	1304.71	0.000455316
ebv-miR-BART1-3p	TSPAN8	56.9462	-20.3	247.597	64.4407	0.0035691
hsa-miR-19b-3p	YTHDF1	56.9462	-14.5	56.1429	1338.61	0.000757732
hsa-miR-200c-3p	ZFP30	56.9462	-9.5	23.8455	3854.72	0.000619534
ebv-miR-BART7-3p	PCNX3	56.9462	-31.8	43.6311	1580.05	0.000826031
hsa-miR-30c-5p	TMEM30B	56.9462	-12	50.721	118.42	0.00948093
hsa-miR-16-5p	AFF4	56.9462	-17	13.9786	3108.63	0.00131048
hsa-miR-194-5p	RPS6	56.9462	-15.8	1396.75	3886.94	1.04891e-05
ebv-miR-BART5-5p	CLTA	56.9462	-24.7	278.131	505.483	0.000405051
hsa-miR-21-5p	PANK3	56.9462	-14.7	18.2493	18056.8	0.000172813
hsa-miR-103b	MBNL1	56.9462	-16.9	70.0567	1329.82	0.000611253
hsa-miR-15a-5p	GFPT1	56.9462	-16.5	121.14	801.742	0.00058633
hsa-miR-21-5p	PABPC4	56.9462	-5.4	226.667	18056.8	1.39135e-05
hsa-miR-92a-3p	TTYH3	56.9462	-42.5	191.727	124966	2.37678e-06
hsa-let-7a-5p	SPTBN1	56.9462	-15.3	296.83	17687.7	1.08464e-05
hsa-miR-106b-5p	UBE3C	56.9462	-16.2	93.3971	115.073	0.00529857
ebv-miR-BART17-3p	HMGA2	56.9462	-21.4	24.77	420.12	0.00547224
hsa-miR-23a-3p	ZNF138	56.9462	-14.4	16.1897	234.748	0.0149838
hsa-miR-200c-3p	SYNGR2	56.9462	-10	385.342	3854.72	3.83376e-05
ebv-miR-BART3-3p	SP1	56.9462	-19.5	62.7326	111.307	0.0081555
hsa-miR-92a-3p	MYO1C	56.9462	-27.5	68.787	124966	6.6247e-06
ebv-miR-BART3-3p	KIAA0391	56.9462	-21.4	46.9283	111.307	0.0109021
ebv-miR-BART7-3p	VBP1	56.9462	-9.6	39.0475	1580.05	0.000922997
hsa-miR-320a-3p	RPS15	56.9462	-27.7	1378.02	784.168	5.26988e-05
ebv-miR-BART1-5p	PAQR3	56.9462	-25.5	9.38479	882.921	0.00687255
ebv-miR-BART6-3p	ALDH3A1	56.9462	-19.9	3238	10008.8	1.75713e-06
hsa-miR-103b	HMGCS2	56.9462	-24.7	64.4557	1329.82	0.00066437
hsa-miR-194-5p	INTS1	56.9462	-43.7	99.4521	3886.94	0.000147313
hsa-miR-17-5p	CDCA2	56.9462	-22.3	16.4635	1304.71	0.0026511
ebv-miR-BART7-3p	EPHB2	56.9462	-25	217.88	1580.05	0.000165416
hsa-miR-142-3p	KTN1	56.9462	-13.4	102.038	502.135	0.00111143
hsa-miR-26a-5p	WDR74	56.9462	-19.8	97.2825	9668.19	6.05459e-05
hsa-miR-92a-3p	TOR1AIP2	56.9462	-26.8	13.9089	124966	3.27628e-05
ebv-miR-BART7-3p	ARHGDIA	56.9462	-33	353.198	1580.05	0.000102041
hsa-miR-20a-5p	DNAJB9	56.9462	-14.9	7.36636	2185.96	0.00353646
hsa-miR-194-5p	IL20RA	56.9462	-20.1	20.4294	3886.94	0.000717136
hsa-miR-20a-5p	LYPD6	56.9462	-23.7	2.79273	2185.96	0.00932808
hsa-miR-320b	MMD	56.9462	-14	22.2004	80.7601	0.0317619
ebv-miR-BART7-3p	KLF5	56.9462	-24.2	284.379	1580.05	0.000126735
ebv-miR-BART16	KNL1	56.9462	-20.1	10.3174	910.957	0.00605894
hsa-miR-29b-3p	EIF5A	56.9462	-14.7	682.401	51.0504	0.00163465
ebv-miR-BART16	MGAM2	56.9462	-22.9	43.5884	910.957	0.00143415
hsa-miR-93-5p	RAB43	56.9462	-20.5	12.08	4526.75	0.00104138
hsa-miR-92a-3p	PPP1R14B	56.9462	-12.7	120.901	124966	3.76914e-06
ebv-miR-BART15	C8orf76	56.9462	-17.7	26.8642	233.074	0.00909488
hsa-let-7g-5p	EFR3A	56.9462	-17.3	24.5071	3793.63	0.000612515
ebv-miR-BART22	NF2	56.9462	-28.7	25.1876	2156.67	0.00104832
ebv-miR-BART15	BTG2	56.9462	-15.7	39.6527	233.074	0.00616166
ebv-miR-BART7-3p	TMED4	56.9462	-21.3	120.167	1580.05	0.000299922
hsa-let-7f-5p	NSD3	56.9462	-13	35.3342	10762.4	0.000149747
hsa-let-7f-5p	LRBA	56.9462	-15.3	33.281	10762.4	0.000158986
ebv-miR-BART7-3p	KITLG	56.9462	-19.9	18.3324	1580.05	0.00196596
ebv-miR-BART18-3p	DUSP7	56.9462	-42.5	19.0964	843.587	0.00353495
ebv-miR-BART7-3p	COPS3	56.9462	-16.9	102.454	1580.05	0.000351773
hsa-miR-23b-3p	TOMM70	56.9462	-15.5	45.3538	274.082	0.00458111
hsa-let-7a-5p	PPP1CA	56.9462	-14.4	223.803	17687.7	1.43856e-05
hsa-miR-92a-3p	USF2	56.9462	-22.5	203.596	124966	2.23822e-06
hsa-miR-27b-3p	SOX4	56.9462	-12.3	42.4885	3937.16	0.000340416
hsa-miR-95-3p	TRMT13	56.9462	-9.8	13.2959	34.3126	0.124823
ebv-miR-BART7-3p	ANKRD17	56.9462	-24.7	40.5288	1580.05	0.00088926
ebv-miR-BART16	BCL7A	56.9462	-19.1	19.1303	910.957	0.00326773
hsa-miR-18a-5p	LRRC57	56.9462	-9.5	13.4716	65.2776	0.0647562
hsa-miR-92a-3p	ZC3HAV1	56.9462	-18.5	21.4592	124966	2.12353e-05
ebv-miR-BART7-3p	LAMP2	56.9462	-19.1	70.098	1580.05	0.000514147
ebv-miR-BART16	BZW2	56.9462	-12.8	299.705	910.957	0.00020858
hsa-let-7f-5p	NAA50	56.9462	-12.1	171.476	10762.4	3.08569e-05
ebv-miR-BART5-5p	SCD	56.9462	-16	269.439	505.483	0.000418117
ebv-miR-BART6-5p	ALDH3A1	56.9462	-27.7	3238	162.775	0.000108043
hsa-let-7f-5p	BTG2	56.9462	-16.9	39.6527	10762.4	0.000133439
ebv-miR-BART7-3p	DIAPH1	56.9462	-20	103.179	1580.05	0.000349304
hsa-let-7a-5p	ZNF460	56.9462	-10.9	5.07581	17687.7	0.00063429
hsa-miR-92a-3p	ACTG1	56.9462	-25.6	1070.97	124966	4.25497e-07
hsa-let-7g-5p	TNFSF10	56.9462	-15.5	19.9456	3793.63	0.000752599
hsa-miR-194-5p	HSP90AB1	56.9462	-17.2	1100.67	3886.94	1.33107e-05
ebv-miR-BART5-5p	CDC42EP3	56.9462	-16.1	35.1346	505.483	0.00320644
ebv-miR-BART3-3p	HIST1H2BJ	56.9462	-20.1	4.81439	111.307	0.106268
hsa-miR-93-5p	PANK3	56.9462	-18.5	18.2493	4526.75	0.000689336
ebv-miR-BART16	ZNF346	56.9462	-23.2	15.9138	910.957	0.0039282
hsa-miR-454-3p	TAF4B	56.9462	-21.1	7.15353	37.2417	0.213754
hsa-miR-34a-5p	MDM4	56.9462	-27.4	13.3849	272.408	0.0156182
hsa-miR-92a-3p	TOB2	56.9462	-16.1	31.4312	124966	1.44981e-05
ebv-miR-BART9-3p	TNPO3	56.9462	-30.9	47.1993	175.329	0.00688138
ebv-miR-BART5-5p	CTDNEP1	56.9462	-27.8	160.809	505.483	0.000700566
hsa-miR-92a-3p	CDC6	56.9462	-26.5	58.7219	124966	7.7602e-06
hsa-miR-423-3p	DEPDC1B	56.9462	-33.3	39.9559	3308.65	0.000430757
hsa-miR-106a-5p	GNS	56.9462	-13.8	57.1569	17.9932	0.0553717
ebv-miR-BART7-3p	USP6NL	56.9462	-15.4	17.2597	1580.05	0.00208815
hsa-miR-20a-5p	AKAP13	56.9462	-16.1	19.028	2185.96	0.00136908
hsa-miR-92a-3p	MORC2	56.9462	-22.2	28.9022	124966	1.57667e-05
hsa-miR-181a-5p	ZMYND8	56.9462	-21.7	80.2662	69158.2	1.02586e-05
ebv-miR-BART5-5p	DICER1	56.9462	-15.4	31.6323	505.483	0.00356145
ebv-miR-BART4-5p	HECTD1	56.9462	-21.8	88.5148	169.471	0.00379625
ebv-miR-BART7-3p	RYBP	56.9462	-14.9	11.9979	1580.05	0.00300392
hsa-let-7a-5p	HSPA8	56.9462	-15.3	1393.36	17687.7	2.31063e-06
hsa-miR-31-5p	PIGY	56.9462	-24.8	23.6941	144.364	0.0166481
ebv-miR-BART11-3p	PTBP3	56.9462	-17.5	75.3814	3576.04	0.000211251
hsa-miR-200c-3p	EGR1	56.9462	-18.4	12.7254	3854.72	0.00116091
hsa-miR-16-5p	KAT7	56.9462	-11.1	35.705	3108.63	0.000513057
hsa-miR-92a-3p	SLC30A7	56.9462	-18	9.44191	124966	4.82628e-05
ebv-miR-BART9-3p	CDK12	56.9462	-15.7	25.5776	175.329	0.0126984
hsa-miR-92a-3p	GCN1	56.9462	-24.8	83.9209	124966	5.43004e-06
ebv-miR-BART22	FOS	56.9462	-9.3	110.366	2156.67	0.000239246
ebv-miR-BART7-3p	HMGB1	56.9462	-23.6	867.925	1580.05	4.15251e-05
hsa-miR-27a-3p	PSKH1	56.9462	-44.7	24.9254	1051.55	0.00217265
ebv-miR-BART5-5p	HNRNPA3	56.9462	-13.8	378.582	505.483	0.000297576
ebv-miR-BART6-5p	CAP1	56.9462	-21.3	313.756	162.775	0.00111502
ebv-miR-BART16	HNRNPF	56.9462	-20.4	375.787	910.957	0.000166351
hsa-let-7f-5p	SLC7A6	56.9462	-15.7	65.4573	10762.4	8.08343e-05
hsa-miR-16-5p	GSE1	56.9462	-14.8	119.89	3108.63	0.000152796
hsa-miR-31-5p	CLDN2	56.9462	-18.1	209.885	144.364	0.00187942
hsa-miR-142-3p	HSPA1B	56.9462	-13.8	243.471	502.135	0.000465797
ebv-miR-BART22	TWISTNB	56.9462	-18.2	32.2763	2156.67	0.000818083
ebv-miR-BART16	IGFBP4	56.9462	-26.2	36.4612	910.957	0.00171449
hsa-miR-203b-5p	LASP1	56.9462	-17.4	203.479	632.69	0.000442337
ebv-miR-BART18-5p	CABLES1	56.9462	-26.4	46.4756	128.881	0.00950712
ebv-miR-BART5-5p	RNF43	56.9462	-25.1	187.394	505.483	0.000601176
hsa-miR-141-3p	ACTR2	56.9462	-16	264.565	1213.07	0.000177437
hsa-miR-16-5p	RNMT	56.9462	-13.5	13.3037	3108.63	0.00137696
ebv-miR-BART7-3p	NUP50	56.9462	-20.1	74.3831	1580.05	0.000484528
ebv-miR-BART1-3p	AHNAK	56.9462	-21.5	71.789	64.4407	0.0123097
hsa-miR-16-5p	TTLL5	56.9462	-13.3	33.7545	3108.63	0.000542703
hsa-miR-142-3p	HSP90AA1	56.9462	-5.9	930.121	502.135	0.000121928
ebv-miR-BART7-3p	CALM2	56.9462	-19	751.05	1580.05	4.79871e-05
hsa-miR-21-5p	STAT3	56.9462	-19.2	51.7723	18056.8	6.09153e-05
ebv-miR-BART5-5p	PHF8	56.9462	-14.9	21.9524	505.483	0.00513188
ebv-miR-BART7-3p	SFN	56.9462	-41.1	420.778	1580.05	8.56525e-05
ebv-miR-BART18-3p	RPL28	56.9462	-18.8	1453.19	843.587	4.64528e-05
hsa-miR-93-5p	SLC12A2	56.9462	-18.3	94.7683	4526.75	0.000132744
ebv-miR-BART5-5p	ZNF445	56.9462	-24.5	9.12458	505.483	0.0123465
ebv-miR-BART7-3p	IPPK	56.9462	-30.8	16.9303	1580.05	0.00212877
ebv-miR-BART7-3p	EXD3	56.9462	-17.8	17.635	1580.05	0.0020437
ebv-miR-BART10-3p	DEK	56.9462	-21.6	227.061	12896.1	1.94475e-05
ebv-miR-BART7-3p	TNFRSF12A	56.9462	-17.6	92.7283	1580.05	0.00038867
ebv-miR-BART3-3p	PPIL1	56.9462	-22.6	57.8214	111.307	0.00884819
hsa-miR-320a-3p	ACTB	56.9462	-18.9	2238.12	784.168	3.24468e-05
ebv-miR-BART19-3p	CKAP2	56.9462	-8.7	58.3799	122.605	0.00795599
hsa-miR-20a-5p	PRRG4	56.9462	-18.6	8.47446	2185.96	0.00307404
ebv-miR-BART7-3p	MACF1	56.9462	-20.7	68.354	1580.05	0.000527266
hsa-miR-20a-5p	REEP3	56.9462	-15	28.8988	2185.96	0.00090145
hsa-miR-17-5p	AKAP11	56.9462	-14.4	12.7602	1304.71	0.00342052
hsa-miR-7-5p	CKAP4	56.9462	-19.2	71.0782	190.811	0.00419879
hsa-miR-7-5p	ATP1B1	56.9462	-17.9	404.466	190.811	0.000737867
hsa-let-7a-5p	CLCN3	56.9462	-13.3	62.1204	17687.7	5.18273e-05
hsa-miR-17-5p	ACVR1B	56.9462	-11.7	28.7959	1304.71	0.00151572
hsa-miR-16-5p	HMGCR	56.9462	-14.9	49.5348	3108.63	0.000369815
hsa-miR-93-5p	KDM6B	56.9462	-26.2	26.0304	4526.75	0.000483278
ebv-miR-BART7-3p	ATP2A2	56.9462	-34.9	206.023	1580.05	0.000174936
ebv-miR-BART10-3p	GGA2	56.9462	-29.7	113.124	12896.1	3.90349e-05
hsa-miR-93-5p	TP53INP1	56.9462	-15.1	2.78224	4526.75	0.00452151
ebv-miR-BART19-3p	CBX5	56.9462	-18.9	15.6698	122.605	0.0296411
hsa-miR-29a-3p	HNRNPK	56.9462	-12.1	540.841	687.925	0.000153057
ebv-miR-BART16	EIF2B2	56.9462	-26.3	155.616	910.957	0.00040171
ebv-miR-BART5-5p	MOB1A	56.9462	-25.7	128.699	505.483	0.000875353
ebv-miR-BART16	THRAP3	56.9462	-26.4	104.041	910.957	0.000600845
hsa-miR-92a-3p	ITGB4	56.9462	-24	387.875	124966	1.17485e-06
ebv-miR-BART7-3p	SELENOI	56.9462	-18.7	37.7334	1580.05	0.000955142
hsa-miR-148a-3p	NONO	56.9462	-19.2	330.04	48356.9	3.56812e-06
hsa-miR-17-5p	PHKB	56.9462	-17.1	68.6227	1304.71	0.000636035
ebv-miR-BART17-5p	STAMBP	56.9462	-18.8	87.9464	3402.38	0.000190311
ebv-miR-BART17-5p	ABCD3	56.9462	-15.2	45.3503	3402.38	0.000369063
ebv-miR-BART16	ACTG1	56.9462	-21.2	1070.97	910.957	5.83701e-05
hsa-miR-103b	TM9SF1	56.9462	-27.3	59.5351	1329.82	0.00071928
ebv-miR-BART16	ACTB	56.9462	-23.7	2238.12	910.957	2.79308e-05
ebv-miR-BART16	TEAD1	56.9462	-27.4	30.7163	910.957	0.00203516
hsa-miR-15a-5p	ZNF217	56.9462	-23.8	23.6805	801.742	0.00299944
hsa-miR-26a-5p	B4GALT1	56.9462	-24.5	48.7584	9668.19	0.000120801
hsa-miR-191-5p	EGR1	56.9462	-19	12.7254	22065.9	0.000202802
ebv-miR-BART3-3p	ATP1A1	56.9462	-23.9	730.559	111.307	0.000700307
ebv-miR-BART5-5p	YBX2	56.9462	-20.6	66.9943	505.483	0.00168159
ebv-miR-BART7-3p	PIK3C2B	56.9462	-39	52.9011	1580.05	0.000681285
ebv-miR-BART7-3p	LTBP1	56.9462	-17	48.1565	1580.05	0.000748408
ebv-miR-BART7-3p	TNFRSF21	56.9462	-18.7	45.9838	1580.05	0.000783769
ebv-miR-BART18-5p	ABHD2	56.9462	-16.4	212.026	128.881	0.00208394
ebv-miR-BART7-3p	PRKAR1A	56.9462	-29.3	132.644	1580.05	0.000271711
hsa-miR-103a-3p	SUN2	56.9462	-24.2	36.8151	3690.69	0.000419113
hsa-miR-29a-3p	PANK3	56.9462	-19.7	18.2493	687.925	0.00453603
hsa-miR-26b-5p	CD24	56.9462	-14.4	513.617	173.237	0.000640008
hsa-miR-19a-3p	CEP350	56.9462	-16.5	13.2847	299.607	0.0143074
ebv-miR-BART7-3p	PGK1	56.9462	-32.1	339.897	1580.05	0.000106034
ebv-miR-BART5-5p	MDH2	56.9462	-23.1	553.747	505.483	0.000203445
hsa-let-7f-5p	PPP1R15B	56.9462	-10.4	19.0265	10762.4	0.000278096
hsa-let-7a-5p	TET2	56.9462	-22	5.12443	17687.7	0.000628271
ebv-miR-BART5-5p	GNG12	56.9462	-19	34.7176	505.483	0.00324495
ebv-miR-BART5-5p	TCF12	56.9462	-19.7	79.5813	505.483	0.00141562
hsa-miR-200a-3p	SRP72	56.9462	-18.2	90.7719	759.479	0.000826032
hsa-miR-3529-3p	FGD6	56.9462	-19.6	9.87985	62.3484	0.0924461
hsa-miR-29b-3p	ANKS1A	56.9462	-17.2	22.146	51.0504	0.0503697
hsa-miR-744-5p	PLAGL2	56.9462	-27	31.8947	439.787	0.00405979
hsa-miR-19a-3p	IVNS1ABP	56.9462	-18.5	79.8641	299.607	0.00237991
ebv-miR-BART19-3p	JAZF1	56.9462	-14.1	2.6775	122.605	0.173472
ebv-miR-BART5-5p	AGPS	56.9462	-20.9	42.715	505.483	0.00263741
hsa-miR-744-5p	POLR2A	56.9462	-24.6	111.443	439.787	0.00116191
ebv-miR-BART9-3p	ATXN2L	56.9462	-23.6	206.219	175.329	0.00157501
hsa-miR-320b	SLC12A2	56.9462	-21.9	94.7683	80.7601	0.00744054
hsa-miR-141-3p	ALDH1A1	56.9462	-17.6	92.9318	1213.07	0.000505141
ebv-miR-BART7-3p	PTER	56.9462	-13.9	19.096	1580.05	0.00188735
hsa-miR-20a-5p	ACVR1B	56.9462	-11.1	28.7959	2185.96	0.000904672
hsa-miR-141-3p	TMEM248	56.9462	-22.2	170.224	1213.07	0.000275776
hsa-miR-18b-5p	GNS	56.9462	-16.6	57.1569	1.67378	0.595246
hsa-miR-20a-5p	AHNAK	56.9462	-12	71.789	2185.96	0.000362881
hsa-miR-96-5p	KLF6	56.9462	-18.5	36.0594	218.429	0.00722997
hsa-miR-19b-3p	USP12	56.9462	-12.5	20.0264	1338.61	0.00212426
ebv-miR-BART5-5p	UBE2H	56.9462	-14.9	47.3864	505.483	0.00237741
ebv-miR-BART11-5p	CARMIL1	56.9462	-20.8	19.4399	368.651	0.00794614
hsa-miR-181a-5p	RFC2	56.9462	-20.8	150.379	69158.2	5.47564e-06
hsa-miR-92a-3p	DUSP16	56.9462	-14.4	35.8394	124966	1.27149e-05
hsa-miR-203a-3p	ATP6V1C1	56.9462	-17.5	27.4863	4313.76	0.000480277
hsa-miR-29b-3p	ATP1A1	56.9462	-26	730.559	51.0504	0.0015269
ebv-miR-BART7-3p	ANKRD52	56.9462	-21	15.3761	1580.05	0.00234394
ebv-miR-BART8-3p	GNPTAB	56.9462	-15.6	16.6535	792.118	0.00431688
hsa-miR-320a-3p	USP13	56.9462	-26.4	8.39912	784.168	0.00864613
ebv-miR-BART16	KIF5B	56.9462	-17	132.242	910.957	0.000472713
ebv-miR-BART5-5p	MUC13	56.9462	-19.1	139.517	505.483	0.000807479
ebv-miR-BART5-5p	RAB4A	56.9462	-15.5	63.4301	505.483	0.00177608
ebv-miR-BART17-5p	HSPA8	56.9462	-19.4	1393.36	3402.38	1.20121e-05
hsa-miR-142-5p	CTNNB1	56.9462	-14.2	382.829	595.867	0.000249638
hsa-miR-103b	PGAM5	56.9462	-20.9	88.4593	1329.82	0.000484092
hsa-miR-200b-3p	TCP11L1	56.9462	-13.3	11.0529	180.35	0.0285674
ebv-miR-BART16	ALDOA	56.9462	-30.6	1596.44	910.957	3.91574e-05
ebv-miR-BART18-5p	TMCC1	56.9462	-15.7	52.8931	128.881	0.00835363
hsa-miR-7-5p	TMEM97	56.9462	-24.7	62.5358	190.811	0.00477234
hsa-miR-92a-3p	MON1A	56.9462	-12.6	22.1994	124966	2.05273e-05
hsa-miR-200b-3p	ZBED5	56.9462	-20.7	29.4581	180.35	0.0107187
hsa-miR-29b-3p	TPM1	56.9462	-27.2	210.115	51.0504	0.00530895
hsa-let-7b-5p	PLAGL2	56.9462	-24.1	31.8947	1721.07	0.0010374
ebv-miR-BART17-5p	TSC22D1	56.9462	-17.8	274.67	3402.38	6.09355e-05
ebv-miR-BART5-5p	ADSL	56.9462	-22.2	58.4597	505.483	0.00192709
ebv-miR-BART17-5p	CALM3	56.9462	-16.7	400.448	3402.38	4.17961e-05
ebv-miR-BART17-5p	TTYH3	56.9462	-28	191.727	3402.38	8.72967e-05
ebv-miR-BART22	HNRNPM	56.9462	-14.6	303.569	2156.67	8.69808e-05
hsa-let-7a-5p	GARS	56.9462	-25.3	210.285	17687.7	1.53103e-05
hsa-miR-19a-3p	STT3B	50.6188	-13.5	185.285	299.607	0.000911841
ebv-miR-BART2-5p	AKIRIN1	50.6188	-17.1	57.2536	413.425	0.00213852
hsa-miR-92a-3p	XYLT1	50.6188	-32.9	11.6469	124966	3.47786e-05
hsa-miR-148a-3p	KRT18	50.6188	-30.3	2245.59	48356.9	4.66147e-07
hsa-miR-17-5p	PDS5A	50.6188	-18.3	47.1532	1304.71	0.000822784
ebv-miR-BART5-5p	CDC25B	50.6188	-15.7	186.235	505.483	0.000537705
ebv-miR-BART5-5p	ZCCHC14	50.6188	-29.7	30.2027	505.483	0.00331558
hsa-miR-19b-3p	USP14	50.6188	-18.8	73.2718	1338.61	0.000516085
ebv-miR-BART5-5p	KPNB1	50.6188	-17.9	232.362	505.483	0.000430964
ebv-miR-BART7-3p	FOS	50.6188	-19	110.366	1580.05	0.000290271
[truncated: 42,429 more rows]

## Sheet: Akata EBV hybrids
microRNA	mRNA	Hybrid Counts per Million	Predicted Binding Energy	mRNA expression (t.p.m.)	microRNA expression (c.p.m.)	Targeting efficacy
ebv-miR-BART3-3p	IPO7	31075.4	-37.6	71.243	54.8207	7.95664
hsa-miR-17-5p	TP53INP1	20491.1	-18.8	6.98322	7295.21	0.402228
hsa-miR-20a-5p	TP53INP1	14987.3	-20.1	6.98322	12679.8	0.16926
hsa-miR-17-5p	ZFYVE26	12362.4	-23.5	4.35444	7295.21	0.389164
hsa-miR-17-5p	XIAP	9822.18	-33.2	7.2595	7295.21	0.185466
hsa-miR-16-5p	RPL27A	9822.18	-22.3	5403.86	35649.7	5.09857e-05
hsa-miR-20a-5p	ZNFX1	8806.1	-28.3	21.4977	12679.8	0.0323057
hsa-miR-92a-3p	SIAE	7874.68	-21	6.78598	223352	0.00519555
hsa-miR-15a-5p	2020-09-02	7874.68	-19.6	122.266	7699.26	0.00836523
hsa-miR-17-5p	PPP1R15B	7790.01	-20	15.4359	7295.21	0.069178
hsa-miR-16-5p	2020-09-02	7705.33	-14.2	122.266	35649.7	0.00176779
hsa-miR-17-5p	STX12	6773.92	-22.5	12.6102	7295.21	0.0736341
hsa-miR-16-5p	YTHDC1	6773.92	-20.4	37.5958	35649.7	0.00505411
hsa-miR-3648	RALY	6350.55	-19.4	222.068	36.5471	0.782477
hsa-miR-20a-5p	PPP1R15B	5757.83	-18.5	15.4359	12679.8	0.0294181
hsa-miR-142-3p	BTG2	5673.16	-15.2	88.9636	10050.5	0.00634493
hsa-miR-16-5p	CNEP1R1	5419.14	-10.3	6.6148	35649.7	0.0229804
hsa-miR-20a-5p	XIAP	4233.7	-34.6	7.2595	12679.8	0.0459939
hsa-miR-181a-5p	FAM117A	4064.35	-14.8	44.1817	125355	0.000733852
hsa-miR-17-5p	ZNFX1	3979.68	-28.5	21.4977	7295.21	0.0253757
hsa-miR-16-5p	SHOC2	3895	-25.9	17.0471	35649.7	0.00640916
hsa-miR-3648	KTN1	3640.98	-21	50.907	36.5471	1.95699
hsa-miR-17-5p	DSTYK	2963.59	-20.3	2.09218	7295.21	0.19417
hsa-miR-92a-3p	NHLRC3	2709.57	-22	7.5773	223352	0.00160102
ebv-miR-BART16	CREBBP	2709.57	-32.3	17.2003	103.55	1.5213
hsa-miR-16-5p	RNF144B	2709.57	-13.7	41.5301	35649.7	0.00183013
hsa-miR-20a-5p	STX12	2624.89	-19.7	12.6102	12679.8	0.0164163
hsa-miR-92a-3p	TOR1AIP2	2624.89	-26.8	10.0952	223352	0.00116415
hsa-miR-484	SIAE	2540.22	-22.5	6.78598	808.097	0.463228
hsa-miR-93-5p	TP53INP1	2455.55	-15.1	6.98322	7301.3	0.0481606
hsa-miR-16-5p	PHC3	2455.55	-12.2	4.37628	35649.7	0.0157394
hsa-miR-103b	POLD3	2455.55	-18	27.4047	5782.56	0.0154954
hsa-miR-16-5p	RNPS1	2370.87	-12.2	264.884	35649.7	0.000251071
hsa-miR-16-5p	CACHD1	2286.2	-8.9	1.42085	35649.7	0.0451346
hsa-miR-92a-3p	DTL	2201.52	-24.4	23.8369	223352	0.000413509
hsa-miR-17-5p	ERLIN1	2201.52	-26.3	13.2415	7295.21	0.0227902
hsa-miR-16-5p	GNS	2116.85	-12.5	4.84622	35649.7	0.0122527
ebv-miR-BART5-5p	RNF38	2116.85	-23.2	5.9357	42.6383	8.36409
hsa-miR-17-5p	RRAS2	2116.85	-16	49.088	7295.21	0.00591122
hsa-miR-92a-3p	BTG2	2116.85	-47.7	88.9636	223352	0.000106534
hsa-miR-16-5p	COX5A	2032.18	-11.9	1039.66	35649.7	5.48296e-05
ebv-miR-BART5-5p	ZNF367	2032.18	-21.3	5.72767	42.6383	8.32115
hsa-miR-92a-3p	WARS	2032.18	-25.2	78.9033	223352	0.000115313
hsa-miR-16-5p	BTG2	2032.18	-21.3	88.9636	35649.7	0.000640757
hsa-miR-19b-3p	AGFG1	1947.5	-16.5	26.0689	1585.74	0.0471111
hsa-miR-92a-3p	RPL4	1947.5	-32.8	5838.72	223352	1.49338e-06
ebv-miR-BART9-3p	BTG2	1947.5	-20.5	88.9636	20.304	1.07816
hsa-miR-181a-5p	ERO1B	1778.15	-17.2	6.21878	125355	0.00228099
ebv-miR-BART13-3p	BCL2L11	1778.15	-24.6	21.5149	42.6383	1.93834
hsa-miR-16-5p	CDK17	1693.48	-12.9	5.40731	35649.7	0.00878503
hsa-miR-16-5p	DNAJB9	1693.48	-9.8	4.15211	35649.7	0.0114408
hsa-miR-142-3p	ZRANB2	1693.48	-9.5	58.6921	10050.5	0.00287088
hsa-miR-92a-3p	MBNL1	1693.48	-21.1	38.5879	223352	0.00019649
hsa-miR-18a-5p	VMA21	1693.48	-22.5	12.218	2428.35	0.057078
hsa-miR-16-5p	SRPRA	1608.81	-12.9	59.1526	35649.7	0.000762911
hsa-miR-17-5p	C9orf40	1524.13	-17.6	13.3286	7295.21	0.0156747
hsa-miR-1225-5p	CSTF2T	1524.13	-27	15.9732	16.2432	5.87435
hsa-miR-106b-5p	ZFYVE26	1439.46	-22.8	4.35444	860.887	0.38399
hsa-miR-17-5p	BTN3A1	1439.46	-25	6.34472	7295.21	0.0310991
hsa-miR-16-5p	SEC14L1	1439.46	-17.3	107.881	35649.7	0.000374282
hsa-miR-16-5p	SLC25A36	1354.78	-14.5	21.4799	35649.7	0.00176923
hsa-miR-92a-3p	MAP3K3	1354.78	-24.7	9.10037	223352	0.000666533
hsa-miR-3184-3p	CALM3	1354.78	-26.4	216.172	858.857	0.00729711
hsa-miR-33a-5p	PIM1	1354.78	-16.9	34.6912	219.283	0.178093
hsa-miR-16-5p	RBFOX2	1270.11	-10.8	26.8941	35649.7	0.00132474
hsa-miR-16-5p	SGTB	1270.11	-10.4	3.16673	35649.7	0.0112506
hsa-miR-125b-5p	HDGFL2	1270.11	-17	51.7899	765.459	0.0320387
ebv-miR-BART21-5p	FBXO21	1270.11	-21.8	13.5824	2.0304	46.0559
hsa-miR-423-3p	EIF4EBP2	1270.11	-30.9	32.3462	4759.25	0.00825049
hsa-miR-16-5p	CIC	1185.44	-8.2	25.3096	35649.7	0.00131383
hsa-miR-142-3p	KRT10	1185.44	-14.2	40.8212	10050.5	0.00288939
hsa-miR-92a-3p	SERTAD3	1100.76	-33	7.01951	223352	0.000702098
hsa-miR-17-5p	ZBTB3	1100.76	-22.5	4.6354	7295.21	0.0325513
ebv-miR-BART7-3p	GFPT1	1100.76	-19.7	4.30434	113.702	2.24915
hsa-miR-16-5p	EEF2	1100.76	-25.6	1864.57	35649.7	1.656e-05
hsa-miR-16-5p	TSPAN3	1016.09	-12.8	96.7722	35649.7	0.000294527
hsa-miR-20a-5p	RPS27	1016.09	-19.6	4784.56	12679.8	1.67485e-05
hsa-miR-16-5p	RRM2B	1016.09	-12.7	30.38	35649.7	0.000938184
hsa-miR-16-5p	HMGB2	1016.09	-19	406.994	35649.7	7.00305e-05
ebv-miR-BART17-5p	MED13	1016.09	-20.7	6.01897	127.915	1.31974
hsa-miR-19a-3p	AGFG1	1016.09	-16.8	26.0689	527.903	0.0738336
hsa-miR-16-5p	ABHD3	931.414	-11.2	45.1314	35649.7	0.000578907
hsa-miR-17-5p	GINS4	931.414	-21.7	18.0695	7295.21	0.00706576
hsa-miR-16-5p	ATP6V0E1	931.414	-18.4	47.9318	35649.7	0.000545085
hsa-miR-92a-3p	TRAM2	931.414	-20.1	2.49561	223352	0.001671
hsa-miR-17-5p	SLC36A1	931.414	-17.5	3.38056	7295.21	0.0377673
hsa-miR-106b-5p	ELMO2	931.414	-19.4	25.156	860.887	0.0430086
hsa-miR-16-5p	PLP2	931.414	-12.7	95.3702	35649.7	0.000273952
hsa-miR-16-5p	KIF5B	931.414	-12.4	17.7122	35649.7	0.00147507
hsa-miR-17-5p	KPNA2	931.414	-18.8	241.768	7295.21	0.000528088
hsa-miR-93-5p	PPP1R15B	931.414	-13.5	15.4359	7301.3	0.00826439
hsa-miR-93-5p	POLR3G	931.414	-21.5	22.4561	7301.3	0.00568078
hsa-miR-16-5p	ASPM	846.74	-12.5	21.4931	35649.7	0.00110509
hsa-miR-20a-5p	RRAS2	846.74	-13.1	49.088	12679.8	0.00136038
hsa-miR-181b-5p	C2orf69	846.74	-27.2	4.50913	10229.1	0.0183577
hsa-miR-16-5p	CREBRF	846.74	-19.2	1.10511	35649.7	0.0214925
hsa-miR-20a-5p	DMXL1	846.74	-14.8	8.60648	12679.8	0.00775911
hsa-miR-484	GFOD1	846.74	-30.7	14.4626	808.097	0.0724503
hsa-miR-17-5p	WASL	846.74	-28.4	1.33223	7295.21	0.0871231
hsa-miR-92a-3p	POLA1	846.74	-29.4	17.8644	223352	0.000212213
hsa-miR-92a-3p	PCMTD1	846.74	-22.1	4.85913	223352	0.000780193
hsa-miR-16-5p	NPM1	846.74	-20.8	2858.05	35649.7	8.31046e-06
hsa-miR-16-5p	NUFIP2	846.74	-18.4	15.8822	35649.7	0.00149549
hsa-miR-3648	CKAP2	846.74	-18.8	48.8039	36.5471	0.474725
hsa-miR-92a-3p	WDR26	846.74	-24	33.3418	223352	0.000113703
hsa-miR-20a-5p	SHOC2	762.066	-25.2	17.0471	12679.8	0.00352556
hsa-miR-92a-3p	ABCA1	762.066	-22.5	1.57165	223352	0.00217093
hsa-miR-17-5p	MYLIP	762.066	-18.3	9.0186	7295.21	0.0115829
hsa-miR-17-5p	POLR3G	762.066	-19.5	22.4561	7295.21	0.00465179
hsa-miR-92a-3p	LPP	762.066	-16.1	5.14478	223352	0.000663188
hsa-miR-106b-5p	TP53INP1	762.066	-16.4	6.98322	860.887	0.126762
hsa-miR-484	RAPGEF2	762.066	-38.2	28.404	808.097	0.0332009
hsa-let-7a-5p	MYC	762.066	-19.3	313.55	3827.29	0.000635029
hsa-miR-17-5p	SHOC2	762.066	-26.9	17.0471	7295.21	0.00612779
hsa-miR-17-5p	BTN3A2	762.066	-21.3	13.3306	7295.21	0.0078362
hsa-miR-16-5p	PIM1	762.066	-15.5	34.6912	35649.7	0.000616195
hsa-miR-10401-5p	KPNA4	762.066	-17	13.8598	4.06079	13.5402
hsa-miR-16-5p	RNMT	762.066	-12.7	16.0704	35649.7	0.00133018
hsa-miR-484	PRPS1	762.066	-24.7	75.7625	808.097	0.0124473
hsa-miR-484	TRIM56	677.392	-23.9	10.9088	808.097	0.0768419
hsa-miR-16-5p	KPNA3	677.392	-16.1	31.7297	35649.7	0.00059885
hsa-miR-3184-3p	SPATA2	677.392	-21.6	8.65626	858.857	0.0911148
hsa-miR-16-5p	YOD1	677.392	-13.8	6.08846	35649.7	0.00312088
hsa-miR-16-5p	TP53INP1	677.392	-11.3	6.98322	35649.7	0.002721
hsa-miR-16-5p	AGO3	677.392	-15.7	8.6045	35649.7	0.00220831
hsa-miR-17-5p	DMXL1	677.392	-12.7	8.60648	7295.21	0.0107889
hsa-miR-16-5p	TMC8	677.392	-12.7	68.7415	35649.7	0.000276418
hsa-miR-142-3p	RPS27	677.392	-16.9	4784.56	10050.5	1.40868e-05
hsa-miR-18a-5p	ZNFX1	677.392	-25	21.4977	2428.35	0.0129759
hsa-let-7c-5p	MYC	677.392	-19	313.55	2911.59	0.000741999
hsa-miR-16-5p	CALR	677.392	-27.9	666.427	35649.7	2.85123e-05
hsa-miR-142-3p	RPL19	677.392	-31.6	3015.32	10050.5	2.23523e-05
hsa-miR-16-5p	HSP90AA1	677.392	-23.4	738.813	35649.7	2.57188e-05
hsa-miR-93-5p	XIAP	677.392	-31.1	7.2595	7301.3	0.0127801
hsa-miR-16-5p	IPO7	677.392	-14.5	71.243	35649.7	0.000266712
hsa-miR-16-5p	PLEKHF2	677.392	-15.9	20.9175	35649.7	0.000908393
hsa-miR-92a-3p	SEC22B	677.392	-23	11.0036	223352	0.000275623
hsa-miR-16-5p	NHLRC2	677.392	-13	2.43538	35649.7	0.00780223
hsa-miR-92a-3p	EEF2	677.392	-20.2	1864.57	223352	1.62657e-06
hsa-miR-484	USP53	592.718	-16.3	8.89243	808.097	0.0824829
hsa-miR-17-5p	MRPL39	592.718	-19.6	46.5499	7295.21	0.00174539
hsa-miR-28-3p	NUP153	592.718	-20.7	30.4267	6954.1	0.00280125
hsa-miR-92a-3p	MAPRE2	592.718	-17.3	18.4103	223352	0.000144145
hsa-miR-142-3p	ADNP	592.718	-13.6	80.9147	10050.5	0.000728845
hsa-miR-92a-3p	TMEM33	592.718	-23.2	21.4942	223352	0.000123463
hsa-miR-16-5p	ARL8A	592.718	-12.6	14.6922	35649.7	0.00113163
hsa-miR-16-5p	DCUN1D1	592.718	-14.4	10.3706	35649.7	0.0016032
hsa-miR-16-5p	USP8	592.718	-11.3	15.4111	35649.7	0.00107885
hsa-miR-17-5p	SNX27	592.718	-13	6.42063	7295.21	0.0126541
ebv-miR-BART5-5p	JKAMP	592.718	-26.3	11.9367	42.6383	1.16456
hsa-miR-142-5p	MTHFD2	592.718	-10.3	170.76	33501.5	0.000103609
hsa-miR-92a-3p	CCDC186	592.718	-18.2	1.72099	223352	0.00154199
ebv-miR-BART4-3p	GLO1	592.718	-27.3	71.0637	4.06079	2.05395
hsa-miR-16-5p	MTHFD2	592.718	-13.4	170.76	35649.7	9.73661e-05
hsa-miR-425-5p	PPP2CB	592.718	-18.7	24.1542	1579.65	0.0155344
hsa-miR-92a-3p	ASH1L	592.718	-18.2	4.81285	223352	0.000551387
hsa-miR-17-5p	ELMO2	592.718	-19.5	25.156	7295.21	0.00322975
hsa-miR-17-5p	MNT	592.718	-19.1	17.6486	7295.21	0.00460364
hsa-miR-17-5p	NUFIP2	592.718	-23.7	15.8822	7295.21	0.00511563
hsa-miR-16-5p	ARRDC3	508.044	-15	5.40207	35649.7	0.00263806
hsa-miR-16-5p	DYNC1LI2	508.044	-20.8	12.7015	35649.7	0.00112199
hsa-miR-26a-5p	B3GNT2	508.044	-8.7	6.76394	8539.84	0.00879532
hsa-miR-30d-5p	PLEKHG1	508.044	-14.9	5.46834	1733.96	0.0535805
hsa-miR-16-5p	TUBB	508.044	-24.2	1082.65	35649.7	1.31631e-05
hsa-miR-3648	CRTC2	508.044	-17.5	26.4111	36.5471	0.526335
hsa-miR-16-5p	IL7R	508.044	-13.1	2.82328	35649.7	0.00504768
hsa-miR-15a-5p	MTHFD2	508.044	-19.6	170.76	7699.26	0.000386427
hsa-miR-92a-3p	ERCC6	508.044	-28.8	4.01843	223352	0.000566052
hsa-miR-106a-5p	PPP1R15B	508.044	-18.9	15.4359	62.9422	0.52291
hsa-miR-92a-3p	CCDC88A	508.044	-23.5	22.0428	223352	0.000103192
hsa-miR-92a-3p	ZCCHC17	508.044	-24.7	39.0687	223352	5.82215e-05
hsa-miR-92a-3p	RECQL	508.044	-24.7	23.9747	223352	9.48766e-05
hsa-miR-20a-5p	MAST4	508.044	-23.8	1.18988	12679.8	0.0336733
hsa-miR-17-5p	ARIH1	508.044	-16.2	53.3294	7295.21	0.00130586
hsa-miR-92a-3p	LCP1	508.044	-18.7	602.155	223352	3.77749e-06
hsa-miR-142-3p	TBL1XR1	508.044	-15.8	30.3243	10050.5	0.00166696
hsa-miR-25-3p	BTG2	508.044	-17.7	88.9636	8009.91	0.000712954
hsa-miR-142-3p	NAP1L1	508.044	-14.4	630.396	10050.5	8.01866e-05
hsa-miR-16-5p	SCRN1	508.044	-11.2	31.0443	35649.7	0.000459054
hsa-miR-16-5p	MAN1A1	508.044	-16.7	13.476	35649.7	0.00105751
hsa-miR-92a-3p	OGA	508.044	-19	37.8713	223352	6.00623e-05
hsa-miR-17-5p	REEP3	508.044	-15.4	1.28441	7295.21	0.0542198
hsa-miR-10401-3p	PPP2R3B	508.044	-0.3	30.2517	71.0638	0.236321
hsa-miR-92a-3p	MCOLN2	508.044	-22.2	30.6842	223352	7.41305e-05
hsa-miR-16-5p	PRRC2C	508.044	-14.1	61.1808	35649.7	0.000232933
hsa-miR-92a-3p	WDR11	508.044	-17.8	29.7099	223352	7.65615e-05
hsa-miR-17-5p	CALCOCO1	423.37	-7.1	6.21283	7295.21	0.00934098
hsa-miR-16-5p	GGNBP2	423.37	-15.3	51.3894	35649.7	0.000231095
hsa-miR-20a-5p	DICER1	423.37	-21.6	10.9398	12679.8	0.00305211
hsa-miR-16-5p	UBE2Q1	423.37	-11.3	52.816	35649.7	0.000224853
hsa-miR-21-5p	SIAE	423.37	-20.3	6.78598	8460.66	0.00737401
hsa-miR-16-5p	XPO1	423.37	-14.4	120.193	35649.7	9.88064e-05
hsa-miR-16-5p	RICTOR	423.37	-11.8	3.22351	35649.7	0.00368414
hsa-miR-20a-5p	WAC	423.37	-26.5	43.5374	12679.8	0.00076691
hsa-miR-92a-3p	HINT3	423.37	-8.8	7.31892	223352	0.000258991
hsa-miR-92a-3p	ZFHX3	423.37	-22.5	1.13098	223352	0.00167601
hsa-miR-16-5p	ARL2	423.37	-14.8	50.3599	35649.7	0.000235819
hsa-miR-142-5p	FOXP1	423.37	-14.4	11.7599	33501.5	0.00107461
hsa-miR-20a-5p	MYLIP	423.37	-17.4	9.0186	12679.8	0.00370227
hsa-miR-16-5p	ANKRD17	423.37	-14.3	29.6856	35649.7	0.000400054
hsa-miR-3648	IMP4	423.37	-17.3	436.343	36.5471	0.0265484
ebv-miR-BART7-3p	PABPC4	423.37	-17.9	194.083	113.702	0.0191851
hsa-miR-17-5p	LRCH1	423.37	-21.6	10.2053	7295.21	0.00568662
hsa-miR-17-5p	ARFGEF2	423.37	-21.3	17.6393	7295.21	0.00329003
hsa-miR-16-5p	SLC35C1	423.37	-20.2	5.42414	35649.7	0.00218944
hsa-miR-3648	CAPNS1	423.37	-25.1	256.183	36.5471	0.0452185
hsa-miR-16-5p	DNASE1	423.37	-17.2	30.3099	35649.7	0.000391814
hsa-miR-16-5p	RPLP0	423.37	-23.1	3190.36	35649.7	3.72242e-06
hsa-miR-92a-3p	KDM2A	423.37	-27.9	41.2639	223352	4.59368e-05
hsa-miR-92a-3p	SOCS5	423.37	-24.8	2.67603	223352	0.000708336
ebv-miR-BART5-5p	ZFP69B	423.37	-20.5	3.11533	42.6383	3.18725
hsa-miR-16-5p	RIC1	423.37	-13.7	16.9401	35649.7	0.000701047
hsa-miR-142-3p	KTN1	423.37	-13.1	50.907	10050.5	0.000827478
hsa-miR-423-3p	HLA-DRA	423.37	-22	948.054	4759.25	9.38316e-05
hsa-miR-20a-5p	CNOT4	423.37	-18.4	7.62186	12679.8	0.00438073
hsa-miR-20a-5p	RFC3	423.37	-15.8	57.6301	12679.8	0.000579372
hsa-miR-18a-5p	BCL3	423.37	-18.2	8.77685	2428.35	0.0198641
hsa-miR-16-5p	RPS6	423.37	-16.3	2901.81	35649.7	4.09256e-06
hsa-miR-142-3p	TNRC6B	423.37	-24.4	4.41715	10050.5	0.00953658
hsa-miR-16-5p	GMPS	423.37	-11.2	73.4637	35649.7	0.000161656
hsa-miR-103b	PRPS2	423.37	-18.6	32.6346	5782.56	0.00224347
hsa-miR-92a-3p	RPL3	423.37	-33.7	3054.95	223352	6.20478e-07
hsa-miR-16-5p	OTUD4	423.37	-10.6	14.3329	35649.7	0.000828574
hsa-miR-18a-5p	ARMC8	423.37	-26	20.8796	2428.35	0.00835001
hsa-miR-92a-3p	USP8	423.37	-28.2	15.4111	223352	0.000122998
hsa-miR-92a-3p	MDM2	423.37	-17.2	311.497	223352	6.08524e-06
hsa-miR-16-5p	INSR	423.37	-20.3	7.95523	35649.7	0.00149284
hsa-miR-106b-5p	C9orf40	423.37	-22.6	13.3286	860.887	0.0368968
hsa-miR-181a-5p	CHCHD10	423.37	-29.6	500.868	125355	6.74306e-06
hsa-miR-20a-5p	C9orf40	423.37	-16.3	13.3286	12679.8	0.00250509
hsa-miR-16-5p	NARS	423.37	-12.1	123.446	35649.7	9.62024e-05
hsa-miR-92a-3p	RCC2	423.37	-22.9	139.188	223352	1.36185e-05
hsa-miR-16-5p	RACK1	423.37	-14.2	2922.37	35649.7	4.06378e-06
ebv-miR-BART3-3p	QRICH2	423.37	-24.4	1.93837	54.8207	3.98418
hsa-miR-92a-3p	NSMCE1	423.37	-18.2	60.1128	223352	3.15329e-05
hsa-miR-92a-3p	EEF1A1	423.37	-20.5	5374.71	223352	3.52676e-07
hsa-miR-16-5p	ARL3	423.37	-11.3	6.15316	35649.7	0.00193004
hsa-miR-92a-3p	MBTD1	338.696	-22.6	9.51049	223352	0.000159448
hsa-miR-181a-5p	CIP2A	338.696	-13.5	14.7804	125355	0.000182803
hsa-miR-92a-3p	TAGAP	338.696	-18.9	12.2237	223352	0.000124056
hsa-miR-18a-5p	GSPT1	338.696	-17.8	144.589	2428.35	0.000964634
hsa-miR-16-5p	GATAD1	338.696	-6.7	7.21172	35649.7	0.00131739
hsa-miR-16-5p	SMC3	338.696	-14.6	33.288	35649.7	0.000285408
hsa-miR-17-5p	COG5	338.696	-13.6	7.72484	7295.21	0.00601012
ebv-miR-BART7-3p	ST6GAL1	338.696	-17.3	150.126	113.702	0.0198421
hsa-miR-16-5p	CDK5RAP1	338.696	-21.3	122.263	35649.7	7.77066e-05
hsa-miR-20a-5p	PPARD	338.696	-15.5	6.36841	12679.8	0.00419436
hsa-miR-92a-3p	GCHFR	338.696	-37.4	127.22	223352	1.19197e-05
hsa-miR-20a-5p	BTN3A1	338.696	-23.6	6.34472	12679.8	0.00421002
hsa-miR-17-5p	CSNK1D	338.696	-13.8	51.1236	7295.21	0.000908135
hsa-miR-181a-5p	NOMO1	338.696	-21.1	34.0197	125355	7.94219e-05
hsa-miR-20a-5p	TEX2	338.696	-19.7	4.99036	12679.8	0.00535261
ebv-miR-BART11-5p	TSC22D2	338.696	-22.7	7.48699	38.5775	1.17265
hsa-miR-92a-3p	MIGA1	338.696	-17.7	1.13833	223352	0.00133215
hsa-miR-142-3p	TOP1	338.696	-16.8	192.555	10050.5	0.000175013
hsa-miR-20a-5p	ZFYVE26	338.696	-22.8	4.35444	12679.8	0.00613429
hsa-miR-16-5p	MOB4	338.696	-18.1	15.106	35649.7	0.000628933
hsa-miR-16-5p	CELF1	338.696	-14.2	48.2466	35649.7	0.000196919
hsa-miR-92a-3p	FNIP1	338.696	-19.4	2.55677	223352	0.000593102
hsa-miR-20a-5p	COG5	338.696	-14.4	7.72484	12679.8	0.00345786
hsa-miR-16-5p	GSTP1	338.696	-24.9	1215.77	35649.7	7.81454e-06
hsa-miR-93-5p	RRAS2	338.696	-12	49.088	7301.3	0.000945006
hsa-miR-142-3p	SBF2	338.696	-14.1	9.25898	10050.5	0.00363966
hsa-miR-16-5p	PUM2	338.696	-16	26.0682	35649.7	0.000364454
hsa-miR-16-5p	ANKRD12	338.696	-14.6	2.52611	35649.7	0.003761
hsa-miR-16-5p	XRRA1	338.696	-15.1	10.7532	35649.7	0.000883522
hsa-miR-92a-3p	WAC	338.696	-25.3	43.5374	223352	3.48304e-05
hsa-miR-92a-3p	ALDH9A1	338.696	-27.7	24.7015	223352	6.139e-05
hsa-miR-92a-3p	APEX1	338.696	-21.5	215.576	223352	7.03431e-06
hsa-miR-26a-5p	BTG2	338.696	-19.1	88.9636	8539.84	0.000445808
hsa-miR-16-5p	PLAG1	338.696	-21.2	2.10455	35649.7	0.00451434
hsa-miR-17-5p	STK17B	338.696	-22	27.4007	7295.21	0.00169438
hsa-miR-16-5p	PLEKHB2	338.696	-14.4	30.7058	35649.7	0.00030941
hsa-miR-19b-3p	CBX6	338.696	-14.3	31.0002	1585.74	0.00688992
hsa-miR-92a-3p	ARAF	338.696	-22.7	25.9127	223352	5.85206e-05
ebv-miR-BART7-3p	LRRC58	338.696	-14.5	7.51774	113.702	0.396236
hsa-miR-92a-3p	ILF2	338.696	-23.6	305.055	223352	4.971e-06
hsa-miR-92a-3p	TUBB	338.696	-20.6	1082.65	223352	1.40066e-06
hsa-miR-16-5p	CXCR5	338.696	-12.7	65.2813	35649.7	0.000145534
hsa-miR-16-5p	ERGIC3	338.696	-14	209.724	35649.7	4.53009e-05
hsa-miR-19a-3p	SOAT1	338.696	-12.3	5.84885	527.903	0.109695
hsa-miR-18a-5p	TP53INP1	338.696	-18.8	6.98322	2428.35	0.019973
hsa-miR-16-5p	MED1	338.696	-11.2	26.5191	35649.7	0.000358258
hsa-miR-16-5p	SFPQ	338.696	-13.4	406.669	35649.7	2.33622e-05
hsa-miR-15a-5p	CDK6	338.696	-21.2	13.1483	7699.26	0.00334574
hsa-miR-16-5p	POLD3	338.696	-14	27.4047	35649.7	0.00034668
hsa-miR-19a-3p	SOGA1	338.696	-13.8	2.0321	527.903	0.315727
hsa-miR-3184-3p	SAR1B	338.696	-20.5	17.7071	858.857	0.0222711
hsa-miR-125b-5p	ZNF281	338.696	-16.4	7.17831	765.459	0.0616405
hsa-miR-19b-3p	SOAT1	338.696	-12.3	5.84885	1585.74	0.0365181
hsa-miR-16-5p	AARS	338.696	-19.8	86.9564	35649.7	0.000109258
hsa-miR-16-5p	CLASP1	338.696	-13.5	11.0772	35649.7	0.000857675
hsa-miR-142-3p	TRAPPC4	338.696	-6.4	67.6326	10050.5	0.000498274
hsa-miR-92a-3p	WDR74	338.696	-14.2	137.137	223352	1.10577e-05
hsa-miR-16-5p	RPL38	338.696	-11.4	2364.44	35649.7	4.01814e-06
hsa-miR-16-5p	MYCBP2	338.696	-16.6	74.3905	35649.7	0.000127714
hsa-miR-92a-3p	RAB11FIP2	338.696	-17	3.55279	223352	0.000426827
hsa-miR-16-5p	JARID2	338.696	-15.9	2.95639	35649.7	0.0032136
hsa-miR-92a-3p	EZR	338.696	-38.8	295.804	223352	5.12645e-06
hsa-miR-142-3p	TRIP11	338.696	-20.2	5.66863	10050.5	0.00594492
hsa-miR-16-5p	SRSF11	338.696	-20.4	141.983	35649.7	6.6914e-05
hsa-miR-16-5p	TCF3	338.696	-13.6	309.557	35649.7	3.06912e-05
hsa-miR-92a-3p	DNAJB9	338.696	-11.2	4.15211	223352	0.000365218
hsa-miR-92a-3p	RPL22	338.696	-23.1	787.153	223352	1.92647e-06
hsa-miR-16-5p	INTS5	338.696	-27.4	22.7076	35649.7	0.000418392
hsa-miR-16-5p	NF1	338.696	-12.7	5.69278	35649.7	0.0016689
hsa-miR-16-5p	RAPGEF2	338.696	-19	28.404	35649.7	0.000334484
hsa-miR-17-5p	MYCL	338.696	-22.9	2.37047	7295.21	0.0195857
hsa-miR-16-5p	CLUH	338.696	-33.6	95.6365	35649.7	9.93416e-05
hsa-miR-17-3p	OTUD4	338.696	-16.7	14.3329	2706.52	0.00873104
hsa-miR-92a-3p	NUP43	338.696	-18.2	23.8605	223352	6.35538e-05
hsa-miR-92a-3p	RPS29	338.696	-15.6	2744.99	223352	5.52434e-07
hsa-miR-16-5p	DNAJB11	338.696	-14.7	57.07	35649.7	0.000166474
hsa-miR-20a-5p	MRPL39	338.696	-19.9	46.5499	12679.8	0.000573824
hsa-miR-92a-3p	RXRB	338.696	-20.2	24.2757	223352	6.24669e-05
hsa-miR-21-5p	ASPH	338.696	-10.6	7.59407	8460.66	0.00527147
hsa-miR-92a-3p	SNRNP200	338.696	-23.1	148.022	223352	1.02446e-05
hsa-miR-16-5p	RPS5	338.696	-11.7	1801.96	35649.7	5.2724e-06
hsa-miR-10401-3p	C6orf136	338.696	-30	28.2517	71.0638	0.168701
hsa-miR-16-5p	SPEN	338.696	-21.5	26.5546	35649.7	0.000357779
hsa-miR-139-5p	LRCH1	338.696	-12	10.2053	32.4863	1.0216
hsa-miR-16-5p	SREK1	338.696	-12.9	26.6423	35649.7	0.000356601
hsa-miR-16-5p	RNF41	338.696	-13.5	22.31	35649.7	0.000425848
hsa-miR-16-5p	MRPL3	338.696	-19.8	126.53	35649.7	7.50866e-05
hsa-miR-484	ELMSAN1	338.696	-27.4	12.3736	808.097	0.0338728
hsa-miR-17-5p	MAP3K8	338.696	-24.6	4.27067	7295.21	0.0108712
hsa-miR-92a-3p	RIMS2	254.022	-20.9	3.00978	223352	0.000377875
hsa-miR-16-5p	DYNLT1	254.022	-9.4	40.6789	35649.7	0.000175165
hsa-miR-7-5p	BCL7A	254.022	-11.7	46.5611	134.006	0.0407121
hsa-miR-16-5p	ADCY3	254.022	-17.1	43.3701	35649.7	0.000164296
hsa-miR-92a-3p	SH3BP2	254.022	-24.5	16.087	223352	7.0698e-05
hsa-miR-378a-5p	SMAP2	254.022	-21.9	64.7785	146.188	0.0268242
ebv-miR-BART5-5p	PSAT1	254.022	-20.5	34.7807	42.6383	0.17129
hsa-miR-92a-3p	RNF7	254.022	-23.5	82.4332	223352	1.37969e-05
hsa-miR-20a-5p	EIF2A	254.022	-19.6	131.42	12679.8	0.000152439
hsa-miR-16-5p	RNF24	254.022	-14.1	3.65065	35649.7	0.00195185
hsa-miR-16-5p	CSTF3	254.022	-12.1	30.5229	35649.7	0.000233448
hsa-miR-92a-3p	ZNF770	254.022	-18.9	13.0956	223352	8.68475e-05
hsa-miR-16-5p	ELL	254.022	-13.2	7.43685	35649.7	0.000958135
hsa-miR-103b	PEX3	254.022	-11.8	27.0711	5782.56	0.00162272
hsa-miR-16-5p	PLS1	254.022	-12.9	3.53848	35649.7	0.00201372
hsa-miR-423-3p	ST6GAL1	254.022	-24.4	150.126	4759.25	0.000355532
hsa-miR-103a-3p	PEX3	254.022	-11.8	27.0711	15225.9	0.000616284
hsa-miR-92a-3p	THAP9	254.022	-22.5	2.79342	223352	0.000407142
hsa-miR-16-5p	PCNX1	254.022	-14.7	7.66393	35649.7	0.000929746
hsa-miR-17-5p	RMDN3	254.022	-9.9	32.9231	7295.21	0.00105763
hsa-miR-16-5p	PABPC4	254.022	-15.4	194.083	35649.7	3.67138e-05
hsa-miR-16-5p	PABPC1	254.022	-16.1	1706.95	35649.7	4.17441e-06
hsa-miR-19b-3p	PTEN	254.022	-17.1	32.817	1585.74	0.00488136
hsa-miR-16-5p	RCOR1	254.022	-13.2	9.31692	35649.7	0.000764792
hsa-miR-25-3p	MDM2	254.022	-18.8	311.497	8009.91	0.00010181
hsa-miR-16-5p	MBTD1	254.022	-9	9.51049	35649.7	0.000749226
hsa-miR-16-5p	SBF1	254.022	-12.8	75.6188	35649.7	9.42294e-05
hsa-miR-16-5p	PPP2R5C	254.022	-13.8	121.165	35649.7	5.88082e-05
hsa-miR-92a-3p	UFSP2	254.022	-25.3	17.3112	223352	6.56983e-05
hsa-miR-17-5p	HIF1AN	254.022	-15.5	15.5881	7295.21	0.00223378
hsa-miR-17-5p	PPARD	254.022	-16.3	6.36841	7295.21	0.00546767
hsa-miR-25-3p	DNAJB9	254.022	-11.4	4.15211	8009.91	0.00763791
hsa-miR-17-5p	PKMYT1	254.022	-13.6	106.175	7295.21	0.000327952
hsa-miR-16-5p	TBP	254.022	-18.1	17.9555	35649.7	0.000396842
hsa-miR-92a-3p	ZNF26	254.022	-14.6	3.3961	223352	0.00033489
hsa-miR-16-5p	SP1	254.022	-11.2	14.8225	35649.7	0.000480723
hsa-miR-92a-3p	GALNT14	254.022	-12.7	36.9182	223352	3.08064e-05
hsa-miR-18b-5p	SMARCC2	254.022	-17.7	31.7254	38.5775	0.207553
ebv-miR-BART3-3p	DOCK6	254.022	-5.3	10.3604	54.8207	0.447248
hsa-miR-142-3p	GOLGA3	254.022	-25.8	14.7878	10050.5	0.00170916
hsa-miR-16-5p	HUWE1	254.022	-24.4	83.2675	35649.7	8.55737e-05
hsa-miR-92a-3p	PRRC2C	254.022	-18.4	61.1808	223352	1.85895e-05
hsa-miR-3648	ASXL1	254.022	-19.5	60.5116	36.5471	0.114863
hsa-miR-92a-3p	PRRC2A	254.022	-21.6	153.073	223352	7.42992e-06
hsa-miR-92a-3p	PRRC2B	254.022	-24.7	28.2801	223352	4.02163e-05
hsa-miR-16-5p	REST	254.022	-12.9	4.56231	35649.7	0.00156182
hsa-miR-142-3p	HIF1AN	254.022	-6.8	15.5881	10050.5	0.00162141
hsa-miR-15a-5p	PUM2	254.022	-19.1	26.0682	7699.26	0.00126564
hsa-miR-15a-5p	TXNIP	254.022	-10	11.435	7699.26	0.00288528
hsa-miR-16-5p	HSPA4	254.022	-15.1	187.586	35649.7	3.79853e-05
hsa-miR-33b-5p	PIM1	254.022	-15.6	34.6912	265.982	0.0275296
hsa-miR-16-5p	DNAJB4	254.022	-12.7	12.2092	35649.7	0.00058362
hsa-miR-26a-5p	SIAE	254.022	-17	6.78598	8539.84	0.00438338
hsa-miR-20a-5p	ZBTB3	254.022	-19.6	4.6354	12679.8	0.00432186
hsa-miR-92a-3p	RALY	254.022	-30.9	222.068	223352	5.12148e-06
hsa-miR-26a-5p	TAGAP	254.022	-12.9	12.2237	8539.84	0.00243344
hsa-miR-106b-5p	ERAP1	254.022	-16.6	13.8436	860.887	0.0213145
hsa-miR-17-5p	CNOT4	254.022	-17.2	7.62186	7295.21	0.00456849
hsa-miR-92a-3p	REXO1	254.022	-13	23.656	223352	4.80774e-05
hsa-miR-92a-3p	PTCD2	254.022	-17	6.70472	223352	0.00016963
hsa-miR-92a-3p	RANBP9	254.022	-23.6	13.5703	223352	8.38093e-05
hsa-miR-16-5p	ERH	254.022	-17.5	399.533	35649.7	1.78346e-05
hsa-miR-20a-5p	GTPBP10	254.022	-15.9	18.9083	12679.8	0.00105951
hsa-miR-16-5p	SIAE	254.022	-11.1	6.78598	35649.7	0.00105003
hsa-miR-92a-3p	TRIM44	254.022	-20.7	8.15716	223352	0.000139426
hsa-miR-16-5p	EMC7	254.022	-17.9	36.0737	35649.7	0.000197527
hsa-miR-92a-3p	TUBGCP4	254.022	-20.9	19.6292	223352	5.79403e-05
hsa-miR-92a-3p	TYK2	254.022	-21.8	109.69	223352	1.03685e-05
hsa-miR-16-5p	CRKL	254.022	-15.5	24.6707	35649.7	0.000288824
hsa-miR-92a-3p	ZNRF2	254.022	-19.8	1.46009	223352	0.000778938
hsa-miR-16-5p	SLC17A5	254.022	-15.5	2.74035	35649.7	0.00260022
hsa-miR-16-5p	FBXO21	254.022	-15.1	13.5824	35649.7	0.000524614
hsa-miR-142-3p	CDK16	254.022	-10.5	43.9115	10050.5	0.000575582
hsa-miR-16-5p	FASN	254.022	-12.6	106.022	35649.7	6.72077e-05
ebv-miR-BART17-3p	PCID2	254.022	-19.9	63.4958	40.6079	0.0985181
hsa-miR-16-5p	SLK	254.022	-18.2	4.19218	35649.7	0.00169971
hsa-miR-20a-5p	ASPM	254.022	-17.9	21.4931	12679.8	0.000932095
hsa-miR-16-5p	USP19	254.022	-20	38.5987	35649.7	0.000184605
hsa-miR-15b-5p	RNPS1	254.022	-20.3	264.884	889.313	0.00107835
hsa-miR-423-5p	SAR1B	254.022	-23.9	17.7071	2483.17	0.00577719
hsa-miR-92a-3p	ZC3HAV1	254.022	-21.5	7.64721	223352	0.000148723
hsa-miR-16-5p	EPM2AIP1	254.022	-11.3	7.68334	35649.7	0.000927397
hsa-miR-125b-5p	TXNIP	254.022	-16.9	11.435	765.459	0.0290212
hsa-miR-16-5p	WEE1	254.022	-12.7	81.9408	35649.7	8.69592e-05
hsa-miR-15a-5p	ANKRD17	254.022	-15.9	29.6856	7699.26	0.00111141
hsa-miR-20a-5p	ASH1L	254.022	-15.5	4.81285	12679.8	0.00416252
hsa-miR-92a-3p	ZNF107	254.022	-14.4	14.788	223352	7.69082e-05
hsa-miR-16-5p	ZNF217	254.022	-17.1	16.4794	35649.7	0.000432388
hsa-miR-20a-5p	HBP1	254.022	-14.3	7.93679	12679.8	0.00252414
hsa-miR-16-5p	ELAVL1	254.022	-10.5	77.716	35649.7	9.16865e-05
hsa-miR-20a-5p	SNX27	254.022	-14.1	6.42063	12679.8	0.00312019
hsa-miR-92a-3p	RRBP1	254.022	-30.7	78.1247	223352	1.45577e-05
hsa-miR-16-5p	RPA1	254.022	-11.2	103.733	35649.7	6.86908e-05
hsa-miR-17-5p	AKAP11	254.022	-15.8	4.49013	7295.21	0.00775487
hsa-miR-16-5p	RPL15	254.022	-25.8	2104.37	35649.7	3.38606e-06
hsa-miR-16-5p	DDX39B	254.022	-12.4	470.418	35649.7	1.51472e-05
hsa-miR-16-5p	AFG3L2	254.022	-22.6	63.0422	35649.7	0.000113028
hsa-miR-20a-5p	FBXL3	254.022	-11.6	15.8342	12679.8	0.00126521
hsa-miR-16-5p	HINT3	254.022	-7.7	7.31892	35649.7	0.000973574
hsa-miR-16-5p	HIF1AN	254.022	-20.1	15.5881	35649.7	0.000457111
hsa-miR-20a-5p	UBAP2	254.022	-21	37.3606	12679.8	0.000536222
ebv-miR-BART10-3p	SNU13	254.022	-22.9	301.469	1453.76	0.000579609
hsa-miR-16-5p	H2AFX	254.022	-38	72.3119	35649.7	9.85385e-05
hsa-miR-32-5p	DNAJB9	254.022	-13.9	4.15211	302.529	0.202225
hsa-miR-296-5p	SETD7	254.022	-19.5	18.5973	560.389	0.0243743
hsa-miR-16-5p	TXNIP	254.022	-12.5	11.435	35649.7	0.000623133
hsa-miR-16-5p	SORL1	254.022	-20.3	13.6115	35649.7	0.000523492
hsa-miR-484	BLOC1S5	254.022	-25.5	11.2251	808.097	0.0280039
hsa-miR-142-3p	EBAG9	254.022	-18.8	33.7824	10050.5	0.000748162
hsa-miR-16-5p	GNAS	254.022	-21	999.922	35649.7	7.12606e-06
hsa-miR-16-5p	GNAI3	254.022	-13.4	2.67094	35649.7	0.00266779
hsa-miR-16-5p	COX5B	254.022	-14.7	207.204	35649.7	3.43888e-05
hsa-miR-16-5p	DCAF10	254.022	-10.9	7.38877	35649.7	0.00096437
hsa-miR-331-3p	SF3A2	254.022	-24.2	116.575	326.894	0.00666589
hsa-miR-15a-5p	GBF1	254.022	-16.6	14.4961	7699.26	0.00227599
hsa-miR-92a-3p	SRF	254.022	-28.5	24.133	223352	4.71271e-05
hsa-miR-30b-5p	SIAE	254.022	-22.7	6.78598	2207.04	0.0169609
hsa-miR-92a-3p	AP2A2	254.022	-25.7	43.3048	223352	2.62631e-05
hsa-miR-103a-3p	POLD3	254.022	-18	27.4047	15225.9	0.000608782
hsa-miR-92a-3p	ANAPC2	254.022	-28.5	71.6804	223352	1.58665e-05
hsa-miR-16-5p	CD79A	254.022	-15.8	731.367	35649.7	9.74273e-06
hsa-miR-16-5p	PKM	254.022	-25.9	1521.81	35649.7	4.68225e-06
hsa-miR-92a-3p	KHNYN	254.022	-19.4	29.2895	223352	3.88303e-05
hsa-miR-16-5p	MAP1S	254.022	-13.9	34.6807	35649.7	0.00020546
hsa-miR-16-5p	CDC25A	254.022	-17.8	37.7448	35649.7	0.000188781
ebv-miR-BART7-3p	COX5A	254.022	-17.2	1039.66	113.702	0.00214888
hsa-miR-17-5p	SMG7	254.022	-19.9	41.2939	7295.21	0.000843232
hsa-miR-16-5p	ARID1B	254.022	-13.8	16.1303	35649.7	0.000441748
hsa-miR-142-3p	MSI2	254.022	-11.1	54.0319	10050.5	0.000467773
hsa-miR-142-3p	THRAP3	254.022	-11.2	69.0584	10050.5	0.00036599
hsa-miR-16-5p	POLR2A	254.022	-14	66.4409	35649.7	0.000107246
hsa-miR-142-3p	TM9SF1	254.022	-13.7	12.3877	10050.5	0.00204031
hsa-miR-16-5p	LMAN2L	254.022	-14.6	8.88735	35649.7	0.000801759
hsa-miR-142-3p	USP34	254.022	-17.5	142.559	10050.5	0.000177292
hsa-miR-17-5p	MMS22L	254.022	-17.6	11.1442	7295.21	0.00312453
ebv-miR-BART5-5p	BTBD1	254.022	-17.3	55.6642	42.6383	0.107028
hsa-miR-103b	TMEM107	254.022	-12.7	10.6692	5782.56	0.00411734
hsa-miR-17-5p	NAA50	254.022	-15	128.224	7295.21	0.000271559
hsa-miR-16-5p	CCNT2	254.022	-21.7	7.54459	35649.7	0.000944452
hsa-miR-17-5p	NABP1	254.022	-16.7	11.2733	7295.21	0.00308876
hsa-miR-744-5p	PLAGL2	254.022	-27	26.4511	180.705	0.0531443
hsa-miR-16-5p	PRKDC	254.022	-15	207.324	35649.7	3.43689e-05
ebv-miR-BART5-5p	UBXN7	254.022	-21.8	6.31596	42.6383	0.943262
hsa-miR-92a-3p	NAB1	254.022	-17.8	9.38899	223352	0.000121133
hsa-miR-17-5p	RBM12B	254.022	-29.6	8.0934	7295.21	0.00430232
hsa-miR-16-5p	KIAA2013	254.022	-52.1	19.7536	35649.7	0.000360719
hsa-miR-142-3p	HSP90AA1	254.022	-14.1	738.813	10050.5	3.42099e-05
hsa-miR-18b-5p	GIGYF1	254.022	-22.4	20.5385	38.5775	0.320604
hsa-miR-142-3p	NSD3	254.022	-14.8	17.101	10050.5	0.00147796
hsa-miR-142-3p	PRRC2C	254.022	-17.4	61.1808	10050.5	0.000413115
hsa-miR-92a-3p	DDX54	254.022	-16.1	116.058	223352	9.79958e-06
hsa-miR-142-3p	PPP1R15B	254.022	-7.3	15.4359	10050.5	0.0016374
hsa-let-7a-5p	ZRANB2	254.022	-11.1	58.6921	3827.29	0.00113084
hsa-miR-185-5p	PCNA	254.022	-12.4	742.387	42.6383	0.00802493
hsa-let-7c-5p	HINT3	254.022	-15.5	7.31892	2911.59	0.0119205
hsa-miR-30c-5p	EIF2S2	254.022	-22	183.431	146.188	0.00947296
hsa-miR-92a-3p	CNN2	254.022	-14	228.196	223352	4.98396e-06
hsa-miR-92a-3p	E2F7	254.022	-17.9	2.12667	223352	0.000534789
hsa-miR-92a-3p	CHURC1	254.022	-23.3	81.324	223352	1.3985e-05
hsa-miR-16-5p	BAG6	254.022	-13.7	215.439	35649.7	3.30743e-05
hsa-miR-16-5p	MTAP	254.022	-13.7	23.9891	35649.7	0.000297031
hsa-miR-16-5p	AURKAIP1	254.022	-18.3	164.12	35649.7	4.34164e-05
hsa-miR-16-5p	AUP1	254.022	-12.7	126.763	35649.7	5.62112e-05
hsa-miR-181b-5p	ERO1B	254.022	-19.9	6.21878	10229.1	0.00399326
hsa-miR-181a-5p	ZMYND8	254.022	-22.7	25.9718	125355	7.80241e-05
hsa-miR-18a-3p	SOS1	254.022	-27.7	7.00706	560.389	0.0646913
hsa-miR-103a-3p	DICER1	254.022	-21.9	10.9398	15225.9	0.00152504
hsa-miR-18a-5p	SMARCC2	254.022	-17.7	31.7254	2428.35	0.00329725
hsa-miR-92a-3p	BACH2	254.022	-18.1	53.6038	223352	2.12171e-05
hsa-miR-92a-3p	HBP1	254.022	-18.2	7.93679	223352	0.000143297
hsa-miR-92a-3p	BCL2L11	254.022	-11.6	21.5149	223352	5.28619e-05
hsa-miR-92a-3p	GPX4	254.022	-37.6	85.6502	223352	1.32786e-05
hsa-miR-142-3p	SAR1A	254.022	-14.8	30.5148	10050.5	0.000828276
hsa-miR-92a-3p	CCDC88C	254.022	-27.2	59.2802	223352	1.91855e-05
hsa-miR-142-3p	RPL4	254.022	-18	5838.72	10050.5	4.32881e-06
hsa-miR-21-5p	HSP90AB1	254.022	-21.3	1336.61	8460.66	2.24628e-05
hsa-miR-92a-3p	FAM120A	254.022	-22.9	48.4556	223352	2.34714e-05
hsa-miR-92a-3p	ETS1	254.022	-28.2	89.3033	223352	1.27355e-05
hsa-miR-92a-3p	BRD3	254.022	-26.4	7.36772	223352	0.000154365
hsa-miR-19a-3p	PIK3CA	254.022	-20.1	5.10212	527.903	0.094312
hsa-miR-92a-3p	LMNB1	254.022	-49.4	128.068	223352	8.8806e-06
hsa-miR-106a-5p	ZNFX1	254.022	-28.4	21.4977	62.9422	0.187732
hsa-miR-92a-3p	PITX1	254.022	-25.6	1.92418	223352	0.000591068
hsa-miR-92a-3p	POLR3C	254.022	-25.4	33.8142	223352	3.36344e-05
hsa-miR-142-3p	ZMYND8	254.022	-11.9	25.9718	10050.5	0.000973158
hsa-miR-17-5p	ERAP1	254.022	-17	13.8436	7295.21	0.00251527
hsa-miR-16-5p	RAPGEF1	254.022	-13.8	36.7673	35649.7	0.0001938
hsa-miR-17-5p	KRIT1	254.022	-11.3	13.5251	7295.21	0.00257451
hsa-miR-17-5p	IGF2BP1	254.022	-15.5	10.8677	7295.21	0.00320403
hsa-miR-92a-3p	PPP1R12C	254.022	-16.5	117.274	223352	9.69797e-06
ebv-miR-BART3-3p	MAU2	254.022	-29.6	20.1687	54.8207	0.229746
hsa-miR-17-5p	UBE3C	169.348	-21.7	16.9415	7295.21	0.00137022
hsa-miR-26b-5p	TP53INP1	169.348	-7.6	6.98322	897.435	0.0270223
hsa-miR-17-5p	UBR3	169.348	-28.2	5.2218	7295.21	0.00444551
hsa-miR-92a-3p	KCTD7	169.348	-31.7	5.03512	223352	0.000150585
hsa-miR-16-5p	PFKFB3	169.348	-6.3	15.4788	35649.7	0.000306893
hsa-miR-142-3p	SYMPK	169.348	-19.2	94.2567	10050.5	0.000178765
hsa-miR-15a-5p	ZNFX1	169.348	-18.5	21.4977	7699.26	0.00102315
hsa-miR-15a-5p	ZFAND6	169.348	-20.9	50.6864	7699.26	0.00043395
hsa-miR-16-5p	SRRM2	169.348	-10.1	461.315	35649.7	1.02974e-05
hsa-miR-92a-3p	ITGB1	169.348	-23	72.4785	223352	1.04612e-05
hsa-miR-16-5p	SRPK1	169.348	-15.7	53.6312	35649.7	8.85742e-05
hsa-miR-142-3p	SNRNP200	169.348	-19.4	148.022	10050.5	0.000113833
hsa-miR-17-5p	TRAPPC13	169.348	-16	19.141	7295.21	0.00121277
hsa-miR-92a-3p	ILF3	169.348	-26	230.46	223352	3.28999e-06
hsa-miR-142-3p	SRSF6	169.348	-25.3	170.757	10050.5	9.86772e-05
ebv-miR-BART7-3p	PDHX	169.348	-35.5	20.986	113.702	0.0709711
hsa-miR-17-5p	TXNIP	169.348	-11	11.435	7295.21	0.00203005
hsa-miR-16-5p	TSPAN14	169.348	-10.5	23.0036	35649.7	0.000206504
hsa-miR-16-5p	ARMC1	169.348	-10.6	24.2825	35649.7	0.000195628
hsa-miR-92a-3p	HNRNPK	169.348	-17.4	561.293	223352	1.35083e-06
hsa-miR-142-3p	SUMO2	169.348	-12.6	392.897	10050.5	4.28861e-05
hsa-miR-16-5p	PIM2	169.348	-31.1	123.556	35649.7	3.84468e-05
ebv-miR-BART7-3p	GBF1	169.348	-13.8	14.4961	113.702	0.102745
hsa-miR-92a-3p	HMGXB4	169.348	-23	9.25095	223352	8.19605e-05
hsa-miR-92a-3p	ISG20L2	169.348	-19.8	50.2853	223352	1.50782e-05
hsa-miR-9901	PRRC2C	169.348	-16.1	61.1808	44.6687	0.0619672
hsa-miR-21-5p	SF3B1	169.348	-10.6	182.957	8460.66	0.000109402
hsa-miR-92a-3p	TXLNA	169.348	-19.8	23.2307	223352	3.26384e-05
hsa-miR-92a-3p	KIF18B	169.348	-27.6	35.0719	223352	2.16188e-05
hsa-miR-17-5p	REEP5	169.348	-18.2	36.7796	7295.21	0.000631154
hsa-miR-92a-3p	MCM3	169.348	-20.1	242.615	223352	3.12517e-06
hsa-miR-17-5p	RAMAC	169.348	-20.2	40.935	7295.21	0.000567084
hsa-miR-16-5p	ARHGDIA	169.348	-17.8	270.899	35649.7	1.75355e-05
hsa-miR-16-5p	TXNDC16	169.348	-11.5	5.09349	35649.7	0.00093263
hsa-miR-92a-3p	MEF2D	169.348	-24.7	29.3218	223352	2.58583e-05
hsa-miR-16-5p	PPIL1	169.348	-11.2	52.6231	35649.7	9.0271e-05
hsa-miR-142-3p	TNPO1	169.348	-11.7	41.9066	10050.5	0.00040208
hsa-miR-92a-3p	MGA	169.348	-1.6	12.8779	223352	5.88769e-05
ebv-miR-BART11-5p	MGA	169.348	-17.3	12.8779	38.5775	0.340879
hsa-miR-16-5p	ARHGAP32	169.348	-12.6	1.40336	35649.7	0.00338498
hsa-miR-92a-3p	MRPS21	169.348	-11.7	84.5961	223352	8.96274e-06
ebv-miR-BART6-3p	CD74	169.348	-23.6	3060.59	501.508	0.000110331
hsa-miR-17-5p	PHKB	169.348	-13.9	22.0309	7295.21	0.00105368
hsa-miR-16-5p	SON	169.348	-13.2	143.215	35649.7	3.31692e-05
hsa-miR-17-5p	RFC3	169.348	-15.8	57.6301	7295.21	0.000402803
ebv-miR-BART11-5p	EIF3F	169.348	-10.9	380.63	38.5775	0.011533
hsa-miR-92a-3p	MARF1	169.348	-23.1	12.3674	223352	6.13075e-05
hsa-miR-92a-3p	MAPK1IP1L	169.348	-19.7	41.0642	223352	1.84641e-05
hsa-miR-17-5p	TBC1D24	169.348	-20.1	5.37233	7295.21	0.00432095
hsa-miR-93-5p	ZNFX1	169.348	-23.3	21.4977	7301.3	0.00107892
hsa-miR-92a-3p	KMT2B	169.348	-16.6	27.4505	223352	2.76211e-05
ebv-miR-BART7-3p	DDX39B	169.348	-15.8	470.418	113.702	0.00316612
ebv-miR-BART7-3p	DDX21	169.348	-21.4	85.82	113.702	0.0173549
ebv-miR-BART7-3p	CYCS	169.348	-14.3	298.518	113.702	0.00498932
hsa-miR-92a-3p	LARP1	169.348	-16.3	89.7835	223352	8.4449e-06
hsa-miR-142-3p	TENT4B	169.348	-18.7	5.49424	10050.5	0.00306681
hsa-miR-92a-3p	KHSRP	169.348	-20.1	274.157	223352	2.76562e-06
ebv-miR-BART7-3p	BTG2	169.348	-21.3	88.9636	113.702	0.0167417
hsa-miR-17-5p	SNX30	169.348	-18.1	3.7226	7295.21	0.00623586
hsa-miR-26a-5p	NPAT	169.348	-15.8	7.45154	8539.84	0.00266124
ebv-miR-BART7-3p	ACTG1	169.348	-27.1	1753.64	113.702	0.000849322
hsa-miR-142-3p	TFDP1	169.348	-6.3	374.674	10050.5	4.49719e-05
hsa-miR-16-5p	TUBA1C	169.348	-11.7	409.402	35649.7	1.16031e-05
hsa-miR-17-5p	S1PR2	169.348	-13.8	56.8857	7295.21	0.000408074
hsa-miR-16-5p	TUBB4B	169.348	-12.4	417.18	35649.7	1.13868e-05
hsa-miR-16-5p	TXLNA	169.348	-11.2	23.2307	35649.7	0.000204485
hsa-miR-93-5p	ZFYVE26	169.348	-20.6	4.35444	7301.3	0.00532657
hsa-miR-21-5p	RPL32	169.348	-18.2	2549.05	8460.66	7.85231e-06
hsa-miR-16-5p	STK38	169.348	-11.9	38.8421	35649.7	0.000122299
hsa-miR-16-5p	PEX5	169.348	-23.1	72.2946	35649.7	6.57081e-05
hsa-miR-16-5p	TMEM259	169.348	-16.4	95.6623	35649.7	4.96574e-05
hsa-miR-30c-5p	DDX17	169.348	-1.6	154.728	146.188	0.00748684
hsa-miR-21-5p	PKN2	169.348	-9.9	7.27877	8460.66	0.00274991
hsa-miR-99a-5p	HINT3	169.348	-11.7	7.31892	2978.59	0.00776824
hsa-miR-142-3p	RBM33	169.348	-22.7	12.5758	10050.5	0.00133985
hsa-miR-92a-3p	EIF4A2	169.348	-21.5	230.957	223352	3.28291e-06
hsa-miR-21-5p	PLAG1	169.348	-9.4	2.10455	8460.66	0.00951078
hsa-miR-92a-3p	EIF4G2	169.348	-26.2	380.022	223352	1.99518e-06
hsa-miR-92a-3p	ENO1	169.348	-18.9	1651.4	223352	4.59133e-07
hsa-miR-92a-3p	EID1	169.348	-19.3	82.5898	223352	9.18046e-06
hsa-miR-181a-5p	ZBED5	169.348	-12.2	32.8938	125355	4.10702e-05
hsa-miR-92a-3p	FAM111A	169.348	-22.3	31.7935	223352	2.38481e-05
ebv-miR-BART9-3p	REXO1	169.348	-22.3	23.656	20.304	0.35258
ebv-miR-BART9-3p	RBM12	169.348	-23.3	47.273	20.304	0.176436
ebv-miR-BART9-3p	PIM1	169.348	-23.8	34.6912	20.304	0.240426
ebv-miR-BART9-3p	PAN3	169.348	-16.4	10.4149	20.304	0.800839
hsa-miR-92a-3p	FANCA	169.348	-28.2	138.59	223352	5.4709e-06
hsa-miR-92a-3p	FBXL18	169.348	-22.4	4.5239	223352	0.000167601
hsa-miR-92a-3p	FBXO11	169.348	-20.1	19.7812	223352	3.833e-05
ebv-miR-BART9-3p	MKI67	169.348	-9.1	53.6679	20.304	0.155412
hsa-miR-142-3p	RPL24	169.348	-15	1721.11	10050.5	9.79009e-06
hsa-miR-16-5p	TMEM199	169.348	-12.6	15.8299	35649.7	0.000300087
hsa-miR-99a-5p	MOCS3	169.348	-23.9	5.82598	2978.59	0.00975889
hsa-miR-16-5p	NIPAL3	169.348	-11.4	7.04088	35649.7	0.000674679
hsa-miR-16-5p	NCL	169.348	-14.7	1227.18	35649.7	3.87095e-06
hsa-miR-186-5p	ANP32A	169.348	-11.3	632.069	4474.99	5.98719e-05
hsa-miR-16-5p	BRD4	169.348	-16.1	20.3829	35649.7	0.000233055
hsa-miR-30c-5p	GIGYF1	169.348	-15.2	20.5385	146.188	0.0564025
hsa-miR-99a-5p	UQCRQ	169.348	-33.5	341.687	2978.59	0.000166395
hsa-miR-16-5p	BOP1	169.348	-14	102.274	35649.7	4.64472e-05
hsa-miR-99a-5p	TPR	169.348	-20.5	44.9984	2978.59	0.00126349
hsa-miR-16-5p	NDUFS2	169.348	-16.8	82.0695	35649.7	5.78819e-05
hsa-miR-26b-5p	CHMP7	169.348	-13.7	40.8555	897.435	0.00461877
hsa-miR-16-5p	BLK	169.348	-19.1	90.6997	35649.7	5.23743e-05
hsa-miR-16-5p	TM9SF2	169.348	-13.5	40.101	35649.7	0.000118459
hsa-miR-92a-3p	DIDO1	169.348	-17.5	22.6252	223352	3.35119e-05
hsa-miR-16-5p	BIRC6	169.348	-12.1	24.7178	35649.7	0.000192183
hsa-miR-99a-5p	RPL27A	169.348	-4.2	5403.86	2978.59	1.05212e-05
hsa-miR-16-5p	NFE2L1	169.348	-14.6	32.2176	35649.7	0.000147445
hsa-miR-182-5p	UTP15	169.348	-12.7	19.5909	4901.37	0.00176364
hsa-miR-92a-3p	DSTYK	169.348	-13.3	2.09218	223352	0.000362404
hsa-miR-15a-5p	RAB23	169.348	-12.8	1.31778	7699.26	0.0166912
ebv-miR-BART1-3p	DDX21	169.348	-17.1	85.82	22.3343	0.0883524
hsa-miR-16-5p	TCP1	169.348	-16.3	440.608	35649.7	1.07813e-05
hsa-miR-142-3p	RPS6	169.348	-12	2901.81	10050.5	5.80664e-06
hsa-miR-16-5p	TAOK1	169.348	-17.7	3.59084	35649.7	0.0013229
hsa-miR-16-5p	TAGAP	169.348	-17.3	12.2237	35649.7	0.000388618
hsa-miR-16-5p	ODC1	169.348	-13	319.387	35649.7	1.48733e-05
ebv-miR-BART7-3p	TTI1	169.348	-16.7	36.0918	113.702	0.041267
hsa-miR-15a-5p	UFC1	169.348	-11.2	78.835	7699.26	0.000279005
hsa-miR-21-5p	RAD21	169.348	-14.2	38.1574	8460.66	0.000524562
hsa-miR-16-5p	PCBP1	169.348	-13.5	374.678	35649.7	1.26785e-05
hsa-miR-16-5p	TRAP1	169.348	-20.2	234.064	35649.7	2.02951e-05
hsa-miR-92a-3p	GRB2	169.348	-19	60.3554	223352	1.25625e-05
hsa-miR-16-5p	U2AF2	169.348	-13.8	205.895	35649.7	2.30716e-05
hsa-miR-16-5p	ATG4B	169.348	-15.4	62.9603	35649.7	7.54497e-05
hsa-miR-16-5p	STK17B	169.348	-10.6	27.4007	35649.7	0.000173366
hsa-miR-92a-3p	GTF2E1	169.348	-22.4	7.02779	223352	0.000107888
hsa-miR-92a-3p	HDAC7	169.348	-15.8	79.0098	223352	9.59644e-06
hsa-miR-142-3p	SIAE	169.348	-16.6	6.78598	10050.5	0.00248303
hsa-miR-17-5p	ZNF24	169.348	-10.4	14.1817	7295.21	0.00163687
hsa-miR-17-5p	ZNF18	169.348	-22.3	7.00107	7295.21	0.00331572
hsa-miR-15a-5p	MAPK6	169.348	-20.4	18.2811	7699.26	0.00120318
hsa-miR-30b-5p	STK4	169.348	-24.1	37.1577	2207.04	0.00206501
hsa-miR-16-5p	PDZD8	169.348	-12.7	4.91757	35649.7	0.000965993
hsa-miR-21-5p	RPL23	169.348	-12.9	2221.89	8460.66	9.00853e-06
hsa-miR-92a-3p	HIST1H2BD	169.348	-24.7	2.66657	223352	0.00028434
hsa-miR-16-5p	ST14	169.348	-13.8	107.257	35649.7	4.42892e-05
hsa-miR-21-5p	RPL31	169.348	-16.8	2311.89	8460.66	8.65782e-06
hsa-miR-16-5p	TRABD	169.348	-18.7	72.7011	35649.7	6.53406e-05
hsa-miR-26a-5p	PPP1CC	169.348	-32	162.649	8539.84	0.000121921
hsa-miR-30b-5p	URB2	169.348	-35.8	11.4993	2207.04	0.00667267
hsa-miR-16-5p	TNKS	169.348	-9.4	5.2257	35649.7	0.000909035
hsa-miR-92a-3p	FNBP4	169.348	-22.6	52.3513	223352	1.44832e-05
hsa-miR-99a-5p	CMTM4	169.348	-3.9	2.07194	2978.59	0.0274406
hsa-miR-16-5p	OGT	169.348	-11.2	48.8658	35649.7	9.72118e-05
hsa-miR-16-5p	ORAI2	169.348	-23.7	31.3306	35649.7	0.00015162
hsa-miR-16-5p	TNRC6B	169.348	-11.3	4.41715	35649.7	0.00107543
ebv-miR-BART9-3p	ALDH5A1	169.348	-13.6	134.347	20.304	0.0620828
hsa-miR-16-5p	OSBP	169.348	-14.7	21.114	35649.7	0.000224986
hsa-miR-92a-3p	FYN	169.348	-17	13.5046	223352	5.61446e-05
hsa-miR-181a-5p	NOMO2	169.348	-21.1	64.2312	125355	2.10327e-05
ebv-miR-BART8-5p	SIAE	169.348	-20.7	6.78598	899.465	0.0277449
hsa-miR-16-5p	OSBPL3	169.348	-14.8	14.388	35649.7	0.000330159
hsa-miR-15a-5p	UBE2D3	169.348	-14.4	175.832	7699.26	0.000125093
hsa-miR-142-3p	SAP130	169.348	-10.9	11.4088	10050.5	0.00147691
ebv-miR-BART8-3p	CD74	169.348	-17.1	3060.59	103.55	0.000534349
hsa-miR-92a-3p	GFOD1	169.348	-20.3	14.4626	223352	5.24258e-05
hsa-miR-16-5p	PAFAH1B1	169.348	-12.7	45.2588	35649.7	0.00010496
hsa-miR-16-5p	PAG1	169.348	-11.2	11.2386	35649.7	0.000422682
hsa-miR-92a-3p	GNL3L	169.348	-13.9	14.6523	223352	5.1747e-05
hsa-miR-16-5p	STT3B	169.348	-12	61.1179	35649.7	7.77242e-05
hsa-miR-26a-5p	RPL11	169.348	-15.9	3649.61	8539.84	5.43355e-06
hsa-miR-16-5p	STRN4	169.348	-15.7	39.4807	35649.7	0.00012032
hsa-miR-17-5p	PDS5A	169.348	-17.9	25.5489	7295.21	0.000908595
hsa-miR-92a-3p	MYO1C	169.348	-26.8	28.5443	223352	2.65627e-05
hsa-miR-92a-3p	SFPQ	169.348	-25.3	406.669	223352	1.86445e-06
hsa-miR-16-5p	RPL4	169.348	-12.3	5838.72	35649.7	8.13593e-07
hsa-miR-16-5p	WNK2	169.348	-12.6	83.4639	35649.7	5.69149e-05
hsa-miR-142-5p	JAZF1	169.348	-8.8	8.22365	33501.5	0.000614683
hsa-miR-24-3p	TOR2A	169.348	-22.2	9.14557	58.8815	0.314478
hsa-miR-16-5p	SLC35B2	169.348	-11.2	13.5897	35649.7	0.000349554
hsa-miR-92a-3p	SLC25A33	169.348	-24.1	10.9883	223352	6.90018e-05
hsa-miR-92a-3p	ZBTB37	169.348	-28.2	1.38654	223352	0.000546837
ebv-miR-BART17-3p	FXR1	169.348	-29.5	72.2006	40.6079	0.0577602
hsa-miR-15a-5p	AGO3	169.348	-11.9	8.6045	7699.26	0.00255626
hsa-miR-16-5p	RPS21	169.348	-14.1	4264.02	35649.7	1.11405e-06
hsa-miR-92a-3p	SLK	169.348	-4.8	4.19218	223352	0.000180864
ebv-miR-BART17-3p	HMGB3	169.348	-18.8	55.17	40.6079	0.0755904
hsa-miR-142-5p	SLC25A38	169.348	-14.5	32.4863	33501.5	0.000155602
hsa-miR-92a-3p	YLPM1	169.348	-22.8	33.6532	223352	2.25302e-05
hsa-miR-15b-5p	SATB2	169.348	-20.4	5.35281	889.313	0.0355749
hsa-miR-28-3p	TRMT2B	169.348	-16.3	9.95244	6954.1	0.00244686
hsa-miR-16-5p	RTF2	169.348	-23.3	108.474	35649.7	4.37926e-05
hsa-miR-17-3p	PCGF5	169.348	-19.7	31.0252	2706.52	0.00201676
hsa-miR-16-5p	RPS24	169.348	-19.1	3545.82	35649.7	1.3397e-06
hsa-miR-16-5p	RPL32	169.348	-9.4	2549.05	35649.7	1.86357e-06
hsa-miR-15b-5p	PUM2	169.348	-15.8	26.0682	889.313	0.00730489
hsa-miR-16-5p	RPL19	169.348	-25	3015.32	35649.7	1.5754e-06
ebv-miR-BART21-5p	PITRM1	169.348	-20.6	34.4557	2.0304	2.42068
hsa-miR-92a-3p	RNF40	169.348	-25.7	59.4001	223352	1.27645e-05
hsa-miR-92a-3p	RPL13A	169.348	-19.2	3190.21	223352	2.37668e-07
hsa-miR-92a-3p	RPL15	169.348	-25.3	2104.37	223352	3.60304e-07
hsa-miR-92a-3p	RPL19	169.348	-24.4	3015.32	223352	2.51454e-07
hsa-miR-16-5p	RIMS3	169.348	-11.2	24.0418	35649.7	0.000197587
hsa-miR-29a-3p	YWHAE	169.348	-13	583.669	560.389	0.000517754
hsa-miR-16-5p	SLC6A9	169.348	-31.3	4.288	35649.7	0.00110782
hsa-miR-142-5p	BBX	169.348	-9.5	2.20298	33501.5	0.00229459
hsa-miR-28-3p	MAP3K2	169.348	-6.8	3.53078	6954.1	0.00689713
hsa-miR-92a-3p	RPS8	169.348	-29.7	2037.02	223352	3.72216e-07
hsa-miR-142-5p	FHOD3	169.348	-6.3	33.3416	33501.5	0.000151611
hsa-miR-16-5p	RNF7	169.348	-17	82.4332	35649.7	5.76265e-05
hsa-miR-92a-3p	RSPRY1	169.348	-27.5	12.3524	223352	6.13819e-05
hsa-miR-29a-3p	PLAG1	169.348	-14.5	2.10455	560.389	0.143592
hsa-miR-92a-3p	ZHX2	169.348	-21.9	16.1051	223352	4.70791e-05
hsa-miR-16-5p	AGO2	169.348	-12.9	8.63562	35649.7	0.000550087
hsa-miR-92a-3p	SCAF1	169.348	-22.4	31.7867	223352	2.38532e-05
ebv-miR-BART2-5p	NAP1L1	169.348	-18.2	630.396	85.2766	0.00315019
hsa-miR-92a-3p	SEC14L1	169.348	-25.5	107.881	223352	7.02825e-06
hsa-miR-92a-3p	SOS1	169.348	-22.5	7.00706	223352	0.000108207
hsa-miR-296-5p	SIAE	169.348	-17.8	6.78598	560.389	0.0445326
hsa-miR-16-5p	RTN4	169.348	-11.3	41.6649	35649.7	0.000114013
hsa-miR-16-5p	RUBCN	169.348	-16.7	23.2768	35649.7	0.00020408
hsa-miR-92a-3p	TAF7	169.348	-23.8	101.242	223352	7.48915e-06
hsa-miR-25-3p	PSMC3	169.348	-24	161.66	8009.91	0.000130783
hsa-miR-16-5p	SEL1L	169.348	-23.3	5.98326	35649.7	0.000793938
hsa-miR-92a-3p	UHRF1	169.348	-19.7	30.8717	223352	2.45601e-05
hsa-miR-16-5p	SEL1L3	169.348	-15.5	71.0977	35649.7	6.68142e-05
hsa-miR-16-5p	ZNFX1	169.348	-12.1	21.4977	35649.7	0.00022097
hsa-miR-16-5p	ZNF791	169.348	-8.5	3.342	35649.7	0.00142141
hsa-miR-92a-3p	TFDP1	169.348	-20	374.674	223352	2.02366e-06
hsa-miR-92a-3p	TGOLN2	169.348	-20	12.8884	223352	5.88292e-05
ebv-miR-BART17-5p	CPEB4	169.348	-16.8	3.36142	127.915	0.393854
hsa-miR-92a-3p	TIPARP	169.348	-4.9	4.19362	223352	0.000180801
hsa-miR-92a-3p	TMA16	169.348	-19.8	39.8355	223352	1.90336e-05
hsa-miR-16-5p	SF3B2	169.348	-16.2	297.701	35649.7	1.59567e-05
hsa-miR-92a-3p	TMEM164	169.348	-22.1	2.79739	223352	0.000271043
hsa-miR-16-5p	ZC3H7B	169.348	-8.1	23.5747	35649.7	0.000201502
hsa-miR-92a-3p	U2AF2	169.348	-26.2	205.895	223352	3.68251e-06
hsa-miR-15b-5p	TMUB1	169.348	-12.3	36.8501	889.313	0.00516757
hsa-miR-16-5p	ZKSCAN8	169.348	-14	4.08823	35649.7	0.00116196
ebv-miR-BART17-5p	RPL22	169.348	-22.4	787.153	127.915	0.0016819
hsa-miR-16-5p	ZFP36L1	169.348	-13.2	25.9185	35649.7	0.00018328
hsa-miR-25-3p	PRRC2C	169.348	-13.6	61.1808	8009.91	0.000345571
hsa-miR-16-5p	VPS16	169.348	-12.1	35.0506	35649.7	0.000135528
hsa-miR-17-3p	DCAF11	169.348	-17.4	47.5863	2706.52	0.00131489
ebv-miR-BART19-3p	PAFAH1B2	169.348	-12.7	21.1099	52.7903	0.151964
hsa-miR-92a-3p	SREBF2	169.348	-24.3	76.0073	223352	9.97552e-06
hsa-miR-17-3p	MINDY1	169.348	-28.9	1.83346	2706.52	0.034127
hsa-miR-92a-3p	SRPRA	169.348	-24.5	59.1526	223352	1.28179e-05
ebv-miR-BART19-3p	FOXK2	169.348	-11.1	22.8893	52.7903	0.14015
hsa-miR-296-5p	RSL24D1	169.348	-18.4	140.42	560.389	0.0021521
hsa-miR-92a-3p	XPNPEP3	169.348	-24.7	7.20359	223352	0.000105255
hsa-miR-92a-3p	SSH2	169.348	-17.7	15.5224	223352	4.88462e-05
hsa-miR-92a-3p	SSRP1	169.348	-17.7	230.166	223352	3.2942e-06
hsa-miR-92a-3p	ST14	169.348	-17	107.257	223352	7.06911e-06
hsa-miR-25-3p	CHCHD10	169.348	-14.6	500.868	8009.91	4.22114e-05
hsa-miR-16-5p	YRDC	169.348	-12.6	31.0682	35649.7	0.0001529
hsa-miR-16-5p	ACBD3	169.348	-16.6	11.5659	35649.7	0.000410718
hsa-miR-92a-3p	STK35	169.348	-19.4	13.6325	223352	5.56181e-05
ebv-miR-BART17-3p	SMAP2	169.348	-24.7	64.7785	40.6079	0.0643782
hsa-miR-16-5p	YWHAE	169.348	-12.9	583.669	35649.7	8.13875e-06
hsa-miR-28-5p	ARL17A	169.348	-18	11.8867	1979.64	0.00719672
ebv-miR-BART17-5p	ATXN1L	169.348	-26.2	5.03246	127.915	0.263074
hsa-miR-92a-3p	UQCRC1	169.348	-27.7	223.774	223352	3.38829e-06
hsa-miR-25-3p	NFATC4	169.348	-6.3	75.8447	8009.91	0.000278758
hsa-miR-17-5p	CBX3	169.348	-16.9	348.453	7295.21	6.66189e-05
ebv-miR-BART22	AMMECR1L	169.348	-16	8.90225	288.316	0.0659799
hsa-miR-17-5p	CC2D1A	169.348	-32.7	24.3498	7295.21	0.00095334
hsa-miR-17-5p	MORF4L1	169.348	-11.4	311.457	7295.21	7.45323e-05
hsa-miR-93-5p	BTN3A1	169.348	-21	6.34472	7301.3	0.00365567
hsa-miR-93-5p	ASH1L	169.348	-19	4.81285	7301.3	0.00481923
ebv-miR-BART5-5p	CHMP6	169.348	-14	11.5402	42.6383	0.344165
hsa-miR-142-3p	USP33	169.348	-19.5	13.0996	10050.5	0.00128629
ebv-miR-BART5-5p	ASH1L	169.348	-19.3	4.81285	42.6383	0.825236
hsa-miR-16-5p	PSMD3	169.348	-15.7	143.223	35649.7	3.31674e-05
hsa-miR-17-5p	MAST4	169.348	-24.9	1.18988	7295.21	0.0195092
hsa-miR-17-5p	MAN1A1	169.348	-17	13.476	7295.21	0.00172259
hsa-miR-15a-5p	DCAF10	169.348	-16.9	7.38877	7699.26	0.00297687
hsa-miR-16-5p	PTBP1	169.348	-15.6	187.581	35649.7	2.53241e-05
hsa-miR-17-5p	LGALS8	169.348	-23.3	9.23869	7295.21	0.00251265
hsa-miR-16-5p	UQCRH	169.348	-11.3	384.928	35649.7	1.23408e-05
hsa-miR-92a-3p	ZNF814	169.348	-30.7	22.7997	223352	3.32554e-05
hsa-miR-92a-3p	ZNF800	169.348	-9.7	6.83843	223352	0.000110875
hsa-miR-142-3p	YWHAE	169.348	-18.1	583.669	10050.5	2.88687e-05
hsa-miR-92a-3p	PDE12	169.348	-50.2	9.47258	223352	8.00429e-05
hsa-miR-92a-3p	PDXK	169.348	-22.8	40.0965	223352	1.89097e-05
ebv-miR-BART4-3p	RPL15	169.348	-23.2	2104.37	4.06079	0.0198175
ebv-miR-BART5-5p	ELAVL1	169.348	-22.4	77.716	42.6383	0.0511058
hsa-miR-16-5p	USP16	169.348	-11.2	21.934	35649.7	0.000216574
hsa-miR-16-5p	UBTF	169.348	-19.6	103.453	35649.7	4.59179e-05
hsa-miR-16-5p	APOLD1	169.348	-15.2	2.23181	35649.7	0.00212846
hsa-miR-92a-3p	MYO9A	169.348	-9.3	11.8491	223352	6.39891e-05
hsa-miR-92a-3p	NANP	169.348	-27.3	6.41104	223352	0.000118267
hsa-miR-16-5p	UBA1	169.348	-13.7	166.357	35649.7	2.85552e-05
hsa-miR-16-5p	PPP6R1	169.348	-13.3	168.791	35649.7	2.81434e-05
ebv-miR-BART5-5p	TMUB1	169.348	-24.6	36.8501	42.6383	0.107781
hsa-miR-92a-3p	NCOA3	169.348	-22	36.5611	223352	2.07382e-05
ebv-miR-BART5-5p	SP3	169.348	-19.6	17.3162	42.6383	0.229365
ebv-miR-BART12	LARP1	169.348	-16.6	89.7835	16.2432	0.116122
ebv-miR-BART5-5p	RUFY1	169.348	-21.3	18.9298	42.6383	0.209814
hsa-miR-92a-3p	NIPSNAP2	169.348	-18	25.1297	223352	3.0172e-05
hsa-miR-16-5p	UBA6	169.348	-11.9	8.8995	35649.7	0.000533776
hsa-miR-17-5p	NR2C1	169.348	-20.7	32.5437	7295.21	0.000713305
hsa-miR-16-5p	UBAP1	169.348	-15.8	20.0184	35649.7	0.000237299
hsa-miR-93-5p	IGF2BP1	169.348	-13.3	10.8677	7301.3	0.00213424
hsa-miR-92a-3p	NPM1	169.348	-11.5	2858.05	223352	2.65291e-07
hsa-miR-93-5p	HBP1	169.348	-14	7.93679	7301.3	0.00292237
hsa-miR-17-5p	NAP1L1	169.348	-25.3	630.396	7295.21	3.68238e-05
hsa-miR-16-5p	UBL3	169.348	-3.7	2.61409	35649.7	0.00181721
hsa-miR-16-5p	UBR4	169.348	-9.8	59.0704	35649.7	8.04182e-05
ebv-miR-BART5-5p	ZNF594	169.348	-22.2	5.0016	42.6383	0.794092
hsa-miR-92a-3p	PHLPP2	169.348	-18.1	1.58905	223352	0.000477149
hsa-miR-92a-3p	PTBP1	169.348	-19.7	187.581	223352	4.04205e-06
hsa-miR-16-5p	RBM8A	169.348	-16.1	195.546	35649.7	2.42927e-05
hsa-miR-16-5p	AKAP13	169.348	-16.6	38.4108	35649.7	0.000123672
hsa-miR-142-3p	PRDM2	169.348	-13.7	29.5744	10050.5	0.000569741
hsa-miR-92a-3p	PUS1	169.348	-22	46.1679	223352	1.6423e-05
hsa-miR-142-3p	ZNF646	169.348	-19.3	6.58263	10050.5	0.00255974
hsa-miR-92a-3p	RAB14	169.348	-19.6	10.585	223352	7.16309e-05
hsa-miR-16-5p	AKAP10	169.348	-12.8	6.10823	35649.7	0.000777694
ebv-miR-BART22	XRRA1	169.348	-3.7	10.7532	288.316	0.0546228
hsa-miR-92a-3p	RAG1	169.348	-16.7	4.29245	223352	0.000176639
hsa-miR-29b-3p	DYNLT1	169.348	-18.2	40.6789	38.5775	0.107914
hsa-miR-15a-5p	ATP6V0E1	169.348	-12.7	47.9318	7699.26	0.000458889
ebv-miR-BART22	PABPC1	169.348	-15.4	1706.95	288.316	0.000344104
hsa-miR-29b-3p	CD86	169.348	-6.3	14.3893	38.5775	0.305075
ebv-miR-BART22	LIG4	169.348	-16.7	17.723	288.316	0.0331417
hsa-miR-92a-3p	RBBP4	169.348	-26.2	216.422	223352	3.5034e-06
hsa-miR-92a-3p	RBM10	169.348	-21.9	39.593	223352	1.91502e-05
hsa-miR-29b-3p	BACH2	169.348	-27.3	53.6038	38.5775	0.0818937
hsa-miR-17-5p	CHTF8	169.348	-17.5	90.4578	7295.21	0.000256624
hsa-miR-16-5p	VPS13D	169.348	-16.1	10.1682	35649.7	0.000467176
hsa-miR-92a-3p	ZNF398	169.348	-20.6	6.64035	223352	0.000114183
hsa-miR-16-5p	R3HCC1	169.348	-15.3	28.6378	35649.7	0.000165877
hsa-miR-17-5p	EIF2A	169.348	-18.1	131.42	7295.21	0.000176637
hsa-miR-92a-3p	PRPF8	169.348	-18.4	192.794	223352	3.93275e-06
hsa-miR-92a-3p	PIKFYVE	169.348	-17.3	4.28409	223352	0.000176984
hsa-miR-92a-3p	PIM1	169.348	-23.6	34.6912	223352	2.18561e-05
hsa-miR-16-5p	ANKRD46	169.348	-9.9	14.5218	35649.7	0.000327118
hsa-miR-92a-3p	PKN2	169.348	-14.3	7.27877	223352	0.000104168
hsa-miR-16-5p	RAB3GAP2	169.348	-13	10.0215	35649.7	0.000474015
hsa-miR-21-5p	ZC3H13	169.348	-19.2	18.3628	8460.66	0.00109003
hsa-miR-17-5p	GNS	169.348	-21.4	4.84622	7295.21	0.00479004
hsa-miR-142-3p	ZMYM2	169.348	-16.4	34.2233	10050.5	0.000492348
hsa-miR-17-5p	GGA2	169.348	-17.2	149.761	7295.21	0.000155004
hsa-miR-92a-3p	POLE4	169.348	-25.1	70.6574	223352	1.07308e-05
hsa-miR-16-5p	USP34	169.348	-10.5	142.559	35649.7	3.33218e-05
hsa-miR-92a-3p	ZNF551	169.348	-26.5	4.2669	223352	0.000177696
hsa-miR-15a-5p	CACHD1	169.348	-8.9	1.42085	7699.26	0.0154804
hsa-miR-16-5p	RASA2	169.348	-19	3.91601	35649.7	0.00121305
hsa-miR-21-5p	ZRANB2	169.348	-3	58.6921	8460.66	0.000341033
hsa-miR-29b-3p	RPS4X	169.348	-14	1069.52	38.5775	0.00410446
ebv-miR-BART3-3p	IRF8	169.348	-18.6	89.5198	54.8207	0.0345077
hsa-miR-29b-3p	NFIA	169.348	-19.1	3.57653	38.5775	1.22739
hsa-miR-29b-3p	MCL1	169.348	-13.7	74.0622	38.5775	0.059272
hsa-miR-29b-3p	LIG4	169.348	-22.5	17.723	38.5775	0.247691
hsa-miR-29b-3p	KLHL28	169.348	-18.2	1.59655	38.5775	2.74955
hsa-miR-92a-3p	GOLGA8A	169.348	-18	16.1902	223352	4.68316e-05
hsa-miR-15a-5p	RNF41	169.348	-11.9	22.31	7699.26	0.000985897
hsa-miR-454-3p	SECISBP2L	169.348	-14.1	2.31039	282.225	0.259717
hsa-miR-16-5p	LMF2	169.348	-12.9	29.5951	35649.7	0.000160511
hsa-miR-16-5p	LPXN	169.348	-13.9	84.3817	35649.7	5.62958e-05
hsa-miR-142-3p	MIS18BP1	169.348	-17.5	40.5255	10050.5	0.000415782
hsa-miR-103b	AGO2	169.348	-18.1	8.63562	5782.56	0.0033913
hsa-miR-21-5p	CDC25A	169.348	-8.5	37.7448	8460.66	0.000530296
hsa-miR-16-5p	GANAB	169.348	-22.5	106.403	35649.7	4.46449e-05
hsa-miR-16-5p	LRRC1	169.348	-18.7	2.75534	35649.7	0.00172405
hsa-miR-320b	FOXP1	169.348	-27.9	11.7599	26.3951	0.545573
hsa-miR-142-3p	CUL5	169.348	-22.9	6.24307	10050.5	0.00269896
hsa-miR-16-5p	G3BP1	169.348	-14.3	94.0313	35649.7	5.05187e-05
hsa-miR-16-5p	CREG1	169.348	-16	60.8327	35649.7	7.80886e-05
hsa-miR-20a-5p	STT3B	169.348	-14	61.1179	12679.8	0.000218524
hsa-miR-19b-3p	RAB18	169.348	-15.9	20.5113	1585.74	0.00520662
hsa-miR-16-5p	GEMIN5	169.348	-18.2	22.6488	35649.7	0.000209739
hsa-miR-103b	CKAP5	169.348	-22.3	72.7631	5782.56	0.000402484
hsa-miR-30d-5p	PTPN1	169.348	-10.9	41.4281	1733.96	0.00235747
hsa-miR-142-3p	ENTR1	169.348	-16.7	108.544	10050.5	0.000155235
hsa-miR-484	CAMK2D	169.348	-20.2	22.2203	808.097	0.00943119
hsa-miR-16-5p	KMT2B	169.348	-12.3	27.4505	35649.7	0.000173051
hsa-miR-142-3p	EEF2	169.348	-15.8	1864.57	10050.5	9.03684e-06
hsa-miR-194-5p	UTRN	169.348	-13.4	3.28538	103.55	0.497787
hsa-miR-877-5p	ZNF585B	169.348	-20.1	4.47117	32.4863	1.16589
hsa-miR-20a-5p	SMARCC2	169.348	-17.3	31.7254	12679.8	0.000420978
hsa-miR-16-5p	CDV3	169.348	-16.6	161.919	35649.7	2.93377e-05
hsa-miR-484	ATXN2L	169.348	-20.1	143.639	808.097	0.00145896
hsa-miR-103b	DICER1	169.348	-21.9	10.9398	5782.56	0.00267702
hsa-miR-16-5p	LENG8	169.348	-18.2	56.2486	35649.7	8.44525e-05
hsa-miR-16-5p	CDK6	169.348	-13.7	13.1483	35649.7	0.00036129
hsa-miR-16-5p	GLS	169.348	-11.3	33.9384	35649.7	0.000139969
hsa-miR-30c-5p	ZNF638	169.348	-26	56.9945	146.188	0.0203252
hsa-miR-16-5p	CDS2	169.348	-37	25.1814	35649.7	0.000188645
hsa-miR-142-3p	CTNNBL1	169.348	-20.2	96.5534	10050.5	0.000174513
hsa-miR-20a-5p	SMAD4	169.348	-11.6	21.4695	12679.8	0.000622079
hsa-miR-20a-5p	RPS6KA5	169.348	-20.6	1.97624	12679.8	0.00675814
hsa-miR-125b-5p	RCC2	169.348	-17.7	139.188	765.459	0.00158949
hsa-miR-20a-5p	RNF216	169.348	-21.5	12.2966	12679.8	0.00108613
hsa-miR-16-5p	CUL4A	169.348	-13.6	86.0531	35649.7	5.52024e-05
hsa-miR-16-5p	FAM162A	169.348	-14.7	88.6915	35649.7	5.35602e-05
hsa-miR-20a-5p	ADK	169.348	-15.2	38.3683	12679.8	0.000348092
hsa-miR-16-5p	MAP4K2	169.348	-11.9	46.5619	35649.7	0.000102022
hsa-miR-425-5p	DOCK8	169.348	-10.9	6.73471	1579.65	0.0159185
hsa-miR-92a-3p	APPL1	169.348	-20.9	10.1774	223352	7.44999e-05
hsa-miR-423-5p	PCNX3	169.348	-26.7	37.602	2483.17	0.00181369
hsa-miR-18b-5p	RBCK1	169.348	-13	136.13	38.5775	0.0322473
hsa-miR-16-5p	EZR	169.348	-20.7	295.804	35649.7	1.60591e-05
hsa-miR-92a-3p	ARFGEF2	169.348	-22.8	17.6393	223352	4.29842e-05
hsa-miR-92a-3p	ARHGAP1	169.348	-24.9	15.3639	223352	4.93502e-05
hsa-miR-18b-5p	PNPO	169.348	-13.9	23.7135	38.5775	0.185119
hsa-miR-331-3p	HDGFL2	169.348	-16.2	51.7899	326.894	0.010003
hsa-miR-20a-5p	AGPS	169.348	-17.4	10.6757	12679.8	0.00125104
hsa-miR-16-5p	GOLT1B	169.348	-11.3	10.6498	35649.7	0.00044605
hsa-miR-16-5p	FBXO3	169.348	-12.6	4.72831	35649.7	0.00100466
hsa-miR-142-3p	CHAC1	169.348	-21.8	8.92673	10050.5	0.00188757
hsa-miR-142-3p	CRYZ	169.348	-14.4	26.5096	10050.5	0.00063561
hsa-miR-16-5p	CDK13	169.348	-18	29.059	35649.7	0.000163472
hsa-miR-19b-3p	TAF2	169.348	-17.9	7.57018	1585.74	0.0141073
hsa-miR-30c-5p	UBB	169.348	-21.5	1100.65	146.188	0.00105249
hsa-miR-142-3p	COQ8A	169.348	-14.6	25.0116	10050.5	0.00067368
hsa-miR-30c-5p	TUBB	169.348	-13.7	1082.65	146.188	0.00106999
hsa-miR-92a-3p	AFF3	169.348	-21	19.2219	223352	3.94453e-05
hsa-miR-19b-3p	UBA2	169.348	-6.4	143.469	1585.74	0.000744371
hsa-miR-16-5p	FNDC3B	169.348	-13.5	1.46071	35649.7	0.00325207
hsa-miR-16-5p	CDC27	169.348	-16.7	29.8286	35649.7	0.000159254
hsa-miR-103a-3p	SRM	169.348	-22.3	375.513	15225.9	2.9619e-05
hsa-miR-16-5p	FKBP4	169.348	-14.6	110.066	35649.7	4.31592e-05
hsa-miR-30c-5p	TCP11L1	169.348	-11.6	3.17515	146.188	0.364841
hsa-miR-19a-3p	USP8	169.348	-16.3	15.4111	527.903	0.0208158
hsa-miR-125b-5p	NOP56	169.348	-27.6	1059.98	765.459	0.000208719
hsa-miR-16-5p	CDC23	169.348	-12.7	24.7442	35649.7	0.000191978
hsa-miR-16-5p	FNDC3A	169.348	-13.6	4.54215	35649.7	0.00104583
hsa-miR-16-5p	COQ8A	169.348	-14	25.0116	35649.7	0.000189926
hsa-miR-19b-3p	LCP1	169.348	-15.1	602.155	1585.74	0.000177354
hsa-miR-103b	PACSIN1	169.348	-19.4	23.3435	5782.56	0.00125457
hsa-miR-16-5p	CLCN7	169.348	-12.2	27.326	35649.7	0.00017384
hsa-miR-10401-5p	CACHD1	169.348	-11	1.42085	4.06079	29.3508
hsa-miR-3184-3p	RPL23A	169.348	-24.3	1570.97	858.857	0.000125514
hsa-miR-142-3p	GNL3L	169.348	-10.9	14.6523	10050.5	0.00114998
hsa-miR-10401-3p	TRMT44	169.348	-18.5	9.69666	71.0638	0.245759
hsa-miR-16-5p	HNRNPA1L2	169.348	-11.8	10.2105	35649.7	0.00046524
hsa-miR-16-5p	INCENP	169.348	-12.1	45.667	35649.7	0.000104021
hsa-miR-19b-3p	CDKN1B	169.348	-9.6	10.8825	1585.74	0.00981343
hsa-miR-10401-3p	NUDT16L1	169.348	-20.4	18.9996	71.0638	0.125426
hsa-miR-19b-3p	CEP350	169.348	-16.5	14.8344	1585.74	0.00719908
hsa-miR-19a-3p	RAB18	169.348	-15.9	20.5113	527.903	0.0156399
hsa-miR-19a-3p	PTEN	169.348	-17.1	32.817	527.903	0.00977523
hsa-miR-106b-5p	PPP1R15B	169.348	-17	15.4359	860.887	0.0127439
hsa-miR-106b-5p	STX12	169.348	-22.7	12.6102	860.887	0.0155995
hsa-miR-19a-3p	SMG1	169.348	-13.3	20.918	527.903	0.0153358
hsa-miR-16-5p	HNRNPL	169.348	-13.8	452.489	35649.7	1.04982e-05
hsa-miR-16-5p	ICMT	169.348	-13.2	32.6085	35649.7	0.000145678
hsa-miR-20a-5p	ZFAND6	169.348	-14.7	50.6864	12679.8	0.000263497
hsa-miR-16-5p	IFNGR1	169.348	-11.3	9.99859	35649.7	0.000475101
hsa-miR-16-5p	IFNLR1	169.348	-15.9	7.83632	35649.7	0.000606195
hsa-miR-19a-3p	WNK1	169.348	-12	38.4144	527.903	0.00835087
hsa-miR-16-5p	CHURC1	169.348	-10.9	81.324	35649.7	5.84125e-05
hsa-miR-106b-3p	AGO1	169.348	-15	2.84805	931.951	0.0638027
hsa-miR-484	TNRC6C	169.348	-29.3	1.50744	808.097	0.13902
hsa-miR-598-3p	NPM1	169.348	-31.5	2858.05	700.486	8.45885e-05
hsa-miR-16-5p	NBEAL2	169.348	-12.1	69.6153	35649.7	6.8237e-05
hsa-miR-598-3p	RERE	169.348	-26.7	26.7354	700.486	0.00904261
hsa-miR-19b-1-5p	PKN2	169.348	-14.1	7.27877	14.2128	1.63698
hsa-miR-142-3p	H2AFY	169.348	-19.8	202.214	10050.5	8.33265e-05
hsa-miR-16-5p	HPS5	169.348	-11.9	16.7237	35649.7	0.000284048
hsa-miR-598-3p	URI1	169.348	-29.8	53.7037	700.486	0.0045017
hsa-miR-598-3p	WDFY4	169.348	-16.8	44.3411	700.486	0.00545223
hsa-miR-106a-5p	TP53INP1	169.348	-15.1	6.98322	62.9422	0.385285
hsa-miR-16-5p	MAPK8IP2	169.348	-12.3	2.54481	35649.7	0.00186668
hsa-miR-20a-5p	WDR26	169.348	-9.9	33.3418	12679.8	0.00040057
hsa-miR-744-5p	ELOA	169.348	-24.8	34.1154	180.705	0.02747
hsa-miR-107	PURA	169.348	-23.1	3.19404	5593.74	0.00947846
hsa-miR-484	HNRNPUL1	169.348	-32.5	108.05	808.097	0.00193951
hsa-miR-3184-5p	MME	169.348	-24.1	105.194	1543.1	0.00104326
hsa-miR-103b	RPL27A	169.348	-13.5	5403.86	5782.56	5.41945e-06
hsa-miR-744-5p	UBB	169.348	-21.2	1100.65	180.705	0.000851455
hsa-miR-107	SHOC2	169.348	-18.6	17.0471	5593.74	0.00177593
hsa-miR-19b-3p	FOXO1	169.348	-15	18.8715	1585.74	0.00565903
hsa-miR-20a-5p	TSPYL1	169.348	-12.9	19.5213	12679.8	0.000684161
hsa-miR-32-5p	BTG2	169.348	-11.6	88.9636	302.529	0.00629218
hsa-miR-142-3p	FASN	169.348	-25.9	106.022	10050.5	0.000158927
hsa-miR-20a-5p	TPR	169.348	-13.9	44.9984	12679.8	0.000296804
hsa-miR-103b	PIK3CG	169.348	-5.6	2.04705	5782.56	0.0143064
hsa-miR-16-5p	KLC1	169.348	-11.2	65.3783	35649.7	7.26593e-05
hsa-miR-20a-5p	TOMM20	169.348	-13.6	107.309	12679.8	0.000124461
hsa-miR-484	E2F2	169.348	-24	73.0684	808.097	0.00286805
hsa-miR-484	FEN1	169.348	-19.9	138.228	808.097	0.00151607
hsa-miR-19b-3p	CLTC	169.348	-20	96.2735	1585.74	0.00110928
hsa-miR-16-5p	HECTD4	169.348	-13.6	18.5844	35649.7	0.000255608
hsa-miR-7-5p	STX17	169.348	-11.4	11.1292	134.006	0.113551
hsa-miR-484	PRRC2B	169.348	-33.1	28.2801	808.097	0.00741031
hsa-miR-19a-3p	NUFIP2	169.348	-14.4	15.8822	527.903	0.0201983
hsa-miR-484	PNRC2	169.348	-20.1	92.5916	808.097	0.00226332
hsa-miR-484	PNN	169.348	-16.7	129.696	808.097	0.00161581
hsa-miR-3184-5p	FASN	169.348	-31	106.022	1543.1	0.00103512
hsa-miR-30e-5p	PIM2	169.348	-11.5	123.556	446.687	0.00306841
hsa-miR-107	CNOT1	169.348	-5.2	199.895	5593.74	0.000151452
hsa-miR-20a-5p	UBN1	169.348	-21	19.7005	12679.8	0.000677939
hsa-miR-7-5p	BRWD1	169.348	-15.8	10.8621	134.006	0.116343
hsa-miR-16-5p	KDM5C	169.348	-15.3	30.5401	35649.7	0.000155544
hsa-miR-16-5p	HELZ	169.348	-16	5.24881	35649.7	0.000905032
hsa-miR-30e-3p	RRBP1	169.348	-21.9	78.1247	270.043	0.00802712
hsa-miR-21-5p	ACTL6A	169.348	-9.8	63.4168	8460.66	0.000315625
hsa-miR-423-5p	KDM6B	169.348	-38.3	14.0356	2483.17	0.00485894
hsa-miR-16-5p	MTF1	169.348	-12.9	2.78505	35649.7	0.00170566
hsa-miR-1295a	PRUNE1	169.348	-44.2	13.1865	16.2432	0.790641
hsa-miR-92a-3p	CIC	169.348	-11.1	25.3096	223352	2.99576e-05
hsa-miR-16-5p	CAPN1	169.348	-11.5	50.7542	35649.7	9.35949e-05
hsa-miR-16-5p	CABIN1	169.348	-14.3	36.8505	35649.7	0.000128908
hsa-miR-20a-5p	CERS2	169.348	-27.3	56.6379	12679.8	0.000235809
hsa-miR-16-5p	MLLT6	169.348	-15.2	41.765	35649.7	0.00011374
hsa-miR-20a-5p	POLR3G	169.348	-20.8	22.4561	12679.8	0.000594747
hsa-miR-92a-3p	C1orf43	169.348	-23.4	159.683	223352	4.74825e-06
hsa-miR-16-5p	C11orf68	169.348	-11.2	21.2891	35649.7	0.000223135
hsa-miR-16-5p	MSL1	169.348	-11.3	46.0666	35649.7	0.000103119
hsa-miR-142-3p	ATXN2L	169.348	-23.7	143.639	10050.5	0.000117306
hsa-miR-16-5p	E2F3	169.348	-13.7	14.159	35649.7	0.0003355
hsa-miR-16-5p	E2F7	169.348	-7.9	2.12667	35649.7	0.0022337
hsa-miR-16-5p	CASK	169.348	-15.5	4.65439	35649.7	0.00102061
hsa-miR-20a-5p	NUDT21	169.348	-16.4	71.6865	12679.8	0.000186307
hsa-miR-18a-5p	NR3C1	169.348	-14.3	11.9999	2428.35	0.00581155
hsa-miR-101-3p	RAB14	169.348	-10.4	10.585	1350.21	0.0118491
hsa-miR-92a-3p	C12orf49	169.348	-27.1	16.0754	223352	4.71661e-05
hsa-miR-16-5p	MID1IP1	169.348	-14.4	18.4779	35649.7	0.000257082
hsa-miR-423-3p	PIM1	169.348	-15.5	34.6912	4759.25	0.00102571
hsa-miR-16-5p	EIF6	169.348	-13.2	265.207	35649.7	1.79118e-05
hsa-miR-16-5p	MGAT1	169.348	-11.8	32.5215	35649.7	0.000146068
hsa-miR-16-5p	MEX3C	169.348	-14.5	15.2699	35649.7	0.000311092
hsa-miR-16-5p	METAP2	169.348	-17.6	141.178	35649.7	3.36478e-05
hsa-miR-20a-5p	KRIT1	169.348	-12.4	13.5251	12679.8	0.000987479
hsa-miR-1307-5p	SIAE	169.348	-20.7	6.78598	5837.39	0.00427513
hsa-miR-92a-3p	CENPF	169.348	-16.5	90.8759	223352	8.34339e-06
hsa-miR-16-5p	DCAF6	169.348	-6.5	31.7657	35649.7	0.000149543
hsa-miR-423-3p	DDX39B	169.348	-14.5	470.418	4759.25	7.56411e-05
hsa-miR-92a-3p	CD74	169.348	-12.2	3060.59	223352	2.47735e-07
hsa-miR-142-3p	APPBP2	169.348	-8.1	5.20969	10050.5	0.00323432
hsa-miR-20a-5p	ARMH3	169.348	-29.7	8.12536	12679.8	0.00164371
hsa-miR-16-5p	DCP2	169.348	-13.8	16.2456	35649.7	0.000292408
hsa-miR-20a-5p	PAQR4	169.348	-14.9	31.8775	12679.8	0.00041897
hsa-miR-16-5p	EIF3A	169.348	-15.6	88.2219	35649.7	5.38453e-05
hsa-miR-92a-3p	CCAR1	169.348	-18.1	87.9302	223352	8.62289e-06
hsa-miR-92a-3p	CNOT6	169.348	-13.9	7.7937	223352	9.72853e-05
hsa-miR-92a-3p	CBX5	169.348	-22.7	40.9726	223352	1.85053e-05
hsa-miR-142-3p	ANKRD17	169.348	-15.4	29.6856	10050.5	0.000567607
hsa-miR-30c-5p	PITPNB	169.348	-13.2	40.4145	146.188	0.0286635
hsa-miR-20a-5p	CLTA	169.348	-18.4	153.226	12679.8	8.71638e-05
hsa-miR-92a-3p	CNOT1	169.348	-17.8	199.895	223352	3.79305e-06
hsa-miR-142-3p	PLAGL2	169.348	-7.2	26.4511	10050.5	0.000637016
hsa-miR-30c-5p	NAP1L1	169.348	-18	630.396	146.188	0.00183761
hsa-miR-16-5p	EIF3F	169.348	-12.7	380.63	35649.7	1.24802e-05
hsa-miR-16-5p	MRPS30	169.348	-10.1	52.6917	35649.7	9.01534e-05
hsa-miR-339-5p	AMBRA1	169.348	-28.5	10.6165	140.097	0.11386
hsa-miR-18a-5p	GTF3C4	169.348	-13.6	3.91129	2428.35	0.0178299
hsa-miR-92a-3p	CDK13	169.348	-24.1	29.059	223352	2.60922e-05
hsa-miR-21-5p	HNRNPU	169.348	-15.9	403.722	8460.66	4.95786e-05
hsa-miR-20a-5p	ORMDL3	169.348	-18.2	30.3943	12679.8	0.000439415
hsa-miR-18a-3p	TMCC1	169.348	-22.7	9.88606	560.389	0.030568
hsa-miR-92a-3p	CALR	169.348	-19	666.427	223352	1.13773e-06
hsa-miR-20a-5p	NR2C1	169.348	-19.9	32.5437	12679.8	0.000410393
hsa-miR-128-3p	FAM111A	169.348	-12.9	31.7935	1291.33	0.00412482
hsa-miR-16-5p	CAB39L	169.348	-12.1	16.1122	35649.7	0.000294829
hsa-miR-16-5p	CCDC6	169.348	-16.6	20.2425	35649.7	0.000234672
hsa-miR-92a-3p	CHD4	169.348	-18.3	194.805	223352	3.89215e-06
hsa-miR-20a-5p	ICMT	169.348	-11	32.6085	12679.8	0.000409577
hsa-miR-20a-5p	ATAD2B	169.348	-17.5	5.34928	12679.8	0.00249673
hsa-miR-18a-3p	PNMA1	169.348	-3.4	5.15923	560.389	0.0585741
hsa-miR-16-5p	DNM2	169.348	-12	57.9236	35649.7	8.20104e-05
hsa-miR-16-5p	DHX9	169.348	-15.4	175.501	35649.7	2.70672e-05
hsa-miR-21-5p	MCM4	169.348	-14.7	221.997	8460.66	9.0163e-05
hsa-miR-20a-5p	MNT	169.348	-16.7	17.6486	12679.8	0.000756759
hsa-let-7c-5p	CTPS2	169.348	-22.3	31.9009	2911.59	0.00182325
hsa-miR-92a-3p	CHEK1	169.348	-23.7	53.519	223352	1.41672e-05
hsa-miR-18a-5p	ZNF562	169.348	-18.4	5.1633	2428.35	0.0135065
hsa-miR-16-5p	DPP8	169.348	-11.3	13.9135	35649.7	0.00034142
hsa-miR-16-5p	DHX15	169.348	-11.6	119.589	35649.7	3.97222e-05
hsa-miR-92a-3p	CUX1	169.348	-11.5	15.4115	223352	4.91977e-05
hsa-miR-125b-5p	TMEM135	169.348	-13.8	13.1605	765.459	0.0168107
hsa-miR-92a-3p	ASXL1	169.348	-15.2	60.5116	223352	1.253e-05
hsa-miR-92a-3p	CHMP6	169.348	-26.8	11.5402	223352	6.57018e-05
hsa-miR-125b-5p	THRAP3	169.348	-15.6	69.0584	765.459	0.00320363
hsa-miR-18b-5p	COG5	169.348	-15.7	7.72484	38.5775	0.568273
hsa-miR-16-5p	MAT2A	169.348	-10.4	266.627	35649.7	1.78164e-05
hsa-miR-92a-3p	CHST12	169.348	-24.1	6.51229	223352	0.000116428
hsa-miR-423-5p	CANX	169.348	-20	191.051	2483.17	0.000356964
hsa-miR-16-5p	DOCK8	169.348	-30.4	6.73471	35649.7	0.000705352
hsa-miR-16-5p	C2orf42	169.348	-12.3	3.59343	35649.7	0.00132195
hsa-miR-16-5p	MTA1	169.348	-13.8	107.135	35649.7	4.43398e-05
hsa-miR-16-5p	DPP9	169.348	-13.8	27.4639	35649.7	0.000172966
hsa-miR-125b-5p	YTHDF3	169.348	-16.1	5.58509	765.459	0.0396121
hsa-miR-331-3p	RC3H1	169.348	-13	3.70493	326.894	0.139828
hsa-miR-423-3p	RRBP1	169.348	-22.8	78.1247	4759.25	0.000455464
hsa-miR-92a-3p	BCL7A	169.348	-22	46.5611	223352	1.62842e-05
hsa-miR-20a-5p	C2orf42	169.348	-4.7	3.59343	12679.8	0.0037167
hsa-miR-16-5p	EMC4	169.348	-13.7	89.7644	35649.7	5.29201e-05
hsa-miR-16-5p	MSTO1	169.348	-12	68.4945	35649.7	6.93535e-05
hsa-miR-20a-5p	KDM6B	169.348	-20.8	14.0356	12679.8	0.000951559
hsa-miR-20a-5p	IRF9	169.348	-12.9	39.2737	12679.8	0.000340067
hsa-let-7c-5p	CRNKL1	169.348	-17.4	28.2047	2911.59	0.00206219
hsa-miR-92a-3p	BAZ2A	169.348	-25.5	27.2822	223352	2.77915e-05
hsa-miR-423-3p	CBX4	169.348	-14.9	12.8742	4759.25	0.00276389
hsa-miR-20a-5p	FBXO10	169.348	-8.2	11.6314	12679.8	0.00114825
hsa-miR-18a-5p	RNF4	169.348	-19.1	27.5204	2428.35	0.00253404
hsa-miR-423-3p	ZC3H11A	169.348	-17.2	31.1395	4759.25	0.00114269
hsa-miR-21-5p	EEF2	169.348	-28.3	1864.57	8460.66	1.07349e-05
hsa-miR-20a-5p	PRPF8	169.348	-22.4	192.794	12679.8	6.92744e-05
hsa-miR-16-5p	MTRF1L	169.348	-16.8	13.4175	35649.7	0.00035404
hsa-miR-20a-5p	PURA	169.348	-11.9	3.19404	12679.8	0.00418145
hsa-miR-188-5p	SEMA4B	169.348	-24.2	11.2126	2.0304	7.43863
hsa-miR-20a-5p	GINS4	169.348	-22.7	18.0695	12679.8	0.000739131
hsa-miR-30c-5p	RPL23A	169.348	-25.6	1570.97	146.188	0.000737395
ebv-miR-BART1-3p	ARHGAP19	84.674	-12.8	15.4933	22.3343	0.2447
hsa-miR-21-5p	LARGE1	84.674	-16.7	12.324	8460.66	0.000812075
hsa-miR-21-5p	KLHL15	84.674	-16.7	3.01649	8460.66	0.00331775
hsa-miR-21-5p	KIF3B	84.674	-5.5	10.8839	8460.66	0.000919521
hsa-miR-21-5p	KDM5C	84.674	-4.9	30.5401	8460.66	0.0003277
hsa-miR-21-5p	KDM1A	84.674	-12.9	85.8905	8460.66	0.00011652
hsa-miR-21-5p	KARS	84.674	-12.5	215.292	8460.66	4.64857e-05
hsa-miR-21-5p	KANSL1	84.674	-14.9	12.7375	8460.66	0.000785709
hsa-miR-21-5p	LDHB	84.674	-10.7	1464.64	8460.66	6.83308e-06
hsa-miR-21-5p	IREB2	84.674	-5.4	29.6197	8460.66	0.000337883
hsa-miR-21-5p	HNRNPA1	84.674	-7.8	1827.04	8460.66	5.4777e-06
hsa-miR-21-5p	HIST1H1C	84.674	-15.7	7.12089	8460.66	0.00140544
hsa-miR-21-5p	GTF2I	84.674	-4.5	92.5065	8460.66	0.000108187
hsa-miR-21-5p	GPATCH3	84.674	-9.2	9.49278	8460.66	0.00105427
hsa-miR-21-5p	GIGYF1	84.674	-2.7	20.5385	8460.66	0.000487278
hsa-miR-21-5p	GEMIN5	84.674	-6	22.6488	8460.66	0.000441876
hsa-miR-21-5p	FKBP5	84.674	-12.5	57.7976	8460.66	0.000173156
hsa-miR-21-5p	IPO5	84.674	-13	322.079	8460.66	3.1073e-05
hsa-miR-21-5p	LEPROT	84.674	-2.3	6.5274	8460.66	0.00153322
hsa-miR-21-5p	LNPEP	84.674	-3.2	9.30314	8460.66	0.00107576
hsa-miR-21-5p	LYN	84.674	-16.1	16.9591	8460.66	0.000590123
hsa-miR-21-5p	PARP2	84.674	-13.9	45.2512	8460.66	0.000221165
hsa-miR-21-5p	PARP1	84.674	-24.8	291.427	8460.66	3.43413e-05
hsa-miR-21-5p	PAFAH1B1	84.674	-7.6	45.2588	8460.66	0.000221128
hsa-miR-21-5p	NUFIP2	84.674	-10.8	15.8822	8460.66	0.000630137
hsa-miR-21-5p	NONO	84.674	-10.5	339.558	8460.66	2.94735e-05
hsa-miR-21-5p	NIPA2	84.674	-12.5	60.8103	8460.66	0.000164577
hsa-miR-21-5p	NGDN	84.674	-16.6	59.1525	8460.66	0.000169189
hsa-miR-21-5p	NCOR2	84.674	-5.9	33.3854	8460.66	0.000299771
hsa-miR-21-5p	NAP1L4	84.674	-15	242.548	8460.66	4.12618e-05
hsa-miR-21-5p	MYBL1	84.674	-14.7	25.4763	8460.66	0.000392834
hsa-miR-21-5p	MTPN	84.674	-13.9	72.3681	8460.66	0.000138293
hsa-miR-21-5p	MRPL51	84.674	-4.8	344.667	8460.66	2.90367e-05
hsa-miR-21-5p	MED27	84.674	-15.8	17.267	8460.66	0.0005796
hsa-miR-21-5p	MCTP2	84.674	-19.9	10.7193	8460.66	0.000933636
hsa-miR-21-5p	MATR3	84.674	-14.2	178.942	8460.66	5.59287e-05
hsa-miR-21-5p	MAPK3	84.674	-29.6	33.1024	8460.66	0.000302334
hsa-miR-21-5p	MAP2K5	84.674	-16.3	31.4933	8460.66	0.000317781
hsa-miR-21-5p	FBRS	84.674	-16.5	42.9992	8460.66	0.000232748
hsa-miR-21-5p	PEAK1	84.674	-2.9	8.05708	8460.66	0.00124213
hsa-miR-21-5p	FBL	84.674	-26.8	554.03	8460.66	1.80639e-05
hsa-miR-21-5p	ERBIN	84.674	-2	36.255	8460.66	0.000276044
hsa-miR-21-5p	CHERP	84.674	-12.4	52.6279	8460.66	0.000190165
hsa-miR-21-5p	CHD7	84.674	-18.7	23.1843	8460.66	0.000431671
hsa-miR-21-5p	CDK12	84.674	-16.4	27.9394	8460.66	0.000358203
hsa-miR-21-5p	CDC16	84.674	-6.1	79.8762	8460.66	0.000125294
hsa-miR-21-5p	CD79B	84.674	-13.4	762.223	8460.66	1.313e-05
hsa-miR-21-5p	CD74	84.674	-7.2	3060.59	8460.66	3.26995e-06
hsa-miR-21-5p	CCAR1	84.674	-5.9	87.9302	8460.66	0.000113817
hsa-miR-21-5p	CHORDC1	84.674	-7.9	51.2651	8460.66	0.00019522
hsa-miR-21-5p	CAMLG	84.674	-7.9	36.2246	8460.66	0.000276276
hsa-miR-21-5p	C15orf39	84.674	-9.6	41.7542	8460.66	0.000239688
hsa-miR-21-5p	C12orf45	84.674	-13.1	33.2397	8460.66	0.000301085
hsa-miR-21-5p	BICD2	84.674	-10.8	6.8688	8460.66	0.00145702
hsa-miR-21-5p	BCL2L11	84.674	-11.8	21.5149	8460.66	0.000465165
hsa-miR-21-5p	BCAT1	84.674	-2.4	25.5178	8460.66	0.000392195
hsa-miR-21-5p	BACH2	84.674	-12.3	53.6038	8460.66	0.000186703
hsa-miR-21-5p	AUTS2	84.674	-14.4	11.0627	8460.66	0.000904658
hsa-miR-21-5p	C6orf203	84.674	-3.2	31.3245	8460.66	0.000319494
hsa-miR-21-5p	CLINT1	84.674	-10.6	51.4735	8460.66	0.00019443
hsa-miR-21-5p	CLUH	84.674	-16.8	95.6365	8460.66	0.000104646
hsa-miR-21-5p	CREBBP	84.674	-12.1	17.2003	8460.66	0.00058185
hsa-miR-21-5p	EMC1	84.674	-12	31.4069	8460.66	0.000318655
hsa-miR-21-5p	EHMT1	84.674	-13.6	144.014	8460.66	6.94931e-05
hsa-miR-21-5p	EHBP1	84.674	-21.5	9.72756	8460.66	0.00102883
hsa-miR-21-5p	EEF1A1	84.674	-15.5	5374.71	8460.66	1.86205e-06
hsa-miR-21-5p	DRG1	84.674	-16.3	108.63	8460.66	9.21293e-05
hsa-miR-21-5p	DNAJB1	84.674	-7.3	47.9411	8460.66	0.000208755
hsa-miR-21-5p	DNAJA2	84.674	-8.1	45.0643	8460.66	0.000222082
hsa-miR-21-5p	DIP2B	84.674	-8.3	5.05346	8460.66	0.00198042
hsa-miR-21-5p	DHX9	84.674	-11.8	175.501	8460.66	5.7025e-05
hsa-miR-21-5p	DENND3	84.674	-6.9	10.2882	8460.66	0.000972763
hsa-miR-21-5p	DDX21	84.674	-13.4	85.82	8460.66	0.000116616
hsa-miR-21-5p	DDX17	84.674	-17.4	154.728	8460.66	6.46811e-05
hsa-miR-21-5p	DCAF6	84.674	-20.4	31.7657	8460.66	0.000315056
hsa-miR-21-5p	CXCR4	84.674	-7.2	138.456	8460.66	7.22828e-05
hsa-miR-21-5p	CSNK2A1	84.674	-11.2	119.736	8460.66	8.35836e-05
hsa-miR-21-5p	CSE1L	84.674	-3.5	258.593	8460.66	3.87016e-05
hsa-miR-21-5p	EZR	84.674	-11.5	295.804	8460.66	3.38331e-05
hsa-miR-21-5p	PHF8	84.674	-20.7	9.88004	8460.66	0.00101295
hsa-miR-21-5p	PKM	84.674	-2.3	1521.81	8460.66	6.57634e-06
hsa-miR-21-5p	PLXNB2	84.674	-10.2	18.0197	8460.66	0.000555391
hsa-miR-21-5p	WRB	84.674	-10.9	18.8975	8460.66	0.000529592
hsa-miR-21-5p	WASHC4	84.674	-13.8	13.749	8460.66	0.000727906
hsa-miR-21-5p	USP14	84.674	-7.4	52.7192	8460.66	0.000189835
hsa-miR-21-5p	UCKL1	84.674	-25.2	32.554	8460.66	0.000307427
hsa-miR-21-5p	UBB	84.674	-15.1	1100.65	8460.66	9.09281e-06
hsa-miR-21-5p	UBA52	84.674	-15.3	1555.29	8460.66	6.43479e-06
hsa-miR-21-5p	UBA2	84.674	-16.8	143.469	8460.66	6.97569e-05
hsa-miR-21-5p	XRCC6	84.674	-10.2	448.9	8460.66	2.22944e-05
hsa-miR-21-5p	TUBB	84.674	-25.4	1082.65	8460.66	9.24396e-06
hsa-miR-21-5p	TOMM5	84.674	-9.3	185.913	8460.66	5.38315e-05
hsa-miR-21-5p	TNPO1	84.674	-14.4	41.9066	8460.66	0.000238816
hsa-miR-21-5p	TMEM107	84.674	-11.6	10.6692	8460.66	0.00093802
hsa-miR-21-5p	TLE3	84.674	-12.4	25.647	8460.66	0.000390219
hsa-miR-21-5p	THRAP3	84.674	-12	69.0584	8460.66	0.00014492
hsa-miR-21-5p	THOC2	84.674	-19.3	38.9921	8460.66	0.000256667
hsa-miR-21-5p	TCF3	84.674	-10.4	309.557	8460.66	3.233e-05
hsa-miR-21-5p	TPX2	84.674	-3.9	156.949	8460.66	6.37656e-05
hsa-miR-21-5p	ZFAND6	84.674	-10.5	50.6864	8460.66	0.000197449
hsa-miR-21-5p	ZNF28	84.674	-11.1	8.03948	8460.66	0.00124485
hsa-miR-23b-3p	PCNA	84.674	-22.9	742.387	46.6991	0.00244237
hsa-miR-23b-3p	ADIPOR2	84.674	-25.3	21.3436	46.6991	0.0849522
hsa-miR-23a-3p	TP53INP1	84.674	-13	6.98322	54.8207	0.221182
hsa-miR-23a-3p	STX17	84.674	-22.6	11.1292	54.8207	0.138784
hsa-miR-23a-3p	PLEKHB2	84.674	-12.4	30.7058	54.8207	0.050302
hsa-miR-23a-3p	GTF3C1	84.674	-25.8	34.4689	54.8207	0.0448104
hsa-miR-23a-3p	DHX33	84.674	-8.1	16.8429	54.8207	0.0917043
hsa-miR-2278	WDR6	84.674	-13.3	91.9842	4.06079	0.226687
hsa-miR-22-3p	OSBP	84.674	-18	21.114	5303.39	0.000756182
hsa-miR-211-5p	OGA	84.674	-8.7	37.8713	2.0304	1.10118
hsa-miR-210-3p	RC3H2	84.674	-22.4	12.4217	692.365	0.00984543
hsa-miR-210-3p	PPTC7	84.674	-18.9	13.1767	692.365	0.00928126
hsa-miR-210-3p	PIGP	84.674	-5.7	9.2841	692.365	0.0131727
hsa-miR-210-3p	PELP1	84.674	-24	79.9239	692.365	0.00153017
hsa-miR-210-3p	IKZF4	84.674	-14.7	2.4213	692.365	0.0505087
hsa-miR-21-5p	ZRANB3	84.674	-8.5	6.90266	8460.66	0.00144987
hsa-miR-21-5p	TCEA1	84.674	-13.9	113.221	8460.66	8.8393e-05
hsa-miR-21-5p	TBC1D4	84.674	-12.6	45.1105	8460.66	0.000221855
hsa-miR-21-5p	TBC1D20	84.674	-2.9	11.8075	8460.66	0.000847597
hsa-miR-21-5p	RNF34	84.674	-13	49.0472	8460.66	0.000204048
hsa-miR-21-5p	RFC1	84.674	-10.8	69.0653	8460.66	0.000144906
hsa-miR-21-5p	RCC2	84.674	-14	139.188	8460.66	7.19028e-05
hsa-miR-21-5p	RBM8A	84.674	-2.1	195.546	8460.66	5.11796e-05
hsa-miR-21-5p	RAD1	84.674	-16.7	33.7654	8460.66	0.000296398
hsa-miR-21-5p	PTP4A2	84.674	-13.2	370.551	8460.66	2.70084e-05
hsa-miR-21-5p	PSMF1	84.674	-8	187.598	8460.66	5.33481e-05
hsa-miR-21-5p	PSMD3	84.674	-21.6	143.223	8460.66	6.98768e-05
hsa-miR-21-5p	PRRC2A	84.674	-23.7	153.073	8460.66	6.53804e-05
hsa-miR-21-5p	PRPF8	84.674	-16.1	192.794	8460.66	5.19101e-05
hsa-miR-21-5p	PRPF4B	84.674	-23.6	39.7546	8460.66	0.000251744
hsa-miR-21-5p	PRPF3	84.674	-17.2	40.9226	8460.66	0.000244558
hsa-miR-21-5p	PRDM2	84.674	-13.5	29.5744	8460.66	0.000338399
hsa-miR-21-5p	PPP1R12B	84.674	-13.8	1.71912	8460.66	0.00582157
hsa-miR-21-5p	PPP1CC	84.674	-10.6	162.649	8460.66	6.1531e-05
hsa-miR-21-5p	PPIF	84.674	-3.5	195.546	8460.66	5.11796e-05
hsa-miR-21-5p	POLR3D	84.674	-16.8	23.802	8460.66	0.000420467
hsa-miR-21-5p	RPL23A	84.674	-22.3	1570.97	8460.66	6.37058e-06
hsa-miR-21-5p	ATF6B	84.674	-18	50.7241	8460.66	0.000197302
hsa-miR-21-5p	RPL7L1	84.674	-4.5	82.6055	8460.66	0.000121154
hsa-miR-21-5p	RTF1	84.674	-19.2	30.8736	8460.66	0.000324159
hsa-miR-21-5p	TAF9	84.674	-0.7	71.256	8460.66	0.000140451
hsa-miR-21-5p	SYNE2	84.674	-15.4	61.3779	8460.66	0.000163055
hsa-miR-21-5p	SUPT6H	84.674	-10.5	37.5774	8460.66	0.000266329
hsa-miR-21-5p	SUGT1	84.674	-9.9	88.6352	8460.66	0.000112912
hsa-miR-21-5p	STXBP6	84.674	-9.2	45.1658	8460.66	0.000221583
hsa-miR-21-5p	STMN1	84.674	-12.5	463.136	8460.66	2.16091e-05
hsa-miR-21-5p	SRRM2	84.674	-16.3	461.315	8460.66	2.16945e-05
hsa-miR-21-5p	SRRM1	84.674	-11.2	67.9717	8460.66	0.000147237
hsa-miR-21-5p	SRPK3	84.674	-21.1	7.08665	8460.66	0.00141223
hsa-miR-21-5p	SMC2	84.674	-18.6	16.3791	8460.66	0.000611019
hsa-miR-21-5p	SH3GLB1	84.674	-9.4	19.6333	8460.66	0.000509744
hsa-miR-21-5p	SF3B2	84.674	-4.6	297.701	8460.66	3.36175e-05
hsa-miR-21-5p	SEC14L1	84.674	-15.2	107.881	8460.66	9.27688e-05
hsa-miR-21-5p	SCAF11	84.674	-5.8	61.0991	8460.66	0.000163799
hsa-miR-21-5p	SAP30	84.674	-6.1	25.7698	8460.66	0.00038836
hsa-miR-21-5p	RPN2	84.674	-11.4	259.866	8460.66	3.85121e-05
hsa-miR-21-5p	ARSB	84.674	-20.7	1.80768	8460.66	0.00553636
hsa-miR-21-5p	ANP32E	84.674	-6.5	91.6431	8460.66	0.000109206
hsa-miR-20a-5p	EEF2	84.674	-14.8	1864.57	12679.8	3.58145e-06
hsa-miR-20a-5p	E2F3	84.674	-12.3	14.159	12679.8	0.000471634
hsa-miR-20a-5p	DUSP2	84.674	-12.2	28.7591	12679.8	0.0002322
hsa-miR-20a-5p	DRD1	84.674	-13.2	9.36609	12679.8	0.000712982
hsa-miR-20a-5p	DNAJB9	84.674	-9.5	4.15211	12679.8	0.0016083
hsa-miR-20a-5p	DDX6	84.674	-13.4	36.7451	12679.8	0.000181735
hsa-miR-20a-5p	DDOST	84.674	-6.6	108.468	12679.8	6.15655e-05
hsa-miR-20a-5p	EIF2AK2	84.674	-14.7	14.4524	12679.8	0.000462058
hsa-miR-20a-5p	DCUN1D3	84.674	-20.2	1.19387	12679.8	0.00559347
hsa-miR-20a-5p	COX5B	84.674	-18.6	207.204	12679.8	3.22284e-05
hsa-miR-20a-5p	COP1	84.674	-27.3	37.3777	12679.8	0.000178659
hsa-miR-20a-5p	COG7	84.674	-17.4	5.76197	12679.8	0.00115895
hsa-miR-20a-5p	CNOT6L	84.674	-10.5	5.47069	12679.8	0.00122066
hsa-miR-20a-5p	CLTC	84.674	-10.3	96.2735	12679.8	6.93634e-05
hsa-miR-20a-5p	CLIP4	84.674	-12.9	1.94251	12679.8	0.00343775
hsa-miR-20a-5p	CKAP5	84.674	-20.4	72.7631	12679.8	9.17754e-05
hsa-miR-20a-5p	CUX1	84.674	-22.7	15.4115	12679.8	0.000433302
hsa-miR-20a-5p	ERGIC2	84.674	-17.9	29.4394	12679.8	0.000226834
hsa-miR-20a-5p	ETV3	84.674	-13.4	4.24767	12679.8	0.00157212
hsa-miR-20a-5p	LEMD3	84.674	-11.6	8.82528	12679.8	0.000756674
hsa-miR-20a-5p	LAS1L	84.674	-15.3	77.0556	12679.8	8.66628e-05
hsa-miR-20a-5p	LAMTOR1	84.674	-13.4	89.2528	12679.8	7.48195e-05
hsa-miR-20a-5p	KPNB1	84.674	-18.1	195.568	12679.8	3.41459e-05
hsa-miR-20a-5p	KDM2A	84.674	-19.6	41.2639	12679.8	0.000161833
hsa-miR-20a-5p	ITPR3	84.674	-22.4	18.1337	12679.8	0.000368256
hsa-miR-20a-5p	IK	84.674	-11.4	75.9906	12679.8	8.78774e-05
hsa-miR-20a-5p	HSPD1	84.674	-16.5	942.724	12679.8	7.08357e-06
hsa-miR-20a-5p	HSPA8	84.674	-10.3	1422.75	12679.8	4.69364e-06
hsa-miR-20a-5p	HIF1A	84.674	-11.5	18.9152	12679.8	0.000353042
hsa-miR-20a-5p	HERC1	84.674	-16.4	56.9332	12679.8	0.000117293
hsa-miR-20a-5p	GPR137C	84.674	-23.2	1.60827	12679.8	0.0041522
hsa-miR-20a-5p	GPANK1	84.674	-23.3	20.5804	12679.8	0.000324477
hsa-miR-20a-5p	FIP1L1	84.674	-10.7	34.0343	12679.8	0.00019621
hsa-miR-20a-5p	FANCA	84.674	-12.5	138.59	12679.8	4.81842e-05
hsa-miR-20a-5p	FAM117A	84.674	-25.7	44.1817	12679.8	0.000151145
hsa-miR-20a-5p	CHURC1	84.674	-15.3	81.324	12679.8	8.21142e-05
hsa-miR-20a-5p	CHAMP1	84.674	-17.4	57.9156	12679.8	0.000115303
hsa-miR-20a-5p	CDK17	84.674	-13	5.40731	12679.8	0.00123497
hsa-miR-20a-5p	CCNYL1	84.674	-15.1	4.86988	12679.8	0.00137126
hsa-miR-20a-5p	AKAP10	84.674	-14.5	6.10823	12679.8	0.00109326
hsa-miR-20a-5p	ADPRHL1	84.674	-20.6	5.96635	12679.8	0.00111925
hsa-miR-20a-5p	ACOT7	84.674	-11.1	72.0878	12679.8	9.2635e-05
hsa-miR-20a-5p	ABHD13	84.674	-10.1	3.82569	12679.8	0.00174553
hsa-miR-20a-3p	MAPRE1	84.674	-9.5	194.755	16.2432	0.0267665
hsa-miR-20a-3p	EIF4A2	84.674	-8.4	230.957	16.2432	0.0225708
hsa-miR-19b-3p	ZNF628	84.674	-3.5	3.141	1585.74	0.0170001
hsa-miR-19b-3p	ZNF317	84.674	-12.2	25.0679	1585.74	0.0021301
hsa-miR-19b-3p	ZNF292	84.674	-10.3	5.76477	1585.74	0.00926268
hsa-miR-19b-3p	ZNF136	84.674	-8.6	3.42089	1585.74	0.0156091
hsa-miR-19b-3p	ZFAND5	84.674	-9.9	25.8298	1585.74	0.00206728
hsa-miR-19b-3p	USP8	84.674	-14.1	15.4111	1585.74	0.00346486
hsa-miR-19b-3p	UBE2I	84.674	-24.4	151.249	1585.74	0.000353042
hsa-miR-20a-5p	AKAP11	84.674	-9.8	4.49013	12679.8	0.00148723
hsa-miR-20a-5p	LNPEP	84.674	-12.8	9.30314	12679.8	0.000717807
hsa-miR-20a-5p	AKIRIN1	84.674	-16.3	39.1752	12679.8	0.000170461
hsa-miR-20a-5p	ARFGEF2	84.674	-21.5	17.6393	12679.8	0.000378578
hsa-miR-20a-5p	CCDC88C	84.674	-26.1	59.2802	12679.8	0.000112649
hsa-miR-20a-5p	CBFA2T2	84.674	-14.4	3.66127	12679.8	0.00182392
hsa-miR-20a-5p	CAMK2D	84.674	-5.5	22.2203	12679.8	0.00030053
hsa-miR-20a-5p	CALCOCO1	84.674	-7.1	6.21283	12679.8	0.00107485
hsa-miR-20a-5p	C3orf38	84.674	-16.2	10.9011	12679.8	0.000612586
hsa-miR-20a-5p	C1QBP	84.674	-5.6	505.036	12679.8	1.32225e-05
hsa-miR-20a-5p	BTN3A3	84.674	-22.9	4.79096	12679.8	0.00139384
hsa-miR-20a-5p	BTN3A2	84.674	-19.2	13.3306	12679.8	0.000500943
hsa-miR-20a-5p	BTF3	84.674	-9.3	950.273	12679.8	7.0273e-06
hsa-miR-20a-5p	BTBD1	84.674	-13.6	55.6642	12679.8	0.000119967
hsa-miR-20a-5p	BNIP2	84.674	-23.2	37.4009	12679.8	0.000178548
hsa-miR-20a-5p	BIRC6	84.674	-12.7	24.7178	12679.8	0.000270164
hsa-miR-20a-5p	ATL3	84.674	-13.3	9.85692	12679.8	0.000677479
hsa-miR-20a-5p	ASPH	84.674	-17.3	7.59407	12679.8	0.000879351
hsa-miR-20a-5p	ARRDC2	84.674	-28.8	15.8947	12679.8	0.000420132
hsa-miR-20a-5p	ARMT1	84.674	-15.9	11.7477	12679.8	0.000568438
hsa-miR-20a-5p	AP2B1	84.674	-19.5	21.2642	12679.8	0.000314042
hsa-miR-24-3p	CNOT9	84.674	-21.5	63.3715	58.8815	0.0226923
hsa-miR-20a-5p	LRP10	84.674	-17.8	24.5588	12679.8	0.000271913
hsa-miR-20a-5p	MAF1	84.674	-19.1	55.3238	12679.8	0.000120705
hsa-miR-20a-5p	UBL3	84.674	-12.2	2.61409	12679.8	0.00255456
hsa-miR-20a-5p	TUT7	84.674	-20.8	8.44395	12679.8	0.000790845
hsa-miR-20a-5p	TUBB4B	84.674	-26.7	417.18	12679.8	1.60071e-05
hsa-miR-20a-5p	TSPAN3	84.674	-22.9	96.7722	12679.8	6.90059e-05
hsa-miR-20a-5p	TRIP13	84.674	-19.2	39.3942	12679.8	0.000169514
hsa-miR-20a-5p	TNRC6C	84.674	-5.1	1.50744	12679.8	0.00442994
hsa-miR-20a-5p	TNRC6A	84.674	-11.4	15.551	12679.8	0.000429416
hsa-miR-20a-5p	UBXN7	84.674	-18.8	6.31596	12679.8	0.0010573
hsa-miR-20a-5p	TNPO3	84.674	-6.9	30.2814	12679.8	0.000220527
hsa-miR-20a-5p	TMEM127	84.674	-11.5	7.53851	12679.8	0.000885833
hsa-miR-20a-5p	TMED5	84.674	-19.5	15.3147	12679.8	0.000436044
hsa-miR-20a-5p	THAP6	84.674	-10.4	5.58645	12679.8	0.00119537
hsa-miR-20a-5p	TFG	84.674	-15	41.0314	12679.8	0.00016275
hsa-miR-20a-5p	TATDN3	84.674	-11.4	19.6579	12679.8	0.000339704
hsa-miR-20a-5p	SUSD6	84.674	-15.7	13.1497	12679.8	0.000507834
hsa-miR-20a-5p	TMEM60	84.674	-14.6	15.765	12679.8	0.000423588
hsa-miR-20a-5p	UQCC1	84.674	-14.8	161.788	12679.8	4.12753e-05
hsa-miR-20a-5p	WDFY2	84.674	-18	4.49814	12679.8	0.00148458
hsa-miR-20a-5p	YPEL2	84.674	-8.7	1.318	12679.8	0.00506667
hsa-miR-21-5p	ANKRD17	84.674	-19.3	29.6856	8460.66	0.000337132
hsa-miR-21-5p	AMPD2	84.674	-6.6	19.2071	8460.66	0.000521055
hsa-miR-21-5p	AGFG1	84.674	-7.4	26.0689	8460.66	0.000383904
hsa-miR-21-5p	ACSF3	84.674	-15.6	77.8393	8460.66	0.000128572
hsa-miR-21-5p	ACBD5	84.674	-4.8	2.8892	8460.66	0.00346393
hsa-miR-21-3p	UBN2	84.674	-16.6	2.74308	2148.16	0.0143696
hsa-miR-20a-5p	ZNF770	84.674	-10.3	13.0956	12679.8	0.000509932
hsa-miR-20a-5p	ZNF706	84.674	-22.3	120.974	12679.8	5.52009e-05
hsa-miR-20a-5p	ZNF644	84.674	-6.7	16.6032	12679.8	0.000402202
hsa-miR-20a-5p	ZNF18	84.674	-17.9	7.00107	12679.8	0.000953833
hsa-miR-20a-5p	ZFR	84.674	-16.5	26.3136	12679.8	0.00025378
hsa-miR-20a-5p	ZBTB48	84.674	-29.8	33.073	12679.8	0.000201913
hsa-miR-20a-5p	ZBTB2	84.674	-17.2	13.681	12679.8	0.000488112
hsa-miR-20a-5p	SUFU	84.674	-23.3	6.10144	12679.8	0.00109447
hsa-miR-20a-5p	SRRM1	84.674	-15.4	67.9717	12679.8	9.82446e-05
hsa-miR-20a-5p	SPRR2E	84.674	-16.1	7.41993	12679.8	0.000899989
hsa-miR-20a-5p	SP4	84.674	-20.2	2.15384	12679.8	0.00310045
hsa-miR-20a-5p	PHF6	84.674	-21.6	13.0609	12679.8	0.000511286
hsa-miR-20a-5p	PHC3	84.674	-9.4	4.37628	12679.8	0.00152592
hsa-miR-20a-5p	PDLIM5	84.674	-11.4	3.5359	12679.8	0.00188859
hsa-miR-20a-5p	PARP1	84.674	-13.4	291.427	12679.8	2.29143e-05
hsa-miR-20a-5p	PANK3	84.674	-15.1	8.73095	12679.8	0.000764849
hsa-miR-20a-5p	NDOR1	84.674	-15.4	31.9108	12679.8	0.000209267
hsa-miR-20a-5p	NCOA3	84.674	-10.1	36.5611	12679.8	0.000182649
hsa-miR-20a-5p	NAP1L1	84.674	-19.4	630.396	12679.8	1.05931e-05
hsa-miR-20a-5p	NACA	84.674	-16.1	1725.88	12679.8	3.86926e-06
hsa-miR-20a-5p	MYO9A	84.674	-10.7	11.8491	12679.8	0.000563575
hsa-miR-20a-5p	MORF4L1	84.674	-13.7	311.457	12679.8	2.14407e-05
hsa-miR-20a-5p	MOB1A	84.674	-11.7	46.8405	12679.8	0.000142566
hsa-miR-20a-5p	MME	84.674	-11.9	105.194	12679.8	6.34811e-05
hsa-miR-20a-5p	MAPK1	84.674	-19	12.0361	12679.8	0.000554817
hsa-miR-20a-5p	MAP3K8	84.674	-23.2	4.27067	12679.8	0.00156366
hsa-miR-20a-5p	MAP3K2	84.674	-11.9	3.53078	12679.8	0.00189133
hsa-miR-20a-5p	MAN1A1	84.674	-17.6	13.476	12679.8	0.000495537
hsa-miR-20a-5p	PKMYT1	84.674	-14.1	106.175	12679.8	6.28946e-05
hsa-miR-20a-5p	PPP2R1A	84.674	-18.2	143.917	12679.8	4.64009e-05
hsa-miR-20a-5p	PSD4	84.674	-17.3	46.0611	12679.8	0.000144978
hsa-miR-20a-5p	SMIM14	84.674	-17	81.5597	12679.8	8.18769e-05
hsa-miR-20a-5p	SMG7	84.674	-16.5	41.2939	12679.8	0.000161715
hsa-miR-20a-5p	SLC1A5	84.674	-6.7	169.893	12679.8	3.93062e-05
hsa-miR-20a-5p	SLC10A3	84.674	-17.2	36.3045	12679.8	0.00018394
hsa-miR-20a-5p	2020-09-06	84.674	-14.1	124.95	12679.8	5.34444e-05
hsa-miR-20a-5p	SCRN1	84.674	-22.5	31.0443	12679.8	0.000215108
hsa-miR-20a-5p	SCRIB	84.674	-18.8	33.4577	12679.8	0.000199591
hsa-miR-20a-5p	RPS11	84.674	-14.8	3139.42	12679.8	2.1271e-06
hsa-miR-20a-5p	RPL31	84.674	-13.7	2311.89	12679.8	2.88848e-06
hsa-miR-20a-5p	RPL30	84.674	-22.8	1843.63	12679.8	3.62212e-06
hsa-miR-20a-5p	RPL13A	84.674	-13	3190.21	12679.8	2.09323e-06
hsa-miR-20a-5p	REST	84.674	-14.3	4.56231	12679.8	0.0014637
hsa-miR-20a-5p	REEP3	84.674	-16.1	1.28441	12679.8	0.00519914
hsa-miR-20a-5p	RCAN3	84.674	-16.2	4.80319	12679.8	0.0013903
hsa-miR-20a-5p	RASA2	84.674	-14.2	3.91601	12679.8	0.00170527
hsa-miR-20a-5p	RAB1A	84.674	-11.5	46.5311	12679.8	0.000143514
hsa-miR-20a-5p	PPP6R3	84.674	-16.2	43.8526	12679.8	0.000152279
hsa-miR-19b-3p	UBAP2L	84.674	-15.2	122.633	1585.74	0.000435423
hsa-miR-24-3p	UBE2S	84.674	-34.3	183.675	58.8815	0.00782926
hsa-miR-25-3p	ABHD2	84.674	-11.5	7.44607	8009.91	0.0014197
hsa-miR-30b-5p	CACNA1A	84.674	-0.1	1.88313	2207.04	0.0203732
hsa-miR-30b-5p	BRPF1	84.674	-4.1	16.0743	2207.04	0.00238675
hsa-miR-30b-5p	BRD2	84.674	-17.3	153.068	2207.04	0.000250644
hsa-miR-30b-5p	BAG1	84.674	-35.5	148.776	2207.04	0.000257873
hsa-miR-30b-5p	AARS	84.674	-11.7	86.9564	2207.04	0.000441203
hsa-miR-30b-3p	LTN1	84.674	-15.7	3.24275	16.2432	1.60756
hsa-miR-30b-5p	CAPRIN1	84.674	-11.7	129.976	2207.04	0.000295173
hsa-miR-301b-3p	SOCS1	84.674	-16.1	12.5959	156.34	0.0429982
hsa-miR-301a-3p	TP53INP1	84.674	-10.1	6.98322	767.489	0.0157987
hsa-miR-301a-3p	SEC23B	84.674	-9.3	57.288	767.489	0.00192581
hsa-miR-301a-3p	RPS4X	84.674	-9	1069.52	767.489	0.000103155
hsa-miR-301a-3p	NDUFA7	84.674	-21.4	141.827	767.489	0.000777889
hsa-miR-301a-3p	FAM126A	84.674	-15	11.5376	767.489	0.0095623
hsa-miR-301a-3p	CDK16	84.674	-4.4	43.9115	767.489	0.00251246
hsa-miR-301b-3p	DCUN1D1	84.674	-9.1	10.3706	156.34	0.0522246
hsa-miR-30b-5p	CBX6	84.674	-16.6	31.0002	2207.04	0.00123759
hsa-miR-30b-5p	CCDC124	84.674	-21.8	134.258	2207.04	0.000285759
hsa-miR-30b-5p	CEP350	84.674	-11.8	14.8344	2207.04	0.00258624
hsa-miR-30b-5p	IRF2	84.674	-9.9	6.17945	2207.04	0.00620855
hsa-miR-30b-5p	HSP90AB1	84.674	-13.4	1336.61	2207.04	2.87036e-05
hsa-miR-30b-5p	HNRNPUL1	84.674	-15.4	108.05	2207.04	0.000355071
hsa-miR-30b-5p	HNRNPAB	84.674	-12.1	296.375	2207.04	0.000129449
hsa-miR-30b-5p	HMGN2	84.674	-6.9	995.925	2207.04	3.85224e-05
hsa-miR-30b-5p	GATAD2B	84.674	-25.4	12.7817	2207.04	0.00300158
hsa-miR-30b-5p	FTSJ3	84.674	-18.2	55.961	2207.04	0.000685574
hsa-miR-30b-5p	FAU	84.674	-16.4	1258.13	2207.04	3.04941e-05
hsa-miR-30b-5p	EMC2	84.674	-9.2	24.6393	2207.04	0.00155708
hsa-miR-30b-5p	EIF5	84.674	-18.3	134.687	2207.04	0.000284848
hsa-miR-30b-5p	EIF3A	84.674	-8.7	88.2219	2207.04	0.000434874
hsa-miR-30b-5p	EEF1A1	84.674	-27.2	5374.71	2207.04	7.13814e-06
hsa-miR-30b-5p	DR1	84.674	-25.5	23.1376	2207.04	0.00165814
hsa-miR-30b-5p	DDN	84.674	-15.9	7.24122	2207.04	0.0052982
hsa-miR-30b-5p	DCTN1	84.674	-23	71.5475	2207.04	0.000536223
hsa-miR-30b-5p	CLUH	84.674	-17.4	95.6365	2207.04	0.000401159
hsa-miR-30b-5p	CIITA	84.674	-22.4	33.422	2207.04	0.00114791
hsa-miR-29c-3p	TNRC6A	84.674	-14.1	15.551	243.647	0.0223475
hsa-miR-30b-5p	ISY1	84.674	-14.7	29.6719	2207.04	0.00129299
hsa-miR-29c-3p	PALD1	84.674	-10.8	16.6215	243.647	0.0209083
hsa-miR-29b-3p	TNRC6B	84.674	-13	4.41715	38.5775	0.496906
hsa-miR-29a-3p	NPM1	84.674	-9	2858.05	560.389	5.28678e-05
hsa-miR-29a-3p	MCL1	84.674	-30.2	74.0622	560.389	0.00204016
hsa-miR-29a-3p	IFNAR2	84.674	-9.7	14.2962	560.389	0.0105691
hsa-miR-29a-3p	HDAC2	84.674	-11.1	36.2574	560.389	0.00416739
hsa-miR-29a-3p	GMCL1	84.674	-9.6	7.92742	560.389	0.0190602
hsa-miR-29a-3p	EIF4G2	84.674	-6.1	380.022	560.389	0.000397605
hsa-miR-29a-3p	CREBRF	84.674	-16.4	1.10511	560.389	0.136727
hsa-miR-29a-3p	RPL4	84.674	-13.5	5838.72	560.389	2.58787e-05
hsa-miR-29a-3p	BTG2	84.674	-10.1	88.9636	560.389	0.00169843
hsa-miR-29a-3p	BACH2	84.674	-26.9	53.6038	560.389	0.00281881
hsa-miR-29a-3p	ASPM	84.674	-19.2	21.4931	560.389	0.00703011
hsa-miR-29a-3p	ANP32B	84.674	-11.3	440.17	560.389	0.000343273
hsa-miR-29a-3p	AK2	84.674	-11.9	354.301	560.389	0.00042647
hsa-miR-296-5p	UTP14C	84.674	-25	8.65085	560.389	0.0174663
hsa-miR-296-5p	SPECC1L	84.674	-37.6	17.7493	560.389	0.00851292
hsa-miR-296-5p	SNX2	84.674	-23.8	67.8627	560.389	0.00222653
hsa-miR-29a-3p	BCOR	84.674	-17.3	18.6393	560.389	0.00810645
hsa-miR-29a-3p	RPS6KA1	84.674	-12.7	68.4384	560.389	0.0022078
hsa-miR-29a-3p	SLC16A10	84.674	-13.4	12.3918	560.389	0.0121935
hsa-miR-29a-3p	TIAM1	84.674	-11.4	3.63675	560.389	0.0415477
hsa-miR-29b-3p	TLE3	84.674	-11.9	25.647	38.5775	0.0855813
hsa-miR-29b-3p	STX17	84.674	-14.3	11.1292	38.5775	0.19722
hsa-miR-29b-3p	SH3BP2	84.674	-16.8	16.087	38.5775	0.13644
hsa-miR-29b-3p	PLAG1	84.674	-15.2	2.10455	38.5775	1.04293
hsa-miR-29b-3p	IREB2	84.674	-16	29.6197	38.5775	0.074103
hsa-miR-29b-3p	HSPA5	84.674	-17.3	96.9864	38.5775	0.0226311
hsa-miR-29b-3p	HECTD4	84.674	-12.9	18.5844	38.5775	0.118104
hsa-miR-29b-3p	GIGYF1	84.674	-9.4	20.5385	38.5775	0.106868
hsa-miR-29b-3p	ERGIC3	84.674	-14.9	209.724	38.5775	0.0104657
hsa-miR-29b-3p	CIAPIN1	84.674	-14.2	60.9364	38.5775	0.0360196
hsa-miR-29b-3p	BRWD3	84.674	-14	2.27315	38.5775	0.965578
hsa-miR-29b-3p	ATM	84.674	-17.8	27.569	38.5775	0.0796151
hsa-miR-29b-3p	ANKRD13C	84.674	-16.6	5.89651	38.5775	0.372238
hsa-miR-29a-5p	ZRANB2	84.674	-8.6	58.6921	2.0304	0.710542
hsa-miR-29a-3p	VAMP3	84.674	-7.8	19.1708	560.389	0.00788171
hsa-miR-29a-3p	TOMM40	84.674	-15.9	192.819	560.389	0.00078363
hsa-miR-29b-3p	USP10	84.674	-12.7	69.6632	38.5775	0.0315074
hsa-miR-30b-5p	ITPR3	84.674	-21.6	18.1337	2207.04	0.00211569
hsa-miR-30b-5p	KTN1	84.674	-22.1	50.907	2207.04	0.000753637
hsa-miR-30b-5p	LARP1	84.674	-1.1	89.7835	2207.04	0.000427311
hsa-miR-30c-5p	DDX46	84.674	-17.1	43.4764	146.188	0.0133224
hsa-miR-30c-5p	CREBRF	84.674	-10.1	1.10511	146.188	0.52412
hsa-miR-30c-5p	CLTA	84.674	-13.3	153.226	146.188	0.00378012
hsa-miR-30c-5p	CLPB	84.674	-8.6	21.145	146.188	0.0273923
hsa-miR-30c-5p	CLEC16A	84.674	-14.6	11.4679	146.188	0.050507
hsa-miR-30c-5p	CHD2	84.674	-9.4	34.4501	146.188	0.0168131
hsa-miR-30c-5p	CDK12	84.674	-24.1	27.9394	146.188	0.020731
hsa-miR-30c-5p	DNAJC2	84.674	-13.2	45.7753	146.188	0.0126534
hsa-miR-30c-5p	CDK11A	84.674	-25.7	28.5522	146.188	0.0202861
hsa-miR-30c-5p	CD74	84.674	-15.2	3060.59	146.188	0.000189249
hsa-miR-30c-5p	CCDC43	84.674	-12.2	26.7947	146.188	0.0216167
hsa-miR-30c-5p	CCAR1	84.674	-22.6	87.9302	146.188	0.00658717
hsa-miR-30c-5p	CALR	84.674	-14.2	666.427	146.188	0.00086913
hsa-miR-30c-5p	C19orf47	84.674	-21.3	14.3754	146.188	0.0402919
hsa-miR-30c-5p	BRD9	84.674	-19.6	25.1299	146.188	0.0230487
hsa-miR-30c-5p	BRD4	84.674	-14.9	20.3829	146.188	0.0284165
hsa-miR-30c-5p	DOCK2	84.674	-10.3	47.1159	146.188	0.0122933
hsa-miR-30c-5p	EEF2	84.674	-14.9	1864.57	146.188	0.000310641
hsa-miR-30c-5p	EIF2B1	84.674	-0.6	62.4397	146.188	0.00927634
hsa-miR-30c-5p	HSP90AB1	84.674	-17.8	1336.61	146.188	0.000433344
hsa-miR-30c-5p	HNRNPL	84.674	-18.1	452.489	146.188	0.00128006
hsa-miR-30c-5p	HNRNPA3	84.674	-4.4	641.893	146.188	0.000902349
hsa-miR-30c-5p	HLA-DPA1	84.674	-11.2	395.397	146.188	0.00146488
hsa-miR-30c-5p	HELZ	84.674	-13.3	5.24881	146.188	0.110351
hsa-miR-30c-5p	HCFC1	84.674	-26.3	65.6027	146.188	0.00882908
hsa-miR-30c-5p	GTPBP4	84.674	-18.1	101.865	146.188	0.00568604
hsa-miR-30c-5p	GSTP1	84.674	-14.4	1215.77	146.188	0.000476416
hsa-miR-30c-5p	GSE1	84.674	-10.6	29.0953	146.188	0.0199074
hsa-miR-30c-5p	GIT2	84.674	-12	24.2049	146.188	0.0239295
hsa-miR-30c-5p	FNIP1	84.674	-2.5	2.55677	146.188	0.22654
hsa-miR-30c-5p	EWSR1	84.674	-10	322.501	146.188	0.001796
hsa-miR-30c-5p	ESF1	84.674	-13.7	25.9924	146.188	0.0222839
hsa-miR-30c-5p	ENSA	84.674	-21.4	140.193	146.188	0.00413153
hsa-miR-30c-5p	EIF4G1	84.674	-24.4	271.732	146.188	0.00213156
hsa-miR-30c-5p	EIF4B	84.674	-12.2	302.747	146.188	0.00191318
hsa-miR-30c-5p	EIF3B	84.674	-18.7	226.423	146.188	0.0025581
hsa-miR-30c-5p	BMP2K	84.674	-7.4	8.2189	146.188	0.0704731
hsa-miR-30c-5p	ARID1B	84.674	-10.8	16.1303	146.188	0.0359084
hsa-miR-30c-5p	ARCN1	84.674	-23.2	61.8059	146.188	0.00937146
hsa-miR-30c-5p	AP1B1	84.674	-13.9	39.9065	146.188	0.0145142
hsa-miR-30b-5p	RPS28	84.674	-19.9	2281.37	2207.04	1.68168e-05
hsa-miR-30b-5p	RPL31	84.674	-12.3	2311.89	2207.04	1.65948e-05
hsa-miR-30b-5p	RCE1	84.674	-18.1	23.4564	2207.04	0.0016356
hsa-miR-30b-5p	PDIA4	84.674	-14.1	75.8669	2207.04	0.000505694
hsa-miR-30b-5p	PARG	84.674	-12.1	15.288	2207.04	0.00250951
hsa-miR-30b-5p	OTUD3	84.674	-20.5	6.05526	2207.04	0.00633589
hsa-miR-30b-5p	OGA	84.674	-15.7	37.8713	2207.04	0.00101305
hsa-miR-30b-5p	NPM1	84.674	-9.2	2858.05	2207.04	1.34237e-05
hsa-miR-30b-5p	NFYC	84.674	-8.1	54.7075	2207.04	0.000701283
hsa-miR-30b-5p	NCL	84.674	-11.4	1227.18	2207.04	3.12632e-05
hsa-miR-30b-5p	MIDN	84.674	-14.5	34.5132	2207.04	0.00111162
hsa-miR-30b-5p	MFSD11	84.674	-32.5	15.9599	2207.04	0.00240386
hsa-miR-30b-5p	METTL7A	84.674	-24.4	28.8156	2207.04	0.00133141
hsa-miR-30b-5p	MCMBP	84.674	-17.4	38.9097	2207.04	0.000986013
hsa-miR-30b-5p	MCM7	84.674	-26.9	307.06	2207.04	0.000124944
hsa-miR-30b-5p	LONP1	84.674	-14.9	124.055	2207.04	0.000309262
hsa-miR-30b-5p	LIN28B	84.674	-8.8	15.308	2207.04	0.00250623
hsa-miR-30b-5p	SLC27A4	84.674	-26.6	12.5483	2207.04	0.00305741
hsa-miR-296-5p	RBM23	84.674	-14.7	48.1714	560.389	0.00313669
hsa-miR-30b-5p	SMARCA4	84.674	-18.2	345.119	2207.04	0.000111166
hsa-miR-30b-5p	SMG5	84.674	-16.2	46.2171	2207.04	0.000830113
hsa-miR-30c-5p	ANKRD36	84.674	-12.5	3.51762	146.188	0.16466
hsa-miR-30c-5p	AFF3	84.674	-7.9	19.2219	146.188	0.0301329
hsa-miR-30c-5p	ACIN1	84.674	-14.5	109.51	146.188	0.00528912
hsa-miR-30b-5p	YTHDC1	84.674	-11.9	37.5958	2207.04	0.00102047
hsa-miR-30b-5p	VAMP1	84.674	-20.9	26.9292	2207.04	0.00142468
hsa-miR-30b-5p	USP14	84.674	-18.8	52.7192	2207.04	0.000727731
hsa-miR-30b-5p	UBTF	84.674	-13.5	103.453	2207.04	0.000370849
hsa-miR-30b-5p	UBC	84.674	-19.8	459.07	2207.04	8.35721e-05
hsa-miR-30b-5p	TRIM26	84.674	-15.1	32.6657	2207.04	0.00117449
hsa-miR-30b-5p	TOB2	84.674	-30.9	9.89087	2207.04	0.00387887
hsa-miR-30b-5p	TBC1D17	84.674	-18.1	18.074	2207.04	0.00212269
hsa-miR-30b-5p	STX12	84.674	-10.6	12.6102	2207.04	0.0030424
hsa-miR-30b-5p	SRSF9	84.674	-17	250.637	2207.04	0.000153072
hsa-miR-30b-5p	SRRM2	84.674	-8.2	461.315	2207.04	8.31654e-05
hsa-miR-30b-5p	SRPK2	84.674	-14.6	4.1203	2207.04	0.00931131
hsa-miR-30b-5p	SNRPE	84.674	-10.3	320.543	2207.04	0.000119689
hsa-miR-30b-5p	SMC4	84.674	-18.2	92.2513	2207.04	0.000415879
hsa-miR-296-5p	RBBP4	84.674	-8.3	216.422	560.389	0.000698167
hsa-miR-296-5p	RALY	84.674	-25	222.068	560.389	0.000680415
hsa-miR-26a-5p	RRBP1	84.674	-18.6	78.1247	8539.84	0.000126915
hsa-miR-26a-5p	RPS27A	84.674	-9.7	2329.13	8539.84	4.25703e-06
hsa-miR-26a-5p	RPS19	84.674	-14.6	3974.87	8539.84	2.49447e-06
hsa-miR-26a-5p	REEP4	84.674	-21.5	33.9444	8539.84	0.0002921
hsa-miR-26a-5p	RBM12B	84.674	-8.5	8.0934	8539.84	0.00122509
hsa-miR-26a-5p	PPFIBP1	84.674	-12.1	2.65892	8539.84	0.00372902
hsa-miR-26a-5p	PMAIP1	84.674	-8.7	51.6192	8539.84	0.000192083
hsa-miR-26a-5p	RRM2B	84.674	-13.6	30.38	8539.84	0.000326372
hsa-miR-26a-5p	PHF3	84.674	-12.9	16.3396	8539.84	0.000606819
hsa-miR-26a-5p	PDK3	84.674	-19.9	4.31755	8539.84	0.00229648
hsa-miR-26a-5p	NFE2L1	84.674	-14.2	32.2176	8539.84	0.000307756
hsa-miR-26a-5p	NDUFB11	84.674	-10.7	93.5788	8539.84	0.000105955
hsa-miR-26a-5p	MIGA1	84.674	-16.7	1.13833	8539.84	0.00871031
hsa-miR-26a-5p	MAP2K5	84.674	-6.8	31.4933	8539.84	0.000314835
hsa-miR-26a-5p	HNRNPF	84.674	-5.7	266.274	8539.84	3.72367e-05
hsa-miR-26a-5p	PFN1	84.674	-5.3	957.875	8539.84	1.03512e-05
hsa-miR-26a-5p	SEC31A	84.674	-10	48.1964	8539.84	0.000205724
hsa-miR-26a-5p	SLC35A5	84.674	-10	13.0921	8539.84	0.000757337
hsa-miR-26a-5p	SRSF11	84.674	-18.8	141.983	8539.84	6.98333e-05
hsa-miR-26b-5p	HNRNPUL1	84.674	-11.8	108.05	897.435	0.000873219
hsa-miR-26b-5p	GSE1	84.674	-9.3	29.0953	897.435	0.00324283
hsa-miR-26b-5p	GNAS	84.674	-9.1	999.922	897.435	9.43585e-05
hsa-miR-26b-5p	CEP152	84.674	-13.9	8.13069	897.435	0.0116043
hsa-miR-26b-5p	CCT6A	84.674	-22.6	356.032	897.435	0.000265008
hsa-miR-26b-5p	CCNI	84.674	-6.2	120.551	897.435	0.000782663
hsa-miR-26b-5p	CALM2	84.674	-13.3	364.097	897.435	0.000259137
hsa-miR-26b-5p	ANP32E	84.674	-8.6	91.6431	897.435	0.00102955
hsa-miR-26a-5p	XBP1	84.674	-17.6	104.887	8539.84	9.45316e-05
hsa-miR-26a-5p	WDR74	84.674	-19.8	137.137	8539.84	7.2301e-05
hsa-miR-26a-5p	UBN2	84.674	-14.4	2.74308	8539.84	0.00361461
hsa-miR-26a-5p	TXNL1	84.674	-20	76.5038	8539.84	0.000129604
hsa-miR-26a-5p	TRIM9	84.674	-12.5	6.8704	8539.84	0.00144317
hsa-miR-26a-5p	TPGS2	84.674	-9.3	68.0011	8539.84	0.000145809
hsa-miR-26a-5p	TNPO1	84.674	-17.2	41.9066	8539.84	0.000236602
hsa-miR-26a-5p	TBC1D5	84.674	-13.4	9.82578	8539.84	0.0010091
hsa-miR-26a-5p	SYNE2	84.674	-12.1	61.3779	8539.84	0.000161543
hsa-miR-26a-5p	HNRNPC	84.674	-12.6	654.862	8539.84	1.51409e-05
hsa-miR-26a-5p	HMG20A	84.674	-8	25.2604	8539.84	0.000392518
hsa-miR-26a-5p	HINT3	84.674	-8	7.31892	8539.84	0.00135473
hsa-miR-26a-5p	HDAC7	84.674	-14.9	79.0098	8539.84	0.000125493
hsa-miR-25-3p	SIK2	84.674	-17.1	2.62844	8009.91	0.00402184
hsa-miR-25-3p	RSPRY1	84.674	-28.6	12.3524	8009.91	0.0008558
hsa-miR-25-3p	RPS11	84.674	-14.2	3139.42	8009.91	3.36724e-06
hsa-miR-25-3p	RNGTT	84.674	-20.8	8.75595	8009.91	0.00120731
hsa-miR-25-3p	OGA	84.674	-15.3	37.8713	8009.91	0.000279134
hsa-miR-25-3p	MTDH	84.674	-16.1	42.2411	8009.91	0.000250258
hsa-miR-25-3p	MFAP1	84.674	-22.3	59.9331	8009.91	0.000176383
hsa-miR-25-3p	MBD4	84.674	-21.7	33.7745	8009.91	0.000312992
hsa-miR-25-3p	LUC7L3	84.674	-25	120.844	8009.91	8.74774e-05
hsa-miR-25-3p	HIVEP1	84.674	-13	4.20148	8009.91	0.00251605
hsa-miR-25-3p	FNIP1	84.674	-15	2.55677	8009.91	0.00413458
hsa-miR-25-3p	EWSR1	84.674	-21	322.501	8009.91	3.27787e-05
hsa-miR-25-3p	DYNC2LI1	84.674	-4	3.46007	8009.91	0.00305519
hsa-miR-25-3p	CCDC163	84.674	-9.6	3.2683	8009.91	0.00323445
hsa-miR-25-3p	BCL2L11	84.674	-14.6	21.5149	8009.91	0.000491341
hsa-miR-25-3p	ATF4	84.674	-12	369.922	8009.91	2.85767e-05
hsa-miR-25-3p	TBC1D20	84.674	-8.8	11.8075	8009.91	0.000895295
hsa-miR-26b-5p	HSH2D	84.674	-28.5	69.7953	897.435	0.00135183
hsa-miR-25-3p	TOP1	84.674	-13.1	192.555	8009.91	5.48994e-05
hsa-miR-25-3p	USO1	84.674	-8.9	22.0157	8009.91	0.000480165
hsa-miR-26a-5p	FXR1	84.674	-22	72.2006	8539.84	0.000137328
hsa-miR-26a-5p	EZR	84.674	-9.8	295.804	8539.84	3.35194e-05
hsa-miR-26a-5p	ELP6	84.674	-11.9	67.6817	8539.84	0.000146497
hsa-miR-26a-5p	EIF4B	84.674	-13.9	302.747	8539.84	3.27507e-05
hsa-miR-26a-5p	DNAJC5	84.674	-14.9	22.8953	8539.84	0.000433066
hsa-miR-26a-5p	DHX9	84.674	-12.2	175.501	8539.84	5.64963e-05
hsa-miR-26a-5p	DGLUCY	84.674	-4.8	35.6923	8539.84	0.000277796
hsa-miR-26a-5p	CYFIP2	84.674	-15.8	104.304	8539.84	9.50608e-05
hsa-miR-26a-5p	CNOT1	84.674	-4.5	199.895	8539.84	4.96018e-05
hsa-miR-26a-5p	CNBP	84.674	-18	331.308	8539.84	2.99273e-05
hsa-miR-26a-5p	CDK13	84.674	-20.1	29.059	8539.84	0.000341209
hsa-miR-26a-5p	ATP2A3	84.674	-15.2	128.552	8539.84	7.71294e-05
hsa-miR-26a-5p	ARF6	84.674	-24.3	28.0597	8539.84	0.00035336
hsa-miR-25-3p	ZNF789	84.674	-26.2	27.3	8009.91	0.000387221
hsa-miR-25-3p	ZNF770	84.674	-13.6	13.0956	8009.91	0.00080723
hsa-miR-25-3p	WIZ	84.674	-12.6	25.2496	8009.91	0.000418667
hsa-miR-25-3p	WDR5	84.674	-17.9	39.2803	8009.91	0.000269121
hsa-miR-25-3p	TRIM28	84.674	-13.9	839.49	8009.91	1.25924e-05
hsa-miR-25-3p	AARS	84.674	-13.7	86.9564	8009.91	0.000121568
hsa-miR-26b-5p	IREB2	84.674	-9.2	29.6197	897.435	0.00318542
hsa-miR-26b-5p	KIAA0895L	84.674	-9.3	16.7859	897.435	0.00562085
hsa-miR-28-5p	URGCP	84.674	-30.3	5.94434	1979.64	0.00719551
hsa-miR-28-5p	UBE2Q1	84.674	-18.5	52.816	1979.64	0.000809841
hsa-miR-28-5p	TRAM2	84.674	-19.1	2.49561	1979.64	0.0171391
hsa-miR-28-5p	SRRM1	84.674	-17	67.9717	1979.64	0.000629269
hsa-miR-28-5p	SPCS3	84.674	-22.2	41.8979	1979.64	0.00102088
hsa-miR-28-5p	EMSY	84.674	-17.8	7.26924	1979.64	0.00588405
hsa-miR-296-3p	ATXN2L	84.674	-24.5	143.639	138.067	0.0042696
hsa-miR-28-5p	CPSF7	84.674	-15.3	66.437	1979.64	0.000643806
hsa-miR-28-3p	UGCG	84.674	-17.5	6.13598	6954.1	0.00198438
hsa-miR-28-3p	UBAC2	84.674	-13.8	68.5014	6954.1	0.00017775
hsa-miR-28-3p	TIMM10B	84.674	-22.8	31.3764	6954.1	0.000388067
hsa-miR-28-3p	SMPD1	84.674	-23.3	5.61179	6954.1	0.00216974
hsa-miR-28-3p	SEC23B	84.674	-14.9	57.288	6954.1	0.000212542
hsa-miR-28-3p	PRKD3	84.674	-15.3	11.3721	6954.1	0.0010707
hsa-miR-28-3p	WBP4	84.674	-30	6.79455	6954.1	0.00179204
hsa-miR-296-3p	CBY1	84.674	-17.1	2.95665	138.067	0.207425
hsa-miR-296-3p	MYCBP2	84.674	-19.3	74.3905	138.067	0.0082441
hsa-miR-296-3p	PPP6R2	84.674	-21.7	39.5911	138.067	0.0154904
hsa-miR-296-5p	PRPF40A	84.674	-14.9	58.3089	560.389	0.00259135
hsa-miR-296-5p	PPP1R16B	84.674	-25.4	32.6036	560.389	0.00463442
hsa-miR-296-5p	MRFAP1	84.674	-16.2	237.646	560.389	0.000635815
hsa-miR-296-5p	MICB	84.674	-29	13.5949	560.389	0.0111144
hsa-miR-296-5p	MEF2D	84.674	-6.8	29.3218	560.389	0.00515312
hsa-miR-296-5p	HDLBP	84.674	-18.7	166.212	560.389	0.000909073
hsa-miR-296-5p	GCC1	84.674	-39.8	6.31556	560.389	0.0239248
hsa-miR-296-5p	FDPS	84.674	-11.5	229.853	560.389	0.000657372
hsa-miR-296-5p	COL18A1	84.674	-28.4	10.5472	560.389	0.0143259
hsa-miR-296-5p	CCNG2	84.674	-26.2	12.3491	560.389	0.0122356
hsa-miR-296-5p	CCDC97	84.674	-46.6	15.3881	560.389	0.00981916
hsa-miR-296-5p	CBX6	84.674	-24.9	31.0002	560.389	0.00487412
hsa-miR-296-5p	AHI1	84.674	-12.7	7.13434	560.389	0.0211791
hsa-miR-296-3p	ZNF106	84.674	-25.8	33.4332	138.067	0.0183435
hsa-miR-28-3p	PRDM4	84.674	-8.8	7.97077	6954.1	0.0015276
hsa-miR-28-3p	LONRF1	84.674	-9.6	10.7305	6954.1	0.00113472
hsa-miR-28-3p	KLHL24	84.674	-12.7	4.96614	6954.1	0.00245183
hsa-miR-28-3p	KLF15	84.674	-3.6	13.4387	6954.1	0.000906049
hsa-miR-26b-5p	TAGAP	84.674	-12.7	12.2237	897.435	0.00771872
hsa-miR-26b-5p	SUMO2	84.674	-12	392.897	897.435	0.000240142
hsa-miR-26b-5p	SP3	84.674	-8	17.3162	897.435	0.00544871
hsa-miR-26b-5p	SP140	84.674	-6.9	40.6828	897.435	0.00231919
hsa-miR-26b-5p	SEC62	84.674	-8.1	54.9029	897.435	0.00171851
hsa-miR-26b-5p	RPL4	84.674	-14.3	5838.72	897.435	1.61596e-05
hsa-miR-26b-5p	RPL15	84.674	-14.9	2104.37	897.435	4.48359e-05
hsa-miR-26b-5p	QARS	84.674	-9.7	421.536	897.435	0.000223827
hsa-miR-26b-5p	PTPN1	84.674	-25.4	41.4281	897.435	0.00227747
hsa-miR-26b-5p	POU2F1	84.674	-17.9	5.89625	897.435	0.0160019
hsa-miR-26b-5p	PBXIP1	84.674	-5.9	37.4431	897.435	0.00251985
hsa-miR-26b-5p	NAB1	84.674	-7.9	9.38899	897.435	0.0100491
hsa-miR-26b-5p	MRPL15	84.674	-16.5	130.611	897.435	0.000722385
hsa-miR-26b-5p	MKRN3	84.674	-17	20.8622	897.435	0.00452259
hsa-miR-26b-5p	METTL21A	84.674	-18.9	23.8414	897.435	0.00395745
hsa-miR-26b-5p	LARP1	84.674	-10.9	89.7835	897.435	0.00105087
hsa-miR-26b-5p	KLC4	84.674	-15.2	8.93721	897.435	0.0105571
hsa-miR-26b-5p	TFG	84.674	-10.7	41.0314	897.435	0.00229949
hsa-miR-26b-5p	KAT7	84.674	-14.2	14.5563	897.435	0.00648183
hsa-miR-26b-5p	TMED4	84.674	-16.7	36.6937	897.435	0.00257132
hsa-miR-26b-5p	TUT1	84.674	-16.4	23.3255	897.435	0.00404499
hsa-miR-28-3p	EIF4EBP2	84.674	-23.9	32.3462	6954.1	0.000376431
hsa-miR-28-3p	DNAJA2	84.674	-19.7	45.0643	6954.1	0.000270194
hsa-miR-28-3p	COLGALT1	84.674	-11.3	48.3181	6954.1	0.000251999
hsa-miR-28-3p	BAG6	84.674	-16	215.439	6954.1	5.65176e-05
hsa-miR-28-3p	ACVR1B	84.674	-14.8	3.95939	6954.1	0.00307525
hsa-miR-27b-3p	SF1	84.674	-5.4	257.916	3078.08	0.000106658
hsa-miR-27b-3p	ELMOD3	84.674	-11.1	7.54364	3078.08	0.00364661
hsa-miR-27a-3p	TOP2A	84.674	-5.7	107.19	387.805	0.00203695
hsa-miR-27a-3p	SUCO	84.674	-22.4	5.84241	387.805	0.0373718
hsa-miR-27a-3p	STAU1	84.674	-22.1	76.6181	387.805	0.00284974
hsa-miR-27a-3p	MME	84.674	-13.5	105.194	387.805	0.0020756
hsa-miR-26b-5p	ZNF827	84.674	-21.2	2.5579	897.435	0.0368862
hsa-miR-26b-5p	ZNF107	84.674	-15.3	14.788	897.435	0.00638025
hsa-miR-26b-5p	ZFC3H1	84.674	-15	25.886	897.435	0.00364487
hsa-miR-26b-5p	YY1AP1	84.674	-8.7	40.1833	897.435	0.00234802
hsa-miR-26b-5p	UPF1	84.674	-13.1	44.2411	897.435	0.00213266
hsa-miR-26b-5p	TUBA1A	84.674	-7.2	94.1675	897.435	0.00100195
hsa-miR-19b-3p	UBAP2	84.674	-17.6	37.3606	1585.74	0.00142924
hsa-miR-19b-3p	TTLL4	84.674	-12.6	49.3949	1585.74	0.00108103
hsa-miR-19b-3p	TRPV2	84.674	-8.6	23.8861	1585.74	0.00223549
hsa-miR-17-5p	GLRX3	84.674	-7.5	92.8021	7295.21	0.00012507
hsa-miR-17-5p	GIGYF1	84.674	-13.7	20.5385	7295.21	0.000565124
hsa-miR-17-5p	GAPDH	84.674	-13.4	4197.01	7295.21	2.76549e-06
hsa-miR-17-5p	FNDC3B	84.674	-16	1.46071	7295.21	0.00794597
hsa-miR-17-5p	GNE	84.674	-9.6	4.94258	7295.21	0.00234833
hsa-miR-17-5p	FKBP5	84.674	-7.5	57.7976	7295.21	0.000200818
hsa-miR-17-5p	FBXL3	84.674	-10.6	15.8342	7295.21	0.000733019
hsa-miR-17-5p	FAM222B	84.674	-17.1	8.44861	7295.21	0.00137381
hsa-miR-17-5p	FAM160B1	84.674	-11.3	1.72885	7295.21	0.00671358
hsa-miR-17-5p	ETS1	84.674	-11.8	89.3033	7295.21	0.000129971
hsa-miR-17-5p	EPRS	84.674	-14.6	116.939	7295.21	9.92548e-05
hsa-miR-17-5p	EPHA4	84.674	-16.2	1.17656	7295.21	0.00986503
hsa-miR-17-5p	FBXO42	84.674	-13.2	10.9077	7295.21	0.00106409
hsa-miR-17-5p	HACD3	84.674	-18.1	65.3159	7295.21	0.000177702
hsa-miR-17-5p	HDAC8	84.674	-5.5	13.4008	7295.21	0.000866129
hsa-miR-99a-5p	ZNF189	84.674	-3.2	4.19229	2978.59	0.00678091
hsa-miR-17-5p	MICB	84.674	-20	13.5949	7295.21	0.000853761
hsa-miR-17-5p	MATR3	84.674	-26.6	178.942	7295.21	6.48636e-05
hsa-miR-17-5p	2020-03-07	84.674	-16.4	27.3928	7295.21	0.000423717
hsa-miR-17-5p	LRBA	84.674	-16.7	22.6493	7295.21	0.000512456
hsa-miR-17-5p	LNPEP	84.674	-12.9	9.30314	7295.21	0.00124762
hsa-miR-17-5p	LARS	84.674	-5.2	95.4239	7295.21	0.000121634
hsa-miR-17-5p	KMT2C	84.674	-15.5	8.36312	7295.21	0.00138785
hsa-miR-17-5p	KCTD2	84.674	-7.3	13.6609	7295.21	0.000849638
hsa-miR-17-5p	ITPKB	84.674	-22.2	10.6943	7295.21	0.00108533
hsa-miR-17-5p	IRF9	84.674	-26.6	39.2737	7295.21	0.000295536
hsa-miR-17-5p	IMMT	84.674	-15.8	103.007	7295.21	0.00011268
hsa-miR-17-5p	IFT88	84.674	-24.8	3.03009	7295.21	0.00383051
hsa-miR-17-5p	IFT46	84.674	-21.7	14.3213	7295.21	0.000810456
hsa-miR-17-5p	EIF3A	84.674	-13.4	88.2219	7295.21	0.000131564
hsa-miR-17-5p	MOB1B	84.674	-20.2	8.54571	7295.21	0.0013582
hsa-miR-17-5p	EEF2	84.674	-13.1	1864.57	7295.21	6.22493e-06
hsa-miR-17-5p	DYNLL2	84.674	-16.7	22.7199	7295.21	0.000510865
hsa-miR-17-5p	BAG2	84.674	-12.3	5.15221	7295.21	0.00225278
hsa-miR-17-5p	ATXN1L	84.674	-12.1	5.03246	7295.21	0.00230638
hsa-miR-17-5p	ATG2B	84.674	-15	5.68076	7295.21	0.00204318
hsa-miR-17-5p	ATG2A	84.674	-13.3	8.7492	7295.21	0.00132661
hsa-miR-17-5p	ATF6	84.674	-16.8	5.07881	7295.21	0.00228534
hsa-miR-17-5p	ATF5	84.674	-17.6	480.917	7295.21	2.41347e-05
hsa-miR-17-5p	ATAD2B	84.674	-17.6	5.34928	7295.21	0.00216979
hsa-miR-17-5p	BAK1	84.674	-20.7	29.2259	7295.21	0.00039714
hsa-miR-17-5p	ASPM	84.674	-17.9	21.4931	7295.21	0.000540025
hsa-miR-17-5p	ARMC8	84.674	-14.2	20.8796	7295.21	0.000555892
hsa-miR-17-5p	ANKRD11	84.674	-17.9	38.4583	7295.21	0.000301802
hsa-miR-17-5p	AKTIP	84.674	-22.7	6.53427	7295.21	0.0017763
hsa-miR-17-5p	AKAP10	84.674	-13.1	6.10823	7295.21	0.00190019
hsa-miR-17-5p	AHRR	84.674	-13	6.28155	7295.21	0.00184776
hsa-miR-17-5p	AGFG1	84.674	-17.3	26.0689	7295.21	0.000445235
hsa-miR-17-5p	ACVR1B	84.674	-9.9	3.95939	7295.21	0.00293146
hsa-miR-17-5p	ASAP1	84.674	-21.5	3.63339	7295.21	0.00319448
hsa-miR-17-5p	BCL2L11	84.674	-23.6	21.5149	7295.21	0.000539477
hsa-miR-17-5p	BID	84.674	-25.4	24.5808	7295.21	0.000472189
hsa-miR-17-5p	BORCS5	84.674	-19.1	8.26842	7295.21	0.00140375
hsa-miR-17-5p	DUSP2	84.674	-11.1	28.7591	7295.21	0.000403587
hsa-miR-17-5p	DOT1L	84.674	-18.7	16.5809	7295.21	0.000700009
hsa-miR-17-5p	DCUN1D5	84.674	-24.2	45.545	7295.21	0.000254843
hsa-miR-17-5p	DCUN1D3	84.674	-22.1	1.19387	7295.21	0.00972202
hsa-miR-17-5p	DCP2	84.674	-19.8	16.2456	7295.21	0.000714459
hsa-miR-17-5p	DCAF7	84.674	-14.3	32.638	7295.21	0.000355622
hsa-miR-17-5p	CYLD	84.674	-17.6	4.17412	7295.21	0.00278066
hsa-miR-17-5p	COPG2	84.674	-20.1	16.5982	7295.21	0.000699282
hsa-miR-17-5p	CNST	84.674	-3.8	10.7061	7295.21	0.00108413
hsa-miR-17-5p	CNOT6	84.674	-21.2	7.7937	7295.21	0.00148925
hsa-miR-17-5p	CNEP1R1	84.674	-8	6.6148	7295.21	0.00175467
hsa-miR-17-5p	CLIP4	84.674	-13.7	1.94251	7295.21	0.00597516
hsa-miR-17-5p	CFL1	84.674	-22.8	1310.9	7295.21	8.85409e-06
hsa-miR-17-5p	CAD	84.674	-13.3	79.0205	7295.21	0.000146883
hsa-miR-17-5p	BTN3A3	84.674	-23	4.79096	7295.21	0.00242264
hsa-miR-17-5p	BRPF1	84.674	-17.5	16.0743	7295.21	0.000722071
hsa-miR-17-5p	EEF1A1	84.674	-18.8	5374.71	7295.21	2.15952e-06
hsa-miR-17-5p	MOB3A	84.674	-20	29.1268	7295.21	0.000398491
hsa-miR-17-5p	MRPL51	84.674	-14.7	344.667	7295.21	3.36754e-05
hsa-miR-17-5p	MTDH	84.674	-13.9	42.2411	7295.21	0.000274775
hsa-miR-17-5p	TUSC2	84.674	-23.5	30.3901	7295.21	0.000381926
hsa-miR-17-5p	TUBB2A	84.674	-22.9	12.1492	7295.21	0.000955351
hsa-miR-17-5p	TTPAL	84.674	-19.2	11.8943	7295.21	0.000975828
hsa-miR-17-5p	TTLL12	84.674	-24.4	81.3826	7295.21	0.00014262
hsa-miR-17-5p	TRPC4AP	84.674	-15.7	42.9517	7295.21	0.000270229
hsa-miR-17-5p	TRIM35	84.674	-15.9	4.91701	7295.21	0.00236054
hsa-miR-17-5p	TRIM24	84.674	-22.5	8.28614	7295.21	0.00140075
hsa-miR-17-5p	TUT7	84.674	-22.5	8.44395	7295.21	0.00137457
hsa-miR-17-5p	TPR	84.674	-13.8	44.9984	7295.21	0.000257938
hsa-miR-17-5p	TNRC6A	84.674	-17.5	15.551	7295.21	0.000746369
hsa-miR-17-5p	TLK2	84.674	-20.2	18.3946	7295.21	0.000630988
hsa-miR-17-5p	TJP2	84.674	-21.8	56.507	7295.21	0.000205405
hsa-miR-17-5p	THRA	84.674	-11.7	3.59801	7295.21	0.00322589
hsa-miR-17-5p	TGIF2	84.674	-6.5	32.7512	7295.21	0.000354393
hsa-miR-17-5p	TFG	84.674	-15.4	41.0314	7295.21	0.000282876
hsa-miR-17-5p	TNRC6B	84.674	-18.9	4.41715	7295.21	0.00262767
hsa-miR-17-5p	UBA1	84.674	-18	166.357	7295.21	6.97706e-05
hsa-miR-17-5p	UBC	84.674	-14.1	459.07	7295.21	2.52833e-05
hsa-miR-17-5p	VEZF1	84.674	-19.8	9.60264	7295.21	0.00120871
hsa-miR-181a-5p	CALM1	84.674	-10.1	137.473	125355	4.91353e-06
hsa-miR-181a-5p	C2orf69	84.674	-20.2	4.50913	125355	0.000149802
hsa-miR-181a-5p	BBX	84.674	-6.6	2.20298	125355	0.000306619
hsa-miR-181a-5p	ASXL1	84.674	-17.3	60.5116	125355	1.11627e-05
hsa-miR-181a-5p	ARID2	84.674	-12.3	6.7097	125355	0.000100672
hsa-miR-181a-5p	AP3S2	84.674	-14.5	22.8866	125355	2.95141e-05
hsa-miR-181a-5p	ACTR5	84.674	-23.6	19.3703	125355	3.48717e-05
hsa-miR-17-5p	ZNF706	84.674	-20.8	120.974	7295.21	9.59448e-05
hsa-miR-17-5p	ZNF605	84.674	-7.2	1.53368	7295.21	0.00756796
hsa-miR-17-5p	ZNF263	84.674	-10.7	22.4528	7295.21	0.000516942
hsa-miR-17-5p	ZNF132	84.674	-18.6	2.50941	7295.21	0.00462531
hsa-miR-17-5p	ZMYM6	84.674	-15.3	5.73582	7295.21	0.00202356
hsa-miR-17-5p	ZMYM3	84.674	-13.2	21.2644	7295.21	0.000545833
hsa-miR-17-5p	ZHX3	84.674	-8.3	9.33774	7295.21	0.001243
hsa-miR-17-5p	ZFAND6	84.674	-12.3	50.6864	7295.21	0.000228992
hsa-miR-17-5p	WDFY4	84.674	-16.7	44.3411	7295.21	0.000261762
hsa-miR-17-5p	WDFY2	84.674	-25	4.49814	7295.21	0.00258036
hsa-miR-17-5p	TFDP2	84.674	-16	60.7118	7295.21	0.000191179
hsa-miR-17-5p	TEX2	84.674	-18.4	4.99036	7295.21	0.00232584
hsa-miR-17-5p	TBC1D20	84.674	-11	11.8075	7295.21	0.000983005
hsa-miR-17-5p	TAOK1	84.674	-11.9	3.59084	7295.21	0.00323233
hsa-miR-17-5p	PTPN4	84.674	-21.2	6.34737	7295.21	0.0018286
hsa-miR-17-5p	PTP4A2	84.674	-13	370.551	7295.21	3.13231e-05
hsa-miR-17-5p	PRKDC	84.674	-19.7	207.324	7295.21	5.59837e-05
hsa-miR-17-5p	PPP1R12B	84.674	-19.2	1.71912	7295.21	0.00675159
hsa-miR-17-5p	PPME1	84.674	-14.8	33.7193	7295.21	0.000344218
hsa-miR-17-5p	PM20D2	84.674	-16.1	18.0358	7295.21	0.000643542
hsa-miR-17-5p	PANK2	84.674	-19.8	61.6085	7295.21	0.000188396
hsa-miR-17-5p	PABPC1L	84.674	-14.2	74.0669	7295.21	0.000156707
hsa-miR-17-5p	OTUD4	84.674	-15.2	14.3329	7295.21	0.000809803
hsa-miR-17-5p	NSD1	84.674	-10.7	12.845	7295.21	0.000903604
hsa-miR-17-5p	NIPA2	84.674	-21.3	60.8103	7295.21	0.000190869
hsa-miR-17-5p	NGRN	84.674	-14.5	48.6699	7295.21	0.00023848
hsa-miR-17-5p	NFYC	84.674	-16.4	54.7075	7295.21	0.000212161
hsa-miR-17-5p	NFATC3	84.674	-15	22.2973	7295.21	0.000520547
hsa-miR-17-5p	NCOA3	84.674	-16.9	36.5611	7295.21	0.000317463
hsa-miR-17-5p	MYBL1	84.674	-7.4	25.4763	7295.21	0.000455592
hsa-miR-17-5p	MTF1	84.674	-10.1	2.78505	7295.21	0.00416753
hsa-miR-17-5p	PUDP	84.674	-17.8	21.8993	7295.21	0.000530006
hsa-miR-17-5p	PURA	84.674	-12.5	3.19404	7295.21	0.00363389
hsa-miR-17-5p	RFWD3	84.674	-13.6	28.9308	7295.21	0.000401191
hsa-miR-17-5p	SYNJ1	84.674	-18.6	1.74346	7295.21	0.00665733
hsa-miR-17-5p	STAU1	84.674	-24.6	76.6181	7295.21	0.000151489
hsa-miR-17-5p	ST6GALNAC6	84.674	-17.3	10.6545	7295.21	0.00108938
hsa-miR-17-5p	SPRYD7	84.674	-14.3	11.1339	7295.21	0.00104247
hsa-miR-17-5p	SPRR2E	84.674	-16.2	7.41993	7295.21	0.00156427
hsa-miR-17-5p	SMIM14	84.674	-14.7	81.5597	7295.21	0.00014231
hsa-miR-17-5p	SIK3	84.674	-11.6	15.0062	7295.21	0.000773467
hsa-miR-17-5p	SIK2	84.674	-19.7	2.62844	7295.21	0.00441585
hsa-miR-17-5p	SGTB	84.674	-16	3.16673	7295.21	0.00366524
hsa-miR-17-5p	SCAMP2	84.674	-12	44.2793	7295.21	0.000262127
hsa-miR-17-5p	RPS27	84.674	-17.4	4784.56	7295.21	2.42589e-06
hsa-miR-17-5p	RPL37A	84.674	-17.6	4256.93	7295.21	2.72656e-06
hsa-miR-17-5p	RPL35	84.674	-19.7	2494.22	7295.21	4.65347e-06
hsa-miR-17-5p	RPL31	84.674	-15.7	2311.89	7295.21	5.02048e-06
hsa-miR-17-5p	RPL13A	84.674	-13	3190.21	7295.21	3.63825e-06
hsa-miR-17-5p	RIPOR2	84.674	-2.7	46.8078	7295.21	0.000247967
hsa-miR-17-5p	RAB14	84.674	-11.1	10.585	7295.21	0.00109653
hsa-miR-17-3p	ZNF362	84.674	-25.8	7.79063	2706.52	0.00401575
hsa-miR-17-3p	ZMYM2	84.674	-18.3	34.2233	2706.52	0.000914149
hsa-miR-17-3p	UBR4	84.674	-13.7	59.0704	2706.52	0.000529626
hsa-miR-16-5p	UBE2W	84.674	-14.1	4.8067	35649.7	0.000494137
hsa-miR-16-5p	UBE2S	84.674	-10.9	183.675	35649.7	1.29314e-05
hsa-miR-16-5p	UBALD2	84.674	-10.9	45.7722	35649.7	5.18911e-05
hsa-miR-16-5p	UBA52	84.674	-13.6	1555.29	35649.7	1.52715e-06
hsa-miR-16-5p	UBA2	84.674	-10.6	143.469	35649.7	1.65552e-05
hsa-miR-16-5p	U2AF1L4	84.674	-14.7	10.9078	35649.7	0.000217749
hsa-miR-16-5p	TYK2	84.674	-11.8	109.69	35649.7	2.16535e-05
hsa-miR-16-5p	UBE3A	84.674	-11.3	49.0181	35649.7	4.8455e-05
hsa-miR-16-5p	TUBGCP3	84.674	-10.6	18.6774	35649.7	0.000127168
hsa-miR-16-5p	TUBA1A	84.674	-21.3	94.1675	35649.7	2.52228e-05
hsa-miR-16-5p	TTLL4	84.674	-12.5	49.3949	35649.7	4.80853e-05
hsa-miR-16-5p	TTI2	84.674	-12	14.4366	35649.7	0.000164524
hsa-miR-16-5p	TTI1	84.674	-10.2	36.0918	35649.7	6.5809e-05
hsa-miR-16-5p	TSTD2	84.674	-10.5	9.86658	35649.7	0.000240729
hsa-miR-16-5p	TSPOAP1	84.674	-11.9	72.4569	35649.7	3.27804e-05
hsa-miR-16-5p	TSPAN33	84.674	-2.2	21.3574	35649.7	0.000111211
hsa-miR-16-5p	TUBB2A	84.674	-10.8	12.1492	35649.7	0.000195499
hsa-miR-16-5p	UBE3C	84.674	-2.5	16.9415	35649.7	0.000140198
hsa-miR-16-5p	UCK2	84.674	-12	47.4496	35649.7	5.00567e-05
hsa-miR-16-5p	UFC1	84.674	-10.5	78.835	35649.7	3.01284e-05
hsa-miR-16-5p	WDR82	84.674	-8.5	54.2246	35649.7	4.38024e-05
hsa-miR-16-5p	WDR53	84.674	-12.4	10.7983	35649.7	0.000219957
hsa-miR-16-5p	WASF3	84.674	-12.7	11.4894	35649.7	0.000206727
hsa-miR-16-5p	WARS	84.674	-10.5	78.9033	35649.7	3.01023e-05
hsa-miR-16-5p	VPS26C	84.674	-11.2	20.6339	35649.7	0.00011511
hsa-miR-16-5p	VPS18	84.674	-8.4	19.0215	35649.7	0.000124868
hsa-miR-16-5p	VMA21	84.674	-13.2	12.218	35649.7	0.000194399
hsa-miR-16-5p	VDAC1	84.674	-11.2	560.316	35649.7	4.23898e-06
hsa-miR-16-5p	USP9X	84.674	-14.3	14.7201	35649.7	0.000161356
hsa-miR-16-5p	USP12	84.674	-12.7	7.56052	35649.7	0.000314154
hsa-miR-16-5p	USB1	84.674	-5.3	20.8207	35649.7	0.000114078
hsa-miR-16-5p	UQCRB	84.674	-12.8	284.638	35649.7	8.34454e-06
hsa-miR-16-5p	UPF1	84.674	-16.6	44.2411	35649.7	5.36869e-05
hsa-miR-16-5p	ULK1	84.674	-12	3.94163	35649.7	0.000602586
hsa-miR-16-5p	UHRF1BP1	84.674	-10.6	5.90528	35649.7	0.000402211
hsa-miR-16-5p	UHMK1	84.674	-12.9	5.82239	35649.7	0.000407937
hsa-miR-16-5p	UFSP2	84.674	-12.1	17.3112	35649.7	0.000137204
hsa-miR-16-5p	TSN	84.674	-15.9	60.7887	35649.7	3.90725e-05
hsa-miR-16-5p	TSEN54	84.674	-12	48.0422	35649.7	4.94392e-05
hsa-miR-16-5p	TRRAP	84.674	-13.5	18.9337	35649.7	0.000125447
hsa-miR-16-5p	TRMT12	84.674	-12.9	4.41499	35649.7	0.000537979
hsa-miR-16-5p	TNFAIP1	84.674	-8.2	7.14736	35649.7	0.000332314
hsa-miR-16-5p	TMF1	84.674	-12.8	5.61127	35649.7	0.000423285
hsa-miR-16-5p	TMEM87B	84.674	-17	6.41152	35649.7	0.000370453
hsa-miR-16-5p	TMEM64	84.674	-7.8	2.53579	35649.7	0.00093666
hsa-miR-16-5p	TMEM230	84.674	-11.1	166.287	35649.7	1.42835e-05
hsa-miR-16-5p	TMEM206	84.674	-5.1	7.3938	35649.7	0.000321238
hsa-miR-16-5p	TMEM189	84.674	-14.9	24.0081	35649.7	9.89318e-05
hsa-miR-16-5p	TMEM181	84.674	-13.2	6.85307	35649.7	0.000346585
hsa-miR-16-5p	TMEM170A	84.674	-1.2	4.68335	35649.7	0.000507151
hsa-miR-16-5p	TMED3	84.674	-16.7	59.6522	35649.7	3.9817e-05
hsa-miR-16-5p	TM9SF4	84.674	-12.3	36.6299	35649.7	6.48424e-05
hsa-miR-16-5p	TM9SF3	84.674	-14.4	25.0533	35649.7	9.48048e-05
hsa-miR-16-5p	TLE4	84.674	-13.3	7.07473	35649.7	0.000335726
hsa-miR-16-5p	TLE3	84.674	-13.8	25.647	35649.7	9.26099e-05
hsa-miR-16-5p	TIMM13	84.674	-11.8	133.738	35649.7	1.77599e-05
hsa-miR-16-5p	TIMM10B	84.674	-17	31.3764	35649.7	7.56993e-05
hsa-miR-16-5p	TNFAIP3	84.674	-10.5	3.77578	35649.7	0.000629055
hsa-miR-16-5p	WDR89	84.674	-11.2	16.1334	35649.7	0.000147221
hsa-miR-16-5p	TNFRSF13B	84.674	-11.3	16.3285	35649.7	0.000145461
hsa-miR-16-5p	TNPO1	84.674	-12.5	41.9066	35649.7	5.66777e-05
hsa-miR-16-5p	TRMT10C	84.674	-12.3	48.8502	35649.7	4.86215e-05
hsa-miR-16-5p	TRIP12	84.674	-16.9	29.97	35649.7	7.92515e-05
hsa-miR-16-5p	TRIM66	84.674	-11	5.31145	35649.7	0.000447179
hsa-miR-16-5p	TRIM56	84.674	-27	10.9088	35649.7	0.000217729
hsa-miR-16-5p	TRIM35	84.674	-15.9	4.91701	35649.7	0.000483051
hsa-miR-16-5p	TRIM28	84.674	-11.9	839.49	35649.7	2.8293e-06
hsa-miR-16-5p	TRIB3	84.674	-12.1	26.7306	35649.7	8.88559e-05
hsa-miR-16-5p	TRIAP1	84.674	-11.6	60.8347	35649.7	3.9043e-05
hsa-miR-16-5p	TRAPPC13	84.674	-10.3	19.141	35649.7	0.000124088
hsa-miR-16-5p	TRAF7	84.674	-11.5	57.236	35649.7	4.14978e-05
hsa-miR-16-5p	TPT1	84.674	-9.8	2590.1	35649.7	9.17018e-07
hsa-miR-16-5p	TPGS1	84.674	-17.9	4.75406	35649.7	0.000499609
hsa-miR-16-5p	TOP1	84.674	-14	192.555	35649.7	1.2335e-05
hsa-miR-16-5p	TOMM6	84.674	-12.2	379.106	35649.7	6.26518e-06
hsa-miR-16-5p	TOMM34	84.674	-14.4	104.396	35649.7	2.27515e-05
hsa-miR-16-5p	TNRC6C	84.674	-12.2	1.50744	35649.7	0.00157563
hsa-miR-16-5p	TNRC6A	84.674	-9.9	15.551	35649.7	0.000152734
hsa-miR-16-5p	TNK2	84.674	-24.6	64.8281	35649.7	3.66379e-05
hsa-miR-181a-5p	CARD8	84.674	-16.1	25.0705	125355	2.69431e-05
hsa-miR-16-5p	WRAP73	84.674	-11.4	24.5662	35649.7	9.66844e-05
hsa-miR-17-3p	NCOR2	84.674	-14.6	33.3854	2706.52	0.000937094
hsa-miR-17-3p	MLXIP	84.674	-22.2	13.706	2706.52	0.00228259
hsa-miR-17-3p	MEGF8	84.674	-11.3	6.07261	2706.52	0.00515186
hsa-miR-17-3p	MBTD1	84.674	-18.5	9.51049	2706.52	0.00328955
hsa-miR-17-3p	LIMS1	84.674	-16.6	6.97781	2706.52	0.00448353
hsa-miR-17-3p	KLHL7	84.674	-20.2	11.4642	2706.52	0.00272895
hsa-miR-17-3p	PDE7A	84.674	-16.8	5.27404	2706.52	0.00593193
hsa-miR-17-3p	KLF10	84.674	-13.8	10.9444	2706.52	0.00285855
hsa-miR-17-3p	ILF3	84.674	-12.9	230.46	2706.52	0.000135751
hsa-miR-17-3p	HLA-DRB1	84.674	-13.9	177.403	2706.52	0.000176351
hsa-miR-17-3p	HECTD4	84.674	-18.9	18.5844	2706.52	0.00168341
hsa-miR-17-3p	H6PD	84.674	-22.9	3.73005	2706.52	0.00838735
hsa-miR-17-3p	GIT2	84.674	-19.7	24.2049	2706.52	0.00129252
hsa-miR-17-3p	GABPB1	84.674	-13.4	15.0267	2706.52	0.00208198
hsa-miR-17-3p	FRYL	84.674	-20.2	9.76317	2706.52	0.00320441
hsa-miR-17-3p	IPO5	84.674	-19.3	322.079	2706.52	9.71353e-05
hsa-miR-17-3p	PGK1	84.674	-17.1	279.891	2706.52	0.000111776
hsa-miR-17-3p	PHACTR4	84.674	-8.3	11.987	2706.52	0.00260994
hsa-miR-17-3p	PPIL4	84.674	-8.5	11.3071	2706.52	0.00276687
hsa-miR-17-3p	TRIP11	84.674	-19.9	5.66863	2706.52	0.00551901
hsa-miR-17-3p	TOP1	84.674	-18.2	192.555	2706.52	0.000162474
[truncated: 3,533 more rows]

## Sheet: TIVE-LTC KSHV hybrids
microRNA	mRNA	Hybrid Counts per Million	Predicted Binding Energy	mRNA expression (t.p.m.)	microRNA expression (c.p.m.)	Targeting efficacy
hsa-let-7b-5p	MYC	9623.06	-45.8	115.686	14083.8	0.00590626
hsa-miR-29b-3p	HNRNPK	8775.69	-20.5	552.821	1621.35	0.00979083
hsa-let-7a-5p	MYC	5564.75	-39.3	115.686	39936.1	0.00120448
hsa-miR-27a-3p	SDCBP	5483.59	-23.7	352.771	41330.2	0.000376101
hsa-let-7a-5p	FTL	4827.77	-24.5	1540.73	39936.1	7.84609e-05
hsa-miR-29a-3p	HNRNPK	4058.31	-15.4	552.821	6348.19	0.00115641
hsa-let-7f-5p	RHOBTB3	3688.19	-18.7	81.1307	5334.57	0.00852175
hsa-let-7e-5p	FTL	3444.69	-23.9	1540.73	2341.29	0.000954924
hsa-miR-29b-3p	DYNLT1	3194.7	-19.6	320.359	1621.35	0.00615057
hsa-miR-27a-3p	STAU1	2860.3	-37.4	102.461	41330.2	0.000675437
hsa-let-7a-5p	RHOBTB3	2697.96	-22.5	81.1307	39936.1	0.000832693
hsa-miR-21-5p	TFCP2	2509.66	-8.3	48.2563	78284.5	0.000664331
hsa-let-7a-5p	NRDC	2431.74	-19.6	150.081	39936.1	0.000405718
hsa-miR-16-5p	RPL27A	2314.86	-26.4	1783.46	8600.07	0.000150924
hsa-miR-20a-5p	ZNFX1	2314.86	-31.9	72.9386	112.317	0.282567
hsa-let-7f-5p	COIL	2217.46	-18.7	31.7498	5334.57	0.0130923
hsa-let-7f-5p	NRDC	2061.62	-15.3	150.081	5334.57	0.00257503
hsa-miR-29b-3p	PANK3	2006.43	-30.8	32.4357	1621.35	0.0381525
hsa-let-7i-5p	NRDC	1701.24	-18.6	150.081	26887.1	0.000421596
hsa-let-7b-5p	ALG3	1509.69	-44.3	86.5819	14083.8	0.00123806
hsa-miR-29b-3p	PLK2	1506.44	-16.5	296.684	1621.35	0.00313171
hsa-let-7b-5p	FTL	1460.99	-29.6	1540.73	14083.8	6.73288e-05
hsa-miR-29a-3p	PANK3	1444.76	-28.4	32.4357	6348.19	0.00701653
hsa-miR-27a-3p	HIPK2	1383.07	-24.5	16.8457	41330.2	0.00198649
hsa-let-7g-5p	FTL	1353.85	-14.9	1540.73	5120.78	0.000171596
hsa-let-7a-5p	COIL	1311.65	-20.3	31.7498	39936.1	0.00103445
hsa-let-7d-5p	MYC	1272.69	-40.2	115.686	2133.36	0.00515675
hsa-miR-23a-3p	STX17	1188.27	-23.7	7.82967	13809.7	0.0109898
hsa-let-7g-5p	NRDC	1185.03	-15.2	150.081	5120.78	0.00154193
hsa-miR-17-5p	ZFYVE26	1162.3	-28	21.6954	39.394	1.35994
hsa-miR-221-3p	SHLD2	1110.35	-23	15.4661	12915.5	0.00555866
hsa-miR-19b-3p	AGFG1	1045.42	-19.2	102.75	407.33	0.0249783
hsa-miR-29b-3p	KIAA0895	1012.95	-28.2	2.0917	1621.35	0.298685
hsa-miR-27a-3p	WDR1	996.721	-26.7	751.072	41330.2	3.21088e-05
hsa-let-7i-5p	RHOBTB3	983.734	-19.7	81.1307	26887.1	0.000450971
hsa-miR-24-3p	ZNF217	964.254	-30.4	18.1191	16309	0.00326308
hsa-miR-27a-3p	TJP1	964.254	-21.7	59.6574	41330.2	0.000391075
hsa-let-7g-5p	RHOBTB3	961.008	-20.6	81.1307	5120.78	0.00231316
hsa-miR-20a-5p	ELMO2	954.514	-26.6	51.1396	112.317	0.16618
hsa-let-7f-5p	SECISBP2	948.021	-13.9	16.0414	5334.57	0.0110784
hsa-let-7a-5p	RDX	935.035	-26.1	127.934	39936.1	0.000183011
hsa-miR-106b-5p	ELMO2	912.308	-21.7	51.1396	24.5659	0.726191
hsa-miR-21-5p	TRAM1	883.088	-11.9	157.682	78284.5	7.15397e-05
hsa-let-7a-5p	SMCR8	860.362	-30.2	17.0939	39936.1	0.0012603
hsa-let-7e-5p	MYC	837.635	-24	115.686	2341.29	0.00309257
hsa-let-7f-5p	PLAGL2	834.388	-19	19.2435	5334.57	0.00812802
hsa-let-7f-5p	BACH1	834.388	-16.1	25.9568	5334.57	0.00602583
hsa-miR-29b-3p	HBP1	827.895	-22.4	50.2559	1621.35	0.0101604
hsa-miR-29b-3p	IREB2	818.155	-18.3	15.9201	1621.35	0.0316966
hsa-miR-29b-3p	KLHL28	814.909	-18.9	4.54558	1621.35	0.110571
hsa-miR-29b-3p	RPS4X	811.662	-16.5	476.347	1621.35	0.00105093
hsa-miR-92a-3p	MDM2	808.415	-25.5	365.516	8238.11	0.000268473
hsa-let-7f-5p	HMGA2	801.922	-25.9	93.1388	5334.57	0.00161399
hsa-let-7f-5p	FTL	769.456	-29.5	1540.73	5334.57	9.36176e-05
hsa-miR-21-5p	SRGAP1	762.962	-20.4	17.5275	78284.5	0.000556043
hsa-miR-16-5p	PANK3	740.236	-18.8	32.4357	8600.07	0.00265366
hsa-miR-29a-3p	ZBTB37	733.742	-26.3	1.23639	6348.19	0.0934842
hsa-miR-222-3p	CCT4	704.523	-25.7	299.459	3287.41	0.000715656
hsa-let-7a-5p	SECISBP2	701.276	-13.4	16.0414	39936.1	0.00109467
hsa-let-7f-5p	TXNIP	701.276	-29.1	72.2985	5334.57	0.00181828
hsa-miR-29b-3p	ZBTB37	698.029	-18.9	1.23639	1621.35	0.34821
hsa-miR-29b-3p	CLDN1	681.796	-18.9	4.86994	1621.35	0.0863482
hsa-let-7f-5p	QARS	662.316	-29.3	123.283	5334.57	0.00100708
hsa-miR-22-3p	RPL14	655.823	-24.6	615.667	69382.2	1.5353e-05
hsa-miR-320a-3p	MYC	652.576	-40.9	115.686	1493.32	0.00377744
hsa-let-7a-5p	PLAGL2	626.603	-22.2	19.2435	39936.1	0.000815347
hsa-let-7d-5p	FTL	623.356	-27	1540.73	2133.36	0.000189647
hsa-miR-29a-3p	IREB2	620.11	-15.9	15.9201	6348.19	0.00613581
hsa-miR-29b-3p	ANXA5	620.11	-13.4	749.924	1621.35	0.000510004
hsa-miR-27a-3p	CAMTA1	620.11	-25.2	67.4632	41330.2	0.0002224
hsa-miR-29b-3p	DDX21	616.863	-28.6	108.221	1621.35	0.00351559
hsa-let-7f-5p	ANP32E	600.63	-15.8	25.6101	5334.57	0.0043964
hsa-miR-21-5p	PTPN14	577.903	-24.6	33.635	78284.5	0.000219476
hsa-miR-29a-3p	DYNLT1	577.903	-16	320.359	6348.19	0.000284163
hsa-let-7b-5p	RHOBTB3	574.657	-22.6	81.1307	14083.8	0.000502925
hsa-miR-23a-3p	SEC16A	574.657	-24.1	30.9281	13809.7	0.00134546
hsa-miR-29c-3p	HNRNPK	571.41	-18.3	552.821	308.181	0.00335396
hsa-miR-29b-3p	CLTC	571.41	-22.9	417.486	1621.35	0.000844166
hsa-let-7a-5p	BACH1	568.163	-17.3	25.9568	39936.1	0.000548095
hsa-let-7a-5p	HUWE1	568.163	-34.3	94.1239	39936.1	0.00015115
hsa-let-7i-5p	FTL	564.917	-27.2	1540.73	26887.1	1.36368e-05
hsa-let-7a-5p	HMGA2	564.917	-25.9	93.1388	39936.1	0.000151876
hsa-miR-29b-3p	EIF2AK1	542.19	-14.6	103.681	1621.35	0.00322533
hsa-miR-29b-3p	KIAA1586	535.697	-17.6	6.47178	1621.35	0.0510527
hsa-let-7a-5p	UBR4	529.204	-30.9	368.498	39936.1	3.59602e-05
hsa-miR-23a-3p	TUBB4B	509.724	-29.8	472.684	13809.7	7.80872e-05
hsa-let-7f-5p	CBX5	506.477	-38.4	42.3896	5334.57	0.00223976
hsa-miR-92a-3p	ASH1L	506.477	-32.8	9.40294	8238.11	0.00653835
hsa-miR-16-5p	CNEP1R1	503.23	-12.9	17.1347	8600.07	0.00341499
hsa-miR-23a-3p	TOMM70	496.737	-16.8	60.465	13809.7	0.000594891
hsa-miR-29b-3p	TRAM1	493.49	-16.4	157.682	1621.35	0.00193028
hsa-let-7a-5p	QARS	486.997	-22.7	123.283	39936.1	9.89141e-05
hsa-miR-181a-5p	C2orf69	477.257	-21.7	11.9066	17378.3	0.00230652
hsa-miR-29b-3p	NMD3	467.517	-17.5	83.8361	1621.35	0.00343945
hsa-miR-23a-3p	ZNF92	467.517	-15.7	2.49674	13809.7	0.0135594
hsa-miR-21-3p	RPL15	464.271	-32.5	1398.89	656.088	0.000505853
hsa-miR-29a-3p	CLDN1	464.271	-15.2	4.86994	6348.19	0.0150175
hsa-miR-29a-3p	KIAA0895	461.024	-27.2	2.0917	6348.19	0.0347196
hsa-let-7f-5p	RDX	461.024	-19.4	127.934	5334.57	0.00067552
hsa-miR-222-3p	EPRS	454.531	-23.6	91.3157	3287.41	0.00151413
hsa-let-7a-5p	HECTD1	454.531	-23.7	76.907	39936.1	0.00014799
hsa-miR-17-5p	ZNFX1	454.531	-30	72.9386	39.394	0.158189
hsa-let-7g-5p	QARS	451.284	-13.3	123.283	5120.78	0.000714845
hsa-miR-29b-3p	ZRANB1	444.791	-14.2	16.2211	1621.35	0.0169121
hsa-miR-17-5p	XIAP	441.544	-33.8	16.583	39.394	0.675897
hsa-let-7f-5p	PET100	438.297	-13.3	57.6004	5334.57	0.00142641
hsa-miR-16-5p	ATP6V0E1	438.297	-20.4	406.802	8600.07	0.00012528
hsa-let-7a-5p	TXNIP	435.051	-30.6	72.2985	39936.1	0.000150676
hsa-miR-21-5p	2020-09-10	435.051	-17.8	68.7186	78284.5	8.08704e-05
hsa-let-7f-5p	UBR4	431.804	-17.7	368.498	5334.57	0.000219661
hsa-miR-320a-3p	ANXA5	428.558	-19.6	749.924	1493.32	0.000382682
hsa-let-7f-5p	PNKD	428.558	-22.6	79.859	5334.57	0.00100597
hsa-miR-92a-3p	WARS	422.064	-28	302.493	8238.11	0.00016937
hsa-miR-21-5p	GPATCH3	418.818	-10.2	34.5365	78284.5	0.000154907
hsa-let-7a-5p	PNKD	415.571	-36.8	79.859	39936.1	0.000130303
hsa-miR-16-5p	2020-09-02	415.571	-14.8	328.426	8600.07	0.000147132
hsa-miR-99a-5p	RPL27A	415.571	-10.2	1783.46	6906.9	3.37363e-05
hsa-miR-23a-3p	SDHD	415.571	-19	168.385	13809.7	0.000178713
hsa-let-7d-5p	RHOBTB3	405.831	-23.8	81.1307	2133.36	0.00234474
hsa-let-7a-5p	ANP32E	402.584	-18.6	25.6101	39936.1	0.000393623
hsa-miR-29b-3p	ENTPD7	402.584	-17.6	11.105	1621.35	0.0223594
hsa-miR-19a-3p	AGFG1	399.338	-19.5	102.75	9.29522	0.418118
hsa-miR-27a-3p	GFPT1	399.338	-24.4	27.0698	41330.2	0.000356933
hsa-miR-27a-3p	SUCO	399.338	-23	17.2332	41330.2	0.00056067
hsa-let-7f-5p	HECTD1	396.091	-16.9	76.907	5334.57	0.00096545
hsa-miR-424-5p	RPL27A	396.091	-24.1	1783.46	3694.96	6.01065e-05
hsa-let-7b-5p	NRDC	392.844	-24.2	150.081	14083.8	0.000185855
hsa-miR-27a-3p	IST1	392.844	-35	138.407	41330.2	6.86743e-05
hsa-let-7f-5p	HUWE1	392.844	-25.2	94.1239	5334.57	0.000782386
hsa-let-7f-5p	KLF10	389.598	-17.4	88.6432	5334.57	0.000823894
hsa-miR-29b-3p	ACAP2	386.351	-36	22.4316	1621.35	0.010623
hsa-miR-29b-3p	ERBIN	379.858	-17.4	33.445	1621.35	0.00700506
hsa-let-7f-5p	KMT2C	376.611	-15.2	6.94492	5334.57	0.0101654
hsa-let-7a-5p	UBAP2L	376.611	-23.9	141.945	39936.1	6.64367e-05
hsa-miR-92a-3p	SEC22B	376.611	-26.3	28.8806	8238.11	0.00158292
hsa-let-7f-5p	CHD4	373.365	-13.3	103.315	5334.57	0.000677441
hsa-miR-29a-3p	DDX21	373.365	-26	108.221	6348.19	0.000543462
hsa-miR-29b-3p	TNRC6A	373.365	-31.9	29.8601	1621.35	0.00771195
hsa-miR-320a-3p	USP14	373.365	-34.6	89.8704	1493.32	0.00278204
hsa-miR-29b-3p	EEF2	373.365	-34.7	978.822	1621.35	0.000235262
hsa-miR-29b-3p	INHBA	370.118	-21	33.8724	1621.35	0.00673932
hsa-miR-29a-3p	CLTC	370.118	-20.9	417.486	6348.19	0.000139652
hsa-miR-21-5p	RPL31	370.118	-14.9	1102.7	78284.5	4.28751e-06
hsa-miR-106b-5p	ZFYVE26	370.118	-28.3	21.6954	24.5659	0.694447
hsa-miR-29b-3p	BAX	366.871	-26.1	352.943	1621.35	0.000641109
hsa-let-7i-5p	PLAGL2	366.871	-21.3	19.2435	26887.1	0.000709064
hsa-miR-29b-3p	FLNA	366.871	-23.8	971.443	1621.35	0.000232927
hsa-miR-29b-3p	DYNC1I2	360.378	-15.7	129.734	1621.35	0.00171328
hsa-let-7f-5p	RB1	357.131	-11.5	12.4521	5334.57	0.00537633
hsa-miR-30c-5p	ARCN1	357.131	-23.2	200.283	62.8534	0.0283698
hsa-miR-29b-3p	ALG13	353.885	-17.1	19.9526	1621.35	0.0109392
hsa-miR-21-5p	MMADHC	347.391	-9.4	164.05	78284.5	2.70501e-05
hsa-let-7f-5p	SMCR8	347.391	-20.8	17.0939	5334.57	0.00380959
hsa-let-7a-5p	CBX5	344.145	-20.2	42.3896	39936.1	0.00020329
hsa-miR-16-5p	HIPK2	344.145	-20	16.8457	8600.07	0.00237546
hsa-miR-23a-3p	MDM2	337.651	-23.1	365.516	13809.7	6.68925e-05
hsa-miR-20a-5p	XIAP	337.651	-34.7	16.583	112.317	0.181284
hsa-let-7e-5p	UBR4	334.405	-19.8	368.498	2341.29	0.000387599
hsa-miR-29a-3p	EIF2AK1	334.405	-12.4	103.681	6348.19	0.000508068
hsa-let-7b-5p	HMGA2	331.158	-28.1	93.1388	14083.8	0.000252455
hsa-let-7a-5p	ENTPD7	331.158	-29.3	11.105	39936.1	0.000746708
hsa-let-7a-5p	PPP1CC	324.665	-26.4	161.643	39936.1	5.02934e-05
hsa-miR-27a-3p	SLC1A5	321.418	-26.7	77.9523	41330.2	9.97639e-05
hsa-miR-16-5p	RNMT	321.418	-14.6	9.88157	8600.07	0.00378218
hsa-miR-29b-3p	GDF15	321.418	-25.9	457.1	1621.35	0.000433692
hsa-let-7a-5p	KLF10	314.925	-16	88.6432	39936.1	8.89601e-05
hsa-miR-23a-3p	PTP4A2	314.925	-18.2	461.684	13809.7	4.93944e-05
hsa-miR-21-5p	UBR5	314.925	-15.4	47.7223	78284.5	8.42965e-05
hsa-miR-92a-3p	FSTL1	314.925	-29.1	1608.2	8238.11	2.37705e-05
hsa-miR-181a-5p	MRPL58	314.925	-23.5	84.3101	17378.3	0.000214941
hsa-let-7f-5p	KDM6A	314.925	-21.4	10.7852	5334.57	0.0054737
hsa-let-7a-5p	KDM6A	311.678	-22.4	10.7852	39936.1	0.000723626
hsa-miR-320b	MYC	305.185	-19.8	115.686	98.8171	0.0266963
hsa-let-7i-5p	BRWD3	305.185	-31.2	2.162	26887.1	0.00525005
hsa-let-7g-5p	COIL	305.185	-16	31.7498	5120.78	0.00187709
hsa-let-7f-5p	BZW1	301.938	-15.6	356.796	5334.57	0.000158635
hsa-miR-29b-3p	CBX6	301.938	-39	52.4095	1621.35	0.00355329
hsa-miR-22-3p	PABPC1	301.938	-24.4	1119.84	69382.2	3.8861e-06
hsa-miR-30c-5p	TCP11L1	301.938	-13.9	31.3349	62.8534	0.153307
hsa-let-7i-5p	SMCR8	298.692	-22	17.0939	26887.1	0.000649887
hsa-miR-21-5p	RBFA	295.445	-17.6	23.3349	78284.5	0.000161732
hsa-miR-17-5p	ELMO2	295.445	-27.7	51.1396	39.394	0.146652
hsa-miR-320a-3p	FTL	295.445	-29.1	1540.73	1493.32	0.000128409
hsa-miR-27a-3p	FSTL1	292.198	-18.2	1608.2	41330.2	4.39613e-06
hsa-let-7a-5p	ARRDC3	292.198	-21.6	24.4424	39936.1	0.000299342
hsa-let-7a-5p	C5orf51	292.198	-20.8	14.5369	39936.1	0.000503313
hsa-miR-21-5p	RUNX1	288.952	-15.7	29.15	78284.5	0.000126623
hsa-miR-23a-3p	GSPT1	288.952	-18	252.307	13809.7	8.29299e-05
kshv-miR-K12-3-5p	GBF1	288.952	-32.4	56.0497	775.708	0.0066459
hsa-miR-138-5p	RHOC	285.705	-20.6	1333.99	646.35	0.000331357
hsa-let-7f-5p	GOLGA2	285.705	-30.5	41.7432	5334.57	0.00128302
hsa-let-7f-5p	ENTPD7	285.705	-16.5	11.105	5334.57	0.00482281
hsa-miR-21-5p	PTBP3	282.458	-21.7	18.5561	78284.5	0.000194443
hsa-miR-16-5p	HSPA8	282.458	-21	1662.46	8600.07	1.97561e-05
hsa-let-7a-5p	PANK3	282.458	-27.7	32.4357	39936.1	0.000218055
hsa-miR-27a-3p	FXR1	282.458	-22.7	267.876	41330.2	2.55125e-05
hsa-let-7a-5p	HINT3	282.458	-18.5	11.4333	39936.1	0.00061861
hsa-miR-29a-3p	ANXA5	279.212	-13.3	749.924	6348.19	5.86497e-05
hsa-miR-27b-3p	DYRK1A	279.212	-27.7	24.1256	2132.81	0.00542628
kshv-miR-K12-3-5p	NCOA4	279.212	-21.5	177.314	775.708	0.00202998
hsa-miR-16-5p	CHD9	279.212	-16.5	14.2676	8600.07	0.00227552
hsa-miR-16-5p	CIC	279.212	-17.5	53.3174	8600.07	0.000608924
hsa-miR-29a-3p	ACTB	275.965	-25.6	3565.42	6348.19	1.21925e-05
hsa-miR-29a-3p	ZRANB1	275.965	-44	16.2211	6348.19	0.00267993
hsa-miR-29b-3p	MRPS23	275.965	-14.9	135.886	1621.35	0.00125257
hsa-let-7b-5p	C5orf51	275.965	-17.8	14.5369	14083.8	0.00134791
hsa-miR-23a-3p	ADIPOR2	275.965	-29.2	49.6386	13809.7	0.000402578
hsa-let-7a-5p	CHD1	275.965	-22.1	25.1966	39936.1	0.00027425
hsa-miR-16-5p	MBTD1	272.718	-13.2	3.33249	8600.07	0.00951575
hsa-miR-29a-3p	ESYT2	272.718	-13.1	48.5757	6348.19	0.000884393
hsa-let-7a-5p	FLNA	272.718	-29.8	971.443	39936.1	7.02961e-06
hsa-miR-21-5p	HECTD1	272.718	-23.4	76.907	78284.5	4.52974e-05
hsa-miR-29a-3p	KIAA1586	269.472	-19.4	6.47178	6348.19	0.00655903
hsa-miR-29b-3p	CDC42BPA	269.472	-13.2	26.7242	1621.35	0.00621915
hsa-let-7g-5p	PLAGL2	269.472	-21.2	19.2435	5120.78	0.00273459
hsa-miR-23a-3p	BLCAP	266.225	-18.3	108.389	13809.7	0.000177861
hsa-miR-29b-3p	HNRNPF	262.978	-15.7	189.283	1621.35	0.000856901
hsa-let-7a-5p	SMARCD1	262.978	-24.9	71.8622	39936.1	9.16333e-05
hsa-miR-29b-3p	MTPN	262.978	-24.6	167.245	1621.35	0.000969816
hsa-let-7c-5p	MYC	262.978	-19.4	115.686	3743.32	0.000607272
hsa-let-7a-5p	CHD4	262.978	-17.5	103.315	39936.1	6.37371e-05
hsa-miR-29a-3p	TRAM1	259.732	-16.4	157.682	6348.19	0.000259474
hsa-miR-222-3p	ZNF562	259.732	-28.8	9.85394	3287.41	0.00801791
hsa-let-7i-5p	MMD	259.732	-21.3	16.6201	26887.1	0.000581229
hsa-let-7f-5p	CHD1	259.732	-17.4	25.1966	5334.57	0.00193234
hsa-miR-29b-3p	DNMT3A	256.485	-23.3	11.3322	1621.35	0.0139596
hsa-miR-16-5p	MTHFD2	256.485	-15.3	95.8072	8600.07	0.000311288
hsa-let-7e-5p	NRDC	256.485	-15.1	150.081	2341.29	0.000729929
hsa-let-7f-5p	NUFIP2	256.485	-22.7	34.14	5334.57	0.00140831
hsa-miR-27a-3p	AMOTL2	256.485	-32.3	120.916	41330.2	5.13228e-05
hsa-let-7a-5p	RB1	256.485	-17.7	12.4521	39936.1	0.000515767
hsa-let-7a-5p	DDX6	253.239	-19.9	80.1653	39936.1	7.91001e-05
hsa-miR-29b-3p	CHD9	253.239	-16.8	14.2676	1621.35	0.0109472
hsa-miR-16-5p	CLTC	253.239	-21.3	417.486	8600.07	7.05319e-05
hsa-miR-29b-3p	RPN1	249.992	-18.1	439.879	1621.35	0.000350522
hsa-let-7a-5p	SKP2	249.992	-20.6	11.9762	39936.1	0.000522687
hsa-miR-21-5p	KLF10	249.992	-14.8	88.6432	78284.5	3.60251e-05
hsa-miR-221-3p	STK39	249.992	-29.4	20.1266	12915.5	0.000961712
hsa-miR-29b-3p	HMGB2	246.745	-18.2	117.019	1621.35	0.00130052
hsa-let-7i-5p	COIL	246.745	-18.7	31.7498	26887.1	0.000289044
hsa-miR-21-5p	AP2S1	246.745	-38	245.382	78284.5	1.28449e-05
hsa-miR-30a-5p	STAT1	246.745	-26.5	40.2316	247.873	0.024743
hsa-miR-23a-3p	ZNF138	246.745	-16.9	1.92425	13809.7	0.00928544
hsa-miR-92a-3p	PANK3	246.745	-18.7	32.4357	8238.11	0.000923418
kshv-miR-K12-11-3p	RPL17	246.745	-22.1	1022.67	2732.35	8.83031e-05
hsa-let-7f-5p	PRPF8	246.745	-16.9	188.884	5334.57	0.000244881
hsa-miR-29a-3p	PLK2	246.745	-20	296.684	6348.19	0.00013101
hsa-miR-21-5p	KLHL15	243.499	-30.9	1.53116	78284.5	0.00203142
hsa-miR-29b-3p	C12orf29	240.252	-9.8	33.2852	1621.35	0.00445183
hsa-miR-29b-3p	MBTD1	240.252	-14.7	3.33249	1621.35	0.0444652
hsa-miR-17-5p	CCND1	240.252	-14.6	636.861	39.394	0.00957617
hsa-miR-21-5p	ATL3	240.252	-13.6	123.146	78284.5	2.49213e-05
hsa-miR-29a-5p	KIAA1522	240.252	-44.7	53.2181	27.2217	0.165841
hsa-miR-27a-3p	TXNIP	240.252	-26.5	72.2985	41330.2	8.04026e-05
hsa-let-7i-5p	HMGA2	240.252	-27.4	93.1388	26887.1	9.59384e-05
hsa-let-7f-5p	PPP1CC	240.252	-22.7	161.643	5334.57	0.000278618
hsa-miR-16-5p	COX5A	237.005	-14.6	290.423	8600.07	9.4891e-05
hsa-miR-29b-3p	COMMD2	237.005	-18.2	56.7502	1621.35	0.00257581
hsa-miR-29a-3p	ENTPD7	237.005	-18.2	11.105	6348.19	0.00336193
hsa-miR-423-3p	EIF4EBP2	237.005	-30.9	11.7903	9613.14	0.00209107
hsa-miR-24-3p	TRIB3	237.005	-42.6	60.0549	16309	0.000241981
hsa-miR-16-5p	MMD	233.759	-17	16.6201	8600.07	0.00163543
hsa-miR-29b-3p	ZFP91	233.759	-14.3	64.0252	1621.35	0.00225185
hsa-miR-29a-3p	BAX	233.759	-26.1	352.943	6348.19	0.000104331
hsa-let-7f-5p	MYC	233.759	-17.8	115.686	5334.57	0.000378781
hsa-miR-181a-5p	HECTD1	233.759	-34.4	76.907	17378.3	0.000174902
hsa-miR-29b-3p	HDLBP	233.759	-25.7	493.007	1621.35	0.00029244
hsa-let-7f-5p	ATP6V1C1	233.759	-16.2	71.8038	5334.57	0.000610268
hsa-miR-23a-3p	HSP90AA1	233.759	-27.2	668.897	13809.7	2.5306e-05
hsa-let-7g-5p	PFKFB2	230.512	-16.2	2.59148	5120.78	0.0173704
hsa-miR-29a-3p	MBTD1	230.512	-22.8	3.33249	6348.19	0.0108962
hsa-miR-16-5p	FOSL1	230.512	-13.8	387.044	8600.07	6.92517e-05
hsa-miR-92a-3p	SERTAD3	230.512	-37.1	11.0972	8238.11	0.00252147
hsa-miR-29b-3p	RCC2	230.512	-26.4	45.7755	1621.35	0.00310587
hsa-miR-29b-3p	KMT5B	227.265	-13.4	26.4215	1621.35	0.00530516
hsa-miR-16-5p	MDM2	227.265	-22.7	365.516	8600.07	7.22977e-05
hsa-miR-29b-3p	U2AF2	227.265	-23.7	144.81	1621.35	0.000967963
hsa-miR-21-5p	ATP6V1C1	227.265	-12.7	71.8038	78284.5	4.04306e-05
hsa-miR-92a-3p	TOR1AIP2	224.019	-30.4	29.2215	8238.11	0.000930582
hsa-miR-27a-3p	MYC	224.019	-22.1	115.686	41330.2	4.68529e-05
hsa-miR-29a-3p	ERBIN	224.019	-16.4	33.445	6348.19	0.00105512
hsa-miR-222-3p	HUWE1	224.019	-32.6	94.1239	3287.41	0.000723987
hsa-let-7d-5p	SMCR8	224.019	-33.8	17.0939	2133.36	0.00614297
hsa-let-7a-5p	RASSF8	220.772	-28.8	90.2968	39936.1	6.12218e-05
hsa-miR-181a-5p	XRCC5	217.525	-22	333.773	17378.3	3.75017e-05
hsa-miR-23b-3p	TOMM70	217.525	-17.4	60.465	15080.1	0.000238563
hsa-miR-29a-3p	INHBA	217.525	-19.2	33.8724	6348.19	0.00101161
hsa-miR-320a-3p	CRTC3	217.525	-34.1	21.7285	1493.32	0.00670389
hsa-miR-361-5p	RPS6	217.525	-23.7	732.604	146.178	0.00203122
hsa-miR-29b-3p	LIG4	217.525	-25.2	2.56941	1621.35	0.0522154
hsa-miR-221-3p	MIDN	217.525	-33	46.1252	12915.5	0.000365141
hsa-let-7f-5p	MDM4	217.525	-21.1	2.50275	5334.57	0.0162927
hsa-let-7a-5p	ACTB	217.525	-27	3565.42	39936.1	1.52768e-06
hsa-let-7a-5p	RGPD6	214.279	-19.6	18.6133	39936.1	0.000288264
hsa-miR-181a-5p	WBP2	214.279	-18.4	207.306	17378.3	5.94784e-05
hsa-miR-29b-3p	RAB11B	214.279	-18.6	96.4724	1621.35	0.00136993
hsa-let-7a-5p	ALG3	214.279	-31.8	86.5819	39936.1	6.19706e-05
hsa-miR-92a-3p	AARS	214.279	-21.8	158.842	8238.11	0.000163752
hsa-miR-181a-5p	CHCHD10	214.279	-50	124.427	17378.3	9.90964e-05
hsa-let-7f-5p	MMD	214.279	-19.4	16.6201	5334.57	0.00241683
hsa-let-7i-5p	C5orf51	211.032	-14.2	14.5369	26887.1	0.000539923
hsa-miR-16-5p	GOLGA2	211.032	-19.3	41.7432	8600.07	0.000587842
hsa-miR-29a-3p	CBX6	207.785	-36.3	52.4095	6348.19	0.000624533
hsa-let-7a-5p	FSTL1	207.785	-15	1608.2	39936.1	3.23526e-06
hsa-miR-27a-3p	FOSB	207.785	-17.1	20.2279	41330.2	0.00024854
hsa-let-7a-5p	AP3M1	207.785	-26	67.4062	39936.1	7.71879e-05
hsa-miR-27a-3p	SNN	207.785	-20.5	22.7396	41330.2	0.000221088
hsa-miR-29a-3p	GDF15	207.785	-19.3	457.1	6348.19	7.16067e-05
hsa-miR-181a-5p	ZMYND8	207.785	-24.1	59.8298	17378.3	0.000199844
hsa-miR-29b-3p	PPP1R15B	204.539	-17.2	18.5097	1621.35	0.00681552
hsa-let-7a-5p	MMD	204.539	-13.5	16.6201	39936.1	0.00030816
hsa-miR-92a-3p	H3F3B	204.539	-25.9	653.79	8238.11	3.79761e-05
hsa-miR-151a-5p	HIPK2	204.539	-27	16.8457	8350.98	0.00145394
hsa-miR-23a-3p	NUP50	204.539	-13.8	65.7012	13809.7	0.000225433
hsa-miR-29b-3p	LASP1	204.539	-19.9	502.752	1621.35	0.000250925
hsa-let-7f-5p	TAF5L	204.539	-21.9	25.7702	5334.57	0.00148785
hsa-let-7a-5p	GOLGA2	204.539	-14.6	41.7432	39936.1	0.000122694
hsa-miR-15a-5p	2020-09-02	204.539	-24.6	328.426	298.111	0.00208911
kshv-miR-K12-3-5p	DGKE	204.539	-28.8	1.90083	775.708	0.138718
hsa-miR-221-3p	EFNA1	204.539	-21.5	16.9342	12915.5	0.000935189
hsa-let-7a-5p	CXXC5	201.292	-20.4	1.45558	39936.1	0.00346277
hsa-miR-29a-3p	NMD3	201.292	-15.7	83.8361	6348.19	0.000378221
hsa-let-7g-5p	HECTD1	201.292	-21.2	76.907	5120.78	0.000511122
hsa-miR-29b-3p	MED4	201.292	-11.9	18.7283	1621.35	0.00662905
hsa-let-7i-5p	HECTD1	201.292	-21.9	76.907	26887.1	9.73458e-05
hsa-let-7i-5p	ALG3	201.292	-34.1	86.5819	26887.1	8.64681e-05
hsa-miR-26a-5p	LDHB	201.292	-23.5	695.398	22213.3	1.30311e-05
hsa-miR-320a-3p	SP4	201.292	-35.7	4.5721	1493.32	0.0294821
hsa-miR-29a-3p	KLHL28	198.046	-17.3	4.54558	6348.19	0.00686317
hsa-let-7f-5p	PDS5A	198.046	-14.5	41.7666	5334.57	0.000888866
hsa-let-7i-5p	ANP32E	198.046	-17.1	25.6101	26887.1	0.000287614
hsa-let-7i-5p	CHD4	198.046	-13.4	103.315	26887.1	7.1295e-05
kshv-miR-K12-1-5p	ZNF217	198.046	-25.4	18.1191	264.361	0.0413459
hsa-miR-29b-3p	N4BP2	194.799	-13	1.99422	1621.35	0.060247
hsa-let-7i-5p	RDX	194.799	-18.4	127.934	26887.1	5.66314e-05
hsa-let-7a-5p	BZW1	194.799	-20.2	356.796	39936.1	1.3671e-05
hsa-miR-23a-3p	RGPD1	194.799	-13	4.01415	13809.7	0.00351405
hsa-miR-29b-3p	ZNF282	194.799	-28	17.872	1621.35	0.00672257
hsa-miR-29a-3p	U2AF2	194.799	-16.1	144.81	6348.19	0.000211904
hsa-let-7a-5p	NUFIP2	194.799	-25.4	34.14	39936.1	0.000142875
hsa-let-7a-5p	TAF5L	191.552	-22.9	25.7702	39936.1	0.000186124
hsa-miR-29b-3p	FARP2	191.552	-13.1	19.541	1621.35	0.00604593
hsa-miR-16-5p	ATXN2	191.552	-13.2	58.0186	8600.07	0.0003839
hsa-let-7b-5p	ANP32E	191.552	-17.4	25.6101	14083.8	0.000531076
hsa-miR-16-5p	CSDE1	191.552	-15	535.901	8600.07	4.15624e-05
hsa-miR-16-5p	TXNIP	191.552	-21.6	72.2985	8600.07	0.000308074
kshv-miR-K12-3-5p	FBXW2	191.552	-31.2	38.3489	775.708	0.00643925
hsa-let-7b-5p	PTP4A2	188.306	-21.7	461.684	14083.8	2.896e-05
hsa-miR-29b-3p	CCSAP	188.306	-20.6	2.63429	1621.35	0.0440883
hsa-let-7g-5p	BACH1	188.306	-17.2	25.9568	5120.78	0.00141669
hsa-let-7a-5p	RNF115	188.306	-22.2	11.0874	39936.1	0.000425274
hsa-let-7a-5p	ZFHX4	188.306	-22.3	16.2173	39936.1	0.000290749
hsa-miR-320a-3p	AMOTL2	188.306	-32.8	120.916	1493.32	0.00104286
hsa-miR-16-5p	RPL38	188.306	-14.9	1237.71	8600.07	1.76906e-05
hsa-miR-27a-3p	USP11	188.306	-29.5	22.7347	41330.2	0.000200404
hsa-miR-27a-3p	GAK	188.306	-27.8	35.3313	41330.2	0.000128954
hsa-miR-20a-5p	PPP1R15B	188.306	-18.5	18.5097	112.317	0.0905769
hsa-let-7a-5p	KHSRP	185.059	-45.3	327.77	39936.1	1.41376e-05
hsa-let-7a-5p	TJP1	185.059	-21.2	59.6574	39936.1	7.76747e-05
hsa-let-7b-5p	BACH1	185.059	-20	25.9568	14083.8	0.000506219
hsa-miR-29b-3p	DCAF12	185.059	-15.1	14.3997	1621.35	0.00792646
hsa-let-7f-5p	XRCC1	185.059	-29.2	36.59	5334.57	0.000948088
hsa-miR-29b-3p	ALG10B	185.059	-13.6	2.65314	1621.35	0.0430202
hsa-let-7g-5p	EIF3C	185.059	-12.6	331.714	5120.78	0.000108946
hsa-miR-27a-3p	AP1G1	185.059	-14.8	68.5948	41330.2	6.52757e-05
hsa-miR-27a-3p	DYRK1A	185.059	-22.3	24.1256	41330.2	0.000185594
hsa-miR-27a-3p	RPAP3	185.059	-21.4	33.8607	41330.2	0.000132235
hsa-miR-222-3p	VGLL4	185.059	-28.2	32.3587	3287.41	0.00173966
hsa-miR-29a-3p	MOB1A	181.812	-16.5	79.9745	6348.19	0.000358114
hsa-miR-29b-3p	RRM2B	181.812	-9.9	142.598	1621.35	0.000786383
hsa-miR-16-5p	REST	181.812	-15.3	12.8204	8600.07	0.00164899
hsa-let-7b-5p	COIL	181.812	-15.8	31.7498	14083.8	0.000406595
hsa-miR-27a-3p	CTNND1	181.812	-28.2	152.919	41330.2	2.8767e-05
hsa-let-7a-5p	TET3	181.812	-27.7	5.60468	39936.1	0.000812281
hsa-miR-29b-3p	NUFIP2	181.812	-17.5	34.14	1621.35	0.0032846
hsa-let-7i-5p	KDM6A	181.812	-23	10.7852	26887.1	0.000626979
kshv-miR-K12-11-3p	NELFA	178.566	-28	30.532	2732.35	0.00214045
hsa-miR-17-5p	PPP1R15B	178.566	-24.2	18.5097	39.394	0.244888
hsa-miR-29b-3p	ATP5F1B	178.566	-17.9	714.401	1621.35	0.000154162
hsa-let-7f-5p	ALG3	178.566	-30.3	86.5819	5334.57	0.000386608
hsa-let-7f-5p	TET3	178.566	-19.4	5.60468	5334.57	0.00597238
hsa-let-7f-5p	ATP5F1E	178.566	-12.1	55.5232	5334.57	0.000602871
hsa-miR-30a-5p	INHBA	178.566	-8.7	33.8724	247.873	0.0212678
hsa-miR-29a-3p	GLRX3	175.319	-26.5	189.399	6348.19	0.000145815
hsa-let-7a-5p	XRCC1	175.319	-19.3	36.59	39936.1	0.000119978
hsa-miR-151a-5p	CAP1	175.319	-16.5	421.307	8350.98	4.98302e-05
hsa-let-7b-5p	DPF2	175.319	-19.3	129.936	14083.8	9.58029e-05
hsa-miR-423-5p	EIF4H	175.319	-22.1	221.909	360.522	0.0021914
hsa-let-7a-5p	ATP6V1C1	175.319	-18.1	71.8038	39936.1	6.11386e-05
hsa-let-7b-5p	TMEM123	175.319	-35.3	359.616	14083.8	3.46155e-05
hsa-let-7f-5p	GMPPA	175.319	-13.4	58.4502	5334.57	0.000562268
hsa-miR-30c-5p	KPNA4	172.072	-8.1	90.5571	62.8534	0.0302315
hsa-let-7a-5p	FAM222B	172.072	-28.7	42.5137	39936.1	0.000101348
hsa-let-7a-5p	FTH1	172.072	-28.8	1716.51	39936.1	2.51014e-06
hsa-miR-27a-3p	CREBRF	172.072	-21.3	7.04646	41330.2	0.000590844
hsa-let-7a-5p	RBM12B	172.072	-15.2	15.7359	39936.1	0.000273813
hsa-miR-29b-3p	MCL1	172.072	-30.2	146.732	1621.35	0.000723282
hsa-miR-16-5p	RPS7	168.826	-13.1	1078	8600.07	1.82103e-05
hsa-miR-16-5p	KIAA0895	168.826	-12.9	2.0917	8600.07	0.00938507
hsa-miR-16-5p	CDK17	168.826	-12.9	96.5954	8600.07	0.000203226
hsa-let-7a-5p	RGPD5	168.826	-16.2	7.03802	39936.1	0.000600651
hsa-miR-16-5p	CREBRF	168.826	-22.9	7.04646	8600.07	0.0027859
hsa-miR-29a-3p	ACAP2	168.826	-33.5	22.4316	6348.19	0.00118557
hsa-miR-29b-3p	RPS24	168.826	-18.9	1018.33	1621.35	0.000102253
hsa-miR-29a-3p	RCC2	168.826	-27	45.7755	6348.19	0.000580973
hsa-let-7b-5p	PRPF8	168.826	-23.5	188.884	14083.8	6.34634e-05
hsa-let-7a-5p	PRPF8	168.826	-26.8	188.884	39936.1	2.23809e-05
hsa-miR-21-5p	CEP295	168.826	-14.9	10.5141	78284.5	0.000205112
hsa-miR-27a-3p	PSMG2	168.826	-16.1	63.6039	41330.2	6.42225e-05
kshv-miR-K12-3-5p	MYC	165.579	-15.9	115.686	775.708	0.00184513
hsa-miR-29b-3p	USP10	165.579	-12.7	71.7586	1621.35	0.00142316
hsa-miR-151a-5p	PFKFB2	165.579	-10.7	2.59148	8350.98	0.00765102
hsa-miR-29b-3p	MDM2	165.579	-14.5	365.516	1621.35	0.000279397
hsa-miR-193b-3p	PPP1CA	165.579	-32.8	284.154	955.969	0.000609549
hsa-miR-29b-3p	GREB1L	162.332	-14.8	5.62108	1621.35	0.0178118
hsa-miR-29b-3p	CRIM1	162.332	-12.5	469.138	1621.35	0.000213416
hsa-miR-29b-3p	BRD4	162.332	-18.4	51.8701	1621.35	0.00193024
hsa-miR-29a-3p	FLNA	162.332	-23.1	971.443	6348.19	2.63231e-05
hsa-let-7f-5p	HOXA1	162.332	-25	4.52673	5334.57	0.00672234
hsa-miR-10b-5p	PANK3	162.332	-18.3	32.4357	3739.33	0.00133841
hsa-miR-30a-5p	AHNAK	162.332	-15.6	384.294	247.873	0.00170417
hsa-let-7e-5p	RHOBTB3	162.332	-22.2	81.1307	2341.29	0.000854604
hsa-miR-29b-3p	SEC14L1	162.332	-22.3	289.144	1621.35	0.000346269
hsa-miR-193b-3p	FTL	162.332	-20.8	1540.73	955.969	0.000110213
hsa-miR-29b-3p	USP19	159.086	-20.1	25.4635	1621.35	0.00385333
hsa-miR-29b-3p	MOB1A	159.086	-17.6	79.9745	1621.35	0.00122688
hsa-miR-29a-3p	COG5	159.086	-18.5	29.1437	6348.19	0.000859876
hsa-miR-29a-3p	DCAF12	159.086	-14.7	14.3997	6348.19	0.00174031
hsa-miR-29b-3p	FEM1B	159.086	-18.4	23.8501	1621.35	0.00411399
kshv-miR-K12-3-5p	RPL27A	159.086	-18.6	1783.46	775.708	0.000114992
hsa-miR-221-3p	XPO4	159.086	-24.3	3.50783	12915.5	0.00351141
hsa-let-7b-5p	EIF3C	159.086	-16.6	331.714	14083.8	3.40524e-05
hsa-miR-29a-3p	ANKRD52	159.086	-22.7	26.7671	6348.19	0.000936224
hsa-let-7a-5p	YOD1	159.086	-25.8	1.77987	39936.1	0.00223809
hsa-miR-23a-3p	IST1	159.086	-22.5	138.407	13809.7	8.32316e-05
hsa-let-7f-5p	MIDN	155.839	-12.1	46.1252	5334.57	0.000633343
hsa-miR-29a-3p	RPL13A	155.839	-22.7	985.534	6348.19	2.49089e-05
hsa-miR-222-3p	SPCS2	155.839	-17.6	239.288	3287.41	0.000198108
hsa-let-7a-5p	FIGN	155.839	-20.3	4.55617	39936.1	0.000856466
hsa-let-7f-5p	PPP1R15B	155.839	-22.3	18.5097	5334.57	0.00157826
hsa-miR-16-5p	GNAI3	155.839	-15.7	10.7053	8600.07	0.00169268
hsa-let-7f-5p	RASSF8	155.839	-17.8	90.2968	5334.57	0.000323523
hsa-miR-29a-3p	MCL1	155.839	-32.2	146.732	6348.19	0.000167302
hsa-miR-29a-3p	BRD4	155.839	-19.5	51.8701	6348.19	0.000473271
hsa-let-7a-5p	KMT2D	155.839	-43.1	30.3696	39936.1	0.00012849
hsa-let-7a-5p	MDM4	155.839	-26.7	2.50275	39936.1	0.00155917
hsa-let-7g-5p	ANP32E	152.592	-16.5	25.6101	5120.78	0.00116355
hsa-miR-29b-3p	GOLGA2	152.592	-13.1	41.7432	1621.35	0.0022546
hsa-miR-29b-3p	BTBD10	152.592	-15.2	130.684	1621.35	0.000720167
hsa-miR-29b-3p	RPL14	152.592	-8.9	615.667	1621.35	0.000152866
kshv-miR-K12-8-3p	RPL18A	152.592	-23	1254.32	148.945	0.000816768
hsa-miR-151a-3p	2020-09-08	152.592	-36.4	37.4506	129.801	0.0313904
hsa-miR-181a-5p	ERO1B	152.592	-18	3.5354	17378.3	0.00248363
hsa-let-7i-5p	PANK3	152.592	-32	32.4357	26887.1	0.000174971
hsa-let-7i-5p	CHD1	152.592	-21.8	25.1966	26887.1	0.000225241
kshv-miR-K12-4-3p	XPOT	152.592	-12.1	88.6685	5180.21	0.000332213
hsa-let-7a-5p	GMPPA	149.346	-16.9	58.4502	39936.1	6.39795e-05
hsa-miR-29b-3p	CDK17	149.346	-10.8	96.5954	1621.35	0.000953585
hsa-let-7f-5p	RIOK3	149.346	-14.4	59.2595	5334.57	0.000472427
hsa-miR-29b-3p	RPA1	149.346	-13.6	194.928	1621.35	0.000472542
hsa-miR-16-5p	RRM2B	149.346	-25.7	142.598	8600.07	0.000121781
hsa-let-7f-5p	PABPC1	149.346	-14.5	1119.84	5334.57	2.49998e-05
hsa-miR-30a-5p	SNTB2	149.346	-19.5	13.9856	247.873	0.0430808
hsa-miR-29a-3p	EEF2	149.346	-30.6	978.822	6348.19	2.40347e-05
hsa-miR-21-5p	FLNA	149.346	-27.9	971.443	78284.5	1.96381e-06
hsa-miR-29b-3p	SBNO1	149.346	-18.1	19.9979	1621.35	0.00460607
hsa-let-7c-5p	FTL	149.346	-26.1	1540.73	3743.32	2.58946e-05
hsa-let-7b-5p	SMCR8	149.346	-29	17.0939	14083.8	0.000620343
hsa-let-7b-5p	ENTPD7	149.346	-22.8	11.105	14083.8	0.000954892
hsa-let-7f-5p	ZFHX4	149.346	-21.1	16.2173	5334.57	0.00172629
hsa-miR-221-3p	SP1	149.346	-33.8	33.3943	12915.5	0.000346266
hsa-miR-27a-3p	PAICS	149.346	-30.8	143.164	41330.2	2.52402e-05
hsa-let-7i-5p	BACH1	149.346	-16.9	25.9568	26887.1	0.000213992
hsa-miR-29a-3p	CHD9	146.099	-16.7	14.2676	6348.19	0.00161305
hsa-miR-29b-3p	RHOF	146.099	-16.9	216.926	1621.35	0.000415392
hsa-miR-29b-3p	TNFAIP3	146.099	-15.6	141.73	1621.35	0.000635781
hsa-miR-29b-3p	ATAD2	146.099	-14.2	46.767	1621.35	0.00192678
hsa-let-7a-5p	EIF3CL	146.099	-16.6	2.21856	39936.1	0.00164896
hsa-let-7f-5p	KCMF1	146.099	-13.6	171.876	5334.57	0.000159343
hsa-miR-29b-3p	NFE2L1	146.099	-9.7	257.18	1621.35	0.000350375
hsa-miR-23a-3p	STX12	146.099	-33.4	155.239	13809.7	6.81494e-05
kshv-miR-K12-3-5p	MEX3C	146.099	-28.8	33.453	775.708	0.00563008
hsa-miR-29b-3p	ANKRD52	146.099	-27.7	26.7671	1621.35	0.00336643
hsa-miR-16-5p	SEC14L1	146.099	-15.4	289.144	8600.07	5.87531e-05
hsa-miR-29a-3p	PPP1R15B	146.099	-20.2	18.5097	6348.19	0.00124336
hsa-let-7f-5p	PRRC2C	146.099	-18.3	69.695	5334.57	0.000392958
hsa-let-7g-5p	UBR4	146.099	-18.4	368.498	5120.78	7.74242e-05
hsa-let-7a-5p	EIF3C	146.099	-16.6	331.714	39936.1	1.10285e-05
hsa-miR-16-5p	RPS6	146.099	-15.9	732.604	8600.07	2.31887e-05
hsa-miR-26a-5p	TRIP12	146.099	-23.4	144.029	22213.3	4.56651e-05
hsa-let-7e-5p	HMGA2	146.099	-18.3	93.1388	2341.29	0.000669981
hsa-let-7f-5p	CRNKL1	146.099	-15.4	42.7875	5334.57	0.000640076
hsa-miR-29b-3p	DHX40	146.099	-29.4	60.7745	1621.35	0.00148268
hsa-miR-29a-3p	HNRNPF	142.853	-16.1	189.283	6348.19	0.000118885
hsa-miR-16-5p	SCRN1	142.853	-12.4	134.584	8600.07	0.000123422
hsa-let-7g-5p	KMT2C	142.853	-16.5	6.94492	5120.78	0.00401684
hsa-miR-29b-3p	ATP5F1C	142.853	-13.9	264.556	1621.35	0.000333038
hsa-miR-21-5p	ATP5F1E	142.853	-9.3	55.5232	78284.5	3.28653e-05
hsa-miR-222-3p	MTF1	142.853	-29.2	7.88252	3287.41	0.00551276
hsa-miR-23a-3p	RNF38	142.853	-22.7	16.5837	13809.7	0.000623767
hsa-miR-221-3p	SQSTM1	142.853	-37	319.884	12915.5	3.45768e-05
hsa-let-7i-5p	PPP1R15B	142.853	-19.7	18.5097	26887.1	0.000287041
hsa-let-7f-5p	AJUBA	142.853	-32.9	38.5675	5334.57	0.000694332
hsa-miR-29a-3p	LASP1	142.853	-32.1	502.752	6348.19	4.47593e-05
hsa-miR-16-5p	RCOR1	142.853	-22.2	21.5086	8600.07	0.000772277
hsa-let-7a-5p	PABPC1	142.853	-20.2	1119.84	39936.1	3.19423e-06
hsa-miR-320a-3p	ABCA1	142.853	-27.5	2.39516	1493.32	0.0399392
hsa-let-7a-5p	CHIC1	142.853	-23.2	4.80001	39936.1	0.000745212
hsa-miR-125a-5p	ZNF281	142.853	-20.5	8.23194	2454.49	0.00707007
hsa-let-7a-5p	KMT2C	139.606	-15.2	6.94492	39936.1	0.00050335
hsa-let-7b-5p	SECISBP2	139.606	-10.8	16.0414	14083.8	0.000617934
hsa-miR-30a-5p	KPNA4	139.606	-13	90.5571	247.873	0.00621946
hsa-miR-23a-3p	ZNF430	139.606	-16.9	2.22452	13809.7	0.00454445
hsa-let-7a-5p	FN1	139.606	-27.4	281.326	39936.1	1.24259e-05
hsa-let-7f-5p	ACTB	139.606	-25.7	3565.42	5334.57	7.33996e-06
hsa-miR-92a-3p	CBX5	139.606	-31.7	42.3896	8238.11	0.000399776
hsa-miR-21-5p	ANKRD52	139.606	-24.5	26.7671	78284.5	6.66234e-05
hsa-let-7g-5p	SMCR8	139.606	-20	17.0939	5120.78	0.00159487
hsa-miR-320a-3p	ASXL2	139.606	-25.9	20.0802	1493.32	0.00465568
hsa-let-7e-5p	SMCR8	139.606	-29	17.0939	2341.29	0.00348825
hsa-miR-27a-3p	MRFAP1	139.606	-34	264.212	41330.2	1.27845e-05
hsa-let-7f-5p	NHLRC2	139.606	-15.2	7.75325	5334.57	0.00337536
hsa-let-7a-5p	DUSP1	139.606	-22.8	296.056	39936.1	1.18077e-05
hsa-let-7f-5p	FIGN	139.606	-18.1	4.55617	5334.57	0.00574386
hsa-miR-29b-3p	PABPC1	139.606	-12.1	1119.84	1621.35	7.68901e-05
hsa-miR-29b-3p	CEP76	136.359	-20.5	8.41561	1621.35	0.00999359
hsa-miR-29a-3p	DNMT3A	136.359	-21.1	11.3322	6348.19	0.00189549
hsa-miR-98-5p	NRDC	136.359	-14.4	150.081	827.164	0.00109841
hsa-miR-29a-3p	BTBD10	136.359	-14.2	130.684	6348.19	0.000164366
hsa-miR-29b-3p	FKBP4	136.359	-19.9	49.9097	1621.35	0.00168509
hsa-miR-21-3p	NBPF19	136.359	-20.4	6.65034	656.088	0.0312521
hsa-miR-29c-3p	PANK3	136.359	-21.4	32.4357	308.181	0.0136413
hsa-let-7f-5p	MAP4K3	136.359	-16.6	18.3641	5334.57	0.00139192
hsa-let-7a-5p	PRRC2C	136.359	-21.3	69.695	39936.1	4.8991e-05
hsa-miR-98-5p	RHOBTB3	136.359	-20	81.1307	827.164	0.00203192
hsa-let-7i-5p	KLF10	136.359	-16.8	88.6432	26887.1	5.72131e-05
kshv-miR-K12-4-3p	EFR3A	136.359	-25.9	54.7878	5180.21	0.000480456
hsa-let-7a-5p	PDS5A	136.359	-17	41.7666	39936.1	8.17503e-05
hsa-miR-20a-5p	MYLIP	136.359	-22.1	12.4656	112.317	0.0973927
hsa-miR-21-5p	MEX3A	136.359	-11.8	3.54817	78284.5	0.000490913
hsa-miR-29b-3p	FBXO3	133.113	-11.8	49.6179	1621.35	0.00165464
hsa-miR-29b-3p	HOXB8	133.113	-7.4	9.07454	1621.35	0.00904726
hsa-miR-29b-3p	EIF2B4	133.113	-20.4	82.7347	1621.35	0.000992325
hsa-miR-29a-3p	TNFAIP3	133.113	-14.7	141.73	6348.19	0.000147947
hsa-miR-16-5p	INHBA	133.113	-9.3	33.8724	8600.07	0.000456952
hsa-miR-155-5p	ZFP36	133.113	-22.8	8.91892	11032.5	0.00135279
hsa-miR-29b-3p	AGO2	133.113	-13.6	27.2482	1621.35	0.00301303
hsa-miR-98-5p	COIL	133.113	-15.6	31.7498	827.164	0.00506858
hsa-miR-23a-3p	SESN2	133.113	-26.7	28.0316	13809.7	0.000343864
hsa-let-7g-5p	NUP153	133.113	-13.9	48.1002	5120.78	0.000540426
hsa-miR-222-3p	AGPS	133.113	-22.3	82.5306	3287.41	0.000490625
hsa-miR-424-5p	ATP6V0E1	133.113	-14.5	406.802	3694.96	8.85576e-05
hsa-miR-27a-3p	PABPC1	133.113	-23.3	1119.84	41330.2	2.87604e-06
hsa-let-7b-5p	RBMS2	133.113	-25.4	106.821	14083.8	8.84791e-05
hsa-miR-92a-3p	TXLNA	133.113	-40.2	47.8494	8238.11	0.000337687
hsa-miR-24-3p	STK40	133.113	-24.8	25.9198	16309	0.000314891
hsa-miR-29b-3p	TAOK1	133.113	-16.8	28.1243	1621.35	0.00291918
hsa-let-7f-5p	BRAF	133.113	-24.2	8.29088	5334.57	0.00300967
hsa-let-7c-5p	RHOBTB3	133.113	-24.3	81.1307	3743.32	0.000438305
hsa-miR-92a-3p	PCMTD1	133.113	-22.4	21.3214	8238.11	0.000757838
hsa-miR-92a-3p	ILF2	133.113	-23.6	241.108	8238.11	6.70161e-05
hsa-let-7f-5p	RNMT	133.113	-12.6	9.88157	5334.57	0.00252519
hsa-let-7i-5p	TXNIP	133.113	-18.2	72.2985	26887.1	6.84772e-05
hsa-miR-21-5p	MALT1	133.113	-17.9	4.98966	78284.5	0.000340779
hsa-miR-29b-3p	ALG3	129.866	-19.9	86.5819	1621.35	0.000925105
hsa-miR-29c-3p	DDX3X	129.866	-13.6	101.454	308.181	0.00415356
hsa-miR-29a-3p	SLK	129.866	-18.1	56.2046	6348.19	0.000363977
hsa-miR-29b-3p	MARS	129.866	-14.3	143.8	1621.35	0.000557005
hsa-let-7a-5p	PAPPA	129.866	-26.4	3.92968	39936.1	0.000827507
hsa-miR-92a-3p	AXL	129.866	-24.3	294.974	8238.11	5.34422e-05
hsa-miR-16-5p	PDCL	129.866	-18.6	10.9871	8600.07	0.00137439
hsa-miR-16-5p	PAPPA	129.866	-13.6	3.92968	8600.07	0.00384269
hsa-miR-361-5p	TOP2B	129.866	-28.4	41.0826	146.178	0.0216249
hsa-miR-34a-5p	TXNIP	129.866	-17.5	72.2985	33301.2	5.39393e-05
kshv-miR-K12-12-3p	OGG1	129.866	-37.9	44.7946	781.131	0.00371147
hsa-miR-29a-3p	VCPIP1	129.866	-15.7	5.97449	6348.19	0.00342408
hsa-miR-21-5p	HMGA2	129.866	-20.6	93.1388	78284.5	1.7811e-05
hsa-miR-29b-3p	PKM	129.866	-22.9	1052.36	1621.35	7.61121e-05
hsa-miR-29a-3p	ALG13	129.866	-14.4	19.9526	6348.19	0.00102529
hsa-miR-92a-3p	WDR26	129.866	-24	58.8038	8238.11	0.000268078
hsa-miR-29b-3p	FZD6	129.866	-13.3	26.4056	1621.35	0.00303335
hsa-miR-151a-3p	MYH9	129.866	-27.2	990.801	129.801	0.00100979
hsa-let-7a-5p	KMT2B	129.866	-31.9	9.51943	39936.1	0.0003416
hsa-miR-29a-3p	FKBP4	129.866	-16.2	49.9097	6348.19	0.000409883
hsa-miR-92a-3p	CAPRIN1	129.866	-30.2	308.401	8238.11	5.11154e-05
hsa-miR-24-3p	RPL27A	126.619	-8.2	1783.46	16309	4.35319e-06
hsa-let-7f-5p	EIF3C	126.619	-11.5	331.714	5334.57	7.15545e-05
hsa-miR-29a-3p	CDC42BPA	126.619	-12.9	26.7242	6348.19	0.000746354
hsa-miR-29b-3p	FSTL1	126.619	-19.1	1608.2	1621.35	4.85604e-05
hsa-let-7f-5p	RBM12B	126.619	-11.2	15.7359	5334.57	0.00150838
hsa-miR-20a-5p	CCND1	126.619	-15.9	636.861	112.317	0.00177014
hsa-miR-29b-3p	ZBTB34	126.619	-17.1	1.54981	1621.35	0.05039
hsa-miR-16-5p	SRPRA	126.619	-17	170.228	8600.07	8.649e-05
hsa-let-7f-5p	AP2B1	126.619	-17.2	197.954	5334.57	0.000119905
hsa-miR-424-5p	2020-09-02	126.619	-17.4	328.426	3694.96	0.00010434
hsa-miR-18a-5p	VMA21	126.619	-25.5	11.5226	77.3495	0.142066
hsa-miR-151a-5p	AP1G1	126.619	-12.1	68.5948	8350.98	0.00022104
hsa-miR-29a-3p	SLC16A9	126.619	-7.9	7.53384	6348.19	0.00264748
hsa-miR-222-3p	PABPC1	126.619	-26.9	1119.84	3287.41	3.43946e-05
hsa-let-7f-5p	UBAP2L	126.619	-16.5	141.945	5334.57	0.000167217
hsa-miR-29a-3p	TUSC2	126.619	-10.9	34.4647	6348.19	0.000578729
hsa-let-7g-5p	HMGA2	126.619	-27.4	93.1388	5120.78	0.000265481
hsa-let-7a-5p	DICER1	126.619	-26.2	19.631	39936.1	0.000161507
kshv-miR-K12-3-5p	NOL6	126.619	-21.6	33.5801	775.708	0.00486093
hsa-miR-29a-3p	DCUN1D5	123.373	-19.9	55.9988	6348.19	0.000347048
hsa-miR-29b-3p	EIF2S1	123.373	-17.8	291.937	1621.35	0.000260647
hsa-miR-16-5p	RNF11	123.373	-6.6	233.464	8600.07	6.14463e-05
hsa-miR-29a-3p	AHNAK	123.373	-19.4	384.294	6348.19	5.05715e-05
hsa-let-7g-5p	XRCC1	123.373	-17.5	36.59	5120.78	0.000658447
hsa-let-7f-5p	SMARCD1	123.373	-18.3	71.8622	5334.57	0.000321824
hsa-let-7i-5p	DDX6	123.373	-13.5	80.1653	26887.1	5.72385e-05
hsa-miR-29b-3p	TET2	123.373	-16.8	4.01009	1621.35	0.0189752
hsa-miR-93-5p	CCND1	123.373	-16	636.861	786.885	0.000246186
hsa-miR-23a-3p	ELOF1	123.373	-22.7	73.6284	13809.7	0.000121336
hsa-let-7f-5p	UPF2	123.373	-24.1	24.9032	5334.57	0.000928674
hsa-miR-20a-5p	REEP3	123.373	-15.3	26.1022	112.317	0.0420819
hsa-miR-16-5p	AP2B1	123.373	-20.2	197.954	8600.07	7.24691e-05
hsa-miR-151a-5p	AHNAK	123.373	-20.7	384.294	8350.98	3.84431e-05
hsa-let-7f-5p	SLAIN2	123.373	-21.5	69.6914	5334.57	0.000331848
hsa-miR-103a-3p	UBA1	123.373	-26.2	186.642	1723.49	0.00038353
hsa-miR-21-5p	RALGPS2	123.373	-17.7	11.9593	78284.5	0.000131777
hsa-miR-29a-3p	PABPC1	123.373	-18.1	1119.84	6348.19	1.73545e-05
hsa-miR-29b-3p	MED13	123.373	-26	26.6847	1621.35	0.00285154
hsa-let-7i-5p	AJUBA	123.373	-18.5	38.5675	26887.1	0.000118975
hsa-let-7e-5p	ALG3	123.373	-38.2	86.5819	2341.29	0.000608607
hsa-miR-92a-3p	MEF2D	123.373	-30.1	29.2686	8238.11	0.00051167
hsa-let-7g-5p	ATP6V1C1	123.373	-17.4	71.8038	5120.78	0.000335533
hsa-let-7e-5p	ANP32E	120.126	-18.2	25.6101	2341.29	0.00200342
hsa-miR-29b-3p	INSIG1	120.126	-14.6	30.6423	1621.35	0.0024179
hsa-let-7g-5p	SECISBP2	120.126	-12.5	16.0414	5120.78	0.00146238
hsa-miR-29a-3p	RPN1	120.126	-11.3	439.879	6348.19	4.30184e-05
hsa-miR-151a-5p	CEBPG	120.126	-14.6	13.9728	8350.98	0.00102948
hsa-miR-29b-3p	SLK	120.126	-12	56.2046	1621.35	0.00131822
kshv-miR-K12-3-5p	ZNF107	120.126	-11.8	2.08963	775.708	0.0741086
hsa-let-7i-5p	GMPPA	120.126	-18.5	58.4502	26887.1	7.64376e-05
hsa-miR-29b-3p	RNMT	120.126	-16.3	9.88157	1621.35	0.0074978
hsa-miR-29b-3p	IGFBP3	120.126	-15.4	90.6108	1621.35	0.000817673
hsa-miR-424-5p	EEF1A1	120.126	-15.6	4633.71	3694.96	7.01614e-06
hsa-let-7a-5p	TSC22D2	120.126	-18.5	58.119	39936.1	5.1755e-05
hsa-miR-16-5p	AP2S1	120.126	-19	245.382	8600.07	5.69235e-05
hsa-miR-15b-5p	MYC	120.126	-14.6	115.686	1458.13	0.00071213
hsa-let-7a-5p	ATPAF1	120.126	-14.4	65.9661	39936.1	4.55984e-05
hsa-miR-29b-3p	RTL6	120.126	-22.4	34.812	1621.35	0.00212829
hsa-let-7c-5p	NRDC	120.126	-16.5	150.081	3743.32	0.000213823
hsa-let-7a-5p	PCGF3	120.126	-23.5	18.7242	39936.1	0.000160645
hsa-miR-29b-3p	LRRC59	120.126	-15.9	235.304	1621.35	0.000314869
hsa-miR-29a-3p	ZFP91	120.126	-14.3	64.0252	6348.19	0.000295553
hsa-let-7f-5p	HIPK2	120.126	-21.9	16.8457	5334.57	0.00133674
hsa-miR-92a-3p	NHLRC3	120.126	-23.8	4.31991	8238.11	0.00337547
hsa-miR-29b-3p	AHNAK	120.126	-16.5	384.294	1621.35	0.000192795
hsa-let-7f-5p	FN1	120.126	-18.8	281.326	5334.57	8.00438e-05
hsa-miR-320a-3p	BHLHE40	120.126	-28.2	50.3232	1493.32	0.00159851
hsa-let-7i-5p	MYC	120.126	-31.5	115.686	26887.1	3.862e-05
hsa-miR-29b-3p	OSER1	116.879	-12.8	71.858	1621.35	0.0010032
hsa-miR-29a-3p	BICD2	116.879	-22	23.245	6348.19	0.00079206
hsa-miR-93-5p	XIAP	116.879	-33.4	16.583	786.885	0.00895702
hsa-miR-20a-5p	PRXL2C	116.879	-14.3	11.8313	112.317	0.0879547
hsa-miR-21-5p	ZFAND3	116.879	-8.1	171.51	78284.5	8.7051e-06
hsa-miR-16-5p	ANXA5	116.879	-10.6	749.924	8600.07	1.81225e-05
hsa-let-7f-5p	ATPAF1	116.879	-13.9	65.9661	5334.57	0.000332137
hsa-let-7d-5p	PFKFB2	116.879	-20.4	2.59148	2133.36	0.0211409
hsa-miR-92a-3p	CCDC186	116.879	-18.2	6.21811	8238.11	0.00228166
hsa-miR-23a-3p	PPWD1	116.879	-16.7	30.9461	13809.7	0.000273494
hsa-miR-16-5p	FAM98A	116.879	-15.7	90.0298	8600.07	0.000150956
hsa-miR-29a-3p	AGO2	116.879	-14.1	27.2482	6348.19	0.000675693
hsa-let-7a-5p	HIPK2	116.879	-22.9	16.8457	39936.1	0.000173733
hsa-miR-29b-3p	NF1	116.879	-18.4	20.7963	1621.35	0.00346636
hsa-miR-24-3p	KIAA1109	116.879	-25	19.11	16309	0.000375015
hsa-miR-29a-3p	MRPS23	116.879	-17.2	135.886	6348.19	0.000135492
hsa-miR-16-5p	MYC	116.879	-11.3	115.686	8600.07	0.000117478
hsa-miR-29a-3p	CCSAP	116.879	-15.1	2.63429	6348.19	0.00698916
hsa-miR-221-3p	KAT6A	116.879	-27.5	19.7943	12915.5	0.000457179
hsa-miR-92a-3p	FOSL2	116.879	-27.9	84.7952	8238.11	0.000167317
hsa-miR-320a-3p	RTN4	116.879	-26	695.374	1493.32	0.000112555
hsa-let-7f-5p	STAT1	116.879	-26.1	40.2316	5334.57	0.000544591
hsa-miR-92a-3p	THRAP3	116.879	-27.6	75.7831	8238.11	0.000187214
hsa-let-7f-5p	PAPPA	116.879	-20	3.92968	5334.57	0.00557546
hsa-miR-21-5p	BRWD3	116.879	-16.3	2.162	78284.5	0.000690568
hsa-let-7b-5p	PRDM4	116.879	-25.2	36.2351	14083.8	0.000229028
hsa-let-7i-5p	UBR4	116.879	-37.6	368.498	26887.1	1.17967e-05
hsa-miR-27a-3p	CNNM2	116.879	-23.4	3.85087	41330.2	0.000734365
hsa-let-7f-5p	KPNA4	116.879	-14.6	90.5571	5334.57	0.000241944
hsa-miR-30c-5p	AHNAK	116.879	-18.6	384.294	62.8534	0.00483889
hsa-miR-92a-3p	SOCS5	116.879	-25	13.7292	8238.11	0.00103339
hsa-miR-29b-3p	CDKN1A	113.633	-21.3	349.67	1621.35	0.000200432
hsa-miR-16-5p	PLP2	113.633	-13.2	192.227	8600.07	6.87363e-05
hsa-miR-16-5p	MED1	113.633	-11.7	61.3213	8600.07	0.000215471
hsa-miR-29b-3p	NARS	113.633	-29.4	118.654	1621.35	0.000590666
hsa-miR-30a-5p	GNAI2	113.633	-19.3	589.251	247.873	0.000777991
hsa-miR-20a-5p	PYGB	113.633	-31.7	78.3399	112.317	0.0129144
hsa-let-7b-5p	RHOC	113.633	-22.6	1333.99	14083.8	6.04824e-06
hsa-miR-29a-3p	DYNC1I2	113.633	-19.6	129.734	6348.19	0.000137975
hsa-miR-29b-3p	TET3	113.633	-19.3	5.60468	1621.35	0.0125048
hsa-miR-29a-3p	BICC1	113.633	-17.5	4.08967	6348.19	0.00437688
hsa-let-7f-5p	ZFP36	113.633	-17.2	8.91892	5334.57	0.00238832
hsa-miR-15a-5p	SQSTM1	113.633	-18	319.884	298.111	0.00119161
hsa-let-7a-5p	BRWD3	113.633	-26.4	2.162	39936.1	0.00131608
hsa-miR-23a-3p	HIPK2	113.633	-17.1	16.8457	13809.7	0.000488459
hsa-let-7a-5p	PICALM	113.633	-28.9	244.632	39936.1	1.16312e-05
hsa-miR-92a-3p	ARRDC3	113.633	-20.7	24.4424	8238.11	0.000564329
hsa-let-7f-5p	AP3M1	113.633	-18.1	67.4062	5334.57	0.000316012
hsa-miR-27a-3p	RAPGEF1	113.633	-35.7	59.2306	41330.2	4.64183e-05
hsa-miR-29a-3p	NUFIP2	113.633	-18.9	34.14	6348.19	0.000524312
hsa-let-7a-5p	CHPF2	113.633	-31.3	20.952	39936.1	0.000135804
kshv-miR-K12-1-5p	CDKN1A	113.633	-28.2	349.67	264.361	0.00122927
hsa-miR-29b-3p	HIPK2	113.633	-20.2	16.8457	1621.35	0.0041604
hsa-miR-16-5p	DNAJB11	110.386	-16.7	89.5766	8600.07	0.000143291
hsa-miR-10b-5p	RPL27A	110.386	-4	1783.46	3739.33	1.65522e-05
hsa-miR-16-5p	YTHDF2	110.386	-15.8	80.2766	8600.07	0.000159891
hsa-miR-21-5p	MED25	110.386	-48.8	31.3899	78284.5	4.4921e-05
hsa-miR-1180-3p	PKM	110.386	-24	1052.36	1785.57	5.87454e-05
hsa-let-7b-5p	LARP1	110.386	-28.4	117.935	14083.8	6.64583e-05
hsa-miR-29b-3p	WWTR1	110.386	-13.1	109.476	1621.35	0.000621893
hsa-let-7f-5p	RNF115	110.386	-12.4	11.0874	5334.57	0.00186632
hsa-miR-15a-5p	RPL27A	110.386	-25.3	1783.46	298.111	0.000207621
hsa-miR-29a-3p	GREB1L	110.386	-13.4	5.62108	6348.19	0.00309346
hsa-miR-29b-3p	MEF2D	110.386	-21.1	29.2686	1621.35	0.00232614
hsa-miR-23a-3p	TJP1	110.386	-15.3	59.6574	13809.7	0.000133988
hsa-miR-29b-3p	CREBRF	110.386	-12.8	7.04646	1621.35	0.00966198
hsa-let-7i-5p	WBP4	110.386	-20.4	5.79113	26887.1	0.000708936
hsa-let-7g-5p	RB1	110.386	-11.2	12.4521	5120.78	0.00173115
hsa-miR-29b-3p	KCMF1	110.386	-18.7	171.876	1621.35	0.000396115
hsa-miR-181b-5p	C2orf69	110.386	-27.2	11.9066	3344.29	0.00277219
hsa-let-7i-5p	PFKFB2	110.386	-19.7	2.59148	26887.1	0.00158424
hsa-miR-23a-3p	FLNA	110.386	-30.5	971.443	13809.7	8.22834e-06
hsa-miR-16-5p	BICC1	110.386	-14.9	4.08967	8600.07	0.00313851
hsa-miR-92a-3p	FNIP1	110.386	-21.3	17.4299	8238.11	0.000768762
hsa-miR-361-5p	LATS2	110.386	-36.7	30.5565	146.178	0.0247131
hsa-let-7f-5p	DUSP1	110.386	-23.7	296.056	5334.57	6.98941e-05
hsa-miR-16-5p	CHD4	110.386	-19.1	103.315	8600.07	0.000124237
hsa-miR-23a-3p	RACK1	110.386	-25.3	1937.21	13809.7	4.12622e-06
kshv-miR-K12-3-5p	NAP1L1	110.386	-36.8	579.641	775.708	0.000245503
hsa-miR-21-5p	GFPT1	110.386	-19	27.0698	78284.5	5.20898e-05
hsa-miR-29b-3p	DDX3X	110.386	-14.8	101.454	1621.35	0.00067107
hsa-miR-320a-3p	XPO6	110.386	-41.2	96.1629	1493.32	0.000768693
hsa-let-7f-5p	CHIC1	110.386	-16.7	4.80001	5334.57	0.00431095
hsa-miR-23a-3p	H3F3B	110.386	-15.1	653.79	13809.7	1.22262e-05
hsa-let-7f-5p	PICALM	110.386	-14.9	244.632	5334.57	8.45864e-05
hsa-let-7f-5p	EIF3CL	107.139	-11.5	2.21856	5334.57	0.0090527
hsa-miR-29a-3p	UBAP2L	107.139	-16.1	141.945	6348.19	0.0001189
hsa-miR-29b-3p	NRCAM	107.139	-22.5	19.1477	1621.35	0.00345109
hsa-miR-29b-3p	KCTD20	107.139	-16.6	53.1704	1621.35	0.0012428
hsa-miR-21-5p	CSNK1A1	107.139	-17.5	329.672	78284.5	4.15136e-06
hsa-miR-21-5p	PDGFA	107.139	-13.2	10.5433	78284.5	0.000129807
hsa-miR-29b-3p	TDG	107.139	-15.8	18.767	1621.35	0.00352108
hsa-miR-27a-3p	NRDC	107.139	-12.8	150.081	41330.2	1.72725e-05
hsa-let-7i-5p	AP3M1	107.139	-19.5	67.4062	26887.1	5.9116e-05
hsa-miR-17-3p	MLXIP	107.139	-29.5	70.4691	9.73785	0.15613
hsa-miR-21-5p	ACBD3	107.139	-20.5	21.9514	78284.5	6.23464e-05
hsa-miR-17-5p	ARL1	107.139	-15.4	84.474	39.394	0.0321955
hsa-miR-29b-3p	RICTOR	107.139	-14.5	8.11135	1621.35	0.00814664
hsa-miR-221-3p	GPR107	107.139	-26.6	26.2647	12915.5	0.000315839
hsa-miR-17-5p	MYLIP	107.139	-18.6	12.4656	39.394	0.218176
hsa-miR-30a-5p	RAPGEF2	107.139	-11.8	43.4142	247.873	0.0099561
hsa-miR-98-5p	FTL	107.139	-21	1540.73	827.164	8.4068e-05
hsa-let-7f-5p	FOSL1	107.139	-15.2	387.044	5334.57	5.18906e-05
hsa-miR-21-5p	AHNAK	107.139	-26.7	384.294	78284.5	3.56132e-06
hsa-let-7a-5p	CITED2	107.139	-21.4	148	39936.1	1.81268e-05
hsa-let-7f-5p	CLTC	107.139	-13.9	417.486	5334.57	4.81069e-05
hsa-miR-29b-3p	PDCD11	107.139	-20.8	33.6914	1621.35	0.00196134
hsa-miR-27a-3p	FTH1	107.139	-24.6	1716.51	41330.2	1.5102e-06
hsa-miR-29a-3p	MDM2	107.139	-15.8	365.516	6348.19	4.61735e-05
hsa-miR-92a-3p	MKRN2	107.139	-31.5	24.6369	8238.11	0.00052788
hsa-miR-29b-3p	PHF8	103.893	-10.9	5.60274	1621.35	0.0114369
hsa-miR-16-5p	SLC12A6	103.893	-13.7	24.3498	8600.07	0.000496121
hsa-miR-16-5p	RTCB	103.893	-18.6	221.938	8600.07	5.44317e-05
hsa-let-7g-5p	FSTL1	103.893	-26.6	1608.2	5120.78	1.26156e-05
hsa-let-7i-5p	PNKD	103.893	-22.2	79.859	26887.1	4.83858e-05
hsa-miR-29b-3p	FOXJ2	103.893	-20.3	22.2985	1621.35	0.00287364
hsa-miR-21-5p	VMA21	103.893	-13	11.5226	78284.5	0.000115175
hsa-miR-29a-3p	HDLBP	103.893	-16.9	493.007	6348.19	3.31957e-05
hsa-miR-151a-5p	RUNX1	103.893	-13.6	29.15	8350.98	0.000426785
hsa-let-7f-5p	RRM2B	103.893	-15.1	142.598	5334.57	0.000136576
hsa-miR-103b	DICER1	103.893	-21.9	19.631	673.35	0.00785962
hsa-miR-17-5p	DSTYK	103.893	-22.3	5.10569	39.394	0.516536
hsa-let-7a-5p	ACTG1	103.893	-37.3	2991.86	39936.1	8.69516e-07
hsa-let-7f-5p	RNF31	103.893	-14.4	39.5689	5334.57	0.000492188
hsa-miR-16-5p	CD151	103.893	-26.3	794.324	8600.07	1.52085e-05
hsa-miR-29c-3p	PLK2	103.893	-18.2	296.684	308.181	0.00113628
hsa-miR-29b-3p	AKAP2	103.893	-18.9	234.603	1621.35	0.000273133
hsa-miR-29a-3p	UHMK1	103.893	-16.8	32.8035	6348.19	0.000498902
hsa-miR-29b-3p	SPART	103.893	-15.2	39.2239	1621.35	0.00163364
hsa-miR-16-5p	E2F7	103.893	-13.1	49.2655	8600.07	0.000245211
hsa-miR-221-3p	HIPK2	103.893	-35.3	16.8457	12915.5	0.000477512
hsa-miR-17-5p	VTA1	103.893	-25.6	120.827	39.394	0.0218269
hsa-let-7f-5p	FSTL1	103.893	-15.5	1608.2	5334.57	1.211e-05
hsa-let-7g-5p	TXNIP	103.893	-28.6	72.2985	5120.78	0.000280621
hsa-miR-125a-5p	ZBTB33	103.893	-37.6	8.94218	2454.49	0.00473348
kshv-miR-K12-3-5p	BCL2L11	103.893	-22.5	3.65127	775.708	0.0366811
hsa-let-7f-5p	LRBA	103.893	-15.2	19.4886	5334.57	0.000999322
hsa-miR-92a-3p	RSPRY1	103.893	-29	31.7282	8238.11	0.000397478
hsa-let-7a-5p	FOSL1	103.893	-18.6	387.044	39936.1	6.72138e-06
hsa-miR-193a-3p	BAX	103.893	-21.6	352.943	285.717	0.00103025
hsa-miR-30a-3p	SNX14	100.646	-16.7	72.0709	462.88	0.00301695
hsa-let-7e-5p	KMT2D	100.646	-19.5	30.3696	2341.29	0.00141548
hsa-miR-21-5p	CLDN1	100.646	-12.1	4.86994	78284.5	0.000263996
hsa-let-7f-5p	POLR2A	100.646	-22.8	58.2606	5334.57	0.000323834
hsa-miR-29a-3p	ZNF282	100.646	-32.4	17.872	6348.19	0.000887101
hsa-miR-29a-3p	MED4	100.646	-12	18.7283	6348.19	0.000846543
hsa-let-7f-5p	KDM5C	100.646	-25.1	24.4148	5334.57	0.00077276
hsa-miR-29b-3p	GIT2	100.646	-13.5	49.7985	1621.35	0.00124653
hsa-miR-17-5p	UBE3C	100.646	-21.7	50.3635	39.394	0.0507284
hsa-miR-23a-3p	LATS2	100.646	-15.9	30.5565	13809.7	0.000238511
hsa-miR-21-5p	LPIN2	100.646	-5.2	8.09894	78284.5	0.000158743
hsa-miR-29b-3p	BICD2	100.646	-12.1	23.245	1621.35	0.00267048
hsa-miR-27a-3p	CPSF4	100.646	-9.3	27.5523	41330.2	8.83834e-05
hsa-miR-221-3p	ARID2	100.646	-21.5	8.83383	12915.5	0.000882139
hsa-miR-29b-3p	EIF5A	100.646	-15.4	617.943	1621.35	0.000100455
hsa-miR-29b-3p	BRWD3	100.646	-17.4	2.162	1621.35	0.028712
hsa-let-7a-5p	PPP1R15B	100.646	-21.2	18.5097	39936.1	0.000136154
hsa-miR-221-3p	YOD1	100.646	-22.7	1.77987	12915.5	0.00437822
hsa-let-7i-5p	KHSRP	100.646	-18.2	327.77	26887.1	1.14205e-05
hsa-let-7i-5p	ATP6V1C1	100.646	-16.7	71.8038	26887.1	5.21322e-05
hsa-miR-27a-3p	PSKH1	100.646	-44.5	16.7162	41330.2	0.000145677
hsa-miR-27a-3p	ACTB	100.646	-22	3565.42	41330.2	6.82997e-07
hsa-miR-27a-3p	ZFAND5	100.646	-22.2	100.919	41330.2	2.41299e-05
hsa-miR-21-5p	MKNK2	100.646	-30.9	29.5144	78284.5	4.35599e-05
hsa-miR-16-5p	FLNA	100.646	-29.7	971.443	8600.07	1.2047e-05
hsa-let-7b-5p	TAF5L	100.646	-22.7	25.7702	14083.8	0.000277306
hsa-let-7f-5p	SKIL	100.646	-28.3	97.6953	5334.57	0.000193118
hsa-miR-29a-3p	HMGA2	100.646	-16.5	93.1388	6348.19	0.000170222
hsa-miR-29b-3p	BICC1	100.646	-23.5	4.08967	1621.35	0.0151786
hsa-miR-29b-3p	RAB21	100.646	-19.2	55.9886	1621.35	0.00110871
hsa-miR-29b-3p	RP2	100.646	-19.3	10.8228	1621.35	0.00573561
hsa-let-7a-5p	AJUBA	100.646	-33.8	38.5675	39936.1	6.53446e-05
hsa-miR-103b	POLD3	97.3994	-18	31.1265	673.35	0.00464713
hsa-miR-16-5p	AFG3L2	97.3994	-49	32.5299	8600.07	0.000348154
hsa-miR-221-3p	KARS	97.3994	-24.4	192.26	12915.5	3.92244e-05
hsa-miR-21-5p	PPP1R15B	97.3994	-14.2	18.5097	78284.5	6.72174e-05
hsa-miR-29a-3p	RPS24	97.3994	-20.5	1018.33	6348.19	1.50668e-05
hsa-miR-21-5p	YWHAZ	97.3994	-13.8	760.855	78284.5	1.63523e-06
hsa-let-7e-5p	EIF3CL	97.3994	-15.3	2.21856	2341.29	0.0187512
hsa-miR-29a-3p	SPARC	97.3994	-12.1	1795.39	6348.19	8.54569e-06
hsa-miR-23a-3p	RPL37A	97.3994	-24.2	2016.63	13809.7	3.4974e-06
hsa-miR-29b-3p	HECTD1	97.3994	-15.8	76.907	1621.35	0.000781112
hsa-miR-30a-5p	PGAM1	97.3994	-16.1	535.626	247.873	0.000733611
hsa-let-7g-5p	CHD4	97.3994	-10.8	103.315	5120.78	0.000184102
hsa-let-7f-5p	PFKFB2	97.3994	-19.6	2.59148	5334.57	0.00704545
hsa-miR-16-5p	SMC3	97.3994	-14	61.0317	8600.07	0.000185566
hsa-miR-21-5p	BZW1	97.3994	-9.4	356.796	78284.5	3.48707e-06
hsa-miR-181b-5p	PKM	97.3994	-22.6	1052.36	3344.29	2.76751e-05
hsa-miR-29a-3p	TNRC6A	97.3994	-20	29.8601	6348.19	0.000513824
hsa-let-7d-5p	HUWE1	97.3994	-17.5	94.1239	2133.36	0.000485056
hsa-miR-23a-3p	ELOVL5	97.3994	-23.6	103.269	13809.7	6.8297e-05
hsa-let-7b-5p	CHD1	97.3994	-19.2	25.1966	14083.8	0.00027447
hsa-miR-23a-3p	GPATCH2L	97.3994	-19.8	10.2107	13809.7	0.000690744
hsa-let-7a-5p	AP2B1	97.3994	-22.8	197.954	39936.1	1.23205e-05
hsa-miR-320a-3p	YY1AP1	97.3994	-29.6	44.3225	1493.32	0.00147156
hsa-let-7b-5p	HECTD1	97.3994	-19.7	76.907	14083.8	8.9923e-05
hsa-let-7b-5p	ZFHX4	97.3994	-34.4	16.2173	14083.8	0.00042644
hsa-let-7b-5p	APEH	97.3994	-22.2	58.7379	14083.8	0.000117738
hsa-miR-92a-3p	UTP15	97.3994	-35.2	22.8734	8238.11	0.00051689
hsa-miR-29b-3p	KIF3B	97.3994	-16	33.3878	1621.35	0.00179925
hsa-let-7f-5p	FTH1	97.3994	-23.2	1716.51	5334.57	1.06368e-05
hsa-miR-151a-5p	FTL	97.3994	-15.9	1540.73	8350.98	7.56994e-06
hsa-let-7f-5p	UBE3C	97.3994	-13.1	50.3635	5334.57	0.000362528
hsa-miR-16-5p	SGTB	94.1528	-14	11.4451	8600.07	0.000956555
hsa-miR-92a-3p	LPP	94.1528	-16.3	38.8851	8238.11	0.000293916
hsa-miR-29b-3p	RPS27A	94.1528	-19.4	1179.73	1621.35	4.92237e-05
hsa-miR-29a-3p	HBP1	94.1528	-23.8	50.2559	6348.19	0.000295118
hsa-miR-27a-3p	NPEPPS	94.1528	-17.7	170.544	41330.2	1.33576e-05
hsa-miR-29b-3p	KCTD3	94.1528	-13.2	18.5067	1621.35	0.0031378
hsa-miR-92a-3p	TMEM33	94.1528	-32.8	33.5666	8238.11	0.000340485
hsa-miR-193a-3p	RAB11FIP5	94.1528	-26.6	179.544	285.717	0.00183538
hsa-miR-27a-3p	PHF20	94.1528	-19.1	70.869	41330.2	3.21447e-05
hsa-miR-29a-3p	WWTR1	94.1528	-15.1	109.476	6348.19	0.000135476
hsa-let-7f-5p	PMPCA	94.1528	-19.1	51.1356	5334.57	0.000345152
hsa-miR-16-5p	TRIQK	94.1528	-13	22.0066	8600.07	0.000497483
hsa-miR-16-5p	CTNNB1	94.1528	-21.5	255.618	8600.07	4.28292e-05
hsa-let-7b-5p	BZW1	94.1528	-16.6	356.796	14083.8	1.87367e-05
hsa-let-7f-5p	C5orf51	94.1528	-16.5	14.5369	5334.57	0.00121412
hsa-miR-20a-5p	NCKAP1	94.1528	-15.1	100.034	112.317	0.00837992
hsa-miR-29a-3p	KCMF1	94.1528	-20.1	171.876	6348.19	8.62913e-05
hsa-miR-93-5p	ZNFX1	94.1528	-23.3	72.9386	786.885	0.00164046
hsa-miR-30c-5p	NCL	94.1528	-23.8	740.14	62.8534	0.00202391
hsa-miR-25-3p	MDM2	94.1528	-31.4	365.516	238.909	0.00107819
hsa-miR-29b-3p	AXL	94.1528	-19.9	294.974	1621.35	0.000196867
hsa-let-7a-5p	BRAF	94.1528	-20.3	8.29088	39936.1	0.000284359
hsa-let-7f-5p	SKP2	94.1528	-21.9	11.9762	5334.57	0.00147372
hsa-let-7i-5p	FTH1	94.1528	-26.8	1716.51	26887.1	2.04006e-06
hsa-let-7f-5p	THBS1	94.1528	-18.5	857.711	5334.57	2.05775e-05
hsa-miR-16-5p	MARCKS	94.1528	-23.8	108.617	8600.07	0.000100794
hsa-miR-17-5p	ZNF706	94.1528	-25.2	87.6682	39.394	0.0272622
hsa-let-7a-5p	BICC1	94.1528	-18.8	4.08967	39936.1	0.000576473
hsa-let-7f-5p	SLC7A5	94.1528	-19.6	8.07111	5334.57	0.00218675
hsa-miR-320a-3p	AGFG1	94.1528	-23.4	102.75	1493.32	0.000613618
hsa-let-7a-5p	ARID3A	94.1528	-25.6	7.33189	39936.1	0.000321552
hsa-miR-222-3p	PRRC2C	94.1528	-30.2	69.695	3287.41	0.000410939
hsa-miR-27a-3p	MTPN	94.1528	-23.7	167.245	41330.2	1.36211e-05
hsa-let-7b-5p	HUWE1	94.1528	-23.9	94.1239	14083.8	7.10253e-05
hsa-miR-16-5p	RPL36	94.1528	-13.1	702.268	8600.07	1.55894e-05
hsa-let-7a-5p	SLC7A5	94.1528	-26	8.07111	39936.1	0.000292101
hsa-let-7e-5p	PLAGL2	94.1528	-24.4	19.2435	2341.29	0.00208975
hsa-let-7a-5p	RNMT	94.1528	-20.9	9.88157	39936.1	0.000238584
hsa-miR-181a-5p	UBN2	94.1528	-11.1	1.31698	17378.3	0.00411383
hsa-let-7e-5p	COIL	94.1528	-16.9	31.7498	2341.29	0.00126659
hsa-miR-26a-5p	LRRC59	94.1528	-28	235.304	22213.3	1.80132e-05
hsa-miR-21-5p	FOSL2	94.1528	-30.7	84.7952	78284.5	1.41836e-05
hsa-miR-16-5p	ATP13A3	94.1528	-24.1	276.995	8600.07	3.95239e-05
hsa-miR-92a-3p	PSD3	94.1528	-31.1	30.1902	8238.11	0.000378564
hsa-miR-16-5p	ARHGDIA	94.1528	-36.1	878.847	8600.07	1.24571e-05
hsa-miR-221-3p	ARHGAP42	94.1528	-32	4.34373	12915.5	0.00167826
hsa-miR-27a-3p	SMG1	94.1528	-11.4	32.622	41330.2	6.98321e-05
hsa-miR-16-5p	U2AF2	90.9061	-15.9	144.81	8600.07	7.29951e-05
hsa-let-7f-5p	VIM	90.9061	-21.3	3899.2	5334.57	4.37036e-06
hsa-let-7b-5p	PEX11B	90.9061	-20.5	27.3482	14083.8	0.000236018
hsa-miR-151a-3p	IPO9	90.9061	-41.6	45.6541	129.801	0.0153403
hsa-let-7b-5p	TRRAP	90.9061	-30.9	12.7165	14083.8	0.000507583
hsa-let-7a-5p	ZBTB37	90.9061	-20.1	1.23639	39936.1	0.00184108
hsa-miR-29a-3p	CEP76	90.9061	-20.3	8.41561	6348.19	0.0017016
hsa-let-7a-5p	CRNKL1	90.9061	-22.9	42.7875	39936.1	5.31999e-05
hsa-let-7f-5p	BRWD3	90.9061	-26.8	2.162	5334.57	0.00788202
hsa-miR-29b-3p	ATM	90.9061	-21	19.637	1621.35	0.00285523
hsa-miR-21-5p	CHD1	90.9061	-13.4	25.1966	78284.5	4.60867e-05
hsa-miR-21-5p	SIAE	90.9061	-20.3	11.7427	78284.5	9.88897e-05
hsa-miR-21-5p	ARHGAP42	90.9061	-11.7	4.34373	78284.5	0.000267334
hsa-miR-92a-3p	PLK2	90.9061	-26.6	296.684	8238.11	3.71938e-05
hsa-miR-16-5p	FGF2	90.9061	-16.1	42.6756	8600.07	0.000247692
hsa-let-7a-5p	TUSC2	90.9061	-20	34.4647	39936.1	6.6047e-05
hsa-miR-221-3p	RCHY1	90.9061	-25	18.6083	12915.5	0.000378246
hsa-miR-21-5p	PLK2	90.9061	-19.3	296.684	78284.5	3.91402e-06
hsa-let-7b-5p	HINT3	90.9061	-15.6	11.4333	14083.8	0.000564549
hsa-let-7a-5p	ZFAND3	90.9061	-16	171.51	39936.1	1.32721e-05
hsa-let-7a-5p	MIDN	90.9061	-17.5	46.1252	39936.1	4.93502e-05
hsa-let-7f-5p	GDF15	90.9061	-13.2	457.1	5334.57	3.72806e-05
hsa-let-7b-5p	PANK3	90.9061	-17.2	32.4357	14083.8	0.000198999
hsa-miR-23a-3p	PANK3	90.9061	-17.7	32.4357	13809.7	0.000202948
hsa-let-7b-5p	KLF10	90.9061	-22.3	88.6432	14083.8	7.28161e-05
hsa-miR-23a-3p	FUT4	90.9061	-18.1	5.03962	13809.7	0.0013062
hsa-let-7i-5p	PRRC2C	90.9061	-24.6	69.695	26887.1	4.85118e-05
hsa-miR-29a-3p	PKM	90.9061	-19.6	1052.36	6348.19	1.36075e-05
hsa-let-7b-5p	DDX6	90.9061	-16.8	80.1653	14083.8	8.05168e-05
hsa-let-7f-5p	GNG5	90.9061	-15.4	260.413	5334.57	6.54382e-05
hsa-miR-92a-3p	RPL27A	90.9061	-16.2	1783.46	8238.11	6.18731e-06
hsa-miR-27a-3p	TSEN2	90.9061	-18.2	9.48722	41330.2	0.000231839
hsa-miR-29b-3p	UBAP2L	90.9061	-15.2	141.945	1621.35	0.000395
hsa-miR-29a-3p	USP10	90.9061	-14.4	71.7586	6348.19	0.000199558
hsa-let-7f-5p	WBP1L	90.9061	-18.1	43.8492	5334.57	0.000388626
hsa-miR-29b-3p	LAMB1	90.9061	-12.3	148.063	1621.35	0.000378677
hsa-miR-29b-3p	CASP1	90.9061	-8.9	14.1924	1621.35	0.00395056
hsa-miR-29b-3p	ACTB	90.9061	-10.8	3565.42	1621.35	1.57255e-05
hsa-miR-29b-3p	GCSH	90.9061	-13.3	17.6977	1621.35	0.00316811
hsa-let-7f-5p	TP53BP1	90.9061	-10.3	32.0313	5334.57	0.000532009
hsa-let-7f-5p	POU2F1	90.9061	-14.4	2.86019	5334.57	0.00595798
hsa-let-7a-5p	ZBTB44	90.9061	-14.9	18.669	39936.1	0.000121929
hsa-miR-29a-3p	XPC	90.9061	-15.1	44.3452	6348.19	0.000322921
hsa-let-7a-5p	PPP1CA	90.9061	-16.8	284.154	39936.1	8.01077e-06
hsa-miR-30a-3p	NRIP1	90.9061	-24.2	40.3299	462.88	0.00486965
hsa-let-7f-5p	RPL5	90.9061	-13.1	1054.55	5334.57	1.61594e-05
hsa-let-7f-5p	LATS2	90.9061	-11.9	30.5565	5334.57	0.000557686
hsa-miR-29a-3p	RRM2B	90.9061	-7	142.598	6348.19	0.000100423
hsa-miR-16-5p	AGO3	90.9061	-13.9	12.2061	8600.07	0.000865991
hsa-let-7e-5p	HECTD1	90.9061	-18.6	76.907	2341.29	0.000504862
hsa-let-7d-5p	PET100	90.9061	-12.6	57.6004	2133.36	0.00073978
hsa-miR-423-5p	SPATA2	87.6595	-21.6	7.80151	360.522	0.0311666
hsa-let-7f-5p	SACS	87.6595	-13.5	4.97476	5334.57	0.00330314
hsa-let-7f-5p	SMC3	87.6595	-19.3	61.0317	5334.57	0.000269243
hsa-miR-16-5p	KLHL28	87.6595	-12.9	4.54558	8600.07	0.00224237
hsa-miR-29b-3p	2020-09-11	87.6595	-15.7	100.83	1621.35	0.000536208
hsa-miR-16-5p	ZFP36L1	87.6595	-12	152.619	8600.07	6.67863e-05
hsa-miR-21-5p	PGD	87.6595	-22.2	240.922	78284.5	4.6478e-06
hsa-miR-29c-3p	KIAA0895	87.6595	-15.8	2.0917	308.181	0.135986
hsa-miR-151a-5p	CRIM1	87.6595	-19.3	469.138	8350.98	2.23749e-05
hsa-let-7d-5p	BACH1	87.6595	-19.5	25.9568	2133.36	0.00158301
hsa-miR-29a-3p	MAP4K5	87.6595	-15.3	48.969	6348.19	0.000281986
hsa-miR-24-3p	NCEH1	87.6595	-26.9	122.092	16309	4.40236e-05
hsa-let-7d-5p	DDX6	87.6595	-16.9	80.1653	2133.36	0.000512563
hsa-miR-16-5p	DLC1	87.6595	-15.1	63.2283	8600.07	0.000161207
hsa-miR-16-5p	IPO7	87.6595	-14.5	141.667	8600.07	7.19497e-05
hsa-let-7a-5p	ERO1A	87.6595	-19.9	47.94	39936.1	4.57862e-05
hsa-miR-21-5p	CEBPG	87.6595	-13.8	13.9728	78284.5	8.01383e-05
hsa-let-7a-5p	DDA1	87.6595	-12.9	82.8533	39936.1	2.64925e-05
hsa-miR-16-5p	UHMK1	87.6595	-34.1	32.8035	8600.07	0.000310726
hsa-let-7f-5p	PCGF3	87.6595	-16.9	18.7242	5334.57	0.000877597
hsa-let-7g-5p	PANK3	87.6595	-12.6	32.4357	5120.78	0.000527764
hsa-let-7a-5p	ANKRD52	87.6595	-22.6	26.7671	39936.1	8.20034e-05
hsa-let-7f-5p	SQSTM1	87.6595	-12.8	319.884	5334.57	5.13697e-05
hsa-miR-31-5p	RPAP1	87.6595	-30.1	27.6487	2322.7	0.001365
hsa-let-7f-5p	KMT5B	87.6595	-15	26.4215	5334.57	0.000621931
hsa-miR-20a-5p	ARFGEF2	87.6595	-28.5	27.6662	112.317	0.02821
hsa-miR-29b-3p	CLOCK	87.6595	-25.3	11.2318	1621.35	0.00481362
hsa-miR-30a-3p	DYRK2	87.6595	-20.9	10.1395	462.88	0.0186773
hsa-let-7i-5p	FIGN	87.6595	-21.1	4.55617	26887.1	0.000715575
hsa-miR-27a-3p	PSAP	87.6595	-19.6	886.623	41330.2	2.39217e-06
hsa-miR-125b-5p	ZNF281	87.6595	-19.3	8.23194	2051.48	0.00519075
hsa-miR-29a-3p	ATP5F1B	87.6595	-20.1	714.401	6348.19	1.93289e-05
hsa-let-7f-5p	YOD1	87.6595	-21.4	1.77987	5334.57	0.00923232
hsa-miR-193b-3p	CASK	87.6595	-20.1	29.796	955.969	0.00307749
hsa-miR-221-3p	PIK3C3	87.6595	-24	34.2883	12915.5	0.000197944
hsa-miR-29b-3p	TPM1	87.6595	-27.2	319.092	1621.35	0.000169436
hsa-let-7i-5p	HUWE1	87.6595	-27.6	94.1239	26887.1	3.46382e-05
hsa-miR-17-5p	ARFGEF2	87.6595	-29.3	27.6662	39.394	0.0804303
hsa-miR-16-5p	HMGA2	87.6595	-17.4	93.1388	8600.07	0.000109438
hsa-let-7f-5p	MTCH2	87.6595	-17.6	327.791	5334.57	5.01306e-05
hsa-miR-29a-3p	FMR1	87.6595	-14.3	12.4951	6348.19	0.00110512
hsa-let-7f-5p	SECISBP2L	84.4128	-12.9	27.1108	5334.57	0.000583668
hsa-miR-29b-3p	YTHDC1	84.4128	-8.7	34.1188	1621.35	0.00152594
hsa-miR-193b-3p	GPI	84.4128	-26.8	167.746	955.969	0.000526397
hsa-miR-16-5p	RAB3GAP2	84.4128	-13.6	16.379	8600.07	0.000599266
hsa-miR-27a-3p	KLHL28	84.4128	-11.5	4.54558	41330.2	0.000449315
hsa-miR-16-5p	SIK1	84.4128	-16.6	1.24737	8600.07	0.00786885
hsa-miR-29b-3p	WASF2	84.4128	-16.5	120.407	1621.35	0.000432394
hsa-miR-29a-3p	MYLK	84.4128	-16.2	26.5273	6348.19	0.000501263
hsa-miR-29b-3p	C12orf49	84.4128	-17.8	22.6411	1621.35	0.0022995
hsa-miR-29b-3p	TLN1	84.4128	-18.9	244.297	1621.35	0.000213115
hsa-miR-16-5p	COL27A1	84.4128	-9.6	2.35466	8600.07	0.00416849
hsa-let-7i-5p	PAF1	84.4128	-25.4	61.0055	26887.1	5.14631e-05
hsa-let-7g-5p	ENTPD7	84.4128	-25.9	11.105	5120.78	0.00148441
hsa-miR-21-5p	DLG1	84.4128	-14.1	281.787	78284.5	3.82659e-06
hsa-miR-16-5p	ANKRD52	84.4128	-41.9	26.7671	8600.07	0.000366695
hsa-miR-27a-3p	MSN	84.4128	-31.1	859.224	41330.2	2.37703e-06
hsa-miR-20a-5p	ARL1	84.4128	-16.7	84.474	112.317	0.0088969
hsa-let-7i-5p	CASP8AP2	84.4128	-17.8	12.9317	26887.1	0.000242778
hsa-miR-92a-3p	NCEH1	84.4128	-29.6	122.092	8238.11	8.39257e-05
hsa-let-7f-5p	DDX6	84.4128	-12.6	80.1653	5334.57	0.000197389
hsa-miR-29a-3p	THOC2	84.4128	-13.6	25.2853	6348.19	0.000525884
hsa-let-7a-5p	SLC19A2	84.4128	-14.2	3.06227	39936.1	0.000690237
hsa-miR-21-5p	AGFG1	84.4128	-10.8	102.75	78284.5	1.04942e-05
hsa-miR-29b-3p	MAFG	84.4128	-26.1	17.3602	1621.35	0.002999
hsa-let-7b-5p	AP3M1	84.4128	-23.6	67.4062	14083.8	8.89177e-05
hsa-miR-27a-3p	MDH1	84.4128	-47.5	216.721	41330.2	9.42409e-06
hsa-miR-222-3p	SP4	84.4128	-17.2	4.5721	3287.41	0.00561616
hsa-let-7f-5p	CHPF2	84.4128	-24.5	20.952	5334.57	0.000755238
hsa-let-7g-5p	GMPPA	84.4128	-15.2	58.4502	5120.78	0.000282024
hsa-let-7f-5p	LIMD2	84.4128	-29.8	16.6477	5334.57	0.000950505
hsa-let-7f-5p	ANKRD52	84.4128	-19.6	26.7671	5334.57	0.000591164
hsa-miR-151a-5p	TMSB10	84.4128	-26.3	3081.96	8350.98	3.27977e-06
kshv-miR-K12-12-5p	PANK3	84.4128	-17	32.4357	373.469	0.00696837
hsa-miR-17-5p	PYGB	84.4128	-31.9	78.3399	39.394	0.0273524
hsa-miR-23a-3p	ZNF107	84.4128	-18.5	2.08963	13809.7	0.00292519
hsa-miR-29b-3p	KRT80	84.4128	-14.9	7.09768	1621.35	0.00733525
hsa-miR-222-3p	LMNA	84.4128	-29.4	677.816	3287.41	3.78829e-05
hsa-miR-16-5p	KIF5B	84.4128	-21.7	88.0856	8600.07	0.00011143
hsa-miR-103a-3p	RPL27A	84.4128	-21.3	1783.46	1723.49	2.74622e-05
hsa-let-7f-5p	ZNF410	84.4128	-11.5	61.7933	5334.57	0.000256075
hsa-let-7f-5p	CUX1	84.4128	-13.8	32.6873	5334.57	0.000484094
hsa-let-7f-5p	MYCBP2	84.4128	-13.2	8.87054	5334.57	0.00178385
hsa-miR-151a-3p	RBM18	84.4128	-23.8	19.3357	129.801	0.0336334
hsa-miR-22-3p	POLR2A	84.4128	-25	58.2606	69382.2	2.08827e-05
hsa-let-7f-5p	EGR1	84.4128	-22	3.21094	5334.57	0.00492807
hsa-miR-221-3p	BCL2L11	84.4128	-24.7	3.65127	12915.5	0.00179
hsa-let-7f-5p	ZBTB37	84.4128	-17.7	1.23639	5334.57	0.0127983
hsa-let-7i-5p	QARS	84.4128	-21.1	123.283	26887.1	2.54661e-05
hsa-let-7a-5p	NAV2	84.4128	-22.8	74.4162	39936.1	2.84037e-05
hsa-miR-16-5p	BLZF1	81.1662	-14.4	22.8837	8600.07	0.000412426
hsa-miR-29b-3p	NOTCH2	81.1662	-19.9	101.159	1621.35	0.000494871
hsa-miR-16-5p	CASP1	81.1662	-13	14.1924	8600.07	0.000664991
hsa-miR-29b-3p	SNX11	81.1662	-18	43.3258	1621.35	0.00115545
hsa-miR-30c-5p	ZCCHC14	81.1662	-21.1	4.56066	62.8534	0.283151
hsa-miR-29b-3p	MAK16	81.1662	-19.9	19.5572	1621.35	0.00255971
hsa-miR-424-5p	RPS14	81.1662	-12.4	1273.24	3694.96	1.72527e-05
hsa-miR-21-5p	RAPH1	81.1662	-12.5	15.5867	78284.5	6.65191e-05
hsa-miR-16-5p	DNAJB9	81.1662	-10.9	10.7558	8600.07	0.000877465
hsa-miR-29b-3p	PLEKHA8	81.1662	-12.8	6.25551	1621.35	0.00800267
hsa-let-7a-5p	ZNF274	81.1662	-18.3	10.9888	39936.1	0.000184952
hsa-miR-29b-3p	MMADHC	81.1662	-16.6	164.05	1621.35	0.000305157
hsa-miR-29a-3p	ATAD2	81.1662	-14.2	46.767	6348.19	0.000273392
hsa-miR-92a-3p	RECQL	81.1662	-25.1	127.378	8238.11	7.7349e-05
hsa-miR-29b-3p	TOP2B	81.1662	-20.6	41.0826	1621.35	0.00121854
hsa-miR-22-3p	ZFAND5	81.1662	-23.6	100.919	69382.2	1.15919e-05
hsa-miR-29b-3p	UBE2G1	81.1662	-11.8	47.0795	1621.35	0.00106332
hsa-let-7i-5p	TSC22D2	81.1662	-19.1	58.119	26887.1	5.19414e-05
hsa-miR-29b-3p	HMGA2	81.1662	-15.3	93.1388	1621.35	0.000537486
hsa-miR-20a-5p	UBE3C	81.1662	-24.1	50.3635	112.317	0.0143487
hsa-miR-27a-3p	ADNP	81.1662	-18.2	55.8669	41330.2	3.51522e-05
hsa-miR-92a-3p	ADD1	81.1662	-20.2	160.785	8238.11	6.12775e-05
hsa-let-7a-5p	PFKFB2	81.1662	-21.4	2.59148	39936.1	0.000784261
hsa-miR-27a-3p	DNAJC8	81.1662	-24.7	144.39	41330.2	1.3601e-05
hsa-let-7i-5p	CBX5	81.1662	-15.3	42.3896	26887.1	7.12151e-05
hsa-let-7b-5p	MSN	81.1662	-22.8	859.224	14083.8	6.70732e-06
hsa-miR-424-5p	MTHFD2	81.1662	-15.2	95.8072	3694.96	0.000229281
hsa-miR-29b-3p	ARF3	81.1662	-14.6	162.754	1621.35	0.000307586
hsa-miR-29a-3p	MAK16	81.1662	-12.7	19.5572	6348.19	0.000653759
hsa-miR-16-5p	DCP2	81.1662	-11.1	14.889	8600.07	0.000633881
hsa-miR-181a-5p	PRRC2B	81.1662	-35	62.4771	17378.3	7.47561e-05
hsa-let-7a-5p	NCAPD2	81.1662	-24.9	126.607	39936.1	1.60528e-05
hsa-miR-92a-3p	CIC	81.1662	-23.6	53.3174	8238.11	0.00018479
hsa-let-7i-5p	KMT2B	81.1662	-27.7	9.51943	26887.1	0.000317118
hsa-miR-15a-5p	MTHFD2	81.1662	-19.6	95.8072	298.111	0.00284184
hsa-miR-21-5p	MYC	81.1662	-27.7	115.686	78284.5	8.96229e-06
kshv-miR-K12-3-5p	SEPHS1	81.1662	-42.9	60.6447	775.708	0.00172538
hsa-let-7e-5p	RASSF8	81.1662	-22.1	90.2968	2341.29	0.000383926
hsa-miR-29b-3p	CCT4	81.1662	-15.7	299.459	1621.35	0.000167171
hsa-miR-16-5p	CHIC1	81.1662	-12.3	4.80001	8600.07	0.00196622
hsa-miR-574-3p	PANK3	81.1662	-17.8	32.4357	526.508	0.00475278
hsa-let-7i-5p	NCAPD2	81.1662	-38.4	126.607	26887.1	2.38437e-05
hsa-let-7b-5p	PLAGL2	81.1662	-24.1	19.2435	14083.8	0.000299482
hsa-miR-30c-5p	STAT1	81.1662	-30.8	40.2316	62.8534	0.0320981
hsa-miR-21-5p	AP2B1	81.1662	-21	197.954	78284.5	5.23764e-06
hsa-let-7f-5p	TJP1	81.1662	-12.1	59.6574	5334.57	0.000255042
hsa-let-7g-5p	FTH1	81.1662	-25.6	1716.51	5120.78	9.23406e-06
hsa-miR-320b	FTL	81.1662	-24.1	1540.73	98.8171	0.00053311
hsa-let-7b-5p	FLNA	81.1662	-32.4	971.443	14083.8	5.9325e-06
hsa-miR-424-5p	RPL38	81.1662	-16.6	1237.71	3694.96	1.77479e-05
hsa-let-7f-5p	ACTR2	81.1662	-12.7	319.58	5334.57	4.76097e-05
hsa-let-7a-5p	ARHGEF2	81.1662	-16.1	73.4813	39936.1	2.76587e-05
hsa-miR-16-5p	RBFOX2	81.1662	-20.7	144.311	8600.07	6.53994e-05
hsa-let-7a-5p	KIAA0100	81.1662	-23.2	131.65	39936.1	1.54379e-05
hsa-miR-29b-3p	CREG1	81.1662	-17.1	21.5082	1621.35	0.00232752
hsa-let-7f-5p	NUP153	81.1662	-19.5	48.1002	5334.57	0.000316322
hsa-miR-29b-3p	CCNT2	81.1662	-15.6	9.04018	1621.35	0.00553759
hsa-miR-21-5p	PRRC2C	81.1662	-20.8	69.695	78284.5	1.48764e-05
hsa-miR-29a-3p	USP22	77.9195	-17	117.127	6348.19	0.000104795
hsa-let-7f-5p	KHSRP	77.9195	-20.5	327.77	5334.57	4.45633e-05
hsa-miR-29c-3p	CEP76	77.9195	-18.4	8.41561	308.181	0.0300438
hsa-miR-16-5p	GCC1	77.9195	-15.5	14.9897	8600.07	0.000604437
hsa-miR-16-5p	GSTP1	77.9195	-15.5	568.466	8600.07	1.59382e-05
hsa-miR-29a-3p	ALG10B	77.9195	-12	2.65314	6348.19	0.00462632
hsa-let-7e-5p	SECISBP2	77.9195	-16.9	16.0414	2341.29	0.00207468
hsa-miR-31-5p	MAPK8	77.9195	-23.9	77.3342	2322.7	0.000433792
hsa-miR-16-5p	NAV1	77.9195	-15.6	114.406	8600.07	7.91948e-05
hsa-miR-29b-3p	FMR1	77.9195	-14.3	12.4951	1621.35	0.00384619
kshv-miR-K12-4-3p	ATP6V1C1	77.9195	-12.1	71.8038	5180.21	0.000209485
hsa-let-7i-5p	MDM2	77.9195	-30.6	365.516	26887.1	7.92859e-06
hsa-let-7e-5p	SMARCD1	77.9195	-19.3	71.8622	2341.29	0.000463117
hsa-miR-29b-3p	RAD1	77.9195	-14.6	46.0146	1621.35	0.00104442
hsa-miR-29b-3p	METTL14	77.9195	-12.2	40.7705	1621.35	0.00117875
hsa-miR-29a-3p	N4BP2	77.9195	-13	1.99422	6348.19	0.00615492
hsa-miR-29b-3p	NCOA3	77.9195	-16.7	26.6507	1621.35	0.00180327
hsa-miR-26a-5p	STX17	77.9195	-12.7	7.82967	22213.3	0.000448013
hsa-let-7f-5p	MAN2A1	77.9195	-12.8	25.1301	5334.57	0.000581235
hsa-miR-29b-3p	BMT2	77.9195	-12.8	6.83469	1621.35	0.00703154
hsa-miR-9985	ZMYND8	77.9195	-18	59.8298	47.0294	0.0276923
kshv-miR-K12-4-3p	TCP1	77.9195	-9.8	374.64	5180.21	4.01499e-05
hsa-miR-29b-3p	B3GALNT2	77.9195	-12.1	8.12745	1621.35	0.00591309
hsa-let-7b-5p	TET3	77.9195	-24.4	5.60468	14083.8	0.000987133
hsa-let-7a-5p	DDX19B	77.9195	-16.7	33.0718	39936.1	5.89959e-05
hsa-let-7a-5p	GBF1	77.9195	-25.2	56.0497	39936.1	3.48103e-05
hsa-let-7g-5p	CBX5	77.9195	-14.6	42.3896	5120.78	0.000358964
hsa-miR-29a-3p	ZFAND5	77.9195	-14.5	100.919	6348.19	0.000121625
hsa-let-7a-5p	ELAVL1	77.9195	-14	92.3194	39936.1	2.11343e-05
hsa-miR-320a-3p	RPL36	77.9195	-21.3	702.268	1493.32	7.43002e-05
hsa-let-7a-5p	THBS1	77.9195	-18.5	857.711	39936.1	2.27478e-06
hsa-miR-221-3p	SF3B3	77.9195	-29	306.779	12915.5	1.96657e-05
hsa-let-7a-5p	CLTC	77.9195	-12.9	417.486	39936.1	4.67345e-06
hsa-let-7a-5p	EGR1	77.9195	-38.4	3.21094	39936.1	0.000607642
hsa-miR-27a-3p	SPCS2	77.9195	-20	239.288	41330.2	7.87875e-06
hsa-miR-16-5p	GBF1	77.9195	-22.7	56.0497	8600.07	0.000161648
hsa-miR-1307-3p	RPS28	77.9195	-32.9	889.842	135.777	0.000644924
hsa-miR-23a-3p	ARHGEF2	77.9195	-17.6	73.4813	13809.7	7.67865e-05
hsa-miR-20a-5p	ZBTB3	77.9195	-27.8	2.69725	112.317	0.257205
hsa-miR-21-5p	HIPK2	77.9195	-19.2	16.8457	78284.5	5.90854e-05
hsa-miR-23a-3p	MKLN1	77.9195	-15.8	34.9328	13809.7	0.000161521
hsa-miR-29b-3p	SH3BP2	77.9195	-16.8	34.7097	1621.35	0.00138458
hsa-miR-21-5p	MTPN	77.9195	-23.3	167.245	78284.5	5.95138e-06
hsa-miR-29b-3p	CSDE1	77.9195	-13.6	535.901	1621.35	8.96777e-05
hsa-miR-320a-3p	KLF10	77.9195	-24.1	88.6432	1493.32	0.000588637
hsa-miR-29a-3p	AKT3	77.9195	-17.7	49.7054	6348.19	0.000246941
hsa-let-7a-5p	ALG9	77.9195	-19.3	35.2374	39936.1	5.53703e-05
hsa-let-7b-5p	CHD4	77.9195	-20.3	103.315	14083.8	5.35506e-05
hsa-let-7i-5p	CRNKL1	77.9195	-16.9	42.7875	26887.1	6.77308e-05
hsa-miR-151a-5p	SDCBP	77.9195	-22.7	352.771	8350.98	2.64494e-05
hsa-let-7f-5p	TNRC6A	77.9195	-21.1	29.8601	5334.57	0.000489165
hsa-miR-21-5p	KDM6B	77.9195	-53.5	6.48783	78284.5	0.000153416
hsa-miR-16-5p	ACTG1	77.9195	-13.7	2991.86	8600.07	3.02833e-06
hsa-miR-21-5p	ANKRD26	77.9195	-13.2	5.9955	78284.5	0.000166014
hsa-miR-29a-3p	BRWD3	77.9195	-16.3	2.162	6348.19	0.00567728
hsa-miR-21-5p	ANKRD17	77.9195	-21.7	29.2154	78284.5	3.4069e-05
hsa-miR-21-3p	PTPRJ	77.9195	-30	34.117	656.088	0.00348108
hsa-miR-26a-5p	PPP1CC	77.9195	-35.5	161.643	22213.3	2.17008e-05
hsa-miR-27a-3p	CCDC50	77.9195	-14.1	116.742	41330.2	1.61492e-05
hsa-let-7e-5p	ZBTB37	74.6729	-27	1.23639	2341.29	0.025796
hsa-miR-29a-3p	RPA1	74.6729	-12.6	194.928	6348.19	6.03445e-05
hsa-miR-16-5p	KAZN	74.6729	-14.1	24.5876	8600.07	0.000353138
hsa-let-7f-5p	ULK3	74.6729	-17.1	11.8697	5334.57	0.0011793
hsa-miR-16-5p	CORO1B	74.6729	-21.1	97.689	8600.07	8.88823e-05
hsa-let-7f-5p	ZBTB44	74.6729	-12.9	18.669	5334.57	0.000749795
hsa-let-7a-5p	BPTF	74.6729	-19.1	60.738	39936.1	3.07848e-05
hsa-miR-17-5p	ZBTB3	74.6729	-27.6	2.69725	39.394	0.702768
hsa-miR-16-5p	METAP2	74.6729	-11.9	112.441	8600.07	7.72208e-05
hsa-let-7a-5p	OPTN	74.6729	-20.6	132.161	39936.1	1.41479e-05
hsa-let-7f-5p	RAD54L2	74.6729	-20.3	4.27742	5334.57	0.00327251
hsa-miR-21-5p	ASPH	74.6729	-10.6	136.74	78284.5	6.97576e-06
hsa-miR-29b-3p	COL8A1	74.6729	-21.2	2.06284	1621.35	0.0223265
hsa-miR-29b-3p	SFT2D2	74.6729	-17.4	7.23224	1621.35	0.00636814
hsa-miR-29a-3p	ATP7A	74.6729	-15.1	3.52623	6348.19	0.00333582
hsa-miR-16-5p	SLC35F5	74.6729	-13.2	52.8984	8600.07	0.000164141
hsa-miR-29a-3p	OSER1	74.6729	-12.9	71.858	6348.19	0.000163696
hsa-let-7a-5p	XPC	74.6729	-22.7	44.3452	39936.1	4.21648e-05
hsa-miR-29a-3p	ACTG1	74.6729	-12.9	2991.86	6348.19	3.93162e-06
hsa-miR-29b-3p	PPOX	74.6729	-15.6	15.1549	1621.35	0.00303901
hsa-miR-29b-3p	SH3PXD2B	74.6729	-20.8	23.1416	1621.35	0.00199018
hsa-miR-423-5p	SQSTM1	74.6729	-23.3	319.884	360.522	0.000647499
hsa-miR-29b-3p	SDHC	74.6729	-16.1	132.212	1621.35	0.000348348
hsa-let-7a-5p	TP53BP1	74.6729	-20	32.0313	39936.1	5.83744e-05
hsa-miR-20a-5p	TP53INP1	74.6729	-21.1	21.7411	112.317	0.0305798
hsa-let-7f-5p	ZNF217	74.6729	-15.3	18.1191	5334.57	0.000772551
hsa-miR-29b-3p	BCL9L	74.6729	-16	160.173	1621.35	0.000287539
hsa-miR-29b-3p	AKT3	74.6729	-19.2	49.7054	1621.35	0.000926578
hsa-let-7b-5p	UBR4	74.6729	-26.2	368.498	14083.8	1.43883e-05
hsa-let-7f-5p	FLNA	74.6729	-27.1	971.443	5334.57	1.44094e-05
hsa-miR-16-5p	FBXO3	74.6729	-15.3	49.6179	8600.07	0.000174994
hsa-miR-16-5p	CSNK1D	74.6729	-15.9	193.552	8600.07	4.48604e-05
hsa-let-7f-5p	SLC4A7	74.6729	-39	6.072	5334.57	0.00230532
hsa-let-7g-5p	PNKD	74.6729	-28.8	79.859	5120.78	0.000182601
hsa-miR-29a-3p	RAB21	74.6729	-28.1	55.9886	6348.19	0.000210094
hsa-miR-222-3p	SERP1	74.6729	-41.1	78.0979	3287.41	0.000290851
hsa-let-7a-5p	LIMD2	74.6729	-32.4	16.6477	39936.1	0.000112316
hsa-miR-21-5p	RCAN1	74.6729	-11.4	47.5523	78284.5	2.00593e-05
hsa-miR-24-3p	PANK3	74.6729	-14.3	32.4357	16309	0.00014116
hsa-miR-21-5p	ZNF217	74.6729	-8.2	18.1191	78284.5	5.26443e-05
hsa-miR-29b-3p	RFX7	74.6729	-17.8	6.83723	1621.35	0.00673605
hsa-miR-222-3p	MDH1	74.6729	-30.2	216.721	3287.41	0.000104811
hsa-miR-16-5p	SIK1B	74.6729	-19.3	1.27507	8600.07	0.00680966
hsa-let-7a-5p	PSMB2	74.6729	-21.1	193.825	39936.1	9.64686e-06
hsa-miR-29a-3p	DDX3X	74.6729	-15.9	101.454	6348.19	0.000115943
hsa-let-7i-5p	ENTPD7	74.6729	-16.6	11.105	26887.1	0.000250092
hsa-miR-16-5p	EPRS	74.6729	-27.3	91.3157	8600.07	9.50857e-05
hsa-let-7a-5p	HOXA1	74.6729	-26.6	4.52673	39936.1	0.000413059
hsa-miR-16-5p	IREB2	74.6729	-15.6	15.9201	8600.07	0.000545399
hsa-let-7f-5p	ARRDC3	74.6729	-19.1	24.4424	5334.57	0.000572691
hsa-miR-221-3p	TUBB4B	74.6729	-25.9	472.684	12915.5	1.22316e-05
hsa-miR-16-5p	SLC7A5	74.6729	-44.3	8.07111	8600.07	0.00107579
hsa-miR-23a-3p	MAP4	74.6729	-22.8	178.428	13809.7	3.0305e-05
hsa-let-7a-5p	MYCBP2	74.6729	-14.7	8.87054	39936.1	0.000210788
hsa-miR-29b-3p	IARS	74.6729	-18	115.379	1621.35	0.00039917
hsa-let-7a-5p	CEP295	74.6729	-19.7	10.5141	39936.1	0.000177838
hsa-miR-21-5p	ACTB	74.6729	-17.4	3565.42	78284.5	2.67533e-07
hsa-let-7a-5p	DNAJB9	74.6729	-21.4	10.7558	39936.1	0.000173841
hsa-miR-181b-5p	WBP2	74.6729	-21.7	207.306	3344.29	0.000107708
kshv-miR-K12-8-3p	FTL	74.6729	-16.6	1540.73	148.945	0.000325395
hsa-let-7a-5p	PSMD8	74.6729	-17.1	253.027	39936.1	7.38975e-06
hsa-miR-151a-3p	IWS1	74.6729	-24.6	42.5649	129.801	0.0135155
hsa-let-7i-5p	FLNA	74.6729	-32.3	971.443	26887.1	2.85892e-06
hsa-let-7b-5p	LIMD2	74.6729	-39.7	16.6477	14083.8	0.000318485
hsa-miR-29b-3p	DVL3	74.6729	-12.7	60.8896	1621.35	0.000756384
hsa-miR-29b-3p	CAPRIN1	74.6729	-15.3	308.401	1621.35	0.000149338
hsa-let-7f-5p	PPP1CA	74.6729	-13.5	284.154	5334.57	4.92618e-05
kshv-miR-K12-9-5p	CEP104	74.6729	-41.3	37.2804	227.512	0.00880398
hsa-miR-29b-3p	BASP1	74.6729	-15	166.876	1621.35	0.000275989
hsa-let-7a-5p	WBP1L	74.6729	-18.2	43.8492	39936.1	4.26418e-05
hsa-miR-16-5p	ACTB	74.6729	-23	3565.42	8600.07	2.43529e-06
hsa-miR-27a-3p	FAM222B	74.6729	-21	42.5137	41330.2	4.24978e-05
hsa-miR-16-5p	NHLRC2	74.6729	-14.9	7.75325	8600.07	0.00111989
kshv-miR-K12-3-5p	TIMM21	74.6729	-41	60.0716	775.708	0.00160249
hsa-miR-21-5p	PABPC1	74.6729	-15.3	1119.84	78284.5	8.51788e-07
hsa-miR-23a-3p	AHNAK	74.6729	-24.1	384.294	13809.7	1.40707e-05
hsa-let-7e-5p	ATF7IP	74.6729	-18.9	26.4343	2341.29	0.00120654
hsa-miR-20a-5p	HSPA8	74.6729	-18.6	1662.46	112.317	0.000399913
hsa-miR-17-5p	TP53INP1	74.6729	-21	21.7411	39.394	0.0871869
hsa-miR-17-5p	REEP3	74.6729	-14.2	26.1022	39.394	0.0726199
hsa-let-7g-5p	KDM6A	74.6729	-20.4	10.7852	5120.78	0.00135207
hsa-miR-339-5p	AMBRA1	74.6729	-31	23.7606	28.9922	0.108399
hsa-let-7a-5p	REV3L	71.4263	-16.3	25.7193	39936.1	6.95397e-05
hsa-miR-16-5p	ENTPD7	71.4263	-11.7	11.105	8600.07	0.000747889
hsa-let-7a-5p	TOR1AIP2	71.4263	-13.9	29.2215	39936.1	6.12054e-05
hsa-let-7a-5p	TGM2	71.4263	-26.3	881.257	39936.1	2.0295e-06
hsa-let-7a-5p	ERGIC2	71.4263	-18.5	131.03	39936.1	1.36497e-05
hsa-miR-29a-3p	HECTD1	71.4263	-18.1	76.907	6348.19	0.000146299
hsa-miR-222-3p	EIF2S3	71.4263	-15.3	86.8171	3287.41	0.000250264
hsa-miR-26a-5p	HSPA8	71.4263	-12.2	1662.46	22213.3	1.93417e-06
hsa-miR-23b-3p	STX17	71.4263	-23.7	7.82967	15080.1	0.000604939
hsa-let-7i-5p	RHOC	71.4263	-24.4	1333.99	26887.1	1.99141e-06
hsa-miR-16-5p	AARS	71.4263	-12.5	158.842	8600.07	5.22866e-05
hsa-let-7i-5p	EIF3C	71.4263	-12.6	331.714	26887.1	8.00849e-06
hsa-let-7a-5p	WBP2	71.4263	-34.5	207.306	39936.1	8.62739e-06
hsa-miR-27a-3p	HNRNPA2B1	71.4263	-23	481.3	41330.2	3.59066e-06
hsa-let-7f-5p	CDK12	71.4263	-16.3	38.6209	5334.57	0.000346686
hsa-let-7f-5p	CLDN1	71.4263	-16	4.86994	5334.57	0.00274938
hsa-miR-21-5p	BICC1	71.4263	-13.5	4.08967	78284.5	0.000223097
hsa-miR-23a-3p	ZNF254	71.4263	-18.8	1.77828	13809.7	0.00290853
hsa-miR-26b-5p	ATP5F1E	71.4263	-17	55.5232	371.92	0.00345887
hsa-miR-29a-3p	MED13	71.4263	-25.3	26.6847	6348.19	0.000421643
kshv-miR-K12-3-5p	TES	71.4263	-21.2	52.7746	775.708	0.00174475
hsa-miR-98-5p	PLAGL2	71.4263	-20.9	19.2435	827.164	0.00448727
kshv-miR-K12-9-3p	CTTN	71.4263	-24.1	131.447	181.257	0.00299786
hsa-let-7f-5p	ARHGEF7	71.4263	-15.9	9.75152	5334.57	0.00137305
hsa-let-7f-5p	DYSF	71.4263	-17.3	121.731	5334.57	0.000109991
hsa-miR-23a-3p	XRCC6	71.4263	-10.1	629.947	13809.7	8.21049e-06
hsa-miR-221-3p	PAFAH1B2	71.4263	-20.8	82.9474	12915.5	6.66721e-05
hsa-let-7a-5p	VIM	71.4263	-20.6	3899.2	39936.1	4.58686e-07
hsa-let-7g-5p	2020-03-07	71.4263	-29.2	106.09	5120.78	0.000131476
hsa-let-7g-5p	CHD1	71.4263	-19.6	25.1966	5120.78	0.000553579
hsa-miR-30a-5p	ZYX	71.4263	-13.3	419.422	247.873	0.000687034
hsa-let-7f-5p	JUNB	71.4263	-29.4	6.43111	5334.57	0.00208196
kshv-miR-K12-12-3p	PRKCE	71.4263	-35.4	166.481	781.131	0.000549248
hsa-miR-20a-5p	DICER1	71.4263	-22.4	19.631	112.317	0.0323943
hsa-let-7g-5p	RASSF8	71.4263	-17.5	90.2968	5120.78	0.000154472
hsa-miR-27a-3p	ELOC	71.4263	-17.1	149.436	41330.2	1.15648e-05
hsa-miR-21-5p	HUWE1	71.4263	-17.6	94.1239	78284.5	9.69354e-06
hsa-miR-186-5p	KLF11	71.4263	-11.9	27.1079	252.078	0.0104527
hsa-miR-16-5p	SLC4A7	71.4263	-22.1	6.072	8600.07	0.0013678
hsa-miR-450a-5p	PAPSS1	71.4263	-18.6	40.0474	101.805	0.0175192
hsa-miR-320a-3p	DUSP1	71.4263	-23.8	296.056	1493.32	0.000161559
hsa-let-7e-5p	TXNIP	71.4263	-20.8	72.2985	2341.29	0.000421962
hsa-miR-21-5p	SMARCC2	71.4263	-20.7	111.417	78284.5	8.18899e-06
hsa-let-7a-5p	NOL4L	71.4263	-22.9	37.8387	39936.1	4.72667e-05
hsa-let-7a-5p	TNPO1	71.4263	-14.7	136.371	39936.1	1.3115e-05
hsa-let-7b-5p	PRRC2C	71.4263	-26.9	69.695	14083.8	7.27672e-05
hsa-miR-27a-3p	PLK2	71.4263	-21.8	296.684	41330.2	5.825e-06
hsa-miR-21-5p	CDV3	71.4263	-14.3	359.938	78284.5	2.53486e-06
kshv-miR-K12-12-3p	RNF44	71.4263	-31.5	19.3137	781.131	0.00473443
hsa-miR-27a-3p	POGZ	71.4263	-30.2	20.1717	41330.2	8.56736e-05
hsa-let-7g-5p	ACTB	71.4263	-37.3	3565.42	5120.78	3.91211e-06
hsa-let-7a-5p	JUNB	71.4263	-40	6.43111	39936.1	0.000278103
hsa-miR-92a-3p	MTHFD2	71.4263	-20.4	95.8072	8238.11	9.04966e-05
hsa-miR-16-5p	FNDC3B	71.4263	-21.2	131.908	8600.07	6.2963e-05
hsa-miR-20a-5p	NUDT21	71.4263	-22.5	214.114	112.317	0.00297006
hsa-let-7i-5p	HINT3	71.4263	-11.9	11.4333	26887.1	0.00023235
hsa-miR-181a-5p	ZFAND3	71.4263	-23.5	171.51	17378.3	2.39642e-05
hsa-miR-29a-3p	ENO1	71.4263	-17.4	2194.3	6348.19	5.12756e-06
hsa-miR-16-5p	HMGB2	71.4263	-16.5	117.019	8600.07	7.09743e-05
hsa-miR-16-5p	ARL8B	71.4263	-15.8	54.4672	8600.07	0.000152483
hsa-miR-16-5p	NFE2L1	71.4263	-18.9	257.18	8600.07	3.22938e-05
hsa-miR-200b-3p	G3BP2	71.4263	-10.4	102.765	4.75827	0.146071
hsa-miR-27a-3p	SNX11	71.4263	-19.7	43.3258	41330.2	3.98881e-05
hsa-miR-29b-3p	HINT1	71.4263	-9.9	206.36	1621.35	0.000213478
hsa-miR-29a-3p	RHOF	71.4263	-24.1	216.926	6348.19	5.18675e-05
hsa-miR-98-5p	RDX	71.4263	-19.9	127.934	827.164	0.000674964
hsa-miR-10b-5p	NRDC	71.4263	-9.4	150.081	3739.33	0.000127273
kshv-miR-K12-3-5p	LAS1L	71.4263	-27.2	22.7665	775.708	0.00404449
hsa-miR-29a-3p	KCTD3	71.4263	-17.8	18.5067	6348.19	0.000607964
hsa-miR-21-5p	MOV10	71.4263	-8.9	52.9509	78284.5	1.72309e-05
hsa-miR-29b-3p	MKRN2	71.4263	-19.6	24.6369	1621.35	0.00178811
hsa-miR-29b-3p	ATP7A	68.1796	-30.9	3.52623	1621.35	0.0119252
hsa-miR-20a-5p	SNX27	68.1796	-14.3	8.18709	112.317	0.0741444
hsa-miR-92a-3p	MBTD1	68.1796	-22.6	3.33249	8238.11	0.00248346
hsa-let-7f-5p	CNBP	68.1796	-17.4	436.733	5334.57	2.92644e-05
hsa-miR-16-5p	DYNLT1	68.1796	-9.4	320.359	8600.07	2.47466e-05
hsa-miR-23a-3p	VPS13B	68.1796	-11.4	4.74706	13809.7	0.00104003
hsa-miR-16-5p	SLC25A36	68.1796	-13.4	36.1572	8600.07	0.000219259
hsa-miR-16-5p	ARRDC3	68.1796	-11.6	24.4424	8600.07	0.000324346
hsa-miR-29b-3p	DUSP16	68.1796	-9.5	10.5612	1621.35	0.00398165
hsa-miR-16-5p	CSTF3	68.1796	-12.6	42.2223	8600.07	0.000187763
hsa-let-7f-5p	CASP3	68.1796	-14.9	25.7425	5334.57	0.000496483
hsa-miR-29a-3p	MXD1	68.1796	-12.4	3.58897	6348.19	0.0029925
hsa-let-7a-5p	KCMF1	68.1796	-14.5	171.876	39936.1	9.93282e-06
hsa-let-7g-5p	RBM12B	68.1796	-11.2	15.7359	5120.78	0.000846112
hsa-let-7a-5p	CNBP	68.1796	-13.6	436.733	39936.1	3.90906e-06
hsa-miR-21-5p	UBC	68.1796	-15.3	1165.83	78284.5	7.47039e-07
hsa-let-7i-5p	RB1	68.1796	-13.3	12.4521	26887.1	0.000203642
hsa-let-7a-5p	RB1CC1	68.1796	-30.8	26.5488	39936.1	6.43047e-05
hsa-miR-29a-3p	MEF2D	68.1796	-15.4	29.2686	6348.19	0.000366947
hsa-let-7f-5p	PROSER1	68.1796	-32.8	10.4755	5334.57	0.00122005
hsa-let-7a-5p	ITSN2	68.1796	-20.2	34.2884	39936.1	4.97899e-05
hsa-miR-30a-5p	TCP11L1	68.1796	-9.8	31.3349	247.873	0.00877806
hsa-let-7a-5p	COX14	68.1796	-23.7	53.7218	39936.1	3.17788e-05
hsa-miR-92a-3p	GAPVD1	68.1796	-27.7	20.7529	8238.11	0.000398792
hsa-miR-22-3p	SSNA1	68.1796	-26	84.1534	69382.2	1.16771e-05
hsa-miR-21-5p	EIF3A	68.1796	-20	142.153	78284.5	6.12664e-06
hsa-miR-23a-3p	LPP	68.1796	-25.2	38.8851	13809.7	0.000126966
hsa-let-7a-5p	SP1	68.1796	-25.7	33.3943	39936.1	5.11229e-05
hsa-miR-424-5p	GBF1	68.1796	-13.3	56.0497	3694.96	0.000329209
hsa-let-7a-5p	PLEC	68.1796	-40.8	242.466	39936.1	7.04105e-06
hsa-miR-92a-3p	RPS15A	68.1796	-34.4	1402.6	8238.11	5.90057e-06
hsa-let-7a-5p	NUP153	68.1796	-16.8	48.1002	39936.1	3.54929e-05
hsa-let-7a-5p	ATP5F1E	68.1796	-11.5	55.5232	39936.1	3.07478e-05
hsa-let-7f-5p	CSTB	68.1796	-19.8	97.0518	5334.57	0.00013169
hsa-miR-103a-3p	DICER1	68.1796	-21.9	19.631	1723.49	0.00201513
hsa-let-7b-5p	ZCCHC3	68.1796	-23.7	13.6312	14083.8	0.000355141
hsa-miR-23a-3p	DLC1	68.1796	-27.7	63.2283	13809.7	7.80833e-05
hsa-let-7a-5p	KDM6B	68.1796	-31	6.48783	39936.1	0.000263141
hsa-let-7i-5p	HIPK2	68.1796	-18.8	16.8457	26887.1	0.000150529
hsa-let-7b-5p	KMT2D	68.1796	-27.3	30.3696	14083.8	0.000159402
hsa-miR-17-5p	KPNA2	68.1796	-17.2	364.141	39.394	0.00475286
hsa-let-7e-5p	FTH1	68.1796	-34.8	1716.51	2341.29	1.6965e-05
hsa-miR-194-5p	ACTB	68.1796	-18.5	3565.42	17.9265	0.00106672
hsa-let-7b-5p	SKP2	68.1796	-20.9	11.9762	14083.8	0.000404219
hsa-let-7f-5p	ACTG1	68.1796	-23.4	2991.86	5334.57	4.27183e-06
hsa-let-7b-5p	TXNIP	68.1796	-20.3	72.2985	14083.8	6.69584e-05
hsa-miR-29a-3p	PLEC	68.1796	-30.9	242.466	6348.19	4.42949e-05
hsa-miR-26b-5p	RPLP0	68.1796	-24.3	2494.08	371.92	7.35013e-05
hsa-miR-221-3p	NUCKS1	68.1796	-25.7	95.1946	12915.5	5.54538e-05
hsa-miR-29b-3p	FAT1	68.1796	-15.5	84.5434	1621.35	0.00049739
hsa-let-7d-5p	HECTD1	68.1796	-19.8	76.907	2133.36	0.000415551
hsa-let-7f-5p	AGFG1	68.1796	-13.3	102.75	5334.57	0.000124387
hsa-miR-320a-3p	HSPA8	68.1796	-27.1	1662.46	1493.32	2.74631e-05
hsa-miR-29a-3p	IARS	68.1796	-16.1	115.379	6348.19	9.30844e-05
hsa-let-7a-5p	RBMS2	68.1796	-21.7	106.821	39936.1	1.5982e-05
hsa-miR-29a-3p	ALG3	68.1796	-29.1	86.5819	6348.19	0.000124044
hsa-let-7a-5p	HSPA8	68.1796	-17	1662.46	39936.1	1.02692e-06
hsa-miR-17-5p	PRXL2C	68.1796	-14.4	11.8313	39.394	0.146282
hsa-miR-26a-5p	SOWAHC	68.1796	-32.2	1.91922	22213.3	0.00159925
hsa-let-7d-5p	MEAK7	68.1796	-23.1	33.281	2133.36	0.000960269
hsa-miR-221-3p	GPATCH2L	68.1796	-28.8	10.2107	12915.5	0.000516998
hsa-miR-222-3p	ZNF217	68.1796	-24.7	18.1191	3287.41	0.00114463
hsa-let-7a-5p	YTHDF3	68.1796	-22.7	55.7346	39936.1	3.06312e-05
hsa-miR-29c-3p	ZBTB37	68.1796	-13.1	1.23639	308.181	0.178934
hsa-miR-16-5p	VEGFA	68.1796	-21.1	15.6245	8600.07	0.000507394
hsa-miR-320a-3p	HELZ	68.1796	-24.8	24.8019	1493.32	0.00184084
hsa-miR-125a-5p	G3BP2	68.1796	-18.7	102.765	2454.49	0.000270301
hsa-let-7e-5p	KHSRP	68.1796	-28.3	327.77	2341.29	8.88444e-05
hsa-let-7a-5p	TRRAP	68.1796	-18.9	12.7165	39936.1	0.000134252
hsa-let-7g-5p	AJUBA	68.1796	-15.3	38.5675	5120.78	0.000345221
hsa-let-7a-5p	ELF4	68.1796	-21	40.9825	39936.1	4.16572e-05
hsa-miR-99a-5p	PANK3	68.1796	-17.5	32.4357	6906.9	0.000304332
hsa-let-7g-5p	TAF5L	68.1796	-22.2	25.7702	5120.78	0.000516655
hsa-miR-17-5p	SNX27	68.1796	-13.2	8.18709	39.394	0.211395
hsa-miR-424-5p	RNMT	68.1796	-14.4	9.88157	3694.96	0.00186732
hsa-miR-16-5p	EMC7	68.1796	-16.6	152.353	8600.07	5.20357e-05
hsa-let-7f-5p	BICC1	68.1796	-15.1	4.08967	5334.57	0.00312512
hsa-miR-21-5p	CTSD	68.1796	-16.9	492.413	78284.5	1.76868e-06
hsa-miR-26a-5p	ATP5F1E	68.1796	-14	55.5232	22213.3	5.528e-05
hsa-miR-181a-5p	EIF4E2	68.1796	-34.7	91.0668	17378.3	4.30811e-05
hsa-miR-20a-5p	ZFYVE26	68.1796	-22.1	21.6954	112.317	0.0279795
hsa-let-7a-5p	H2AFV	68.1796	-17.6	268.888	39936.1	6.34916e-06
hsa-miR-29a-3p	TAOK1	68.1796	-14.7	28.1243	6348.19	0.000381877
hsa-miR-16-5p	GNS	68.1796	-14.6	158.844	8600.07	4.99093e-05
hsa-let-7b-5p	PABPC1	68.1796	-21.7	1119.84	14083.8	4.32293e-06
hsa-miR-29a-3p	FAM3C	64.933	-15.2	22.8787	6348.19	0.000447078
hsa-miR-151a-5p	MGST1	64.933	-17.2	56.4877	8350.98	0.000137649
hsa-miR-21-5p	OPTN	64.933	-11.2	132.161	78284.5	6.27604e-06
hsa-miR-29b-3p	DHX32	64.933	-12.3	35.6975	1621.35	0.00112189
hsa-miR-29a-3p	FARP2	64.933	-12.9	19.541	6348.19	0.000523442
hsa-miR-16-5p	FBXO21	64.933	-16.1	27.8782	8600.07	0.000270831
hsa-miR-744-5p	MRPL11	64.933	-25.8	127.523	207.261	0.00245673
hsa-miR-29a-3p	LRRC59	64.933	-20	235.304	6348.19	4.34696e-05
hsa-miR-103a-3p	RPS14	64.933	-17.3	1273.24	1723.49	2.95902e-05
hsa-miR-16-5p	NIPBL	64.933	-14.6	23.2744	8600.07	0.000324402
hsa-miR-29a-3p	TLN1	64.933	-30.3	244.297	6348.19	4.18694e-05
hsa-let-7a-5p	PLK2	64.933	-16.4	296.684	39936.1	5.4803e-06
kshv-miR-K12-4-3p	PABPC1	64.933	-22.5	1119.84	5180.21	1.11934e-05
hsa-miR-26a-5p	ARF6	64.933	-24.3	53.719	22213.3	5.44158e-05
hsa-let-7a-5p	PRDM4	64.933	-17.3	36.2351	39936.1	4.48714e-05
hsa-let-7g-5p	FIGN	64.933	-18.7	4.55617	5120.78	0.0027831
hsa-miR-29a-3p	TOR3A	64.933	-19.8	19.0208	6348.19	0.000537757
hsa-let-7f-5p	LPGAT1	64.933	-19.2	15.7627	5334.57	0.000772208
hsa-miR-16-5p	DYSF	64.933	-17.7	121.731	8600.07	6.20244e-05
hsa-let-7a-5p	NAP1L1	64.933	-18.8	579.641	39936.1	2.80504e-06
hsa-miR-181a-5p	SETD5	64.933	-21.8	36.9637	17378.3	0.000101084
hsa-let-7b-5p	IFIT3	64.933	-27.2	4.7013	14083.8	0.000980679
hsa-miR-29b-3p	UHMK1	64.933	-12.9	32.8035	1621.35	0.00122087
hsa-miR-16-5p	MTF1	64.933	-19.3	7.88252	8600.07	0.000957852
hsa-let-7i-5p	ACTB	64.933	-36.9	3565.42	26887.1	6.77346e-07
hsa-let-7f-5p	CITED2	64.933	-17.5	148	5334.57	8.22438e-05
hsa-let-7f-5p	RGPD5	64.933	-15.5	7.03802	5334.57	0.00172948
hsa-let-7f-5p	XPOT	64.933	-15.5	88.6685	5334.57	0.000137277
hsa-miR-20a-5p	HMGA2	64.933	-10.1	93.1388	112.317	0.00620709
hsa-miR-16-5p	DNASE1L1	64.933	-19.4	139.08	8600.07	5.42872e-05
hsa-miR-22-3p	HMGB2	64.933	-20.6	117.019	69382.2	7.99765e-06
kshv-miR-K12-3-5p	ZFP36L1	64.933	-36.1	152.619	775.708	0.000548476
hsa-let-7a-5p	ZFP36	64.933	-25.1	8.91892	39936.1	0.0001823
hsa-miR-29b-3p	PRKAR1A	64.933	-12.4	259.746	1621.35	0.000154184
hsa-miR-92a-3p	DNAJB9	64.933	-11.4	10.7558	8238.11	0.000732814
hsa-let-7b-5p	PDS5A	64.933	-18	41.7666	14083.8	0.000110387
hsa-let-7a-5p	EI24	64.933	-13.1	292.087	39936.1	5.56656e-06
hsa-let-7a-5p	RALGAPB	64.933	-15.4	58.6952	39936.1	2.77011e-05
hsa-miR-29a-3p	CNOT1	64.933	-17.3	96.4435	6348.19	0.000106058
hsa-miR-20a-5p	DMXL1	64.933	-16.2	16.9452	112.317	0.034117
hsa-miR-16-5p	SMAD7	64.933	-17.9	11.8984	8600.07	0.000634565
hsa-let-7a-5p	PTPN14	64.933	-21.1	33.635	39936.1	4.83401e-05
hsa-miR-27a-3p	CLTC	64.933	-20.4	417.486	41330.2	3.76318e-06
hsa-miR-21-5p	STAT3	64.933	-15.3	97.0698	78284.5	8.54487e-06
hsa-let-7f-5p	BZW2	64.933	-12.3	90.9701	5334.57	0.000133803
hsa-let-7b-5p	FSTL1	64.933	-15.9	1608.2	14083.8	2.86685e-06
hsa-miR-23a-3p	HUWE1	64.933	-18.7	94.1239	13809.7	4.99552e-05
hsa-let-7b-5p	RASSF8	64.933	-31.1	90.2968	14083.8	5.10591e-05
hsa-miR-29b-3p	TRPS1	64.933	-19.6	3.47019	1621.35	0.0115407
hsa-let-7a-5p	ATF7IP	64.933	-21.3	26.4343	39936.1	6.1508e-05
hsa-miR-425-5p	PPP2CB	64.933	-18.7	214.174	352.001	0.000861302
hsa-miR-16-5p	TAOK1	64.933	-17.7	28.1243	8600.07	0.000268462
hsa-miR-21-5p	SQSTM1	64.933	-12.4	319.884	78284.5	2.59297e-06
hsa-let-7f-5p	LYPLA1	64.933	-14.3	96.5925	5334.57	0.000126015
hsa-miR-17-5p	NUFIP2	64.933	-23.7	34.14	39.394	0.0482804
hsa-let-7d-5p	EIF3C	64.933	-15.3	331.714	2133.36	9.17565e-05
hsa-miR-92a-3p	PLEC	64.933	-42.3	242.466	8238.11	3.25077e-05
hsa-let-7f-5p	SIK1	64.933	-21	1.24737	5334.57	0.00975821
hsa-let-7a-5p	SMC1A	64.933	-23.2	39.6467	39936.1	4.10102e-05
hsa-let-7d-5p	KHSRP	64.933	-24.4	327.77	2133.36	9.28605e-05
hsa-let-7f-5p	TNPO1	64.933	-17	136.371	5334.57	8.92572e-05
hsa-miR-21-5p	SOWAHC	64.933	-14.4	1.91922	78284.5	0.00043218
hsa-miR-15a-5p	ZNFX1	64.933	-17.2	72.9386	298.111	0.00298628
hsa-miR-29b-3p	NCOA4	64.933	-19.8	177.314	1621.35	0.000225862
hsa-let-7a-5p	SCD	64.933	-20.4	53.5582	39936.1	3.0358e-05
hsa-miR-221-3p	AP5B1	64.933	-28.2	9.69704	12915.5	0.00051846
hsa-let-7e-5p	ENTPD7	64.933	-21.8	11.105	2341.29	0.00249742
hsa-miR-16-5p	RNPS1	64.933	-13.1	238.359	8600.07	3.1676e-05
hsa-let-7a-5p	CUX1	64.933	-23.6	32.6873	39936.1	4.97417e-05
hsa-miR-17-5p	NUDT21	64.933	-28	214.114	39.394	0.0076982
hsa-let-7a-5p	PIGC	64.933	-15.7	30.6936	39936.1	5.29727e-05
hsa-miR-29a-3p	ZBTB34	64.933	-16.8	1.54981	6348.19	0.00659989
hsa-let-7i-5p	BRAF	64.933	-21.2	8.29088	26887.1	0.000291287
hsa-miR-21-5p	RAP1B	64.933	-12.6	383.083	78284.5	2.16519e-06
hsa-let-7g-5p	ALG3	64.933	-31.6	86.5819	5120.78	0.000146454
hsa-miR-193a-3p	MSANTD3	64.933	-22.8	80.4951	285.717	0.00282331
hsa-miR-23a-3p	ACTB	64.933	-27.2	3565.42	13809.7	1.31877e-06
hsa-miR-29b-3p	TMOD3	64.933	-14.9	34.8356	1621.35	0.00114965
hsa-let-7a-5p	ELK4	64.933	-16.6	6.62472	39936.1	0.000245432
hsa-miR-24-3p	NUFIP2	64.933	-28.7	34.14	16309	0.00011662
hsa-miR-16-5p	GDF15	64.933	-26.5	457.1	8600.07	1.65178e-05
hsa-miR-29a-3p	PDCD11	64.933	-17	33.6914	6348.19	0.000303596
hsa-miR-221-3p	HMOX2	64.933	-31.8	258.129	12915.5	1.94768e-05
hsa-let-7i-5p	NUFIP2	64.933	-22.1	34.14	26887.1	7.07388e-05
hsa-miR-29b-3p	ARRDC4	64.933	-15.2	6.78207	1621.35	0.00590508
hsa-let-7d-5p	FSTL1	64.933	-16.5	1608.2	2133.36	1.89261e-05
hsa-miR-24-3p	LASP1	64.933	-19.5	502.752	16309	7.91923e-06
hsa-miR-29a-3p	RTL6	64.933	-18.6	34.812	6348.19	0.000293823
hsa-let-7f-5p	HIF1AN	64.933	-23	36.5077	5334.57	0.000333412
hsa-miR-16-5p	TNPO1	64.933	-19	136.371	8600.07	5.53657e-05
hsa-miR-193b-3p	MAP4	64.933	-23.1	178.428	955.969	0.000380677
hsa-miR-15a-5p	MRNIP	64.933	-18	14.7266	298.111	0.0147906
hsa-miR-92a-3p	GABARAPL1	64.933	-18.2	67.5311	8238.11	0.000116717
hsa-miR-29b-3p	NCOA6	64.933	-13.6	22.7157	1621.35	0.00176304
hsa-let-7b-5p	PNKD	64.933	-26.2	79.859	14083.8	5.77326e-05
hsa-let-7b-5p	YOD1	64.933	-24	1.77987	14083.8	0.00259034
hsa-miR-29a-3p	COL4A5	64.933	-15.4	12.7058	6348.19	0.000805032
hsa-miR-29b-3p	ACTN4	61.6863	-18.3	765.851	1621.35	4.96783e-05
hsa-miR-29c-3p	KLHL28	61.6863	-18.4	4.54558	308.181	0.0440345
hsa-let-7g-5p	RGPD5	61.6863	-15.5	7.03802	5120.78	0.0017116
hsa-miR-29a-3p	KCTD20	61.6863	-17.2	53.1704	6348.19	0.000182755
hsa-miR-16-5p	HSF1	61.6863	-12	130.186	8600.07	5.50964e-05
hsa-miR-29a-3p	ATF6	61.6863	-17.4	31.4291	6348.19	0.000309176
hsa-miR-29b-3p	MXD1	61.6863	-14.4	3.58897	1621.35	0.0106009
hsa-miR-29b-3p	MID2	61.6863	-13.3	7.60835	1621.35	0.00500058
hsa-miR-29b-3p	HMGA1	61.6863	-13	1394.02	1621.35	2.72925e-05
hsa-let-7a-5p	UPF2	61.6863	-11.9	24.9032	39936.1	6.2025e-05
hsa-let-7f-5p	UBN2	61.6863	-16.7	1.31698	5334.57	0.0087803
hsa-miR-17-5p	HMGA2	61.6863	-9.9	93.1388	39.394	0.0168123
hsa-let-7a-5p	RPN2	61.6863	-20	335.178	39936.1	4.60837e-06
hsa-miR-16-5p	VIM	61.6863	-15.6	3899.2	8600.07	1.83955e-06
hsa-let-7d-5p	COIL	61.6863	-14.6	31.7498	2133.36	0.000910716
hsa-miR-92a-3p	SIAE	61.6863	-21.3	11.7427	8238.11	0.000637668
hsa-miR-29b-3p	MOSPD2	61.6863	-11.4	8.13928	1621.35	0.00467439
hsa-miR-23a-3p	MEF2D	61.6863	-22	29.2686	13809.7	0.000152617
hsa-miR-29a-3p	KRT80	61.6863	-15.2	7.09768	6348.19	0.00136906
hsa-let-7b-5p	ZNF410	61.6863	-12.1	61.7933	14083.8	7.08805e-05
hsa-miR-27a-3p	KIAA0895	61.6863	-11.3	2.0917	41330.2	0.000713547
hsa-miR-29b-3p	ENO1	61.6863	-19.3	2194.3	1621.35	1.73386e-05
hsa-miR-29a-3p	COPB2	61.6863	-18.3	183.639	6348.19	5.29145e-05
hsa-miR-320a-3p	PFKFB2	61.6863	-28	2.59148	1493.32	0.01594
hsa-miR-17-5p	RBM12B	61.6863	-34.4	15.7359	39.394	0.0995102
hsa-miR-181a-5p	RHOA	61.6863	-20.6	480.176	17378.3	7.39233e-06
hsa-miR-16-5p	BTF3	61.6863	-20.6	847.112	8600.07	8.46732e-06
hsa-miR-130a-3p	HSPA8	61.6863	-16.7	1662.46	263.918	0.000140595
hsa-miR-27a-3p	NFS1	61.6863	-32.8	68.7552	41330.2	2.17078e-05
hsa-let-7i-5p	CEP170	61.6863	-18.2	122.325	26887.1	1.87555e-05
hsa-miR-29b-3p	ARID2	61.6863	-12.8	8.83383	1621.35	0.00430688
hsa-let-7f-5p	INF2	61.6863	-13	81.8623	5334.57	0.000141256
hsa-miR-20a-5p	AP2B1	61.6863	-14.2	197.954	112.317	0.00277446
hsa-miR-222-3p	SHLD2	61.6863	-17.1	15.4661	3287.41	0.00121326
hsa-miR-17-5p	HSPA8	61.6863	-13.7	1662.46	39.394	0.000941905
hsa-miR-27a-3p	HIBADH	61.6863	-15.3	36.7643	41330.2	4.05971e-05
hsa-let-7a-5p	RHOC	61.6863	-18.5	1333.99	39936.1	1.15789e-06
hsa-let-7f-5p	REV3L	61.6863	-14.1	25.7193	5334.57	0.000449604
hsa-let-7f-5p	VMA21	61.6863	-15	11.5226	5334.57	0.00100355
hsa-let-7a-5p	PHLPP2	61.6863	-14.2	4.09022	39936.1	0.000377638
hsa-miR-16-5p	RARS	61.6863	-22.8	128.913	8600.07	5.56405e-05
hsa-miR-27a-3p	RHOBTB1	61.6863	-20.4	8.12892	41330.2	0.000183607
hsa-miR-29b-3p	TMEM267	61.6863	-12.3	17.3749	1621.35	0.00218972
hsa-miR-92a-3p	RUNX1	61.6863	-20.8	29.15	8238.11	0.000256875
hsa-let-7g-5p	PRRC2C	61.6863	-21.2	69.695	5120.78	0.000172843
hsa-miR-29a-3p	ACTN4	61.6863	-14.2	765.851	6348.19	1.2688e-05
kshv-miR-K12-12-3p	MIDN	61.6863	-39.9	46.1252	781.131	0.00171209
hsa-miR-15a-5p	MTREX	61.6863	-16.9	105.224	298.111	0.0019665
hsa-let-7g-5p	BZW1	61.6863	-14.1	356.796	5120.78	3.37623e-05
hsa-miR-21-5p	ZFHX4	61.6863	-14.8	16.2173	78284.5	4.85886e-05
hsa-let-7f-5p	COX14	61.6863	-22.1	53.7218	5334.57	0.000215248
hsa-let-7a-5p	SVIL	61.6863	-18.6	45.3278	39936.1	3.40767e-05
hsa-miR-21-5p	LRRC40	61.6863	-9.9	24.5879	78284.5	3.20473e-05
hsa-miR-27a-3p	CRIM1	61.6863	-10.5	469.138	41330.2	3.18142e-06
hsa-miR-21-5p	NACA	61.6863	-13.4	862.205	78284.5	9.13908e-07
hsa-miR-29a-3p	COL8A1	61.6863	-16.2	2.06284	6348.19	0.00471057
hsa-miR-27b-3p	MYC	61.6863	-21.4	115.686	2132.81	0.000250009
hsa-miR-29a-3p	NRCAM	61.6863	-19.3	19.1477	6348.19	0.000507485
hsa-miR-30a-5p	ANKRA2	61.6863	-13.6	20.4429	247.873	0.0121735
hsa-let-7a-5p	AGFG1	61.6863	-15.2	102.75	39936.1	1.50328e-05
hsa-miR-181a-5p	EIF3C	61.6863	-17.4	331.714	17378.3	1.07009e-05
hsa-miR-92a-3p	RPS3A	61.6863	-22.7	1235.33	8238.11	6.06145e-06
hsa-let-7a-5p	CASP3	61.6863	-14.7	25.7425	39936.1	6.00029e-05
hsa-let-7f-5p	MRPS9	61.6863	-14.2	38.9856	5334.57	0.000296609
hsa-miR-16-5p	AKT3	61.6863	-14.4	49.7054	8600.07	0.000144306
hsa-miR-16-5p	YOD1	61.6863	-14.3	1.77987	8600.07	0.00402994
hsa-miR-23a-3p	CAP1	61.6863	-25.9	421.307	13809.7	1.06024e-05
hsa-let-7d-5p	FLNA	61.6863	-32.3	971.443	2133.36	2.97651e-05
hsa-let-7a-5p	LASP1	61.6863	-26.9	502.752	39936.1	3.07233e-06
hsa-let-7a-5p	ZFP36L1	61.6863	-15.3	152.619	39936.1	1.01208e-05
hsa-miR-16-5p	PLEC	61.6863	-30	242.466	8600.07	2.95826e-05
hsa-let-7f-5p	SP1	61.6863	-21.1	33.3943	5334.57	0.000346272
hsa-let-7i-5p	FSTL1	61.6863	-24.4	1608.2	26887.1	1.42661e-06
hsa-miR-29a-3p	WASF2	61.6863	-15	120.407	6348.19	8.07026e-05
hsa-miR-23a-3p	TXNIP	61.6863	-21.4	72.2985	13809.7	6.17838e-05
hsa-let-7b-5p	FTH1	61.6863	-21.5	1716.51	14083.8	2.55166e-06
hsa-miR-20a-5p	PPP2R3A	61.6863	-26.5	11.09	112.317	0.0495233
hsa-miR-21-5p	HNRNPUL1	61.6863	-20.9	224.182	78284.5	3.5149e-06
hsa-miR-30a-5p	SQSTM1	61.6863	-35	319.884	247.873	0.000777979
hsa-miR-221-3p	PRRC2C	61.6863	-24.7	69.695	12915.5	6.85293e-05
hsa-miR-16-5p	RTN4	61.6863	-28.8	695.374	8600.07	1.0315e-05
hsa-let-7a-5p	SKIL	61.6863	-26.4	97.6953	39936.1	1.58106e-05
hsa-miR-21-5p	MED13	61.6863	-18.9	26.6847	78284.5	2.95291e-05
hsa-let-7f-5p	HSPA8	61.6863	-14.4	1662.46	5334.57	6.95566e-06
hsa-miR-23a-3p	NCS1	61.6863	-27.5	27.2767	13809.7	0.000163762
hsa-miR-23a-3p	ZFP36L2	61.6863	-22.9	21.6189	13809.7	0.000206619
hsa-let-7a-5p	CHD7	61.6863	-25.4	5.73065	39936.1	0.000269537
hsa-miR-16-5p	SP1	61.6863	-12.7	33.3943	8600.07	0.00021479
hsa-miR-16-5p	BRD4	61.6863	-19.8	51.8701	8600.07	0.000138283
hsa-miR-24-3p	TMEM205	61.6863	-35.1	98.1063	16309	3.85535e-05
hsa-miR-16-5p	ACO1	61.6863	-22.3	94.0472	8600.07	7.62677e-05
hsa-miR-27a-3p	FLNA	61.6863	-27.5	971.443	41330.2	1.5364e-06
hsa-let-7a-5p	KPNA4	61.6863	-14.5	90.5571	39936.1	1.70569e-05
hsa-miR-23a-3p	STK4	61.6863	-20.6	24.3969	13809.7	0.000183092
hsa-miR-29a-3p	ARF3	61.6863	-15.7	162.754	6348.19	5.97046e-05
hsa-miR-92a-3p	FLNA	61.6863	-28.1	971.443	8238.11	7.70804e-06
hsa-let-7g-5p	RDX	61.6863	-18.1	127.934	5120.78	9.41601e-05
hsa-miR-16-5p	THUMPD1	58.4397	-12.4	34.3692	8600.07	0.000197714
hsa-miR-29b-3p	ZNF37A	58.4397	-15.3	6.3982	1621.35	0.00563343
hsa-miR-29b-3p	SRPRA	58.4397	-19.7	170.228	1621.35	0.000211738
hsa-miR-29b-3p	UBN2	58.4397	-11	1.31698	1621.35	0.0273685
hsa-miR-29a-3p	EIF2S1	58.4397	-12.6	291.937	6348.19	3.15332e-05
hsa-let-7a-5p	MRPS9	58.4397	-14.6	38.9856	39936.1	3.75351e-05
hsa-miR-27a-3p	PSMA6	58.4397	-11.1	406.876	41330.2	3.47518e-06
hsa-miR-16-5p	PHLDA1	58.4397	-20.5	41.1168	8600.07	0.000165267
hsa-let-7b-5p	NCOR2	58.4397	-20.9	377.579	14083.8	1.09895e-05
hsa-let-7d-5p	PPP1R15B	58.4397	-19.7	18.5097	2133.36	0.00147994
hsa-let-7g-5p	MYC	58.4397	-14.4	115.686	5120.78	9.86486e-05
hsa-let-7d-5p	NRDC	58.4397	-16.9	150.081	2133.36	0.000182522
hsa-let-7f-5p	GBF1	58.4397	-20.1	56.0497	5334.57	0.00019545
hsa-let-7e-5p	RDX	58.4397	-18.8	127.934	2341.29	0.000195104
hsa-miR-29c-3p	DYNLT1	58.4397	-18.2	320.359	308.181	0.000591922
hsa-miR-151a-5p	CCDC50	58.4397	-19.5	116.742	8350.98	5.99434e-05
hsa-miR-29b-3p	KLF2	58.4397	-16.2	169.997	1621.35	0.000212026
hsa-let-7a-5p	UFM1	58.4397	-15.2	14.2577	39936.1	0.000102634
hsa-miR-221-3p	TMEM263	58.4397	-26.4	46.604	12915.5	9.70897e-05
hsa-miR-181a-5p	CAST	58.4397	-12.3	325.814	17378.3	1.03212e-05
hsa-let-7f-5p	2020-09-02	58.4397	-11.3	328.426	5334.57	3.33558e-05
hsa-miR-21-5p	RPL27A	58.4397	-9.7	1783.46	78284.5	4.1857e-07
hsa-miR-29a-3p	RPS27A	58.4397	-20.8	1179.73	6348.19	7.80326e-06
hsa-miR-16-5p	NARS	58.4397	-14.3	118.654	8600.07	5.72693e-05
hsa-miR-29b-3p	SLC19A2	58.4397	-18.6	3.06227	1621.35	0.0117703
hsa-miR-16-5p	COL4A5	58.4397	-16.3	12.7058	8600.07	0.000534816
hsa-let-7i-5p	RPS6KC1	58.4397	-16.1	18.6527	26887.1	0.000116526
hsa-miR-29b-3p	ZFAND5	58.4397	-12.1	100.919	1621.35	0.000357155
hsa-let-7a-5p	FAM91A1	58.4397	-12.7	31.8584	39936.1	4.59323e-05
hsa-miR-125a-5p	GABARAPL1	58.4397	-21.7	67.5311	2454.49	0.000352568
hsa-miR-16-5p	LAMP1	58.4397	-15.2	88.7307	8600.07	7.65828e-05
hsa-let-7a-5p	VMA21	58.4397	-20.1	11.5226	39936.1	0.000126996
hsa-let-7b-5p	RDX	58.4397	-21.1	127.934	14083.8	3.24341e-05
hsa-miR-16-5p	NRCAM	58.4397	-12.1	19.1477	8600.07	0.000354887
hsa-miR-29b-3p	GFPT1	58.4397	-13.1	27.0698	1621.35	0.00133151
hsa-miR-29b-3p	DUSP5	58.4397	-38.1	35.8703	1621.35	0.00100484
hsa-let-7f-5p	INHBA	58.4397	-12.1	33.8724	5334.57	0.000323416
hsa-let-7a-5p	SOCS4	58.4397	-16.5	14.468	39936.1	0.000101142
hsa-miR-15a-5p	SDC2	58.4397	-28.2	41.6372	298.111	0.00470812
hsa-miR-16-5p	ANKRD12	58.4397	-17.8	6.19149	8600.07	0.00109751
hsa-let-7d-5p	XRCC1	58.4397	-15.3	36.59	2133.36	0.000748653
hsa-miR-29a-3p	EXOSC4	58.4397	-19.1	16.0009	6348.19	0.000575325
hsa-miR-16-5p	DYNC1LI2	58.4397	-24	73.3242	8600.07	9.26741e-05
hsa-let-7b-5p	EIF3CL	58.4397	-16.1	2.21856	14083.8	0.00187032
hsa-miR-193a-3p	UCHL1	58.4397	-21.6	478.189	285.717	0.000427732
hsa-miR-29a-3p	SPART	58.4397	-20.4	39.2239	6348.19	0.000234697
hsa-miR-29c-3p	HBP1	58.4397	-22.6	50.2559	308.181	0.00377324
hsa-miR-93-5p	ZFYVE26	58.4397	-21.6	21.6954	786.885	0.00342318
hsa-miR-16-5p	SDC2	58.4397	-19.5	41.6372	8600.07	0.000163201
hsa-miR-24-3p	C6orf62	58.4397	-31.5	123.417	16309	2.90339e-05
hsa-let-7f-5p	UAP1	58.4397	-12.5	392.063	5334.57	2.79417e-05
hsa-let-7a-5p	PPP2R5E	58.4397	-15.8	57.371	39936.1	2.55064e-05
hsa-let-7b-5p	CORO1C	58.4397	-18.7	599.466	14083.8	6.92186e-06
hsa-let-7e-5p	BACH1	58.4397	-17.1	25.9568	2341.29	0.000961615
hsa-miR-27a-3p	MKNK2	58.4397	-30.4	29.5144	41330.2	4.79078e-05
hsa-miR-29a-3p	AIFM2	58.4397	-21.3	4.35868	6348.19	0.00211204
hsa-miR-23a-3p	CSDE1	58.4397	-20.5	535.901	13809.7	7.89657e-06
hsa-let-7b-5p	TNRC18	58.4397	-23.1	27.4219	14083.8	0.000151318
hsa-miR-24-3p	AHNAK	58.4397	-18	384.294	16309	9.32431e-06
hsa-miR-29a-3p	KDM5B	58.4397	-32.4	21.3208	6348.19	0.000431771
hsa-let-7b-5p	GMPPA	58.4397	-17.8	58.4502	14083.8	7.09907e-05
hsa-let-7a-5p	MAP4K3	58.4397	-16.3	18.3641	39936.1	7.96841e-05
hsa-miR-16-5p	PGM3	58.4397	-22.5	85.8898	8600.07	7.91159e-05
hsa-miR-16-5p	GNAS	58.4397	-36.8	980.139	8600.07	6.93295e-06
hsa-miR-29b-3p	TXNRD1	58.4397	-12.2	317.421	1621.35	0.000113552
hsa-miR-92a-3p	CEBPG	58.4397	-24.5	13.9728	8238.11	0.000507688
hsa-miR-27b-3p	HIPK2	58.4397	-21.7	16.8457	2132.81	0.00162654
hsa-let-7a-5p	CHAC1	58.4397	-17.3	11.7312	39936.1	0.000124738
hsa-miR-27a-3p	ERH	58.4397	-14.9	165.19	41330.2	8.55964e-06
hsa-let-7d-5p	KLF10	58.4397	-40	88.6432	2133.36	0.000309028
hsa-miR-16-5p	SFPQ	58.4397	-17.9	223.97	8600.07	3.034e-05
hsa-miR-29a-3p	MMADHC	58.4397	-15.8	164.05	6348.19	5.61155e-05
hsa-miR-29c-3p	GDF15	58.4397	-19	457.1	308.181	0.00041485
hsa-let-7i-5p	ARRDC3	58.4397	-26.8	24.4424	26887.1	8.89243e-05
hsa-miR-16-5p	RPS14	58.4397	-13.8	1273.24	8600.07	5.337e-06
hsa-miR-181a-5p	ACTR5	58.4397	-23.6	12.5177	17378.3	0.000268643
hsa-let-7i-5p	TET3	58.4397	-19.2	5.60468	26887.1	0.000387805
hsa-miR-16-5p	ARL8A	58.4397	-13.1	29.7345	8600.07	0.000228531
hsa-miR-23a-3p	FTL	58.4397	-11.2	1540.73	13809.7	2.74661e-06
hsa-let-7a-5p	ARIH1	58.4397	-15.8	41.4862	39936.1	3.52727e-05
hsa-miR-20a-5p	KDM6B	58.4397	-29.3	6.48783	112.317	0.0801976
hsa-miR-29b-3p	HUWE1	58.4397	-18.8	94.1239	1621.35	0.00038294
hsa-let-7b-5p	UBAP2L	58.4397	-26.7	141.945	14083.8	2.92327e-05
hsa-let-7e-5p	HUWE1	58.4397	-21.7	94.1239	2341.29	0.000265187
hsa-miR-92a-3p	HNRNPK	58.4397	-23.4	552.821	8238.11	1.2832e-05
hsa-miR-16-5p	PUM2	58.4397	-21	53.7639	8600.07	0.000126391
hsa-let-7i-5p	YOD1	58.4397	-19.5	1.77987	26887.1	0.00122117
hsa-miR-181b-5p	ZMYND8	58.4397	-29	59.8298	3344.29	0.00029207
hsa-let-7f-5p	ATP6V0E1	58.4397	-16	406.802	5334.57	2.69293e-05
hsa-let-7e-5p	KMT2B	58.4397	-39.7	9.51943	2341.29	0.00262205
hsa-miR-16-5p	CCND1	58.4397	-14.7	636.861	8600.07	1.06699e-05
hsa-miR-16-5p	MYH9	58.4397	-27.4	990.801	8600.07	6.85834e-06
hsa-let-7b-5p	PSMB2	58.4397	-30.7	193.825	14083.8	2.1408e-05
hsa-let-7i-5p	ZCCHC3	58.4397	-25.5	13.6312	26887.1	0.000159452
hsa-let-7b-5p	PSME4	58.4397	-30.4	73.9316	14083.8	5.61252e-05
hsa-miR-16-5p	SLC19A2	58.4397	-16.8	3.06227	8600.07	0.00221902
hsa-let-7f-5p	FARP2	58.4397	-13.1	19.541	5334.57	0.000560611
hsa-let-7e-5p	PPP1CC	58.4397	-28.7	161.643	2341.29	0.000154417
hsa-let-7f-5p	KMT2D	58.4397	-33.3	30.3696	5334.57	0.000360719
hsa-miR-93-5p	PPP1R15B	58.4397	-16.6	18.5097	786.885	0.00401233
hsa-let-7b-5p	MDM4	58.4397	-23.8	2.50275	14083.8	0.00165795
hsa-miR-29b-3p	E2F7	58.4397	-13.1	49.2655	1621.35	0.000731623
hsa-let-7a-5p	NUP58	58.4397	-25.3	11.2346	39936.1	0.000130252
hsa-miR-21-5p	CLTC	58.4397	-21.9	417.486	78284.5	1.78809e-06
hsa-miR-29b-3p	ATAD2B	58.4397	-16.1	3.27409	1621.35	0.0110088
hsa-miR-222-3p	ARFGEF1	58.4397	-38.1	27.3189	3287.41	0.000650714
hsa-let-7d-5p	ALG3	55.193	-29.7	86.5819	2133.36	0.000298808
hsa-miR-16-5p	WDR66	55.193	-16.8	3.72168	8600.07	0.00172442
hsa-let-7f-5p	RAB3GAP2	55.193	-14.3	16.379	5334.57	0.000631681
hsa-miR-21-5p	AK4	55.193	-18.1	42.1004	78284.5	1.67464e-05
hsa-let-7a-5p	CASP8AP2	55.193	-30.4	12.9317	39936.1	0.000106872
hsa-miR-16-5p	ATL3	55.193	-10.4	123.146	8600.07	5.21148e-05
hsa-miR-29b-3p	ASAP2	55.193	-15.4	117.776	1621.35	0.000289035
hsa-let-7d-5p	MDM2	55.193	-20.3	365.516	2133.36	7.07803e-05
hsa-miR-320a-3p	PTER	55.193	-26.2	2.02694	1493.32	0.0182343
hsa-miR-93-5p	NCKAP1	55.193	-16.6	100.034	786.885	0.000701175
hsa-miR-16-5p	VCL	55.193	-19.5	195.777	8600.07	3.27809e-05
hsa-let-7g-5p	C5orf51	55.193	-15.7	14.5369	5120.78	0.000741438
hsa-miR-320a-3p	ZNF146	55.193	-20.4	37.5141	1493.32	0.000985228
hsa-miR-98-5p	BACH1	55.193	-18.5	25.9568	827.164	0.00257064
hsa-let-7g-5p	KLF10	55.193	-13	88.6432	5120.78	0.000121591
hsa-miR-21-5p	PRKAG2	55.193	-10.6	69.1294	78284.5	1.01987e-05
hsa-miR-29b-3p	VCPIP1	55.193	-13.7	5.97449	1621.35	0.00569778
hsa-miR-29b-3p	FAM214A	55.193	-18	7.79956	1621.35	0.00436452
hsa-miR-16-5p	CDC42BPA	55.193	-13.4	26.7242	8600.07	0.000240147
hsa-miR-29b-3p	DCUN1D5	55.193	-14.7	55.9988	1621.35	0.000607894
hsa-miR-15a-5p	RNMT	55.193	-14.2	9.88157	298.111	0.0187361
hsa-miR-31-5p	BEX3	55.193	-17.3	166.558	2322.7	0.000142668
hsa-let-7a-5p	USPL1	55.193	-13.9	4.72328	39936.1	0.0002926
hsa-let-7d-5p	ATP6V1C1	55.193	-16.6	71.8038	2133.36	0.000360306
hsa-miR-181a-5p	NOMO2	55.193	-21.1	153.561	17378.3	2.06822e-05
hsa-miR-29b-3p	RUNX1	55.193	-10.4	29.15	1621.35	0.0011678
hsa-miR-92a-3p	TIMM17B	55.193	-23.1	54.314	8238.11	0.000123352
hsa-miR-16-5p	CELF1	55.193	-20.8	67.7226	8600.07	9.47651e-05
hsa-miR-29a-3p	TMEM267	55.193	-12.4	17.3749	6348.19	0.000500394
hsa-miR-29b-3p	RPL9	55.193	-19.2	310.83	1621.35	0.000109517
hsa-miR-21-5p	HIPK3	55.193	-13.7	39.485	78284.5	1.78557e-05
hsa-miR-16-5p	KIAA0100	55.193	-15.2	131.65	8600.07	4.87486e-05
hsa-miR-16-5p	FAM91A1	55.193	-21.8	31.8584	8600.07	0.000201446
hsa-let-7a-5p	MYO9A	55.193	-12.3	7.88054	39936.1	0.000175373
hsa-let-7f-5p	ZCCHC10	55.193	-17	23.2716	5334.57	0.000444589
hsa-let-7f-5p	HSPH1	55.193	-12.2	45.1281	5334.57	0.000229265
hsa-let-7a-5p	RPL41	55.193	-12.8	2840.23	39936.1	4.86591e-07
hsa-let-7f-5p	TMEM115	55.193	-16.2	43.5052	5334.57	0.000237817
hsa-miR-151a-3p	CLTC	55.193	-25.2	417.486	129.801	0.00101851
hsa-miR-23a-3p	TMX3	55.193	-18.5	46.0014	13809.7	8.68818e-05
hsa-let-7a-5p	SLC25A24	55.193	-12.8	39.9024	39936.1	3.46353e-05
hsa-miR-29b-3p	KIAA1147	55.193	-14.4	6.56506	1621.35	0.00518523
hsa-miR-29a-3p	FTL	55.193	-12.7	1540.73	6348.19	5.64297e-06
hsa-miR-29b-3p	PAPPA	55.193	-16	3.92968	1621.35	0.00866263
hsa-let-7a-5p	DYSF	55.193	-16	121.731	39936.1	1.13532e-05
hsa-let-7a-5p	MTMR14	55.193	-19.2	23.0233	39936.1	6.00276e-05
hsa-let-7d-5p	TXNIP	55.193	-36.3	72.2985	2133.36	0.000357841
hsa-miR-26a-5p	WIPF2	55.193	-20.3	44.9238	22213.3	5.53089e-05
hsa-let-7f-5p	PRDM4	55.193	-17.4	36.2351	5334.57	0.000285532
hsa-miR-16-5p	PIK3C2A	55.193	-18.8	21.478	8600.07	0.000298806
hsa-let-7f-5p	NF1	55.193	-15.9	20.7963	5334.57	0.000497506
hsa-let-7a-5p	CDK12	55.193	-14.4	38.6209	39936.1	3.57845e-05
hsa-miR-151a-3p	UGCG	55.193	-19	36.6836	129.801	0.0115913
hsa-let-7a-5p	MED8	55.193	-15	111.989	39936.1	1.23408e-05
hsa-let-7a-5p	IPO9	55.193	-26	45.6541	39936.1	3.02718e-05
hsa-let-7f-5p	AAR2	55.193	-14.4	70.7845	5334.57	0.000146166
hsa-miR-16-5p	ZBTB34	55.193	-26.4	1.54981	8600.07	0.00414098
hsa-miR-17-5p	NCKAP1	55.193	-15.5	100.034	39.394	0.0140058
hsa-let-7f-5p	SOCS4	55.193	-19.4	14.468	5334.57	0.000715116
hsa-miR-27a-3p	ATG3	55.193	-36.1	117.423	41330.2	1.13727e-05
hsa-let-7f-5p	ATXN7L3B	55.193	-26.9	17.8423	5334.57	0.000579874
hsa-miR-221-3p	FDXACB1	55.193	-28	8.8593	12915.5	0.000482363
hsa-let-7a-5p	TRMT13	55.193	-15.6	9.29768	39936.1	0.000148643
hsa-let-7f-5p	PIGC	55.193	-15.1	30.6936	5334.57	0.000337083
hsa-let-7f-5p	CXXC5	55.193	-27.2	1.45558	5334.57	0.00710801
hsa-miR-22-3p	NFYA	55.193	-22.2	32.5759	69382.2	2.44197e-05
hsa-miR-17-5p	IGF2BP1	55.193	-15.9	28.365	39.394	0.0493937
hsa-miR-30a-5p	TMCC1	55.193	-16.2	49.035	247.873	0.00454098
hsa-miR-15b-5p	MTHFD2	55.193	-15.5	95.8072	1458.13	0.000395084
hsa-miR-27a-3p	TM9SF3	55.193	-18.7	88.7937	41330.2	1.50395e-05
hsa-miR-20a-5p	SMG7	55.193	-21.3	61.9306	112.317	0.00793473
hsa-let-7f-5p	CHAC1	55.193	-18	11.7312	5334.57	0.000881946
hsa-miR-23a-3p	WBP2	55.193	-14	207.306	13809.7	1.92791e-05
hsa-miR-101-3p	RAB14	55.193	-10.4	44.7842	6.86076	0.179633
hsa-miR-16-5p	GPX1	55.193	-30.9	499.984	8600.07	1.28359e-05
hsa-let-7a-5p	AKT3	55.193	-16.5	49.7054	39936.1	2.78044e-05
hsa-let-7b-5p	HIPK2	55.193	-28.6	16.8457	14083.8	0.000232634
hsa-miR-29a-3p	GFPT1	55.193	-25.5	27.0698	6348.19	0.00032118
hsa-let-7a-5p	MGA	55.193	-27	11.3952	39936.1	0.000121282
hsa-miR-29b-3p	RBM33	55.193	-20.2	15.1987	1621.35	0.00223975
hsa-let-7b-5p	MAP4K3	55.193	-19.4	18.3641	14083.8	0.0002134
hsa-let-7b-5p	CITED2	55.193	-28.3	148	14083.8	2.6479e-05
hsa-let-7f-5p	MDM2	55.193	-16.2	365.516	5334.57	2.8306e-05
hsa-let-7a-5p	NCOR2	55.193	-28.4	377.579	39936.1	3.66024e-06
hsa-miR-92a-3p	HIPK2	55.193	-26.8	16.8457	8238.11	0.00039771
hsa-miR-16-5p	NUFIP2	55.193	-22.5	34.14	8600.07	0.000187983
kshv-miR-K12-3-5p	FTL	55.193	-18.8	1540.73	775.708	4.61805e-05
hsa-let-7f-5p	ARPP19	55.193	-16.9	91.592	5334.57	0.000112961
hsa-let-7f-5p	SERBP1	55.193	-17.9	264.77	5334.57	3.90766e-05
hsa-miR-21-5p	ACTR2	55.193	-16.5	319.58	78284.5	2.20612e-06
hsa-let-7a-5p	SNRNP200	55.193	-22.5	102.051	39936.1	1.35426e-05
hsa-miR-103a-3p	HECTD3	55.193	-38	56.0634	1723.49	0.00057121
hsa-miR-21-5p	HSPA8	55.193	-27.7	1662.46	78284.5	4.24089e-07
kshv-miR-K12-3-5p	LAMTOR1	55.193	-40.7	151.274	775.708	0.00047035
hsa-miR-29a-3p	IGFBP3	55.193	-25.2	90.6108	6348.19	9.5952e-05
hsa-let-7a-5p	ARFGEF2	55.193	-18.6	27.6662	39936.1	4.99539e-05
hsa-let-7f-5p	NUP58	55.193	-18.4	11.2346	5334.57	0.000920935
hsa-miR-21-5p	NUFIP2	55.193	-12.1	34.14	78284.5	2.06512e-05
hsa-let-7f-5p	FAM222B	55.193	-17.7	42.5137	5334.57	0.000243364
hsa-miR-23a-3p	ZFAND5	55.193	-34.7	100.919	13809.7	3.96028e-05
hsa-miR-16-5p	UBR4	55.193	-23.3	368.498	8600.07	1.7416e-05
hsa-miR-26a-5p	CNBP	55.193	-31.9	436.733	22213.3	5.68926e-06
hsa-let-7g-5p	YOD1	55.193	-21.6	1.77987	5120.78	0.00605563
hsa-let-7a-5p	TRAM1	55.193	-15	157.682	39936.1	8.76469e-06
hsa-let-7a-5p	HIF1AN	55.193	-26.7	36.5077	39936.1	3.78559e-05
hsa-let-7a-5p	UBN2	55.193	-19	1.31698	39936.1	0.00104939
hsa-miR-222-3p	KAT6A	55.193	-27.3	19.7943	3287.41	0.000848184
hsa-miR-29a-3p	CSTB	55.193	-18.3	97.0518	6348.19	8.9584e-05
hsa-miR-92a-3p	HBP1	55.193	-23.4	50.2559	8238.11	0.000133312
hsa-miR-193b-3p	PCBD1	55.193	-35.5	135.955	955.969	0.000424664
hsa-miR-92a-3p	CNEP1R1	55.193	-14.5	17.1347	8238.11	0.000391004
hsa-miR-92a-3p	PPP1R12C	55.193	-20.4	41.8504	8238.11	0.000160087
hsa-let-7a-5p	PPARG	55.193	-12.1	18.1648	39936.1	7.60828e-05
hsa-miR-130a-3p	ZBTB11	55.193	-18	17.4178	263.918	0.0120066
hsa-miR-92b-3p	FSTL1	55.193	-28	1608.2	1758.01	1.95219e-05
hsa-miR-221-3p	SLC26A2	55.193	-35.3	25.3867	12915.5	0.000168332
hsa-miR-16-5p	TLN1	55.193	-24.4	244.297	8600.07	2.62702e-05
hsa-let-7a-5p	UBE3C	55.193	-16.2	50.3635	39936.1	2.74412e-05
hsa-miR-16-5p	NUCKS1	55.193	-15.6	95.1946	8600.07	6.7417e-05
hsa-let-7f-5p	FAM160B1	55.193	-18.5	12.4964	5334.57	0.000827943
hsa-miR-221-3p	ZNF281	55.193	-28	8.23194	12915.5	0.000519124
hsa-miR-16-5p	PTPN14	55.193	-17.3	33.635	8600.07	0.000190805
hsa-let-7b-5p	ACTB	55.193	-34.6	3565.42	14083.8	1.09914e-06
hsa-let-7b-5p	ARID3A	55.193	-23.4	7.33189	14083.8	0.0005345
hsa-miR-27a-3p	EEF1A1	55.193	-19.1	4633.71	41330.2	2.88196e-07
hsa-let-7b-5p	MTCH2	55.193	-17.5	327.791	14083.8	1.19555e-05
hsa-miR-92a-3p	WDR74	55.193	-27.2	97.2108	8238.11	6.89195e-05
hsa-let-7f-5p	TGM2	55.193	-25.5	881.257	5334.57	1.17404e-05
hsa-miR-16-5p	USP16	55.193	-11.7	36.1822	8600.07	0.000177373
hsa-miR-29b-3p	MIGA1	55.193	-10.8	11.5256	1621.35	0.00295355
hsa-let-7d-5p	ANP32E	55.193	-14.5	25.6101	2133.36	0.0010102
hsa-let-7g-5p	CDK12	55.193	-16.3	38.6209	5120.78	0.000279078
hsa-miR-29a-3p	MIA2	55.193	-15.5	14.0512	6348.19	0.000618758
hsa-miR-151a-5p	RGPD1	55.193	-6.8	4.01415	8350.98	0.00164646
hsa-let-7a-5p	NBPF20	55.193	-24.4	7.68875	39936.1	0.000179747
hsa-miR-29b-3p	TTC33	51.9464	-13.8	22.9382	1621.35	0.00139675
hsa-miR-29a-3p	DAZAP2	51.9464	-14.7	324.968	6348.19	2.51805e-05
hsa-miR-21-5p	ITSN2	51.9464	-12.9	34.2884	78284.5	1.93523e-05
hsa-miR-29b-3p	UBE2H	51.9464	-15	58.2133	1621.35	0.000550371
hsa-let-7f-5p	RPL41	51.9464	-17.9	2840.23	5334.57	3.42848e-06
hsa-miR-29b-3p	DDX52	51.9464	-11.8	59.1563	1621.35	0.000541597
hsa-let-7f-5p	GIGYF1	51.9464	-11.3	5.68372	5334.57	0.00171326
hsa-miR-21-5p	ANXA5	51.9464	-7.9	749.924	78284.5	8.84835e-07
hsa-miR-21-5p	SHROOM2	51.9464	-13.5	3.96786	78284.5	0.000167234
hsa-miR-16-5p	RNF41	51.9464	-13.5	42.8159	8600.07	0.000141074
hsa-let-7f-5p	CCNT1	51.9464	-15	13.0916	5334.57	0.000743812
hsa-let-7i-5p	CNBP	51.9464	-14	436.733	26887.1	4.4238e-06
hsa-let-7g-5p	IDE	51.9464	-18.2	39.8483	5120.78	0.000254571
hsa-let-7i-5p	XPC	51.9464	-20	44.3452	26887.1	4.35677e-05
hsa-let-7g-5p	TET3	51.9464	-15.1	5.60468	5120.78	0.00180996
hsa-miR-3184-3p	EIF4H	51.9464	-22.1	221.909	119.178	0.00196419
hsa-miR-27a-3p	2020-03-02	51.9464	-23.1	54.028	41330.2	2.32631e-05
hsa-let-7f-5p	SMARCC1	51.9464	-15.6	35.4415	5334.57	0.000274754
hsa-miR-181a-5p	PSMD13	51.9464	-38.5	366.08	17378.3	8.16529e-06
hsa-miR-106b-5p	PPP1R15B	51.9464	-17	18.5097	24.5659	0.114241
hsa-miR-16-5p	SDE2	51.9464	-13.5	8.36696	8600.07	0.000721914
hsa-let-7i-5p	RASSF8	51.9464	-17.6	90.2968	26887.1	2.13963e-05
hsa-miR-16-5p	PAFAH1B1	51.9464	-13.2	197.832	8600.07	3.0532e-05
hsa-miR-193a-3p	FUS	51.9464	-17.9	289.928	285.717	0.000627088
hsa-let-7b-5p	LRBA	51.9464	-18.6	19.4886	14083.8	0.000189258
hsa-let-7f-5p	GIT2	51.9464	-13.6	49.7985	5334.57	0.000195542
hsa-miR-125a-5p	POLD4	51.9464	-10.6	235.401	2454.49	8.99053e-05
hsa-let-7a-5p	EIF3J	51.9464	-19.2	123.501	39936.1	1.05321e-05
hsa-miR-138-5p	PSMC2	51.9464	-25	176.526	646.35	0.000455282
hsa-miR-222-3p	G2E3	51.9464	-21.3	21.7269	3287.41	0.000727284
hsa-miR-29b-3p	VOPP1	51.9464	-13	202.448	1621.35	0.000158258
hsa-miR-29b-3p	ABL2	51.9464	-15.6	44.9142	1621.35	0.000713336
hsa-miR-29b-3p	NRIP1	51.9464	-15.6	40.3299	1621.35	0.000794421
hsa-let-7d-5p	PANK3	51.9464	-15.6	32.4357	2133.36	0.000750702
hsa-miR-24-3p	STAU1	51.9464	-23.5	102.461	16309	3.10863e-05
hsa-miR-424-5p	SMAD7	51.9464	-15	11.8984	3694.96	0.00118157
hsa-miR-29a-3p	TOP2B	51.9464	-18.9	41.0826	6348.19	0.000199181
hsa-let-7d-5p	PDLIM5	51.9464	-21.7	151.091	2133.36	0.000161158
hsa-miR-29b-3p	SPARC	51.9464	-12.1	1795.39	1621.35	1.78451e-05
hsa-let-7a-5p	NUP214	51.9464	-16.9	30.1989	39936.1	4.30722e-05
hsa-let-7a-5p	MAN2A1	51.9464	-13.8	25.1301	39936.1	5.176e-05
hsa-miR-29b-3p	COL4A5	51.9464	-16.8	12.7058	1621.35	0.0025216
hsa-let-7i-5p	BZW1	51.9464	-13.3	356.796	26887.1	5.4149e-06
hsa-miR-29a-3p	HNRNPH1	51.9464	-15.7	279.084	6348.19	2.93204e-05
hsa-miR-29b-3p	ZBTB10	51.9464	-20.5	12.9509	1621.35	0.00247387
hsa-miR-29b-3p	MAPRE1	51.9464	-15.1	242.125	1621.35	0.000132324
hsa-miR-23a-3p	PGAM5	51.9464	-12.3	51.3713	13809.7	7.32234e-05
hsa-miR-16-5p	FNDC3A	51.9464	-16.2	13.5555	8600.07	0.000445592
hsa-miR-151a-3p	AFF4	51.9464	-20.2	43.4779	129.801	0.00920467
kshv-miR-K12-1-5p	TGM2	51.9464	-23.7	881.257	264.361	0.000222975
hsa-miR-23b-3p	SEC16A	51.9464	-21.8	30.9281	15080.1	0.000111378
kshv-miR-K12-4-3p	GMPPA	51.9464	-8	58.4502	5180.21	0.000171562
hsa-let-7g-5p	MMD	51.9464	-15.1	16.6201	5120.78	0.000610358
hsa-miR-29b-3p	PAPOLG	51.9464	-16.1	16.8734	1621.35	0.00189878
hsa-miR-29c-3p	TNRC6A	51.9464	-23.8	29.8601	308.181	0.00564492
hsa-miR-193a-3p	PCBD1	51.9464	-20.4	135.955	285.717	0.00133728
hsa-miR-29a-3p	RRP15	51.9464	-13.4	40.2423	6348.19	0.00020334
hsa-miR-21-5p	AKT3	51.9464	-9	49.7054	78284.5	1.33498e-05
hsa-miR-15a-5p	RPL38	51.9464	-11.6	1237.71	298.111	0.000140786
hsa-miR-92a-3p	TXNIP	51.9464	-23.6	72.2985	8238.11	8.72164e-05
hsa-miR-151a-5p	XRCC6	51.9464	-13.6	629.947	8350.98	9.87446e-06
hsa-let-7a-5p	ABCA1	51.9464	-15.3	2.39516	39936.1	0.000543068
hsa-let-7f-5p	GARS	51.9464	-22.8	280.674	5334.57	3.46939e-05
hsa-miR-16-5p	ZNF518B	51.9464	-19.5	19.6055	8600.07	0.000308088
hsa-let-7a-5p	MRPS2	51.9464	-24.1	57.6534	39936.1	2.25613e-05
hsa-miR-29a-3p	TMEM179B	51.9464	-17.4	98.0114	6348.19	8.34888e-05
hsa-let-7f-5p	ZNF292	51.9464	-15.4	10.3014	5334.57	0.000945279
hsa-miR-16-5p	HNRNPK	51.9464	-11	552.821	8600.07	1.09262e-05
hsa-let-7a-5p	RIOK3	51.9464	-13.1	59.2595	39936.1	2.19498e-05
hsa-miR-29a-3p	SH3BP2	51.9464	-14.7	34.7097	6348.19	0.000235752
kshv-miR-K12-6-3p	TPT1	51.9464	-14	823.203	318.361	0.000198211
hsa-let-7f-5p	TNRC18	51.9464	-23.1	27.4219	5334.57	0.000355107
hsa-let-7i-5p	MLLT10	51.9464	-18.6	18.1608	26887.1	0.000106384
hsa-let-7a-5p	C18orf21	51.9464	-20.3	20.6853	39936.1	6.28823e-05
hsa-let-7a-5p	PLAGL1	51.9464	-22.2	24.9537	39936.1	5.21259e-05
hsa-miR-29b-3p	AP3M1	51.9464	-18.5	67.4062	1621.35	0.000475311
hsa-miR-31-5p	ANP32E	51.9464	-11.4	25.6101	2322.7	0.000873276
hsa-miR-26a-5p	SRSF11	51.9464	-19.7	99.077	22213.3	2.36032e-05
hsa-miR-16-5p	ABL2	51.9464	-20.9	44.9142	8600.07	0.000134484
hsa-miR-21-5p	SOD2	51.9464	-14.5	59.3041	78284.5	1.11891e-05
hsa-let-7d-5p	RB1	51.9464	-11.7	12.4521	2133.36	0.00195545
hsa-let-7a-5p	AEN	51.9464	-15	123.759	39936.1	1.05102e-05
hsa-miR-107	RPL27A	51.9464	-21.3	1783.46	29.1029	0.00100082
hsa-miR-21-5p	CLTA	51.9464	-15.4	240.641	78284.5	2.75746e-06
hsa-miR-29a-3p	RPS4X	51.9464	-14.5	476.347	6348.19	1.71784e-05
hsa-let-7f-5p	DLC1	51.9464	-12.9	63.2283	5334.57	0.000154008
hsa-let-7f-5p	ZFAND3	51.9464	-16.8	171.51	5334.57	5.67763e-05
hsa-let-7a-5p	GDF15	51.9464	-10	457.1	39936.1	2.84563e-06
hsa-let-7i-5p	RPN2	51.9464	-18.2	335.178	26887.1	5.76416e-06
hsa-miR-339-5p	ERO1A	51.9464	-35.6	47.94	28.9922	0.0373745
hsa-let-7f-5p	PLK2	51.9464	-19.8	296.684	5334.57	3.28217e-05
hsa-miR-23a-3p	SLC7A5	51.9464	-29.1	8.07111	13809.7	0.000466055
hsa-miR-21-5p	HUS1	51.9464	-25.3	30.6286	78284.5	2.16647e-05
hsa-let-7f-5p	NCAPD2	51.9464	-21	126.607	5334.57	7.69128e-05
hsa-miR-29a-3p	TXNRD1	51.9464	-18.5	317.421	6348.19	2.57792e-05
hsa-miR-16-5p	EEF1A1	51.9464	-17.4	4633.71	8600.07	1.30354e-06
hsa-miR-222-3p	ATG7	51.9464	-27.2	59.9102	3287.41	0.000263755
hsa-miR-30c-5p	GIGYF1	51.9464	-42.6	5.68372	62.8534	0.14541
hsa-miR-21-5p	FN1	51.9464	-22.9	281.326	78284.5	2.35869e-06
hsa-miR-23a-3p	PPP1R12C	51.9464	-12.6	41.8504	13809.7	8.98815e-05
hsa-miR-15a-5p	CREBRF	51.9464	-24.7	7.04646	298.111	0.024729
hsa-let-7i-5p	ZFHX4	51.9464	-21.5	16.2173	26887.1	0.000119133
hsa-miR-92a-3p	PRPF31	51.9464	-30.6	70.6048	8238.11	8.93086e-05
hsa-let-7f-5p	UGCG	51.9464	-16.7	36.6836	5334.57	0.000265451
hsa-miR-671-5p	MAFG	51.9464	-31.5	17.3602	4.20498	0.711601
hsa-let-7b-5p	ATP6V1C1	51.9464	-18.1	71.8038	14083.8	5.13674e-05
hsa-let-7f-5p	CORO1C	51.9464	-19.3	599.466	5334.57	1.62439e-05
hsa-miR-92a-3p	BCL9L	51.9464	-35.3	160.173	8238.11	3.93676e-05
hsa-miR-27a-3p	DHX32	51.9464	-29.7	35.6975	41330.2	3.52087e-05
hsa-miR-151a-5p	IST1	51.9464	-18.5	138.407	8350.98	4.49427e-05
hsa-miR-92a-3p	GPX4	51.9464	-53.5	416.178	8238.11	1.51512e-05
hsa-miR-29b-3p	SRRM2	51.9464	-18.4	210.676	1621.35	0.000152077
hsa-miR-30a-5p	EEF1A1	51.9464	-18.8	4633.71	247.873	4.5227e-05
hsa-miR-29b-3p	CCAR2	51.9464	-20.2	181.545	1621.35	0.000176479
hsa-let-7b-5p	RB1	51.9464	-13.2	12.4521	14083.8	0.000296205
hsa-let-7d-5p	PNKD	51.9464	-33.6	79.859	2133.36	0.000304906
hsa-miR-16-5p	TET3	51.9464	-15.5	5.60468	8600.07	0.00107771
hsa-miR-26b-5p	SOWAHC	51.9464	-35.2	1.91922	371.92	0.0727749
hsa-let-7a-5p	ERBIN	51.9464	-14.2	33.445	39936.1	3.88917e-05
hsa-let-7f-5p	PAICS	51.9464	-14	143.164	5334.57	6.80179e-05
kshv-miR-K12-3-5p	PHF2	51.9464	-26.5	10.0487	775.708	0.00666417
hsa-miR-29a-3p	NAP1L1	51.9464	-15.5	579.641	6348.19	1.41171e-05
hsa-miR-21-5p	CCT3	51.9464	-16	311.21	78284.5	2.13219e-06
hsa-miR-21-5p	CCND1	51.9464	-19.7	636.861	78284.5	1.04192e-06
hsa-let-7b-5p	CUX1	51.9464	-31.1	32.6873	14083.8	0.000112838
hsa-miR-21-5p	AP3M1	51.9464	-18.2	67.4062	78284.5	9.84418e-06
kshv-miR-K12-3-5p	PTPRJ	51.9464	-16.1	34.117	775.708	0.00196284
hsa-miR-24-3p	GSTP1	51.9464	-41.7	568.466	16309	5.60303e-06
hsa-miR-92b-3p	CTTN	51.9464	-22.1	131.447	1758.01	0.000224792
hsa-let-7f-5p	NAP1L1	51.9464	-21.3	579.641	5334.57	1.67995e-05
hsa-let-7f-5p	TSC22D2	51.9464	-14.9	58.119	5334.57	0.000167547
hsa-miR-23a-3p	TMEM167A	51.9464	-22.8	60.2317	13809.7	6.24519e-05
hsa-miR-27a-3p	ANXA5	51.9464	-19.8	749.924	41330.2	1.67599e-06
hsa-miR-16-5p	FASN	51.9464	-23.4	79.5393	8600.07	7.59401e-05
hsa-miR-27a-3p	ANXA2	51.9464	-28	3140.05	41330.2	4.00268e-07
hsa-miR-125a-5p	COG1	51.9464	-21.3	46.6508	2454.49	0.000453665
hsa-miR-30a-5p	SEC31A	51.9464	-15.6	187.445	247.873	0.00111803
hsa-let-7a-5p	2020-09-02	51.9464	-17.1	328.426	39936.1	3.96052e-06
hsa-miR-21-5p	CSDE1	51.9464	-15.7	535.901	78284.5	1.23821e-06
hsa-miR-21-5p	PTPN13	51.9464	-10.9	4.17005	78284.5	0.000159125
hsa-miR-21-5p	TNPO1	51.9464	-14.8	136.371	78284.5	4.86583e-06
hsa-miR-31-5p	FTL	51.9464	-18.5	1540.73	2322.7	1.45156e-05
hsa-let-7b-5p	KDM6A	51.9464	-23.1	10.7852	14083.8	0.000341986
hsa-miR-16-5p	FN1	51.9464	-16.2	281.326	8600.07	2.14706e-05
hsa-miR-31-5p	PANK3	51.9464	-22.2	32.4357	2322.7	0.000689508
hsa-miR-21-5p	KPNA2	51.9464	-16.6	364.141	78284.5	1.82226e-06
hsa-let-7f-5p	RBMS2	51.9464	-21.9	106.821	5334.57	9.11585e-05
hsa-let-7b-5p	MMD	51.9464	-18.4	16.6201	14083.8	0.000221922
hsa-miR-21-5p	CBX4	51.9464	-15.8	14.9629	78284.5	4.43469e-05
hsa-let-7b-5p	FN1	51.9464	-19.4	281.326	14083.8	1.31107e-05
hsa-miR-23a-3p	PRPSAP1	51.9464	-12.7	86.6317	13809.7	4.34204e-05
hsa-miR-21-5p	DYRK2	51.9464	-9.6	10.1395	78284.5	6.5443e-05
hsa-miR-92a-3p	HSPA8	51.9464	-28.6	1662.46	8238.11	3.79294e-06
hsa-miR-21-5p	WASF3	51.9464	-17.5	9.74203	78284.5	6.8113e-05
hsa-let-7f-5p	RB1CC1	51.9464	-22.2	26.5488	5334.57	0.000366784
hsa-let-7a-5p	ITGA3	51.9464	-32.1	518.111	39936.1	2.51054e-06
hsa-let-7b-5p	PAPPA	51.9464	-31.1	3.92968	14083.8	0.000938594
hsa-miR-23a-3p	CLTC	51.9464	-21	417.486	13809.7	9.01007e-06
hsa-let-7b-5p	KMT2B	51.9464	-33.8	9.51943	14083.8	0.000387458
hsa-let-7b-5p	FAM222B	51.9464	-19.1	42.5137	14083.8	8.67573e-05
hsa-miR-16-5p	CHD7	51.9464	-35.2	5.73065	8600.07	0.00105402
hsa-miR-27a-3p	EIF4G1	51.9464	-20	508.639	41330.2	2.47103e-06
hsa-miR-21-5p	TPT1	51.9464	-16.2	823.203	78284.5	8.06069e-07
hsa-miR-320a-3p	EIF4G1	51.9464	-25.9	508.639	1493.32	6.83899e-05
hsa-let-7f-5p	ZCCHC3	51.9464	-17.2	13.6312	5334.57	0.000714367
[truncated: 101,894 more rows]

## Sheet: HE2.1 MHV68 hybrids
microRNA	mRNA	Hybrid Counts per Million	Predicted Binding Energy	mRNA expression (t.p.m.)	microRNA expression (c.p.m.)	Targeting efficacy
mmu-miR-9b-3p	D10Wsu102e	156.665	-16	2.88754	51.8751	1.04589
mmu-miR-19a-3p	Tmem51	396.883	-6.6	2.42952	157.162	1.03943
mmu-miR-30e-5p	Marveld2	167.109	-15.4	10.5997	18.438	0.855051
mmu-miR-15a-3p	D10Wsu102e	31.3329	-21.8	2.88754	16.1698	0.67107
mmu-miR-30e-5p	Bckdhb	428.216	-17.3	35.6744	18.438	0.651019
mghv-miR-M1-2-3p	Elk4	2057.53	-35.9	53.0868	67.7522	0.572052
mghv-miR-M1-2-3p	Laptm4a	1691.98	-33.4	63.2744	67.7522	0.394678
mmu-miR-9b-3p	Zfp101	229.775	-13.5	11.2751	51.8751	0.392848
mmu-miR-142b	Zfp960	73.1101	-4.5	2.21795	89.4827	0.368372
mmu-miR-30c-5p	D10Wsu102e	31.3329	-10.4	2.88754	31.0958	0.348956
mghv-miR-M1-2-3p	D10Wsu102e	62.6658	-19.6	2.88754	67.7522	0.320316
mmu-miR-30e-5p	Zkscan8	62.6658	-14.3	10.9907	18.438	0.309237
mmu-miR-15a-3p	Ptpn4	62.6658	-24.6	13.9198	16.1698	0.278414
mmu-miR-106b-5p	Zfyve26	626.658	-25.6	28.7921	107.628	0.202224
mmu-miR-142b	D10Wsu102e	52.2215	-13.5	2.88754	89.4827	0.202108
mmu-miR-17-3p	Gm6525	240.219	-21.8	1.00974	1195.61	0.198979
mmu-miR-106b-5p	Plekhm1	375.995	-31	17.868	107.628	0.195515
mmu-miR-328-3p	D10Wsu102e	261.108	-24.7	2.88754	495.557	0.182473
mmu-miR-30e-5p	Map3k5	31.3329	-12.4	9.71564	18.438	0.174911
mghv-miR-M1-6-5p	Rest	31.3329	-22.4	14.459	13.17	0.164542
mmu-miR-25-3p	Pde12	5796.59	-24.5	12.6292	2849.69	0.161064
mmu-miR-30e-5p	Ranbp6	31.3329	-10.5	10.6108	18.438	0.160155
mmu-miR-17-5p	Zfyve26	5347.48	-24.7	28.7921	1167.96	0.159019
mmu-miR-320-3p	Nfatc2	73.1101	-23.8	1.65528	284.764	0.155103
mghv-miR-M1-2-3p	Nfix	41.7772	-27.4	4.03258	67.7522	0.152909
mmu-miR-106b-5p	Atg2a	229.775	-25.6	14.5129	107.628	0.147103
mghv-miR-M1-2-3p	Mypop	20.8886	-23.4	2.16122	67.7522	0.142655
mmu-miR-18a-3p	Lars2	261.108	-22.9	74.1473	27.2179	0.129381
mghv-miR-M1-2-3p	Bbc3	62.6658	-27	7.18078	67.7522	0.128806
mmu-miR-106b-5p	Mylip	62.6658	-15.7	4.57574	107.628	0.127246
mmu-miR-20a-5p	Paip1	33212.9	-20.5	90.8041	2886.79	0.126703
mmu-miR-106b-5p	Trp53inp1	261.108	-17.6	19.1938	107.628	0.126396
mmu-miR-92a-3p	Sertad3	3415.29	-30.8	2.07089	13056.9	0.126307
mghv-miR-M1-2-3p	Gm11639	20.8886	-20.8	2.60731	67.7522	0.118248
mmu-miR-30e-5p	Ubn2	41.7772	-18.4	19.2299	18.438	0.117828
mmu-miR-26b-5p	Fam160a1	302.885	-15.8	5.25345	494.459	0.116601
mmu-miR-30e-5p	Hspa4l	20.8886	-15.9	9.80149	18.438	0.115586
mghv-miR-M1-8-5p	Ctsl	125.332	-27.1	1.27151	859.633	0.114664
mmu-miR-17-5p	Cdsn	386.439	-19.7	3.10529	1167.96	0.10655
mmu-miR-17-5p	Paip1	11290.3	-16.2	90.8041	1167.96	0.106457
mmu-miR-17-5p	Gsk3b	4031.5	-18.5	32.4532	1167.96	0.106361
mmu-miR-30e-5p	Slc38a7	31.3329	-12.7	15.9899	18.438	0.106277
mmu-miR-18a-3p	Aars	250.663	-26.2	86.7285	27.2179	0.106187
mmu-miR-30c-5p	Lars2	229.775	-11.1	74.1473	31.0958	0.0996565
mghv-miR-M1-2-3p	Ankrd28	271.552	-28	40.9521	67.7522	0.0978707
mmu-miR-18a-3p	Hs1bp3	20.8886	-16.9	8.34429	27.2179	0.0919739
mmu-miR-106b-5p	Gramd1b	62.6658	-20.2	6.36527	107.628	0.0914721
mmu-miR-222-3p	Hectd2	31.3329	-31.3	4.98082	72.4349	0.0868465
mmu-miR-30c-5p	Ifngr2	52.2215	-12.5	20.0596	31.0958	0.0837194
mmu-miR-30e-5p	Kbtbd7	31.3329	-16.1	20.4016	18.438	0.0832959
mmu-miR-17-5p	Xiap	2558.85	-18.7	26.967	1167.96	0.0812431
mmu-miR-16-5p	Atp6v0e	4250.83	-14.8	2.43467	22228.9	0.0785446
mmu-miR-142a-5p	Ppip5k2	2872.18	-13	50.543	725.739	0.0783016
mmu-miR-18a-3p	Zfp715	20.8886	-14.5	10.0822	27.2179	0.0761203
mmu-miR-1249-3p	H1f0	20.8886	-27.3	10.2492	28.2423	0.0721638
mmu-miR-106b-5p	B630019K06Rik	41.7772	-22.2	5.51432	107.628	0.0703918
mmu-miR-9-5p	D10Wsu102e	919.098	-17.9	2.88754	4656.68	0.068353
mmu-miR-142a-5p	Impad1	762.434	-9.7	15.8159	725.739	0.0664245
mmu-miR-30c-5p	Tmem38b	20.8886	-11	10.1573	31.0958	0.0661348
mghv-miR-M1-13-3p	Spats2	187.997	-16.6	30.389	94.1653	0.0656969
mmu-miR-30c-5p	Gigyf1	83.5544	-14.2	41.406	31.0958	0.064894
mmu-miR-140-3p	Aff1	20.8886	-25.9	6.79506	50.0459	0.0614253
mmu-miR-30e-5p	Tacc1	20.8886	-25.9	18.5301	18.438	0.0611391
mghv-miR-M1-2-3p	Olfr1152	41.7772	-19.4	10.1718	67.7522	0.0606203
mghv-miR-M1-13-3p	Zfp213	31.3329	-11.6	5.53008	94.1653	0.0601698
mmu-miR-221-3p	Alg11	20.8886	-21.2	9.10625	38.1929	0.0600602
mmu-miR-17-3p	Arhgap35	971.32	-22.5	14.3781	1195.61	0.0565026
mmu-miR-92a-3p	Zfp703	1451.76	-23.1	1.98448	13056.9	0.0560281
mghv-miR-M1-2-3p	Zbtb7a	52.2215	-26.8	14.0033	67.7522	0.0550421
mmu-miR-222-3p	Ctns	20.8886	-19.2	5.35172	72.4349	0.053885
mghv-miR-M1-2-3p	Ash1l	83.5544	-36.1	23.0767	67.7522	0.0534408
mmu-miR-17-5p	Dmxl1	1503.98	-16.8	24.5601	1167.96	0.0524306
mghv-miR-M1-2-3p	Ddit4	41.7772	-31.5	11.7946	67.7522	0.0522797
mghv-miR-M1-6-5p	mt-Nd6	20.8886	-15.9	30.3415	13.17	0.0522742
mghv-miR-M1-2-3p	Fam83h	20.8886	-25	5.89863	67.7522	0.0522679
mghv-miR-M1-6-5p	Rnf145	31.3329	-21	45.5218	13.17	0.0522633
mmu-miR-500-3p	Zscan26	52.2215	-20.2	16.1803	62.2647	0.0518348
mmu-let-7b-5p	Dip2b	20.8886	-13.9	14.6907	27.5106	0.0516851
mmu-miR-17-5p	Rab11fip1	250.663	-14.8	4.16352	1167.96	0.051547
mmu-miR-20a-5p	Cdsn	449.105	-20.4	3.10529	2886.79	0.0500992
mmu-miR-17-5p	Ccdc71	1232.43	-14.7	22.0834	1167.96	0.0477824
mmu-miR-106b-3p	Per2	20.8886	-10	3.34483	130.968	0.0476837
mmu-miR-30c-5p	Junb	52.2215	-13.9	35.3241	31.0958	0.0475419
mmu-miR-17-5p	Atg2a	804.211	-20.9	14.5129	1167.96	0.0474448
mmu-miR-106b-5p	Rab11fip1	20.8886	-20.4	4.16352	107.628	0.0466148
mmu-miR-296-3p	D10Wsu102e	292.44	-25.7	2.88754	2201.73	0.0459987
mmu-miR-500-3p	Klhl24	20.8886	-22.5	7.314	62.2647	0.0458683
mmu-miR-23b-3p	BC052040	198.442	-23.5	7.93155	547.286	0.0457152
mmu-miR-674-5p	D10Wsu102e	31.3329	-14.8	2.88754	237.718	0.0456468
mghv-miR-M1-6-5p	Kmt2d	20.8886	-21.1	34.903	13.17	0.0454424
mmu-miR-141-3p	Atp6ap1	31.3329	-20.2	60.4177	11.9993	0.0432195
mmu-miR-350-3p	D10Wsu102e	31.3329	-9.9	2.88754	251.766	0.0430998
mmu-miR-18a-3p	Plekhm1	20.8886	-19.7	17.868	27.2179	0.0429514
mmu-miR-151-3p	Dvl3	83.5544	-31	17.4312	112.603	0.0425687
mmu-miR-30c-5p	Etv3	20.8886	-17.9	15.784	31.0958	0.0425589
mmu-miR-18a-3p	Zfp609	20.8886	-20	18.1232	27.2179	0.0423465
mmu-miR-140-3p	Ano10	31.3329	-19.2	15.071	50.0459	0.0415423
mmu-miR-142a-5p	Atp6v0e	73.1101	-8.8	2.43467	725.739	0.0413768
mmu-miR-30c-5p	Hif1an	31.3329	-13.1	24.4419	31.0958	0.0412253
mmu-miR-320-3p	Plekha8	125.332	-28.2	11.0673	284.764	0.0397678
mghv-miR-M1-2-3p	Zbtb7b	20.8886	-20.5	7.83575	67.7522	0.0393464
mmu-miR-142a-5p	Mcm9	31.3329	-14.7	1.10062	725.739	0.0392267
mmu-miR-93-3p	Lpcat3	20.8886	-19.5	47.0012	11.6335	0.0382024
mmu-miR-106b-5p	Slc24a3	31.3329	-13.9	7.72919	107.628	0.0376653
mmu-miR-361-5p	Cpox	167.109	-25.4	28.434	156.65	0.0375173
mghv-miR-M1-2-3p	Irf2bp2	20.8886	-18	8.2507	67.7522	0.0373676
mmu-miR-92a-3p	Fbxo31	5566.81	-23.2	11.7184	13056.9	0.036383
mghv-miR-M1-2-3p	Atxn7l3b	135.776	-26.1	55.1482	67.7522	0.0363386
mghv-miR-M1-6-5p	Dynll2	20.8886	-16.2	43.8404	13.17	0.0361784
mmu-miR-320-3p	Ddi2	438.661	-23.7	43.7754	284.764	0.0351895
mmu-let-7c-5p	Ehhadh	20.8886	-14.3	3.53956	168.064	0.0351145
mmu-miR-106b-5p	Zbtb18	146.22	-25	38.6981	107.628	0.0351069
mmu-miR-142a-5p	D10Wsu102e	73.1101	-15.8	2.88754	725.739	0.0348874
mmu-miR-17-5p	Slc24a3	313.329	-18.1	7.72919	1167.96	0.0347088
mmu-miR-17-5p	Cers6	125.332	-20.2	3.14841	1167.96	0.0340834
mmu-miR-29b-3p	Nfia	20.8886	-17.8	2.76503	223.597	0.0337865
mmu-miR-18a-3p	Zfp106	187.997	-20.9	204.946	27.2179	0.0337022
mghv-miR-M1-13-3p	Tsc1	52.2215	-18.1	16.7752	94.1653	0.033059
mmu-miR-17-5p	Hif1an	929.543	-15.8	24.4419	1167.96	0.0325617
mmu-miR-18a-3p	Nbr1	41.7772	-15.8	47.5419	27.2179	0.0322855
mghv-miR-M1-6-5p	Setd1a	20.8886	-19.6	49.1297	13.17	0.0322835
mghv-miR-M1-6-5p	Lars2	31.3329	-5.6	74.1473	13.17	0.0320864
mmu-miR-15a-3p	Wdr6	20.8886	-28.1	40.3136	16.1698	0.0320445
mghv-miR-M1-6-3p	Arid1a	302.885	-23.9	91.1159	105.433	0.0315287
mghv-miR-M1-2-3p	Atf5	41.7772	-24.5	19.6537	67.7522	0.0313741
mmu-miR-17-5p	Trp53inp1	699.768	-16.5	19.1938	1167.96	0.0312152
mghv-miR-M1-2-3p	H1f0	20.8886	-25	10.2492	67.7522	0.0300813
mmu-miR-320-3p	Ifnlr1	125.332	-28.6	15.3468	284.764	0.0286786
mmu-miR-140-3p	Zfp36	31.3329	-13.6	21.8314	50.0459	0.0286781
mghv-miR-M1-2-3p	Smg6	20.8886	-26.1	10.7686	67.7522	0.0286304
mmu-miR-1249-3p	Acadm	31.3329	-19.8	38.8967	28.2423	0.0285226
mmu-miR-17-5p	Ppp1r15b	1577.09	-21.1	47.3717	1167.96	0.0285043
mmu-miR-29b-3p	Cd69	31.3329	-16.8	4.92896	223.597	0.0284302
mmu-miR-17-5p	Ubr3	1535.31	-24.6	47.2856	1167.96	0.0277997
mghv-miR-M1-6-5p	Dusp2	20.8886	-19.3	57.5538	13.17	0.0275582
mghv-miR-M1-2-3p	B4galt7	20.8886	-28.4	11.1988	67.7522	0.0275305
mmu-miR-146b-5p	Trp53inp1	20.8886	-6.9	19.1938	39.7294	0.0273928
mghv-miR-M1-2-3p	Ralgapb	41.7772	-26.5	22.6209	67.7522	0.0272588
mmu-miR-96-5p	Slc6a9	20.8886	-14.2	1.68469	456.193	0.0271795
mghv-miR-M1-2-3p	Med13l	20.8886	-28.1	11.4157	67.7522	0.0270075
mghv-miR-M1-2-3p	Tmem164	31.3329	-26.8	17.1359	67.7522	0.026988
mghv-miR-M1-6-5p	Kdm5a	20.8886	-17.4	58.8947	13.17	0.0269307
mmu-miR-30c-5p	Zfp593	20.8886	-20.5	24.9939	31.0958	0.0268766
mmu-miR-30e-5p	Kdm2a	31.3329	-7.4	63.3133	18.438	0.0268406
mmu-miR-350-3p	Ldlrap1	20.8886	-14.1	3.10175	251.766	0.0267489
mmu-miR-106b-5p	Ubr3	135.776	-22	47.2856	107.628	0.0266789
mmu-miR-142b	Lima1	20.8886	-10.6	8.80273	89.4827	0.0265187
mghv-miR-M1-2-3p	Kmt2d	62.6658	-30.7	34.903	67.7522	0.0264999
mmu-miR-106b-5p	Dmxl2	31.3329	-17.1	11.0584	107.628	0.0263259
mmu-miR-221-3p	Vps39	52.2215	-25.2	52.1191	38.1929	0.0262343
mghv-miR-M1-6-5p	Ddx6	31.3329	-20.1	92.368	13.17	0.0257569
mmu-miR-142a-5p	Zeb2	31.3329	-10.6	1.68945	725.739	0.025555
mmu-miR-142a-5p	Bbx	334.218	-9.5	18.1701	725.739	0.025345
mmu-miR-30c-5p	Itm2c	20.8886	-18.9	26.5722	31.0958	0.0252802
mmu-miR-17-5p	Tbc1d12	41.7772	-19	1.41558	1167.96	0.0252684
mghv-miR-M1-2-3p	Socs6	31.3329	-23.1	18.356	67.7522	0.0251942
mmu-miR-374b-5p	Nsmce3	31.3329	-7.4	3.75356	334.664	0.024943
mmu-miR-221-3p	Marf1	20.8886	-18.6	22.1008	38.1929	0.0247468
mmu-miR-345-3p	Hcfc1	31.3329	-34.1	113.992	11.1213	0.0247156
mmu-miR-151-3p	Elovl5	73.1101	-18.9	26.4865	112.603	0.0245133
mmu-miR-17-5p	Ncbp3	271.552	-18.1	9.48891	1167.96	0.0245025
mmu-miR-30c-5p	Coasy	20.8886	-8.9	27.4913	31.0958	0.024435
mmu-miR-9b-3p	Zfand2a	20.8886	-18.5	16.5054	51.8751	0.0243964
mmu-miR-296-5p	Egr2	31.3329	-24.2	2.00045	651.182	0.024053
mghv-miR-M1-2-3p	Elk3	20.8886	-18.8	12.8228	67.7522	0.0240439
mghv-miR-M1-2-3p	Socs7	20.8886	-21.1	12.8907	67.7522	0.0239172
mmu-miR-18a-3p	Odf2	41.7772	-14.5	64.2182	27.2179	0.0239016
mmu-miR-361-5p	Ddx59	31.3329	-25.4	8.43726	156.65	0.0237067
mmu-miR-374b-5p	2010315B03Rik	104.443	-14	13.2166	334.664	0.0236129
mmu-miR-1191a	Rnf181	20.8886	-17.3	39.0226	22.6816	0.0236004
mmu-miR-17-5p	Ern1	146.22	-17.9	5.33654	1167.96	0.0234596
mghv-miR-M1-2-3p	Trim56	41.7772	-26.1	26.4412	67.7522	0.0233204
mmu-miR-142a-5p	Lgals8	553.548	-11.9	32.7351	725.739	0.0233003
mmu-miR-140-3p	Btg2	20.8886	-17.7	17.9652	50.0459	0.0232332
mghv-miR-M1-2-3p	Zfp36l1	41.7772	-27.8	26.669	67.7522	0.0231211
mmu-miR-107-3p	Lrp10	20.8886	-23.2	56.7685	16.0235	0.0229639
mmu-miR-141-3p	Vapa	31.3329	-15.9	114.337	11.9993	0.0228379
mmu-miR-15a-5p	Atp6v0e	135.776	-13.9	2.43467	2448.3	0.0227781
mmu-miR-17-5p	B630019K06Rik	146.22	-18.8	5.51432	1167.96	0.0227033
mmu-miR-18a-3p	Fuca1	31.3329	-17.7	50.9594	27.2179	0.0225903
mmu-let-7i-3p	Bcl9	41.7772	-28.8	8.22801	226.231	0.0224436
mmu-miR-92a-3p	D10Wsu102e	835.544	-17.9	2.88754	13056.9	0.0221616
mghv-miR-M1-2-3p	Zfp91	83.5544	-27.3	55.6669	67.7522	0.0221539
mmu-miR-674-5p	Cln3	20.8886	-14.4	4.01726	237.718	0.0218735
mmu-miR-142a-3p	D10Wsu102e	229.775	-14.3	2.88754	3647.72	0.0218149
mmu-miR-151-3p	Aar2	62.6658	-20.3	25.6527	112.603	0.0216943
mghv-miR-M1-13-3p	Ccdc51	20.8886	-23.3	10.3974	94.1653	0.021335
mmu-miR-200c-3p	Dpysl2	31.3329	-4.7	2.71949	542.091	0.021254
mmu-miR-142a-5p	Tmem38b	156.665	-13.6	10.1573	725.739	0.0212526
mmu-miR-194-5p	Taok1	52.2215	-12.2	14.7065	167.405	0.0212116
mmu-miR-1249-3p	Kmt2d	20.8886	-25.9	34.903	28.2423	0.0211908
mmu-miR-17-5p	Gramd1b	156.665	-22	6.36527	1167.96	0.021073
mmu-miR-20a-5p	Ccdc71	1336.87	-13.6	22.0834	2886.79	0.0209705
mmu-miR-16-5p	Chic1	710.212	-11.3	1.53251	22228.9	0.0208482
mmu-miR-140-3p	Chst10	135.776	-17.1	132.552	50.0459	0.0204676
mghv-miR-M1-2-3p	Tnrc6b	20.8886	-29.8	15.1283	67.7522	0.0203796
mmu-miR-18a-3p	Nvl	31.3329	-17.4	56.4971	27.2179	0.020376
mmu-miR-17-5p	Setd1b	240.219	-22.5	10.1791	1167.96	0.0202056
mmu-let-7b-5p	Myc	73.1101	-19.1	132.667	27.5106	0.0200316
mmu-miR-1249-3p	Lars2	41.7772	-13.8	74.1473	28.2423	0.0199501
mmu-miR-106b-5p	Hif1an	52.2215	-15.5	24.4419	107.628	0.0198513
mmu-miR-23b-3p	D10Wsu102e	31.3329	-15	2.88754	547.286	0.0198271
mmu-miR-221-3p	Bcl2l11	31.3329	-24.2	41.5572	38.1929	0.0197411
mmu-miR-17-5p	Nufip2	1535.31	-20.6	66.914	1167.96	0.019645
mmu-miR-361-5p	Orai2	41.7772	-17.9	13.7027	156.65	0.0194627
mmu-miR-17-3p	Cers6	73.1101	-15.2	3.14841	1195.61	0.0194221
mghv-miR-M1-13-3p	Pqlc1	20.8886	-20.1	11.5055	94.1653	0.0192802
mmu-miR-221-3p	Epc1	31.3329	-21.9	43.53	38.1929	0.0188464
mghv-miR-M1-2-3p	Fuca2	31.3329	-22.4	24.814	67.7522	0.0186372
mmu-miR-142a-5p	Skp2	584.881	-16.7	43.4249	725.739	0.0185587
mghv-miR-M1-2-3p	Cbx6	31.3329	-26.2	25.196	67.7522	0.0183546
mmu-miR-18a-3p	Ube2z	20.8886	-27.4	41.9442	27.2179	0.0182971
mghv-miR-M1-3-3p	2020-03-05	31.3329	-14.3	12.9807	132.212	0.0182572
mmu-miR-20a-5p	Dmxl1	1284.65	-17.1	24.5601	2886.79	0.0181192
mmu-miR-17-5p	Zbtb20	939.987	-19.2	44.4939	1167.96	0.0180882
mghv-miR-M1-2-3p	Bahd1	20.8886	-26.7	17.311	67.7522	0.01781
mghv-miR-M1-2-3p	Epc1	52.2215	-30.9	43.53	67.7522	0.0177067
mmu-miR-142a-5p	Marveld2	135.776	-9.2	10.5997	725.739	0.0176501
mmu-miR-17-5p	Mylip	93.9987	-18.6	4.57574	1167.96	0.0175887
mmu-miR-17-3p	Prkci	637.102	-23.7	30.7459	1195.61	0.0173313
mmu-miR-1198-5p	Chic1	31.3329	-12.6	1.53251	1189.98	0.0171814
mmu-miR-142a-3p	Egr2	125.332	-11.8	2.00045	3647.72	0.0171756
mmu-miR-142a-5p	Narf	114.887	-14.8	9.26732	725.739	0.017082
mghv-miR-M1-2-3p	Rybp	20.8886	-28.3	18.1067	67.7522	0.0170274
mmu-miR-140-3p	Dmxl1	20.8886	-6	24.5601	50.0459	0.0169946
mghv-miR-M1-2-3p	Bbx	20.8886	-20.4	18.1701	67.7522	0.0169679
mmu-miR-17-5p	Ranbp6	208.886	-17.6	10.6108	1167.96	0.0168552
mghv-miR-M1-8-5p	D10Wsu102e	41.7772	-16.9	2.88754	859.633	0.0168305
mmu-miR-194-5p	Lars2	208.886	-12.6	74.1473	167.405	0.0168285
mmu-miR-872-3p	Prr14l	219.33	-30.9	30.5733	426.488	0.0168209
mmu-miR-296-5p	Zfp654	93.9987	-27.9	8.61066	651.182	0.0167642
mmu-miR-30e-5p	Eif4ebp1	20.8886	-4.8	68.2916	18.438	0.0165893
mmu-miR-106b-5p	Dcbld2	31.3329	-13	17.7517	107.628	0.0163997
mmu-miR-106b-5p	Med31	20.8886	-28.7	11.904	107.628	0.0163039
mmu-miR-20a-5p	Hif1an	1148.87	-16.7	24.4419	2886.79	0.0162825
mghv-miR-M1-2-3p	Otud7b	20.8886	-26.8	18.9579	67.7522	0.0162628
mmu-miR-17-5p	Dmxl2	208.886	-20	11.0584	1167.96	0.016173
mmu-miR-18a-5p	Glce	240.219	-20.3	8.15	1828.43	0.0161202
mmu-miR-20a-5p	Dcbld2	825.1	-17.6	17.7517	2886.79	0.0161009
mmu-miR-25-3p	Sertad3	93.9987	-23.6	2.07089	2849.69	0.0159282
mghv-miR-M1-2-3p	Slc38a6	20.8886	-19	19.3946	67.7522	0.0158966
mmu-let-7c-5p	Fnip1	20.8886	-7.8	7.82974	168.064	0.0158741
mmu-miR-374b-5p	E130311K13Rik	20.8886	-9.1	3.93665	334.664	0.0158553
mmu-miR-103-3p	D10Wsu102e	20.8886	-15.3	2.88754	460.876	0.0156963
mghv-miR-M1-6-5p	Utp6	20.8886	-12.9	101.314	13.17	0.0156551
mmu-miR-221-3p	Kat6a	20.8886	-23.3	35.1509	38.1929	0.0155593
mghv-miR-M1-2-3p	Dhrs4	41.7772	-21	39.8995	67.7522	0.0154543
mghv-miR-M1-2-3p	Pik3r1	20.8886	-25.1	20.0094	67.7522	0.0154082
mghv-miR-M1-2-3p	Pou2f1	20.8886	-32.4	20.0493	67.7522	0.0153775
mmu-miR-30e-5p	Lars2	20.8886	-9.5	74.1473	18.438	0.0152792
mghv-miR-M1-2-3p	Crebbp	20.8886	-27.7	20.1934	67.7522	0.0152678
mmu-miR-222-3p	Wdr18	83.5544	-21.4	75.9149	72.4349	0.0151948
mmu-miR-30d-5p	Zfp516	20.8886	-11.1	6.08462	226.524	0.0151552
mmu-miR-142a-5p	Klhl2	156.665	-8.6	14.2818	725.739	0.015115
mmu-miR-500-3p	6030458C11Rik	41.7772	-31.8	44.6259	62.2647	0.0150352
mmu-miR-320-3p	Sp4	41.7772	-26.5	10.0602	284.764	0.014583
mmu-miR-141-3p	Hnrnpf	167.109	-14	959.998	11.9993	0.0145068
mmu-miR-19b-3p	Tmem51	386.439	-6.3	2.42952	10965.4	0.0145056
mmu-miR-26a-5p	Fam160a1	490.882	-14.4	5.25345	6446.92	0.0144937
mmu-miR-320-3p	Rab11fip2	20.8886	-8.5	5.08028	284.764	0.014439
mghv-miR-M1-6-5p	Srebf2	31.3329	-27.2	165.898	13.17	0.0143408
mghv-miR-M1-2-3p	Per1	20.8886	-23	21.613	67.7522	0.014265
mmu-miR-30d-5p	Map3k5	31.3329	-17.5	9.71564	226.524	0.0142369
mmu-miR-30e-5p	Sdcbp	20.8886	-7.6	79.8588	18.438	0.0141864
mmu-miR-142a-3p	Pgpep1	553.548	-15.3	10.7083	3647.72	0.0141715
mmu-miR-30c-5p	Nacc1	31.3329	-19.9	71.9102	31.0958	0.0140123
mghv-miR-M1-2-3p	Pip4k2b	31.3329	-34.1	33.373	67.7522	0.0138574
mmu-miR-320-3p	Coq10a	73.1101	-30.1	18.7029	284.764	0.0137273
mghv-miR-M1-8-5p	Klf4	20.8886	-21	1.77356	859.633	0.0137009
mmu-miR-106b-5p	Arhgap35	20.8886	-17.3	14.3781	107.628	0.0134984
mghv-miR-M1-2-3p	Gatad2b	41.7772	-29.5	45.849	67.7522	0.0134489
mmu-miR-150-5p	Dhrs4	20.8886	-14	39.8995	39.1441	0.0133744
mmu-miR-19b-1-5p	Strn	31.3329	-12.4	22.4438	105.506	0.0132321
mmu-miR-17-3p	Sap18	219.33	-24.3	13.8663	1195.61	0.0132297
mmu-miR-30e-5p	Ift46	20.8886	-4.8	85.9282	18.438	0.0131844
mmu-miR-20a-5p	Setd1b	386.439	-22.5	10.1791	2886.79	0.013151
mghv-miR-M1-2-3p	Fbxl19	20.8886	-27.1	23.6258	67.7522	0.0130497
mmu-miR-328-3p	Slc38a6	125.332	-24.7	19.3946	495.557	0.0130403
mghv-miR-M1-2-3p	Lmo4	20.8886	-30.1	23.6523	67.7522	0.0130351
mghv-miR-M1-2-5p	Egr2	31.3329	-24.7	2.00045	1203.66	0.0130127
mghv-miR-M1-2-3p	Stxbp5	20.8886	-19.6	23.7013	67.7522	0.0130081
mmu-miR-142b	Zfp217	20.8886	-9.8	18.2208	89.4827	0.0128116
mghv-miR-M1-2-3p	C130026I21Rik	52.2215	-23.1	61.1609	67.7522	0.0126024
mmu-miR-18a-3p	Myh9	31.3329	-20.2	91.5105	27.2179	0.0125798
mmu-miR-151-3p	Lars2	104.443	-17.7	74.1473	112.603	0.0125093
mmu-miR-17-5p	Snx27	501.326	-13	34.322	1167.96	0.0125061
mmu-miR-222-3p	Vapb	41.7772	-15.7	46.1669	72.4349	0.0124928
mmu-miR-17-5p	Rab5b	365.551	-20.4	25.1812	1167.96	0.0124292
mghv-miR-M1-2-3p	Cecr2	20.8886	-30.7	25.0556	67.7522	0.012305
mmu-miR-221-3p	Nufip2	31.3329	-16.7	66.914	38.1929	0.0122603
mmu-miR-350-3p	Tmem38b	31.3329	-12	10.1573	251.766	0.0122525
mmu-miR-107-3p	Atp5o	104.443	-30.8	532.097	16.0235	0.0122499
mmu-miR-18a-3p	Laptm4a	20.8886	-11.9	63.2744	27.2179	0.012129
mmu-miR-9b-3p	Ensa	31.3329	-11.9	49.8769	51.8751	0.0121099
mmu-miR-30c-5p	Ankrd52	20.8886	-15.2	55.5962	31.0958	0.0120827
mghv-miR-M1-5-3p	Abcb7	83.5544	-14	36.0553	192.208	0.0120567
mmu-miR-17-5p	Plekhm1	250.663	-26.5	17.868	1167.96	0.0120112
mmu-miR-17-3p	Fbxo25	114.887	-23.3	8.03948	1195.61	0.0119523
mmu-miR-296-5p	Gm29394	20.8886	-14.9	2.68497	651.182	0.0119472
mmu-miR-106b-5p	Dmxl1	31.3329	-13.2	24.5601	107.628	0.0118535
mghv-miR-M1-6-3p	Dcaf17	31.3329	-20.8	25.209	105.433	0.0117888
mmu-miR-142a-5p	Hspa4l	83.5544	-6.4	9.80149	725.739	0.0117462
mmu-miR-16-5p	D10Wsu102e	751.99	-22.8	2.88754	22228.9	0.0117157
mmu-miR-17-5p	Prr5	960.876	-19.1	70.2777	1167.96	0.0117064
mghv-miR-M1-2-3p	Ddx6	73.1101	-32.8	92.368	67.7522	0.0116824
mmu-miR-17-5p	Chic1	20.8886	-14.7	1.53251	1167.96	0.0116702
mghv-miR-M1-2-3p	Stat1	31.3329	-23.6	39.8456	67.7522	0.0116064
mmu-miR-17-5p	Dcbld2	240.219	-17	17.7517	1167.96	0.0115862
mmu-miR-17-5p	4932438A13Rik	344.662	-22.5	25.7819	1167.96	0.0114459
mmu-miR-296-3p	Elmsan1	772.878	-27	30.9591	2201.73	0.0113386
mmu-miR-320-3p	Agap2	31.3329	-21.1	9.74028	284.764	0.0112965
mmu-miR-140-3p	Lars2	41.7772	-17.3	74.1473	50.0459	0.0112584
mghv-miR-M1-2-3p	Atg16l2	20.8886	-20.9	27.4017	67.7522	0.0112515
mghv-miR-M1-2-3p	Med1	31.3329	-24.5	41.1422	67.7522	0.0112406
mghv-miR-M1-2-3p	Gigyf1	31.3329	-20	41.406	67.7522	0.011169
mmu-miR-296-5p	D10Wsu102e	20.8886	-15.8	2.88754	651.182	0.0111091
mmu-miR-221-3p	Lars2	31.3329	-15.8	74.1473	38.1929	0.0110643
mghv-miR-M1-2-3p	Kidins220	20.8886	-26.7	27.9799	67.7522	0.0110189
mmu-miR-21a-3p	2510039O18Rik	41.7772	-25.2	28.2183	135.139	0.0109554
mghv-miR-M1-6-5p	Atxn2l	20.8886	-18.2	144.812	13.17	0.0109527
mmu-miR-20a-5p	Snx27	1075.76	-18.6	34.322	2886.79	0.0108575
mmu-miR-17-5p	Mob3c	83.5544	-22	6.59328	1167.96	0.0108503
mghv-miR-M1-2-3p	Arid3a	20.8886	-26	28.4974	67.7522	0.0108189
mmu-miR-140-3p	Uspl1	31.3329	-26.3	58.0942	50.0459	0.010777
mmu-miR-17-5p	Snw1	1326.43	-25.2	105.459	1167.96	0.0107689
mmu-miR-21a-5p	Spg20	1597.98	-17.1	30.1012	4933.76	0.0107599
mmu-miR-17-5p	AI837181	52.2215	-23.6	4.18305	1167.96	0.0106888
mmu-miR-17-5p	Mnt	125.332	-20.9	10.1754	1167.96	0.0105459
mmu-miR-877-3p	Bnip2	20.8886	-26.4	81.3852	24.584	0.0104403
mmu-miR-30d-5p	Bckdhb	83.5544	-15	35.6744	226.524	0.0103395
mmu-miR-142a-3p	Zfp960	83.5544	-12.1	2.21795	3647.72	0.0103275
mmu-miR-1249-3p	Cpsf3	52.2215	-23.7	180.279	28.2423	0.0102566
mmu-miR-17-5p	Anapc11	825.1	-10.8	69.3479	1167.96	0.010187
mmu-miR-20a-5p	Ern1	156.665	-17.6	5.33654	2886.79	0.0101694
mghv-miR-M1-2-3p	Mepce	31.3329	-27.5	45.521	67.7522	0.0101593
mghv-miR-M1-2-3p	Kmt2e	20.8886	-24.4	30.5156	67.7522	0.0101033
mmu-miR-93-3p	Mthfd1	20.8886	-21.9	179.397	11.6335	0.0100088
mghv-miR-M1-2-3p	Prdm2	20.8886	-26.7	31.0109	67.7522	0.00994195
mmu-miR-20a-5p	Xiap	772.878	-20.1	26.967	2886.79	0.00992807
mmu-miR-92a-3p	Rab11fip2	657.991	-25.8	5.08028	13056.9	0.00991954
mmu-miR-1249-3p	Prkaa1	20.8886	-26	74.7066	28.2423	0.00990036
mmu-miR-17-5p	Nabp1	292.44	-16.7	25.3727	1167.96	0.00986832
mmu-miR-425-5p	Ubxn8	344.662	-18.7	9.45316	3706.32	0.00983723
mmu-miR-30c-5p	Rrm1	73.1101	-15	240.593	31.0958	0.00977222
mmu-miR-9-5p	Zfp101	511.771	-17.6	11.2751	4656.68	0.0097472
mmu-miR-23b-3p	Pcx	20.8886	-13.3	3.93446	547.286	0.00970086
mghv-miR-M1-5-3p	Zfp275	31.3329	-24.8	16.8085	192.208	0.00969837
mmu-miR-16-5p	Crebrf	2109.75	-16.8	9.85235	22228.9	0.00963326
mmu-miR-17-5p	Atg2b	459.549	-19.1	40.8671	1167.96	0.0096279
mghv-miR-M1-2-3p	Ccng2	20.8886	-20.5	32.066	67.7522	0.00961482
mmu-miR-194-5p	Osbpl2	31.3329	-13.4	19.4732	167.405	0.00961156
mghv-miR-M1-2-3p	Purb	20.8886	-24.2	32.1415	67.7522	0.00959224
mmu-let-7f-5p	D10Wsu102e	365.551	-10.4	2.88754	13272.8	0.00953796
mmu-miR-21a-5p	D10Wsu102e	135.776	-15.8	2.88754	4933.76	0.00953051
mmu-miR-296-3p	Egr2	41.7772	-31.2	2.00045	2201.73	0.00948522
mmu-miR-296-3p	Wipf2	177.553	-25.4	8.55711	2201.73	0.00942406
mghv-miR-M1-13-3p	Naa15	125.332	-23.8	141.316	94.1653	0.00941844
mmu-miR-296-3p	Usp42	261.108	-24.3	12.6105	2201.73	0.00940426
mmu-miR-1249-3p	Hnrnpa0	20.8886	-20.4	78.8194	28.2423	0.00938375
mmu-miR-296-5p	Heg1	20.8886	-20.8	3.42467	651.182	0.00936675
mmu-miR-15a-5p	3425401B19Rik	31.3329	-12.3	1.36656	2448.3	0.009365
mmu-miR-92a-3p	Pyurf	710.212	-22.9	5.84599	13056.9	0.00930442
mmu-miR-221-3p	Lrrc8d	20.8886	-12.8	58.8184	38.1929	0.00929851
mmu-miR-17-5p	D10Wsu102e	31.3329	-10.9	2.88754	1167.96	0.00929064
mmu-miR-20a-5p	Mars2	93.9987	-15.5	3.52728	2886.79	0.0092314
mmu-miR-29b-3p	Tmem38b	20.8886	-11.5	10.1573	223.597	0.00919741
mghv-miR-M1-2-3p	Pcf11	31.3329	-17.6	50.4658	67.7522	0.0091639
mmu-miR-15a-5p	Reck	41.7772	-17.6	1.86669	2448.3	0.00914117
mghv-miR-M1-8-5p	Irs2	20.8886	-16.4	2.665	859.633	0.00911798
mmu-miR-9b-3p	Pbrm1	20.8886	-11.5	44.304	51.8751	0.00908883
mmu-miR-92a-3p	Cd69	584.881	-20.3	4.92896	13056.9	0.00908805
mmu-miR-17-3p	D10Wsu102e	31.3329	-16.7	2.88754	1195.61	0.00907573
mmu-miR-674-5p	Mbp	20.8886	-24.4	9.74094	237.718	0.00902083
mghv-miR-M1-2-3p	Sp140	31.3329	-22.5	51.267	67.7522	0.00902067
mmu-miR-17-5p	Camk2n2	20.8886	-16.3	1.9865	1167.96	0.00900314
mmu-miR-92a-3p	Setd1b	1190.65	-21.8	10.1791	13056.9	0.00895847
mmu-miR-17-5p	Egr2	20.8886	-14.4	2.00045	1167.96	0.00894034
mmu-miR-17-5p	Atg16l1	490.882	-11.5	47.3861	1167.96	0.0088695
mmu-miR-30c-5p	Rnf44	20.8886	-11.7	75.8224	31.0958	0.00885953
mmu-miR-20a-5p	Gsk3b	825.1	-20.8	32.4532	2886.79	0.00880712
mghv-miR-M1-2-3p	Kat6a	20.8886	-29.8	35.1509	67.7522	0.00877101
mmu-miR-103-3p	Susd6	135.776	-25.6	34.0153	460.876	0.00866094
mghv-miR-M1-6-5p	Actr2	20.8886	-21.3	183.885	13.17	0.0086254
mmu-miR-17-3p	Zfp950	114.887	-15.4	11.1519	1195.61	0.00861649
mmu-miR-30c-5p	BC005537	20.8886	-15.6	77.9641	31.0958	0.00861615
mmu-miR-155-5p	Mnt	355.106	-20.9	10.1754	4054.74	0.00860684
mmu-miR-17-3p	Pip4p2	125.332	-23.6	12.2196	1195.61	0.00857852
mmu-miR-30e-5p	Gars	41.7772	-22	265.1	18.438	0.00854704
mmu-miR-142a-5p	Ttc17	135.776	-8.6	22.0833	725.739	0.00847184
mmu-miR-423-5p	D10Wsu102e	73.1101	-20.7	2.88754	2988.71	0.00847161
mghv-miR-M1-2-3p	Rhoq	20.8886	-20.9	36.407	67.7522	0.0084684
mmu-miR-9-3p	Ppip5k2	20.8886	-12.2	50.543	48.9484	0.00844325
mmu-miR-484	Il6ra	31.3329	-22.9	1.4471	2571.95	0.00841857
mghv-miR-M1-2-3p	Suz12	62.6658	-31.1	110.27	67.7522	0.00838785
mmu-miR-142a-5p	Asb13	73.1101	-11.3	12.1359	725.739	0.00830086
mmu-let-7f-5p	Chic1	167.109	-15	1.53251	13272.8	0.00821546
mmu-miR-17-5p	Rab3gap1	334.218	-17.5	34.8642	1167.96	0.00820772
mmu-miR-106b-5p	Ppp1r15b	41.7772	-18	47.3717	107.628	0.00819399
mmu-miR-18a-5p	Zbtb7a	208.886	-21	14.0033	1828.43	0.0081583
[truncated: 30,643 more rows]
