# Supplementary material for: EBV miRNAs are potent effectors of tumor cell transcriptome remodeling in promoting immune escape
Source: PLoS Pathog. 2021 May 6;17(5):e1009217. doi: 10.1371/journal.ppat.1009217 (PMC8130916; doi:10.1371/journal.ppat.1009217)
Supplement: S3 Table — (XLSX) [file ppat.1009217.s016.xlsx]

## Sheet: Sheet1
Table S1. MicroRNA sequences (obtained from mirBase)
EBV			MHV68			KSHV
microRNA	Sequence (seed region in red)		microRNA	Sequence		microRNA	Sequence
ebv-miR-BHRF1-2-5p	AAAUUCUGUUGCAGCAGAUAGC		mghv-miR-M1-1-5p	AGGAAGUGGGUCCAACUU		kshv-miR-K12-10a-5p	GGCUUGGGGCGAUACCACCACU
ebv-miR-BHRF1-2-3p	UAUCUUUUGCGGCAGAAAUUGA		mghv-miR-M1-1-3p	UAGAAAUGGCCGUACUUCCUUU		kshv-miR-K12-10a-3p	UAGUGUUGUCCCCCCGAGUGGC
ebv-miR-BHRF1-3	UAACGGGAAGUGUGUAAGCACA		mghv-miR-M1-2-5p	AGAGGGGGAGUGUGUGGUCUGU		kshv-miR-K12-10b	UGGUGUUGUCCCCCCGAGUGGC
ebv-miR-BART1-5p	UCUUAGUGGAAGUGACGUGCUGUG		mghv-miR-M1-2-3p	CAGACCCCCUCUCCCCCUCUUU		kshv-miR-K12-11-5p	GGUCACAGCUUAAACAUUUCUAGG
ebv-miR-BART1-3p	UAGCACCGCUAUCCACUAUGUC		mghv-miR-M1-3-5p	AGCGAACCUCUGCUCACUGCCC		kshv-miR-K12-11-3p	UUAAUGCUUAGCCUGUGUCCGA
ebv-miR-BART2-5p	UAUUUUCUGCAUUCGCCCUUGC		mghv-miR-M1-3-3p	GAGGUGAGCAGGAGUUGCGCUU		kshv-miR-K12-1-5p	AUUACAGGAAACUGGGUGUAAGC
ebv-miR-BART2-3p	AAGGAGCGAUUUGGAGAAAAUAAA		mghv-miR-M1-4-5p	UCGAGGAGCACGUGUUAUUCUA		kshv-miR-K12-1-3p	GCAGCACCUGUUUCCUGCAACC
ebv-miR-BART3-5p	ACCUAGUGUUAGUGUUGUGCU		mghv-miR-M1-4-3p	AGAUAGCAUGUGCCGUCCUCUUU		kshv-miR-K12-2-5p	AACUGUAGUCCGGGUCGAUCUG
ebv-miR-BART3-3p	CGCACCACUAGUCACCAGGUGU		mghv-miR-M1-5-5p	AGAGUUGAGAUCGGGUCGUCUC		kshv-miR-K12-2-3p	GAUCUUCCAGGGCUAGAGCUG
ebv-miR-BART4-5p	GACCUGAUGCUGCUGGUGUGCU		mghv-miR-M1-5-3p	AGGCAAACCCGAGCUCCUCCUU		kshv-miR-K12-9-5p	ACCCAGCUGCGUAAACCCCGCU
ebv-miR-BART4-3p	CACAUCACGUAGGCACCAGGUGU		mghv-miR-M1-6-5p	CAACCACCUCCCACAAUUUCA		kshv-miR-K12-9-3p	CUGGGUAUACGCAGCUGCGUAA
ebv-miR-BART5-5p	CAAGGUGAAUAUAGCUGCCCAUCG		mghv-miR-M1-6-3p	UGAAACUGUGUGAGGUGGUUUU		kshv-miR-K12-8-5p	ACUCCCUCACUAACGCCCCGCU
ebv-miR-BART5-3p	GUGGGCCGCUGUUCACCU		mghv-miR-M1-7-5p	AAAGGUGGAGGUGCGGUAACCU		kshv-miR-K12-8-3p	CUAGGCGCGACUGAGAGAGCA
ebv-miR-BART6-5p	UAAGGUUGGUCCAAUCCAUAGG		mghv-miR-M1-7-3p	GAUAUCGCGCCCACCUUUAUU		kshv-miR-K12-7-5p	AGCGCCACCGGACGGGGAUUUAUG
ebv-miR-BART6-3p	CGGGGAUCGGACUAGCCUUAGA		mghv-miR-M1-8-5p	AGCACUCACUGGGGGUUUGGUC		kshv-miR-K12-7-3p	UGAUCCCAUGUUGCUGGCGC
ebv-miR-BART7-5p	CCUGGACCUUGACUAUGAAACA		mghv-miR-M1-8-3p	UGACCAACCCUAAGUGAGUUUU		kshv-miR-K12-6-5p	CCAGCAGCACCUAAUCCAUCGG
ebv-miR-BART7-3p	CAUCAUAGUCCAGUGUCCAGGG		mghv-miR-M1-9	UCACAUUUGCCUGGACCUUUUU		kshv-miR-K12-6-3p	UGAUGGUUUUCGGGCUGUUGAG
ebv-miR-BART8-5p	UACGGUUUCCUAGAUUGUACAG		mghv-miR-M1-10-5p	UUAAGAACCCUCAGUGCAAUC		kshv-miR-K12-5-5p	AGGUAGUCCCUGGUGCCCUAAGG
ebv-miR-BART8-3p	GUCACAAUCUAUGGGGUCGUAGA		mghv-miR-M1-10-3p	UGAUUACACGGAAGGUUCUUUU		kshv-miR-K12-5-3p	UAGGAUGCCUGGAACUUGCCGGU
ebv-miR-BART9-5p	UACUGGACCCUGAAUUGGAAAC		mghv-miR-M1-11-5p	AGCUGUCAGGGGUUACAUG		kshv-miR-K12-4-5p	AGCUAAACCGCAGUACUCUAGG
ebv-miR-BART9-3p	UAACACUUCAUGGGUCCCGUAGU		mghv-miR-M1-11-3p	UGUAACCCCUGACAGCUGUC		kshv-miR-K12-4-3p	UAGAAUACUGAGGCCUAGCUGA
ebv-miR-BART10-5p	GCCACCUCUUUGGUUCUGUACA		mghv-miR-M1-12-5p	AAGGGUACUCUCAUCACCAAUGU		kshv-miR-K12-3-5p	UCACAUUCUGAGGACGGCAGCGA
ebv-miR-BART10-3p	UACAUAACCAUGGAGUUGGCUGU		mghv-miR-M1-12-3p	UUUGGUGUGGGAGUCCUACCCCUUU		kshv-miR-K12-3-3p	UCGCGGUCACAGAAUGUGACA
ebv-miR-BART11-5p	UCAGACAGUUUGGUGCGCUAGUUG		mghv-miR-M1-13-5p	UGGGAAGAGUCUGUUGAGUGGC		kshv-miR-K12-12-5p	AACCAGGCCACCAUUCCUCUCCG
ebv-miR-BART11-3p	ACGCACACCAGGCUGACUGCC		mghv-miR-M1-13-3p	UAUCUCAUGUGAGCUCUUCUUU		kshv-miR-K12-12-3p	UGGGGGAGGGUGCCCUGGUUGA
ebv-miR-BART12	UCCUGUGGUGUUUGGUGUGGUU		mghv-miR-M1-14-5p	CCCGUUCUGGAUGCUGUGGGAC
ebv-miR-BART13-5p	AACCGGCUCGUGGCUCGUACAG		mghv-miR-M1-14-3p	UGCUACAGCGUGCAGAACGUUU
ebv-miR-BART13-3p	UGUAACUUGCCAGGGACGGCUGA		mghv-miR-M1-15	AGCUACCCGCGUGGCCGGAGUGUUU
ebv-miR-BART14-5p	UACCCUACGCUGCCGAUUUACA
ebv-miR-BART14-3p	UAAAUGCUGCAGUAGUAGGGAU
ebv-miR-BART15	GUCAGUGGUUUUGUUUCCUUGA
ebv-miR-BART16	UUAGAUAGAGUGGGUGUGUGCUCU
ebv-miR-BART17-5p	UAAGAGGACGCAGGCAUACAAG
ebv-miR-BART17-3p	UGUAUGCCUGGUGUCCCCUUAGU
ebv-miR-BART18-5p	UCAAGUUCGCACUUCCUAUACA
ebv-miR-BART18-3p	UAUCGGAAGUUUGGGCUUCGUC
ebv-miR-BART19-5p	ACAUUCCCCGCAAACAUGACAUG
ebv-miR-BART19-3p	UUUUGUUUGCUUGGGAAUGCU
ebv-miR-BART20-5p	UAGCAGGCAUGUCUUCAUUCC
ebv-miR-BART20-3p	CAUGAAGGCACAGCCUGUUACC
ebv-miR-BART21-5p	UCACUAGUGAAGGCAACUAAC
ebv-miR-BART21-3p	CUAGUUGUGCCCACUGGUGUUU
ebv-miR-BART22	UUACAAAGUCAUGGUCUAGUAGU
