# Supplementary material for: EBV miRNAs are potent effectors of tumor cell transcriptome remodeling in promoting immune escape
Source: PLoS Pathog. 2021 May 6;17(5):e1009217. doi: 10.1371/journal.ppat.1009217 (PMC8130916; doi:10.1371/journal.ppat.1009217)
Supplement: S4 Table — (XLSX) [file ppat.1009217.s017.xlsx]

## Sheet: EBV targets
Pathway	Seed gene count	Seed gene(s)
Gene Expression Homo sapiens R-HSA-74160	8	PAN3, UBXN7, BTG2, SNAPC2, NCOA7, CCNG2, DDX21, IPO7
Cellular responses to stress Homo sapiens R-HSA-2262752	6	UBXN7, RNF38, BTG2, BCL2L11, CCNG2, BTBD1
Generic Transcription Pathway Homo sapiens R-HSA-212436	6	UBXN7, BTG2, SNAPC2, NCOA7, MOB1B, CCNG2
ISG15 antiviral mechanism Homo sapiens R-HSA-1169408	5	PAN3, UBXN7, IREB2, KPNA4, IPO7
Antiviral mechanism by IFN-stimulated genes Homo sapiens R-HSA-1169410	5	PAN3, UBXN7, IREB2, KPNA4, IPO7
Antigen processing: Ubiquitination & Proteasome degradation Homo sapiens R-HSA-983168	5	UBXN7, RNF38, IREB2, ZNF367, BTBD1
Class I MHC mediated antigen processing & presentation Homo sapiens R-HSA-983169	5	UBXN7, RNF38, IREB2, ZNF367, BTBD1
Infectious disease Homo sapiens R-HSA-5663205	5	UBXN7, IREB2, SNAPC2, KPNA4, IPO7
Adaptive Immune System Homo sapiens R-HSA-1280218	5	UBXN7, RNF38, IREB2, CCNG2, BTBD1
Disease Homo sapiens R-HSA-1643685	5	UBXN7, IREB2, SNAPC2, KPNA4, IPO7
Regulation of TP53 Activity through Methylation Homo sapiens R-HSA-6804760	5	UBXN7, RNF38, BTG2, IREB2, CCNG2
HIV Infection Homo sapiens R-HSA-162906	5	UBXN7, IREB2, SNAPC2, KPNA4, IPO7
Influenza Life Cycle Homo sapiens R-HSA-168255	5	UBXN7, IREB2, SNAPC2, KPNA4, IPO7
Influenza Infection Homo sapiens R-HSA-168254	5	UBXN7, IREB2, SNAPC2, KPNA4, IPO7
Regulation of TP53 Degradation Homo sapiens R-HSA-6804757	5	UBXN7, RNF38, BTG2, IREB2, CCNG2
Regulation of TP53 Expression and Degradation Homo sapiens R-HSA-6806003	5	UBXN7, RNF38, BTG2, IREB2, CCNG2
Innate Immune System Homo sapiens R-HSA-168249	5	UBXN7, RNF38, IREB2, SNAPC2, BCL2L11
Cellular Senescence Homo sapiens R-HSA-2559583	5	UBXN7, RNF38, BTG2, BCL2L11, CCNG2
Oxygen-dependent proline hydroxylation of Hypoxia-inducible Factor Alpha Homo sapiens R-HSA-1234176	4	UBXN7, RNF38, IREB2, BTBD1
Regulation of Hypoxia-inducible Factor (HIF) by oxygen Homo sapiens R-HSA-1234174	4	UBXN7, RNF38, IREB2, BTBD1
Cellular response to hypoxia Homo sapiens R-HSA-2262749	4	UBXN7, RNF38, IREB2, BTBD1
MyD88-independent TLR3/TLR4 cascade Homo sapiens R-HSA-166166	4	UBXN7, RNF38, IREB2, BCL2L11
Toll Like Receptor 3 (TLR3) Cascade Homo sapiens R-HSA-168164	4	UBXN7, RNF38, IREB2, BCL2L11
TRIF-mediated TLR3/TLR4 signaling Homo sapiens R-HSA-937061	4	UBXN7, RNF38, IREB2, BCL2L11
Activated TLR4 signalling Homo sapiens R-HSA-166054	4	UBXN7, RNF38, IREB2, BCL2L11
Toll Like Receptor 4 (TLR4) Cascade Homo sapiens R-HSA-166016	4	UBXN7, RNF38, IREB2, BCL2L11
Toll-Like Receptors Cascades Homo sapiens R-HSA-168898	4	UBXN7, RNF38, IREB2, BCL2L11
Host Interactions of HIV factors Homo sapiens R-HSA-162909	4	UBXN7, IREB2, KPNA4, IPO7
G1 Phase Homo sapiens R-HSA-69236	4	UBXN7, IREB2, ZNF367, CCNG2
Cyclin D associated events in G1 Homo sapiens R-HSA-69231	4	UBXN7, IREB2, ZNF367, CCNG2
Late Phase of HIV Life Cycle Homo sapiens R-HSA-162599	4	UBXN7, SNAPC2, KPNA4, IPO7
Influenza Viral RNA Transcription and Replication Homo sapiens R-HSA-168273	4	UBXN7, IREB2, SNAPC2, IPO7
HIV Life Cycle Homo sapiens R-HSA-162587	4	UBXN7, SNAPC2, KPNA4, IPO7
Immune System Homo sapiens R-HSA-168256	4	UBXN7, RNF38, BCL2L11, BTBD1
Senescence-Associated Secretory Phenotype (SASP) Homo sapiens R-HSA-2559582	4	UBXN7, IREB2, BCL2L11, CCNG2
Major pathway of rRNA processing in the nucleolus Homo sapiens R-HSA-6791226	4	UBXN7, IREB2, DDX21, IPO7
Oncogene Induced Senescence Homo sapiens R-HSA-2559585	4	UBXN7, BTG2, IREB2, CCNG2
rRNA processing Homo sapiens R-HSA-72312	4	UBXN7, IREB2, DDX21, IPO7
Formation of TC-NER Pre-Incision Complex Homo sapiens R-HSA-6781823	4	UBXN7, IREB2, SNAPC2, BTBD1
p53-Dependent G1/S DNA damage checkpoint Homo sapiens R-HSA-69580	4	UBXN7, RNF38, IREB2, CCNG2
p53-Dependent G1 DNA Damage Response Homo sapiens R-HSA-69563	4	UBXN7, RNF38, IREB2, CCNG2
G1/S DNA Damage Checkpoints Homo sapiens R-HSA-69615	4	UBXN7, RNF38, IREB2, CCNG2
Diseases of signal transduction Homo sapiens R-HSA-5663202	4	UBXN7, IREB2, SNAPC2, CCNG2
Transcription-Coupled Nucleotide Excision Repair (TC-NER) Homo sapiens R-HSA-6781827	4	UBXN7, IREB2, SNAPC2, BTBD1
Transcriptional Regulation by TP53 Homo sapiens R-HSA-3700989	4	UBXN7, BTG2, SNAPC2, CCNG2
Oxidative Stress Induced Senescence Homo sapiens R-HSA-2559580	4	UBXN7, BTG2, IREB2, BCL2L11
Processing of Capped Intron-Containing Pre-mRNA Homo sapiens R-HSA-72203	4	SNAPC2, RUFY1, DDX21, IPO7
Signal Transduction Homo sapiens R-HSA-162582	4	BCL2L11, MOB1B, RIC8A, ARHGEF28
Translation Homo sapiens R-HSA-72766	3	PAN3, UBXN7, IREB2
Cap-dependent Translation Initiation Homo sapiens R-HSA-72737	3	PAN3, UBXN7, IREB2
Eukaryotic Translation Initiation Homo sapiens R-HSA-72613	3	PAN3, UBXN7, IREB2
Nonsense-Mediated Decay (NMD) Homo sapiens R-HSA-927802	3	PAN3, UBXN7, IREB2
Nonsense Mediated Decay (NMD) enhanced by the Exon Junction Complex (EJC) Homo sapiens R-HSA-975957	3	PAN3, UBXN7, IREB2
L13a-mediated translational silencing of Ceruloplasmin expression Homo sapiens R-HSA-156827	3	PAN3, UBXN7, IREB2
3' -UTR-mediated translational regulation Homo sapiens R-HSA-157279	3	PAN3, UBXN7, IREB2
GTP hydrolysis and joining of the 60S ribosomal subunit Homo sapiens R-HSA-72706	3	PAN3, UBXN7, IREB2
TP53 Regulates Transcription of Cell Cycle Genes Homo sapiens R-HSA-6791312	3	PAN3, BTG2, CCNG2
IKK complex recruitment mediated by RIP1 Homo sapiens R-HSA-937041	3	UBXN7, RNF38, IREB2
Negative regulators of RIG-I/MDA5 signaling Homo sapiens R-HSA-936440	3	UBXN7, RNF38, IREB2
C-type lectin receptors (CLRs) Homo sapiens R-HSA-5621481	3	UBXN7, RNF38, IREB2
RIG-I/MDA5 mediated induction of IFN-alpha/beta pathways Homo sapiens R-HSA-168928	3	UBXN7, RNF38, IREB2
Regulation of APC/C activators between G1/S and early anaphase Homo sapiens R-HSA-176408	3	UBXN7, IREB2, CCNG2
APC/C-mediated degradation of cell cycle proteins Homo sapiens R-HSA-174143	3	UBXN7, IREB2, CCNG2
Regulation of mitotic cell cycle Homo sapiens R-HSA-453276	3	UBXN7, IREB2, CCNG2
Spry regulation of FGF signaling Homo sapiens R-HSA-1295596	3	UBXN7, IREB2, BCL2L11
SCF(Skp2)-mediated degradation of p27/p21 Homo sapiens R-HSA-187577	3	UBXN7, IREB2, CCNG2
MAP kinase activation in TLR cascade Homo sapiens R-HSA-450294	3	UBXN7, IREB2, BCL2L11
Signaling by PTK6 Homo sapiens R-HSA-8848021	3	UBXN7, IREB2, CCNG2
Cyclin E associated events during G1/S transition Homo sapiens R-HSA-69202	3	UBXN7, IREB2, CCNG2
Cyclin A:Cdk2-associated events at S phase entry Homo sapiens R-HSA-69656	3	UBXN7, IREB2, CCNG2
TRAF6 Mediated Induction of proinflammatory cytokines Homo sapiens R-HSA-168180	3	UBXN7, IREB2, BCL2L11
Toll Like Receptor 10 (TLR10) Cascade Homo sapiens R-HSA-168142	3	UBXN7, IREB2, BCL2L11
Toll Like Receptor 5 (TLR5) Cascade Homo sapiens R-HSA-168176	3	UBXN7, IREB2, BCL2L11
MyD88 cascade initiated on plasma membrane Homo sapiens R-HSA-975871	3	UBXN7, IREB2, BCL2L11
TRAF6 mediated induction of NFkB and MAP kinases upon TLR7/8 or 9 activation Homo sapiens R-HSA-975138	3	UBXN7, IREB2, BCL2L11
DNA Repair Homo sapiens R-HSA-73894	3	UBXN7, SNAPC2, BTBD1
MyD88 dependent cascade initiated on endosome Homo sapiens R-HSA-975155	3	UBXN7, IREB2, BCL2L11
Toll Like Receptor 7/8 (TLR7/8) Cascade Homo sapiens R-HSA-168181	3	UBXN7, IREB2, BCL2L11
Toll Like Receptor 9 (TLR9) Cascade Homo sapiens R-HSA-168138	3	UBXN7, IREB2, BCL2L11
MyD88:Mal cascade initiated on plasma membrane Homo sapiens R-HSA-166058	3	UBXN7, IREB2, BCL2L11
Toll Like Receptor TLR1:TLR2 Cascade Homo sapiens R-HSA-168179	3	UBXN7, IREB2, BCL2L11
Toll Like Receptor TLR6:TLR2 Cascade Homo sapiens R-HSA-168188	3	UBXN7, IREB2, BCL2L11
Toll Like Receptor 2 (TLR2) Cascade Homo sapiens R-HSA-181438	3	UBXN7, IREB2, BCL2L11
DNA Damage Recognition in GG-NER Homo sapiens R-HSA-5696394	3	UBXN7, IREB2, BTBD1
Negative regulation of MAPK pathway Homo sapiens R-HSA-5675221	3	UBXN7, IREB2, BCL2L11
G1/S Transition Homo sapiens R-HSA-69206	3	UBXN7, IREB2, CCNG2
S Phase Homo sapiens R-HSA-69242	3	UBXN7, IREB2, CCNG2
Fc epsilon receptor (FCERI) signaling Homo sapiens R-HSA-2454202	3	UBXN7, BCL2L11, CCNG2
Stabilization of p53 Homo sapiens R-HSA-69541	3	UBXN7, RNF38, IREB2
Mitotic G1-G1/S phases Homo sapiens R-HSA-453279	3	UBXN7, IREB2, CCNG2
Recruitment and ATM-mediated phosphorylation of repair and signaling proteins at DNA double strand breaks Homo sapiens R-HSA-5693565	3	UBXN7, RNF38, IREB2
DNA Double Strand Break Response Homo sapiens R-HSA-5693606	3	UBXN7, RNF38, IREB2
Cell death signalling via NRAGE, NRIF and NADE Homo sapiens R-HSA-204998	3	UBXN7, IREB2, BCL2L11
Gap-filling DNA repair synthesis and ligation in TC-NER Homo sapiens R-HSA-6782210	3	UBXN7, IREB2, SNAPC2
Dual incision in TC-NER Homo sapiens R-HSA-6782135	3	UBXN7, IREB2, SNAPC2
Cytosolic sensors of pathogen-associated DNA Homo sapiens R-HSA-1834949	3	UBXN7, IREB2, SNAPC2
Assembly of the pre-replicative complex Homo sapiens R-HSA-68867	3	UBXN7, IREB2, CCNG2
Switching of origins to a post-replicative state Homo sapiens R-HSA-69052	3	UBXN7, IREB2, CCNG2
Orc1 removal from chromatin Homo sapiens R-HSA-68949	3	UBXN7, IREB2, CCNG2
Removal of licensing factors from origins Homo sapiens R-HSA-69300	3	UBXN7, IREB2, CCNG2
Regulation of DNA replication Homo sapiens R-HSA-69304	3	UBXN7, IREB2, CCNG2
G2/M Transition Homo sapiens R-HSA-69275	3	UBXN7, IREB2, CCNG2
Mitotic G2-G2/M phases Homo sapiens R-HSA-453274	3	UBXN7, IREB2, CCNG2
Glucose metabolism Homo sapiens R-HSA-70326	3	UBXN7, IREB2, GFPT1
Cell Cycle Checkpoints Homo sapiens R-HSA-69620	3	UBXN7, RNF38, CCNG2
Global Genome Nucleotide Excision Repair (GG-NER) Homo sapiens R-HSA-5696399	3	UBXN7, IREB2, BTBD1
DNA Replication Pre-Initiation Homo sapiens R-HSA-69002	3	UBXN7, IREB2, CCNG2
M/G1 Transition Homo sapiens R-HSA-68874	3	UBXN7, IREB2, CCNG2
p75 NTR receptor-mediated signalling Homo sapiens R-HSA-193704	3	UBXN7, IREB2, ARHGEF28
Metabolism of amino acids and derivatives Homo sapiens R-HSA-71291	3	UBXN7, PDP2, IREB2
Downstream signaling events of B Cell Receptor (BCR) Homo sapiens R-HSA-1168372	3	UBXN7, IREB2, CCNG2
Regulation of TP53 Activity through Phosphorylation Homo sapiens R-HSA-6804756	3	UBXN7, IREB2, CCNG2
Synthesis of DNA Homo sapiens R-HSA-69239	3	UBXN7, IREB2, CCNG2
DNA Replication Homo sapiens R-HSA-69306	3	UBXN7, IREB2, CCNG2
Nucleotide Excision Repair Homo sapiens R-HSA-5696398	3	UBXN7, SNAPC2, BTBD1
Signaling by the B Cell Receptor (BCR) Homo sapiens R-HSA-983705	3	UBXN7, IREB2, CCNG2
Metabolism Homo sapiens R-HSA-1430728	3	PDP2, IREB2, GFPT1
Metabolism of proteins Homo sapiens R-HSA-392499	3	IREB2, KPNA4, RIC8A
Signaling by ERBB4 Homo sapiens R-HSA-1236394	3	IREB2, BCL2L11, CCNG2
mRNA Splicing - Major Pathway Homo sapiens R-HSA-72163	3	SNAPC2, RUFY1, DDX21
mRNA Splicing Homo sapiens R-HSA-72172	3	SNAPC2, RUFY1, DDX21
Deadenylation of mRNA Homo sapiens R-HSA-429947	2	PAN3, BTG2
Deadenylation-dependent mRNA decay Homo sapiens R-HSA-429914	2	PAN3, BTG2
TP53 regulates transcription of additional cell cycle genes whose exact role in the p53 pathway remain uncertain Homo sapiens R-HSA-6804115	2	PAN3, BTG2
Translesion Synthesis by POLH Homo sapiens R-HSA-110320	2	UBXN7, IREB2
Translesion synthesis by Y family DNA polymerases bypasses lesions on DNA template Homo sapiens R-HSA-110313	2	UBXN7, IREB2
Signaling by TGF-beta Receptor Complex Homo sapiens R-HSA-170834	2	UBXN7, IREB2
DNA Damage Bypass Homo sapiens R-HSA-73893	2	UBXN7, IREB2
Downregulation of SMAD2/3:SMAD4 transcriptional activity Homo sapiens R-HSA-2173795	2	UBXN7, IREB2
CLEC7A (Dectin-1) signaling Homo sapiens R-HSA-5607764	2	UBXN7, IREB2
TGF-beta receptor signaling activates SMADs Homo sapiens R-HSA-2173789	2	UBXN7, IREB2
MAP3K8 (TPL2)-dependent MAPK1/3 activation Homo sapiens R-HSA-5684264	2	UBXN7, IREB2
Transcriptional activity of SMAD2/SMAD3:SMAD4 heterotrimer Homo sapiens R-HSA-2173793	2	UBXN7, IREB2
NOTCH1 Intracellular Domain Regulates Transcription Homo sapiens R-HSA-2122947	2	UBXN7, IREB2
Downstream TCR signaling Homo sapiens R-HSA-202424	2	UBXN7, IREB2
Vif-mediated degradation of APOBEC3G Homo sapiens R-HSA-180585	2	UBXN7, IREB2
APC/C:Cdc20 mediated degradation of Cyclin B Homo sapiens R-HSA-174048	2	UBXN7, IREB2
FCERI mediated NF-kB activation Homo sapiens R-HSA-2871837	2	UBXN7, IREB2
NIK-->noncanonical NF-kB signaling Homo sapiens R-HSA-5676590	2	UBXN7, IREB2
APC-Cdc20 mediated degradation of Nek2A Homo sapiens R-HSA-179409	2	UBXN7, IREB2
Downregulation of ERBB4 signaling Homo sapiens R-HSA-1253288	2	UBXN7, IREB2
TCR signaling Homo sapiens R-HSA-202403	2	UBXN7, IREB2
Dectin-1 mediated noncanonical NF-kB signaling Homo sapiens R-HSA-5607761	2	UBXN7, IREB2
Circadian Clock Homo sapiens R-HSA-400253	2	UBXN7, IREB2
PTK6 Regulates RTKs and Their Effectors AKT1 and DOK1 Homo sapiens R-HSA-8849469	2	UBXN7, IREB2
Signaling by NOTCH1 Homo sapiens R-HSA-1980143	2	UBXN7, IREB2
IRAK2 mediated activation of TAK1 complex upon TLR7/8 or 9 stimulation Homo sapiens R-HSA-975163	2	UBXN7, IREB2
IRAK2 mediated activation of TAK1 complex Homo sapiens R-HSA-937042	2	UBXN7, IREB2
Diseases of carbohydrate metabolism Homo sapiens R-HSA-5663084	2	UBXN7, IREB2
Myoclonic epilepsy of Lafora Homo sapiens R-HSA-3785653	2	UBXN7, IREB2
Glycogen storage diseases Homo sapiens R-HSA-3229121	2	UBXN7, IREB2
Membrane binding and targetting of GAG proteins Homo sapiens R-HSA-174490	2	UBXN7, IREB2
Synthesis And Processing Of GAG, GAGPOL Polyproteins Homo sapiens R-HSA-174495	2	UBXN7, IREB2
Viral mRNA Translation Homo sapiens R-HSA-192823	2	UBXN7, IREB2
Peptide chain elongation Homo sapiens R-HSA-156902	2	UBXN7, IREB2
Selenocysteine synthesis Homo sapiens R-HSA-2408557	2	UBXN7, IREB2
Eukaryotic Translation Termination Homo sapiens R-HSA-72764	2	UBXN7, IREB2
p75NTR recruits signalling complexes Homo sapiens R-HSA-209543	2	UBXN7, IREB2
NF-kB is activated and signals survival Homo sapiens R-HSA-209560	2	UBXN7, IREB2
Assembly Of The HIV Virion Homo sapiens R-HSA-175474	2	UBXN7, IREB2
Downregulation of ERBB2:ERBB3 signaling Homo sapiens R-HSA-1358803	2	UBXN7, IREB2
Eukaryotic Translation Elongation Homo sapiens R-HSA-156842	2	UBXN7, IREB2
Nonsense Mediated Decay (NMD) independent of the Exon Junction Complex (EJC) Homo sapiens R-HSA-975956	2	UBXN7, IREB2
Receptor-ligand binding initiates the second proteolytic cleavage of Notch receptor Homo sapiens R-HSA-156988	2	UBXN7, IREB2
TNFR2 non-canonical NF-kB pathway Homo sapiens R-HSA-5668541	2	UBXN7, IREB2
Formation of a pool of free 40S subunits Homo sapiens R-HSA-72689	2	UBXN7, IREB2
Interleukin-1 signaling Homo sapiens R-HSA-446652	2	UBXN7, IREB2
Association of licensing factors with the pre-replicative complex Homo sapiens R-HSA-69298	2	UBXN7, IREB2
Constitutive Signaling by NOTCH1 HD Domain Mutants Homo sapiens R-HSA-2691232	2	UBXN7, IREB2
Signaling by NOTCH1 HD Domain Mutants in Cancer Homo sapiens R-HSA-2691230	2	UBXN7, IREB2
NRIF signals cell death from the nucleus Homo sapiens R-HSA-205043	2	UBXN7, IREB2
Glycogen synthesis Homo sapiens R-HSA-3322077	2	UBXN7, IREB2
Regulation of innate immune responses to cytosolic DNA Homo sapiens R-HSA-3134975	2	UBXN7, IREB2
Translesion synthesis by REV1 Homo sapiens R-HSA-110312	2	UBXN7, IREB2
p75NTR signals via NF-kB Homo sapiens R-HSA-193639	2	UBXN7, IREB2
TRAF6 mediated induction of TAK1 complex Homo sapiens R-HSA-937072	2	UBXN7, IREB2
TGF-beta receptor signaling in EMT (epithelial to mesenchymal transition) Homo sapiens R-HSA-2173791	2	UBXN7, IREB2
SRP-dependent cotranslational protein targeting to membrane Homo sapiens R-HSA-1799339	2	UBXN7, IREB2
Translesion synthesis by POLK Homo sapiens R-HSA-5655862	2	UBXN7, IREB2
Translesion synthesis by POLI Homo sapiens R-HSA-5656121	2	UBXN7, IREB2
Vpu mediated degradation of CD4 Homo sapiens R-HSA-180534	2	UBXN7, IREB2
Selenoamino acid metabolism Homo sapiens R-HSA-2408522	2	UBXN7, IREB2
Activation of IRF3/IRF7 mediated by TBK1/IKK epsilon Homo sapiens R-HSA-936964	2	UBXN7, IREB2
SCF-beta-TrCP mediated degradation of Emi1 Homo sapiens R-HSA-174113	2	UBXN7, IREB2
Constitutive Signaling by Ligand-Responsive EGFR Cancer Variants Homo sapiens R-HSA-1236382	2	UBXN7, IREB2
Signaling by Ligand-Responsive EGFR Variants in Cancer Homo sapiens R-HSA-5637815	2	UBXN7, IREB2
Signaling by EGFR in Cancer Homo sapiens R-HSA-1643713	2	UBXN7, IREB2
Hh mutants that don't undergo autocatalytic processing are degraded by ERAD Homo sapiens R-HSA-5362768	2	UBXN7, IREB2
Constitutive Signaling by NOTCH1 HD+PEST Domain Mutants Homo sapiens R-HSA-2894862	2	UBXN7, IREB2
Signaling by NOTCH1 in Cancer Homo sapiens R-HSA-2644603	2	UBXN7, IREB2
Signaling by NOTCH1 PEST Domain Mutants in Cancer Homo sapiens R-HSA-2644602	2	UBXN7, IREB2
Constitutive Signaling by NOTCH1 PEST Domain Mutants Homo sapiens R-HSA-2644606	2	UBXN7, IREB2
Signaling by NOTCH1 HD+PEST Domain Mutants in Cancer Homo sapiens R-HSA-2894858	2	UBXN7, IREB2
Hh mutants abrogate ligand secretion Homo sapiens R-HSA-5387390	2	UBXN7, IREB2
Signaling by NOTCH Homo sapiens R-HSA-157118	2	UBXN7, IREB2
Degradation of GLI1 by the proteasome Homo sapiens R-HSA-5610780	2	UBXN7, IREB2
GLI3 is processed to GLI3R by the proteasome Homo sapiens R-HSA-5610785	2	UBXN7, IREB2
Degradation of GLI2 by the proteasome Homo sapiens R-HSA-5610783	2	UBXN7, IREB2
Regulation of FZD by ubiquitination Homo sapiens R-HSA-4641263	2	UBXN7, IREB2
NOTCH2 Activation and Transmission of Signal to the Nucleus Homo sapiens R-HSA-2979096	2	UBXN7, IREB2
Pink/Parkin Mediated Mitophagy Homo sapiens R-HSA-5205685	2	UBXN7, IREB2
Mitophagy Homo sapiens R-HSA-5205647	2	UBXN7, IREB2
Autodegradation of Cdh1 by Cdh1:APC/C Homo sapiens R-HSA-174084	2	UBXN7, IREB2
Hedgehog ligand biogenesis Homo sapiens R-HSA-5358346	2	UBXN7, IREB2
Gap-filling DNA repair synthesis and ligation in GG-NER Homo sapiens R-HSA-5696397	2	UBXN7, IREB2
Signaling by Hedgehog Homo sapiens R-HSA-5358351	2	UBXN7, IREB2
APC/C:Cdc20 mediated degradation of Securin Homo sapiens R-HSA-174154	2	UBXN7, IREB2
Activation of NF-kappaB in B cells Homo sapiens R-HSA-1169091	2	UBXN7, IREB2
Budding and maturation of HIV virion Homo sapiens R-HSA-162588	2	UBXN7, IREB2
Downregulation of TGF-beta receptor signaling Homo sapiens R-HSA-2173788	2	UBXN7, IREB2
APC/C:Cdh1 mediated degradation of Cdc20 and other APC/C:Cdh1 targeted proteins in late mitosis/early G1 Homo sapiens R-HSA-174178	2	UBXN7, IREB2
Cdc20:Phospho-APC/C mediated degradation of Cyclin A Homo sapiens R-HSA-174184	2	UBXN7, IREB2
APC:Cdc20 mediated degradation of cell cycle proteins prior to satisfation of the cell cycle checkpoint Homo sapiens R-HSA-179419	2	UBXN7, IREB2
EGFR downregulation Homo sapiens R-HSA-182971	2	UBXN7, IREB2
APC/C:Cdc20 mediated degradation of mitotic proteins Homo sapiens R-HSA-176409	2	UBXN7, IREB2
Activation of APC/C and APC/C:Cdc20 mediated degradation of mitotic proteins Homo sapiens R-HSA-176814	2	UBXN7, IREB2
Recognition of DNA damage by PCNA-containing replication complex Homo sapiens R-HSA-110314	2	UBXN7, IREB2
Endosomal Sorting Complex Required For Transport (ESCRT) Homo sapiens R-HSA-917729	2	UBXN7, IREB2
Negative regulation of FGFR3 signaling Homo sapiens R-HSA-5654732	2	UBXN7, IREB2
Termination of translesion DNA synthesis Homo sapiens R-HSA-5656169	2	UBXN7, IREB2
Activated NOTCH1 Transmits Signal to the Nucleus Homo sapiens R-HSA-2122948	2	UBXN7, IREB2
Degradation of beta-catenin by the destruction complex Homo sapiens R-HSA-195253	2	UBXN7, IREB2
Negative regulation of FGFR4 signaling Homo sapiens R-HSA-5654733	2	UBXN7, IREB2
Regulation of TNFR1 signaling Homo sapiens R-HSA-5357905	2	UBXN7, IREB2
Signaling by NOTCH2 Homo sapiens R-HSA-1980145	2	UBXN7, IREB2
SMAD2/SMAD3:SMAD4 heterotrimer regulates transcription Homo sapiens R-HSA-2173796	2	UBXN7, IREB2
Negative regulation of FGFR1 signaling Homo sapiens R-HSA-5654726	2	UBXN7, IREB2
Regulation of PLK1 Activity at G2/M Transition Homo sapiens R-HSA-2565942	2	UBXN7, IREB2
Negative regulation of FGFR2 signaling Homo sapiens R-HSA-5654727	2	UBXN7, IREB2
Fanconi Anemia Pathway Homo sapiens R-HSA-6783310	2	UBXN7, IREB2
Hedgehog 'off' state Homo sapiens R-HSA-5610787	2	UBXN7, IREB2
Dual Incision in GG-NER Homo sapiens R-HSA-5696400	2	UBXN7, IREB2
TNF signaling Homo sapiens R-HSA-75893	2	UBXN7, IREB2
Deactivation of the beta-catenin transactivating complex Homo sapiens R-HSA-3769402	2	UBXN7, IREB2
Formation of Incision Complex in GG-NER Homo sapiens R-HSA-5696395	2	UBXN7, IREB2
Diseases of metabolism Homo sapiens R-HSA-5668914	2	UBXN7, IREB2
Signaling by ERBB2 Homo sapiens R-HSA-1227986	2	UBXN7, IREB2
Death Receptor Signalling Homo sapiens R-HSA-73887	2	UBXN7, IREB2
Regulation of activated PAK-2p34 by proteasome mediated degradation Homo sapiens R-HSA-211733	2	UBXN7, IREB2
CDK-mediated phosphorylation and removal of Cdc6 Homo sapiens R-HSA-69017	2	UBXN7, IREB2
Ubiquitin-dependent degradation of Cyclin D1 Homo sapiens R-HSA-69229	2	UBXN7, IREB2
Ubiquitin-dependent degradation of Cyclin D Homo sapiens R-HSA-75815	2	UBXN7, IREB2
Regulation of Apoptosis Homo sapiens R-HSA-169911	2	UBXN7, IREB2
Autodegradation of the E3 ubiquitin ligase COP1 Homo sapiens R-HSA-349425	2	UBXN7, IREB2
p53-Independent DNA Damage Response Homo sapiens R-HSA-69610	2	UBXN7, IREB2
p53-Independent G1/S DNA damage checkpoint Homo sapiens R-HSA-69613	2	UBXN7, IREB2
Ubiquitin Mediated Degradation of Phosphorylated Cdc25A Homo sapiens R-HSA-69601	2	UBXN7, IREB2
AUF1 (hnRNP D0) binds and destabilizes mRNA Homo sapiens R-HSA-450408	2	UBXN7, IREB2
Degradation of AXIN Homo sapiens R-HSA-4641257	2	UBXN7, IREB2
Degradation of DVL Homo sapiens R-HSA-4641258	2	UBXN7, IREB2
CDT1 association with the CDC6:ORC:origin complex Homo sapiens R-HSA-68827	2	UBXN7, IREB2
The role of GTSE1 in G2/M progression after G2 checkpoint Homo sapiens R-HSA-8852276	2	UBXN7, IREB2
Asymmetric localization of PCP proteins Homo sapiens R-HSA-4608870	2	UBXN7, IREB2
HDR through Homologous Recombination (HRR) Homo sapiens R-HSA-5685942	2	UBXN7, IREB2
ER-Phagosome pathway Homo sapiens R-HSA-1236974	2	UBXN7, IREB2
Regulation of RAS by GAPs Homo sapiens R-HSA-5658442	2	UBXN7, IREB2
Amyloid fiber formation Homo sapiens R-HSA-977225	2	UBXN7, IREB2
Separation of Sister Chromatids Homo sapiens R-HSA-2467813	2	UBXN7, IPO7
Processing of DNA double-strand break ends Homo sapiens R-HSA-5693607	2	UBXN7, IREB2
Antigen processing-Cross presentation Homo sapiens R-HSA-1236975	2	UBXN7, IREB2
Hedgehog 'on' state Homo sapiens R-HSA-5632684	2	UBXN7, IREB2
Regulation of mRNA stability by proteins that bind AU-rich elements Homo sapiens R-HSA-450531	2	UBXN7, IREB2
PCP/CE pathway Homo sapiens R-HSA-4086400	2	UBXN7, IREB2
MAPK6/MAPK4 signaling Homo sapiens R-HSA-5687128	2	UBXN7, IREB2
Stimuli-sensing channels Homo sapiens R-HSA-2672351	2	UBXN7, IREB2
Cell Cycle Homo sapiens R-HSA-1640170	2	RNF38, CCNG2
Regulation of TP53 Activity Homo sapiens R-HSA-5633007	2	RNF38, CCNG2
Transmembrane transport of small molecules Homo sapiens R-HSA-382551	2	IREB2, RIC8A
Signaling by Wnt Homo sapiens R-HSA-195721	2	IREB2, RIC8A
RNA Polymerase I, RNA Polymerase III, and Mitochondrial Transcription Homo sapiens R-HSA-504046	2	SNAPC2, DDX21
RNA Polymerase I Promoter Escape Homo sapiens R-HSA-73772	2	SNAPC2, DDX21
RNA Polymerase I Transcription Termination Homo sapiens R-HSA-73863	2	SNAPC2, DDX21
RNA Polymerase I Transcription Initiation Homo sapiens R-HSA-73762	2	SNAPC2, DDX21
RNA Polymerase I Chain Elongation Homo sapiens R-HSA-73777	2	SNAPC2, DDX21
NoRC negatively regulates rRNA expression Homo sapiens R-HSA-427413	2	SNAPC2, DDX21
Negative epigenetic regulation of rRNA expression Homo sapiens R-HSA-5250941	2	SNAPC2, DDX21
RNA Polymerase I Promoter Clearance Homo sapiens R-HSA-73854	2	SNAPC2, DDX21
RNA Polymerase I Transcription Homo sapiens R-HSA-73864	2	SNAPC2, DDX21
Viral Messenger RNA Synthesis Homo sapiens R-HSA-168325	2	SNAPC2, IPO7
B-WICH complex positively regulates rRNA expression Homo sapiens R-HSA-5250924	2	SNAPC2, DDX21
Epigenetic regulation of gene expression Homo sapiens R-HSA-212165	2	SNAPC2, DDX21
Transcriptional regulation by small RNAs Homo sapiens R-HSA-5578749	2	SNAPC2, IPO7
Positive epigenetic regulation of rRNA expression Homo sapiens R-HSA-5250913	2	SNAPC2, DDX21
Gene Silencing by RNA Homo sapiens R-HSA-211000	2	SNAPC2, IPO7
Intrinsic Pathway for Apoptosis Homo sapiens R-HSA-109606	2	BCL2L11, MOB1B
Activation of BH3-only proteins Homo sapiens R-HSA-114452	2	BCL2L11, MOB1B
Signalling by NGF Homo sapiens R-HSA-166520	2	BCL2L11, CCNG2
Activation of BAD and translocation to mitochondria Homo sapiens R-HSA-111447	2	BCL2L11, MOB1B
NGF signalling via TRKA from the plasma membrane Homo sapiens R-HSA-187037	2	BCL2L11, CCNG2
Signaling by SCF-KIT Homo sapiens R-HSA-1433557	2	BCL2L11, CCNG2
Downstream signaling of activated FGFR2 Homo sapiens R-HSA-5654696	2	BCL2L11, CCNG2
Downstream signaling of activated FGFR4 Homo sapiens R-HSA-5654716	2	BCL2L11, CCNG2
Downstream signaling of activated FGFR3 Homo sapiens R-HSA-5654708	2	BCL2L11, CCNG2
Signaling by FGFR4 Homo sapiens R-HSA-5654743	2	BCL2L11, CCNG2
Downstream signaling of activated FGFR1 Homo sapiens R-HSA-5654687	2	BCL2L11, CCNG2
Signaling by FGFR3 Homo sapiens R-HSA-5654741	2	BCL2L11, CCNG2
Signaling by FGFR1 Homo sapiens R-HSA-5654736	2	BCL2L11, CCNG2
Downstream signal transduction Homo sapiens R-HSA-186763	2	BCL2L11, CCNG2
DAP12 signaling Homo sapiens R-HSA-2424491	2	BCL2L11, CCNG2
Signaling by EGFR Homo sapiens R-HSA-177929	2	BCL2L11, CCNG2
DAP12 interactions Homo sapiens R-HSA-2172127	2	BCL2L11, CCNG2
Signaling by FGFR2 Homo sapiens R-HSA-5654738	2	BCL2L11, CCNG2
Signaling by PDGF Homo sapiens R-HSA-186797	2	BCL2L11, CCNG2
Signaling by FGFR Homo sapiens R-HSA-190236	2	BCL2L11, CCNG2
PI-3K cascade:FGFR1 Homo sapiens R-HSA-5654689	2	BCL2L11, CCNG2
PI-3K cascade:FGFR3 Homo sapiens R-HSA-5654710	2	BCL2L11, CCNG2
PI3K events in ERBB4 signaling Homo sapiens R-HSA-1250342	2	BCL2L11, CCNG2
PIP3 activates AKT signaling Homo sapiens R-HSA-1257604	2	BCL2L11, CCNG2
PI-3K cascade:FGFR4 Homo sapiens R-HSA-5654720	2	BCL2L11, CCNG2
PI-3K cascade:FGFR2 Homo sapiens R-HSA-5654695	2	BCL2L11, CCNG2
GAB1 signalosome Homo sapiens R-HSA-180292	2	BCL2L11, CCNG2
PI3K/AKT activation Homo sapiens R-HSA-198203	2	BCL2L11, CCNG2
Role of LAT2/NTAL/LAB on calcium mobilization Homo sapiens R-HSA-2730905	2	BCL2L11, CCNG2
Metabolism of carbohydrates Homo sapiens R-HSA-71387	2	GFPT1, IPO7
Cooperation of PDCL (PhLP1) and TRiC/CCT in G-protein beta folding Homo sapiens R-HSA-6814122	2	KPNA4, RIC8A
Interactions of Rev with host cellular proteins Homo sapiens R-HSA-177243	2	KPNA4, IPO7
Chaperonin-mediated protein folding Homo sapiens R-HSA-390466	2	KPNA4, RIC8A
Protein folding Homo sapiens R-HSA-391251	2	KPNA4, RIC8A
Nuclear import of Rev protein Homo sapiens R-HSA-180746	2	KPNA4, IPO7
Rev-mediated nuclear export of HIV RNA Homo sapiens R-HSA-165054	2	KPNA4, IPO7
NS1 Mediated Effects on Host Pathways Homo sapiens R-HSA-168276	2	KPNA4, IPO7
Host Interactions with Influenza Factors Homo sapiens R-HSA-168253	2	KPNA4, IPO7
NEP/NS2 Interacts with the Cellular Export Machinery Homo sapiens R-HSA-168333	2	KPNA4, IPO7
Export of Viral Ribonucleoproteins from Nucleus Homo sapiens R-HSA-168274	2	KPNA4, IPO7
PPARA activates gene expression Homo sapiens R-HSA-1989781	2	NCOA7, MOB1B
Regulation of lipid metabolism by Peroxisome proliferator-activated receptor alpha (PPARalpha) Homo sapiens R-HSA-400206	2	NCOA7, MOB1B
Fatty acid, triacylglycerol, and ketone body metabolism Homo sapiens R-HSA-535734	2	NCOA7, MOB1B
Developmental Biology Homo sapiens R-HSA-1266738	2	NCOA7, ARHGEF28
Cell Cycle, Mitotic Homo sapiens R-HSA-69278	2	CCNG2, IPO7
Platelet activation, signaling and aggregation Homo sapiens R-HSA-76002	2	RIC8A, ARHGEF28
G alpha (12/13) signalling events Homo sapiens R-HSA-416482	2	RIC8A, ARHGEF28
Signaling by GPCR Homo sapiens R-HSA-372790	2	RIC8A, ARHGEF28
GPCR downstream signaling Homo sapiens R-HSA-388396	2	RIC8A, ARHGEF28
RHO GTPases Activate Formins Homo sapiens R-HSA-5663220	2	IPO7, ARHGEF28
Activation of the mRNA upon binding of the cap-binding complex and eIFs, and subsequent binding to 43S Homo sapiens R-HSA-72662	1	PAN3
Translation initiation complex formation Homo sapiens R-HSA-72649	1	PAN3
Ribosomal scanning and start codon recognition Homo sapiens R-HSA-72702	1	PAN3
mTORC1-mediated signalling Homo sapiens R-HSA-166208	1	PAN3
mTOR signalling Homo sapiens R-HSA-165159	1	PAN3
PKB-mediated events Homo sapiens R-HSA-109703	1	PAN3
Mitotic Anaphase Homo sapiens R-HSA-68882	1	UBXN7
Mitotic Metaphase and Anaphase Homo sapiens R-HSA-2555396	1	UBXN7
Regulation of pyruvate dehydrogenase (PDH) complex Homo sapiens R-HSA-204174	1	PDP2
Pyruvate metabolism and Citric Acid (TCA) cycle Homo sapiens R-HSA-71406	1	PDP2
Pyruvate metabolism Homo sapiens R-HSA-70268	1	PDP2
The citric acid (TCA) cycle and respiratory electron transport Homo sapiens R-HSA-1428517	1	PDP2
Glyoxylate metabolism and glycine degradation Homo sapiens R-HSA-389661	1	PDP2
Signaling by Retinoic Acid Homo sapiens R-HSA-5362517	1	PDP2
Lysine catabolism Homo sapiens R-HSA-71064	1	PDP2
Iron uptake and transport Homo sapiens R-HSA-917937	1	IREB2
Membrane Trafficking Homo sapiens R-HSA-199991	1	IREB2
Vesicle-mediated transport Homo sapiens R-HSA-5653656	1	IREB2
RNA Polymerase III Transcription Initiation From Type 3 Promoter Homo sapiens R-HSA-76071	1	SNAPC2
RNA Polymerase III Transcription Initiation Homo sapiens R-HSA-76046	1	SNAPC2
RNA Polymerase III Abortive And Retractive Initiation Homo sapiens R-HSA-749476	1	SNAPC2
RNA Polymerase III Transcription Homo sapiens R-HSA-74158	1	SNAPC2
RNA Polymerase III Transcription Initiation From Type 2 Promoter Homo sapiens R-HSA-76066	1	SNAPC2
RNA Polymerase III Transcription Initiation From Type 1 Promoter Homo sapiens R-HSA-76061	1	SNAPC2
RNA Polymerase III Chain Elongation Homo sapiens R-HSA-73780	1	SNAPC2
RNA Polymerase III Transcription Termination Homo sapiens R-HSA-73980	1	SNAPC2
RNA polymerase II transcribes snRNA genes Homo sapiens R-HSA-6807505	1	SNAPC2
RNA Polymerase II HIV Promoter Escape Homo sapiens R-HSA-167162	1	SNAPC2
RNA Polymerase II Promoter Escape Homo sapiens R-HSA-73776	1	SNAPC2
RNA Polymerase II Transcription Initiation And Promoter Clearance Homo sapiens R-HSA-76042	1	SNAPC2
RNA Polymerase II Transcription Initiation Homo sapiens R-HSA-75953	1	SNAPC2
RNA Polymerase II Transcription Pre-Initiation And Promoter Opening Homo sapiens R-HSA-73779	1	SNAPC2
HIV Transcription Initiation Homo sapiens R-HSA-167161	1	SNAPC2
RNA Polymerase II Pre-transcription Events Homo sapiens R-HSA-674695	1	SNAPC2
Transcription of the HIV genome Homo sapiens R-HSA-167172	1	SNAPC2
RNA Polymerase II Transcription Homo sapiens R-HSA-73857	1	SNAPC2
RNA Pol II CTD phosphorylation and interaction with CE Homo sapiens R-HSA-167160	1	SNAPC2
RNA Pol II CTD phosphorylation and interaction with CE Homo sapiens R-HSA-77075	1	SNAPC2
mRNA Capping Homo sapiens R-HSA-72086	1	SNAPC2
Formation of the Early Elongation Complex Homo sapiens R-HSA-113418	1	SNAPC2
Formation of the HIV-1 Early Elongation Complex Homo sapiens R-HSA-167158	1	SNAPC2
Signaling by FGFR2 IIIa TM Homo sapiens R-HSA-8851708	1	SNAPC2
HIV Transcription Elongation Homo sapiens R-HSA-167169	1	SNAPC2
Tat-mediated elongation of the HIV-1 transcript Homo sapiens R-HSA-167246	1	SNAPC2
Formation of HIV-1 elongation complex containing HIV-1 Tat Homo sapiens R-HSA-167200	1	SNAPC2
Formation of HIV elongation complex in the absence of HIV Tat Homo sapiens R-HSA-167152	1	SNAPC2
RNA Polymerase II Transcription Elongation Homo sapiens R-HSA-75955	1	SNAPC2
Formation of RNA Pol II elongation complex Homo sapiens R-HSA-112382	1	SNAPC2
MicroRNA (miRNA) biogenesis Homo sapiens R-HSA-203927	1	SNAPC2
Abortive elongation of HIV-1 transcript in the absence of Tat Homo sapiens R-HSA-167242	1	SNAPC2
FGFR2 alternative splicing Homo sapiens R-HSA-6803529	1	SNAPC2
PIWI-interacting RNA (piRNA) biogenesis Homo sapiens R-HSA-5601884	1	SNAPC2
TP53 Regulates Transcription of DNA Repair Genes Homo sapiens R-HSA-6796648	1	SNAPC2
Pausing and recovery of Tat-mediated HIV elongation Homo sapiens R-HSA-167238	1	SNAPC2
Tat-mediated HIV elongation arrest and recovery Homo sapiens R-HSA-167243	1	SNAPC2
HIV elongation arrest and recovery Homo sapiens R-HSA-167287	1	SNAPC2
Pausing and recovery of HIV elongation Homo sapiens R-HSA-167290	1	SNAPC2
Elongation arrest and recovery Homo sapiens R-HSA-112387	1	SNAPC2
FGFR2 mutant receptor activation Homo sapiens R-HSA-1839126	1	SNAPC2
Transcriptional regulation of pluripotent stem cells Homo sapiens R-HSA-452723	1	SNAPC2
Signaling by FGFR2 in disease Homo sapiens R-HSA-5655253	1	SNAPC2
mRNA Splicing - Minor Pathway Homo sapiens R-HSA-72165	1	SNAPC2
Signaling by FGFR in disease Homo sapiens R-HSA-1226099	1	SNAPC2
Activation of anterior HOX genes in hindbrain development during early embryogenesis Homo sapiens R-HSA-5617472	1	SNAPC2
Activation of HOX genes during differentiation Homo sapiens R-HSA-5619507	1	SNAPC2
Apoptosis Homo sapiens R-HSA-109581	1	BCL2L11
Programmed Cell Death Homo sapiens R-HSA-5357801	1	BCL2L11
BH3-only proteins associate with and inactivate anti-apoptotic BCL-2 members Homo sapiens R-HSA-111453	1	BCL2L11
Activation of the AP-1 family of transcription factors Homo sapiens R-HSA-450341	1	BCL2L11
MAPK targets/ Nuclear events mediated by MAP kinases Homo sapiens R-HSA-450282	1	BCL2L11
Negative feedback regulation of MAPK pathway Homo sapiens R-HSA-5674499	1	BCL2L11
FCERI mediated MAPK activation Homo sapiens R-HSA-2871796	1	BCL2L11
TP53 Regulates Transcription of Genes Involved in Cytochrome C Release Homo sapiens R-HSA-6803204	1	BCL2L11
MAP2K and MAPK activation Homo sapiens R-HSA-5674135	1	BCL2L11
TP53 Regulates Transcription of Cell Death Genes Homo sapiens R-HSA-5633008	1	BCL2L11
JNK (c-Jun kinases) phosphorylation and activation mediated by activated human TAK1 Homo sapiens R-HSA-450321	1	BCL2L11
MAPK family signaling cascades Homo sapiens R-HSA-5683057	1	BCL2L11
Signal transduction by L1 Homo sapiens R-HSA-445144	1	BCL2L11
ERK/MAPK targets Homo sapiens R-HSA-198753	1	BCL2L11
RAF-independent MAPK1/3 activation Homo sapiens R-HSA-112409	1	BCL2L11
Synthesis of UDP-N-acetyl-glucosamine Homo sapiens R-HSA-446210	1	GFPT1
Glycolysis Homo sapiens R-HSA-70171	1	GFPT1
Synthesis of substrates in N-glycan biosythesis Homo sapiens R-HSA-446219	1	GFPT1
Biosynthesis of the N-glycan precursor (dolichol lipid-linked oligosaccharide, LLO) and transfer to a nascent protein Homo sapiens R-HSA-446193	1	GFPT1
Purine ribonucleoside monophosphate biosynthesis Homo sapiens R-HSA-73817	1	GFPT1
Metabolism of nucleotides Homo sapiens R-HSA-15869	1	GFPT1
Purine metabolism Homo sapiens R-HSA-73847	1	GFPT1
Loss of Function of FBXW7 in Cancer and NOTCH1 Signaling Homo sapiens R-HSA-2644607	1	ZNF367
FBXW7 Mutants and NOTCH1 in Cancer Homo sapiens R-HSA-2644605	1	ZNF367
Folding of actin by CCT/TriC Homo sapiens R-HSA-390450	1	KPNA4
Formation of tubulin folding intermediates by CCT/TriC Homo sapiens R-HSA-389960	1	KPNA4
Prefoldin mediated transfer of substrate to CCT/TriC Homo sapiens R-HSA-389957	1	KPNA4
Cooperation of Prefoldin and TriC/CCT in actin and tubulin folding Homo sapiens R-HSA-389958	1	KPNA4
Association of TriC/CCT with target proteins during biosynthesis Homo sapiens R-HSA-390471	1	KPNA4
BBSome-mediated cargo-targeting to cilium Homo sapiens R-HSA-5620922	1	KPNA4
Cargo trafficking to the periciliary membrane Homo sapiens R-HSA-5620920	1	KPNA4
Transcriptional regulation of white adipocyte differentiation Homo sapiens R-HSA-381340	1	NCOA7
Metabolism of lipids and lipoproteins Homo sapiens R-HSA-556833	1	NCOA7
Nuclear Receptor transcription pathway Homo sapiens R-HSA-383280	1	NCOA7
Signaling by Hippo Homo sapiens R-HSA-2028269	1	MOB1B
YAP1- and WWTR1 (TAZ)-stimulated gene expression Homo sapiens R-HSA-2032785	1	MOB1B
Chk1/Chk2(Cds1) mediated inactivation of Cyclin B:Cdk1 complex Homo sapiens R-HSA-75035	1	MOB1B
TP53 Regulates Transcription of Genes Involved in G1 Cell Cycle Arrest Homo sapiens R-HSA-6804116	1	CCNG2
E2F mediated regulation of DNA replication Homo sapiens R-HSA-113510	1	CCNG2
G2/M Checkpoints Homo sapiens R-HSA-69481	1	CCNG2
PTK6 Regulates Cell Cycle Homo sapiens R-HSA-8849470	1	CCNG2
Activation of the pre-replicative complex Homo sapiens R-HSA-68962	1	CCNG2
E2F-enabled inhibition of pre-replication complex formation Homo sapiens R-HSA-113507	1	CCNG2
Activation of ATR in response to replication stress Homo sapiens R-HSA-176187	1	CCNG2
TP53 Regulates Transcription of Genes Involved in G2 Cell Cycle Arrest Homo sapiens R-HSA-6804114	1	CCNG2
DNA Damage/Telomere Stress Induced Senescence Homo sapiens R-HSA-2559586	1	CCNG2
Cyclin A/B1 associated events during G2/M transition Homo sapiens R-HSA-69273	1	CCNG2
Constitutive Signaling by AKT1 E17K in Cancer Homo sapiens R-HSA-5674400	1	CCNG2
Assembly of the ORC complex at the origin of replication Homo sapiens R-HSA-68616	1	CCNG2
CDC6 association with the ORC:origin complex Homo sapiens R-HSA-68689	1	CCNG2
AKT phosphorylates targets in the cytosol Homo sapiens R-HSA-198323	1	CCNG2
Signal amplification Homo sapiens R-HSA-392518	1	RIC8A
G-protein activation Homo sapiens R-HSA-202040	1	RIC8A
ADP signalling through P2Y purinoceptor 12 Homo sapiens R-HSA-392170	1	RIC8A
G alpha (z) signalling events Homo sapiens R-HSA-418597	1	RIC8A
Thromboxane signalling through TP receptor Homo sapiens R-HSA-428930	1	RIC8A
Adrenaline,noradrenaline inhibits insulin secretion Homo sapiens R-HSA-400042	1	RIC8A
Regulation of insulin secretion Homo sapiens R-HSA-422356	1	RIC8A
Opioid Signalling Homo sapiens R-HSA-111885	1	RIC8A
Thrombin signalling through proteinase activated receptors (PARs) Homo sapiens R-HSA-456926	1	RIC8A
Prostacyclin signalling through prostacyclin receptor Homo sapiens R-HSA-392851	1	RIC8A
GABA B receptor activation Homo sapiens R-HSA-977444	1	RIC8A
Activation of GABAB receptors Homo sapiens R-HSA-991365	1	RIC8A
ADP signalling through P2Y purinoceptor 1 Homo sapiens R-HSA-418592	1	RIC8A
Integration of energy metabolism Homo sapiens R-HSA-163685	1	RIC8A
Glucagon-type ligand receptors Homo sapiens R-HSA-420092	1	RIC8A
GABA receptor activation Homo sapiens R-HSA-977443	1	RIC8A
G alpha (s) signalling events Homo sapiens R-HSA-418555	1	RIC8A
G beta:gamma signalling through PLC beta Homo sapiens R-HSA-418217	1	RIC8A
Presynaptic function of Kainate receptors Homo sapiens R-HSA-500657	1	RIC8A
Glucagon-like Peptide-1 (GLP1) regulates insulin secretion Homo sapiens R-HSA-381676	1	RIC8A
Vasopressin regulates renal water homeostasis via Aquaporins Homo sapiens R-HSA-432040	1	RIC8A
G alpha (i) signalling events Homo sapiens R-HSA-418594	1	RIC8A
Aquaporin-mediated transport Homo sapiens R-HSA-445717	1	RIC8A
Activation of Kainate Receptors upon glutamate binding Homo sapiens R-HSA-451326	1	RIC8A
Neurotransmitter Receptor Binding And Downstream Transmission In The Postsynaptic Cell Homo sapiens R-HSA-112314	1	RIC8A
Glucagon signaling in metabolic regulation Homo sapiens R-HSA-163359	1	RIC8A
Ca2+ pathway Homo sapiens R-HSA-4086398	1	RIC8A
Class B/2 (Secretin family receptors) Homo sapiens R-HSA-373080	1	RIC8A
G beta:gamma signalling through PI3Kgamma Homo sapiens R-HSA-392451	1	RIC8A
Activation of G protein gated Potassium channels Homo sapiens R-HSA-1296041	1	RIC8A
Inhibition of voltage gated Ca2+ channels via Gbeta/gamma subunits Homo sapiens R-HSA-997272	1	RIC8A
G protein gated Potassium channels Homo sapiens R-HSA-1296059	1	RIC8A
Platelet homeostasis Homo sapiens R-HSA-418346	1	RIC8A
Transmission across Chemical Synapses Homo sapiens R-HSA-112315	1	RIC8A
G-protein beta:gamma signalling Homo sapiens R-HSA-397795	1	RIC8A
Hemostasis Homo sapiens R-HSA-109582	1	RIC8A
Inwardly rectifying K+ channels Homo sapiens R-HSA-1296065	1	RIC8A
Neuronal System Homo sapiens R-HSA-112316	1	RIC8A
Beta-catenin independent WNT signaling Homo sapiens R-HSA-3858494	1	RIC8A
G alpha (q) signalling events Homo sapiens R-HSA-416476	1	RIC8A
Potassium Channels Homo sapiens R-HSA-1296071	1	RIC8A
MHC class II antigen presentation Homo sapiens R-HSA-2132295	1	RIC8A
Gastrin-CREB signalling pathway via PKC and MAPK Homo sapiens R-HSA-881907	1	RIC8A
COPI-independent Golgi-to-ER retrograde traffic Homo sapiens R-HSA-6811436	1	RIC8A
GPCR ligand binding Homo sapiens R-HSA-500792	1	RIC8A
COPI-mediated anterograde transport Homo sapiens R-HSA-6807878	1	RIC8A
PLC beta mediated events Homo sapiens R-HSA-112043	1	RIC8A
Golgi-to-ER retrograde transport Homo sapiens R-HSA-8856688	1	RIC8A
G-protein mediated events Homo sapiens R-HSA-112040	1	RIC8A
Inhibition of adenylate cyclase pathway Homo sapiens R-HSA-997269	1	RIC8A
Adenylate cyclase inhibitory pathway Homo sapiens R-HSA-170670	1	RIC8A
ER to Golgi Anterograde Transport Homo sapiens R-HSA-199977	1	RIC8A
Loss of Nlp from mitotic centrosomes Homo sapiens R-HSA-380259	1	RIC8A
Loss of proteins required for interphase microtubule organization?from the centrosome Homo sapiens R-HSA-380284	1	RIC8A
Transport to the Golgi and subsequent modification Homo sapiens R-HSA-948021	1	RIC8A
AURKA Activation by TPX2 Homo sapiens R-HSA-8854518	1	RIC8A
tRNA processing in the nucleus Homo sapiens R-HSA-6784531	1	IPO7
Transport of Ribonucleoproteins into the Host Nucleus Homo sapiens R-HSA-168271	1	IPO7
tRNA processing Homo sapiens R-HSA-72306	1	IPO7
Regulation of Glucokinase by Glucokinase Regulatory Protein Homo sapiens R-HSA-170822	1	IPO7
Vpr-mediated nuclear import of PICs Homo sapiens R-HSA-180910	1	IPO7
Transport of the SLBP independent Mature mRNA Homo sapiens R-HSA-159227	1	IPO7
Transport of the SLBP Dependant Mature mRNA Homo sapiens R-HSA-159230	1	IPO7
Nuclear Pore Complex (NPC) Disassembly Homo sapiens R-HSA-3301854	1	IPO7
Interactions of Vpr with host cellular proteins Homo sapiens R-HSA-176033	1	IPO7
Transport of Mature mRNA Derived from an Intronless Transcript Homo sapiens R-HSA-159231	1	IPO7
Transport of Mature mRNAs Derived from Intronless Transcripts Homo sapiens R-HSA-159234	1	IPO7
Glucose transport Homo sapiens R-HSA-70153	1	IPO7
SUMOylation of DNA replication proteins Homo sapiens R-HSA-4615885	1	IPO7
SUMOylation of RNA binding proteins Homo sapiens R-HSA-4570464	1	IPO7
Hexose transport Homo sapiens R-HSA-189200	1	IPO7
Metabolism of non-coding RNA Homo sapiens R-HSA-194441	1	IPO7
snRNP Assembly Homo sapiens R-HSA-191859	1	IPO7
Nuclear Envelope Breakdown Homo sapiens R-HSA-2980766	1	IPO7
Transport of Mature mRNA derived from an Intron-Containing Transcript Homo sapiens R-HSA-159236	1	IPO7
Transport of Mature Transcript to Cytoplasm Homo sapiens R-HSA-72202	1	IPO7
SUMOylation of DNA damage response and repair proteins Homo sapiens R-HSA-3108214	1	IPO7
Regulation of HSF1-mediated heat shock response Homo sapiens R-HSA-3371453	1	IPO7
Cellular response to heat stress Homo sapiens R-HSA-3371556	1	IPO7
SUMO E3 ligases SUMOylate target proteins Homo sapiens R-HSA-3108232	1	IPO7
SUMOylation Homo sapiens R-HSA-2990846	1	IPO7
Mitotic Prophase Homo sapiens R-HSA-68875	1	IPO7
Interferon Signaling Homo sapiens R-HSA-913531	1	IPO7
M Phase Homo sapiens R-HSA-68886	1	IPO7
Resolution of Sister Chromatid Cohesion Homo sapiens R-HSA-2500257	1	IPO7
Mitotic Prometaphase Homo sapiens R-HSA-68877	1	IPO7
rRNA modification in the nucleus Homo sapiens R-HSA-6790901	1	IPO7
SLC-mediated transmembrane transport Homo sapiens R-HSA-425407	1	IPO7
Signaling by Rho GTPases Homo sapiens R-HSA-194315	1	ARHGEF28
Sema4D induced cell migration and growth-cone collapse Homo sapiens R-HSA-416572	1	ARHGEF28
Sema4D in semaphorin signaling Homo sapiens R-HSA-400685	1	ARHGEF28
Semaphorin interactions Homo sapiens R-HSA-373755	1	ARHGEF28
Rho GTPase cycle Homo sapiens R-HSA-194840	1	ARHGEF28
RHO GTPase Effectors Homo sapiens R-HSA-195258	1	ARHGEF28
Axon guidance Homo sapiens R-HSA-422475	1	ARHGEF28
EPHB-mediated forward signaling Homo sapiens R-HSA-3928662	1	ARHGEF28
EPH-Ephrin signaling Homo sapiens R-HSA-2682334	1	ARHGEF28
RHO GTPases Activate ROCKs Homo sapiens R-HSA-5627117	1	ARHGEF28
GPVI-mediated activation cascade Homo sapiens R-HSA-114604	1	ARHGEF28
VEGFA-VEGFR2 Pathway Homo sapiens R-HSA-4420097	1	ARHGEF28
Signaling by VEGF Homo sapiens R-HSA-194138	1	ARHGEF28
RHO GTPases activate KTN1 Homo sapiens R-HSA-5625970	1	ARHGEF28
RHO GTPases Activate WASPs and WAVEs Homo sapiens R-HSA-5663213	1	ARHGEF28
Regulation of actin dynamics for phagocytic cup formation Homo sapiens R-HSA-2029482	1	ARHGEF28
RHO GTPases activate CIT Homo sapiens R-HSA-5625900	1	ARHGEF28
Fcgamma receptor (FCGR) dependent phagocytosis Homo sapiens R-HSA-2029480	1	ARHGEF28
EPHA-mediated growth cone collapse Homo sapiens R-HSA-3928663	1	ARHGEF28
Sema4D mediated inhibition of cell attachment and migration Homo sapiens R-HSA-416550	1	ARHGEF28
RHO GTPases Activate Rhotekin and Rhophilins Homo sapiens R-HSA-5666185	1	ARHGEF28
CD28 dependent Vav1 pathway Homo sapiens R-HSA-389359	1	ARHGEF28
DCC mediated attractive signaling Homo sapiens R-HSA-418885	1	ARHGEF28
RHO GTPases activate PKNs Homo sapiens R-HSA-5625740	1	ARHGEF28

## Sheet: Human targets
Pathway	Seed gene count	Seed gene(s)
Metabolism of proteins Homo sapiens R-HSA-392499	6	IREB2, STX17, DYNLT1, SRP72, TNFAIP3, KDM6B
Disease Homo sapiens R-HSA-1643685	4	IREB2, MMD, SRP72, TNFAIP3
Major pathway of rRNA processing in the nucleolus Homo sapiens R-HSA-6791226	4	IREB2, SRP72, C9orf40, TNFAIP3
rRNA processing Homo sapiens R-HSA-72312	4	IREB2, SRP72, C9orf40, TNFAIP3
Adaptive Immune System Homo sapiens R-HSA-1280218	4	IREB2, SKAP2, DYNLT1, TNFAIP3
Metabolism Homo sapiens R-HSA-1430728	4	IREB2, MMD, SRP72, ABHD2
Amyloid fiber formation Homo sapiens R-HSA-977225	4	IREB2, DNMT3A, TNFAIP3, KDM6B
Signaling by Wnt Homo sapiens R-HSA-195721	4	IREB2, PPP1R15B, DNMT3A, KDM6B
Senescence-Associated Secretory Phenotype (SASP) Homo sapiens R-HSA-2559582	4	IREB2, DNMT3A, TNFAIP3, KDM6B
Oxidative Stress Induced Senescence Homo sapiens R-HSA-2559580	4	IREB2, DNMT3A, TNFAIP3, KDM6B
Chromatin organization Homo sapiens R-HSA-4839726	4	ZNF107, DNMT3A, MBTD1, KDM6B
Chromatin modifying enzymes Homo sapiens R-HSA-3247509	4	ZNF107, DNMT3A, MBTD1, KDM6B
Cell Cycle, Mitotic Homo sapiens R-HSA-69278	4	DYNLT1, PPP1R15B, DNMT3A, KDM6B
Cell Cycle Homo sapiens R-HSA-1640170	4	DYNLT1, PPP1R15B, DNMT3A, KDM6B
G1 Phase Homo sapiens R-HSA-69236	3	IREB2, PPP1R15B, TNFAIP3
Cyclin D associated events in G1 Homo sapiens R-HSA-69231	3	IREB2, PPP1R15B, TNFAIP3
Viral mRNA Translation Homo sapiens R-HSA-192823	3	IREB2, SRP72, TNFAIP3
Peptide chain elongation Homo sapiens R-HSA-156902	3	IREB2, SRP72, TNFAIP3
Selenocysteine synthesis Homo sapiens R-HSA-2408557	3	IREB2, SRP72, TNFAIP3
Eukaryotic Translation Termination Homo sapiens R-HSA-72764	3	IREB2, SRP72, TNFAIP3
Infectious disease Homo sapiens R-HSA-5663205	3	IREB2, SRP72, TNFAIP3
Eukaryotic Translation Elongation Homo sapiens R-HSA-156842	3	IREB2, SRP72, TNFAIP3
Nonsense Mediated Decay (NMD) independent of the Exon Junction Complex (EJC) Homo sapiens R-HSA-975956	3	IREB2, SRP72, TNFAIP3
Formation of a pool of free 40S subunits Homo sapiens R-HSA-72689	3	IREB2, SRP72, TNFAIP3
Nonsense-Mediated Decay (NMD) Homo sapiens R-HSA-927802	3	IREB2, SRP72, TNFAIP3
Nonsense Mediated Decay (NMD) enhanced by the Exon Junction Complex (EJC) Homo sapiens R-HSA-975957	3	IREB2, SRP72, TNFAIP3
L13a-mediated translational silencing of Ceruloplasmin expression Homo sapiens R-HSA-156827	3	IREB2, SRP72, TNFAIP3
3' -UTR-mediated translational regulation Homo sapiens R-HSA-157279	3	IREB2, SRP72, TNFAIP3
SRP-dependent cotranslational protein targeting to membrane Homo sapiens R-HSA-1799339	3	IREB2, SRP72, TNFAIP3
GTP hydrolysis and joining of the 60S ribosomal subunit Homo sapiens R-HSA-72706	3	IREB2, SRP72, TNFAIP3
Selenoamino acid metabolism Homo sapiens R-HSA-2408522	3	IREB2, SRP72, TNFAIP3
Cap-dependent Translation Initiation Homo sapiens R-HSA-72737	3	IREB2, SRP72, TNFAIP3
Eukaryotic Translation Initiation Homo sapiens R-HSA-72613	3	IREB2, SRP72, TNFAIP3
Influenza Viral RNA Transcription and Replication Homo sapiens R-HSA-168273	3	IREB2, SRP72, TNFAIP3
Cyclin E associated events during G1/S transition Homo sapiens R-HSA-69202	3	IREB2, DNMT3A, TNFAIP3
Cyclin A:Cdk2-associated events at S phase entry Homo sapiens R-HSA-69656	3	IREB2, DNMT3A, TNFAIP3
Influenza Life Cycle Homo sapiens R-HSA-168255	3	IREB2, SRP72, TNFAIP3
Influenza Infection Homo sapiens R-HSA-168254	3	IREB2, SRP72, TNFAIP3
Translation Homo sapiens R-HSA-72766	3	IREB2, SRP72, TNFAIP3
Regulation of PLK1 Activity at G2/M Transition Homo sapiens R-HSA-2565942	3	IREB2, DYNLT1, TNFAIP3
Constitutive Signaling by Ligand-Responsive EGFR Cancer Variants Homo sapiens R-HSA-1236382	3	IREB2, USP6NL, TNFAIP3
Signaling by Ligand-Responsive EGFR Variants in Cancer Homo sapiens R-HSA-5637815	3	IREB2, USP6NL, TNFAIP3
Signaling by EGFR in Cancer Homo sapiens R-HSA-1643713	3	IREB2, USP6NL, TNFAIP3
Metabolism of amino acids and derivatives Homo sapiens R-HSA-71291	3	IREB2, SRP72, TNFAIP3
Mitotic G1-G1/S phases Homo sapiens R-HSA-453279	3	IREB2, PPP1R15B, DNMT3A
G2/M Transition Homo sapiens R-HSA-69275	3	IREB2, DYNLT1, PPP1R15B
Mitotic G2-G2/M phases Homo sapiens R-HSA-453274	3	IREB2, DYNLT1, PPP1R15B
Regulation of TP53 Degradation Homo sapiens R-HSA-6804757	3	IREB2, PPP1R15B, TNFAIP3
Regulation of TP53 Expression and Degradation Homo sapiens R-HSA-6806003	3	IREB2, PPP1R15B, TNFAIP3
DNA Damage Recognition in GG-NER Homo sapiens R-HSA-5696394	3	IREB2, MBTD1, TNFAIP3
Downstream signaling events of B Cell Receptor (BCR) Homo sapiens R-HSA-1168372	3	IREB2, PPP1R15B, TNFAIP3
Negative regulation of MAPK pathway Homo sapiens R-HSA-5675221	3	IREB2, PPP1R15B, TNFAIP3
Diseases of metabolism Homo sapiens R-HSA-5668914	3	IREB2, MMD, TNFAIP3
Signaling by ERBB2 Homo sapiens R-HSA-1227986	3	IREB2, USP6NL, TNFAIP3
Signaling by the B Cell Receptor (BCR) Homo sapiens R-HSA-983705	3	IREB2, PPP1R15B, TNFAIP3
Formation of TC-NER Pre-Incision Complex Homo sapiens R-HSA-6781823	3	IREB2, DIDO1, TNFAIP3
Membrane Trafficking Homo sapiens R-HSA-199991	3	IREB2, STX17, DYNLT1
Gap-filling DNA repair synthesis and ligation in TC-NER Homo sapiens R-HSA-6782210	3	IREB2, DIDO1, TNFAIP3
Dual incision in TC-NER Homo sapiens R-HSA-6782135	3	IREB2, DIDO1, TNFAIP3
Vesicle-mediated transport Homo sapiens R-HSA-5653656	3	IREB2, STX17, DYNLT1
Regulation of mRNA stability by proteins that bind AU-rich elements Homo sapiens R-HSA-450531	3	IREB2, C9orf40, TNFAIP3
Innate Immune System Homo sapiens R-HSA-168249	3	IREB2, PPP1R15B, TNFAIP3
Immune System Homo sapiens R-HSA-168256	3	SKAP2, DYNLT1, TNFAIP3
RMTs methylate histone arginines Homo sapiens R-HSA-3214858	3	MMD, DNMT3A, KDM6B
Epigenetic regulation of gene expression Homo sapiens R-HSA-212165	3	ZNF107, DNMT3A, KDM6B
NoRC negatively regulates rRNA expression Homo sapiens R-HSA-427413	3	ZNF107, DNMT3A, KDM6B
Negative epigenetic regulation of rRNA expression Homo sapiens R-HSA-5250941	3	ZNF107, DNMT3A, KDM6B
Mitotic Prophase Homo sapiens R-HSA-68875	3	PPP1R15B, DNMT3A, KDM6B
Cellular Senescence Homo sapiens R-HSA-2559583	3	DNMT3A, TNFAIP3, KDM6B
Cellular responses to stress Homo sapiens R-HSA-2262752	3	DNMT3A, ZFYVE26, KDM6B
Gene Expression Homo sapiens R-HSA-74160	3	DNMT3A, SRP72, KDM6B
MAP3K8 (TPL2)-dependent MAPK1/3 activation Homo sapiens R-HSA-5684264	2	IREB2, TNFAIP3
NIK-->noncanonical NF-kB signaling Homo sapiens R-HSA-5676590	2	IREB2, TNFAIP3
Antigen processing: Ubiquitination & Proteasome degradation Homo sapiens R-HSA-983168	2	IREB2, TNFAIP3
Dectin-1 mediated noncanonical NF-kB signaling Homo sapiens R-HSA-5607761	2	IREB2, TNFAIP3
TGF-beta receptor signaling activates SMADs Homo sapiens R-HSA-2173789	2	IREB2, TNFAIP3
Class I MHC mediated antigen processing & presentation Homo sapiens R-HSA-983169	2	IREB2, TNFAIP3
Interleukin-1 signaling Homo sapiens R-HSA-446652	2	IREB2, TNFAIP3
NOTCH1 Intracellular Domain Regulates Transcription Homo sapiens R-HSA-2122947	2	IREB2, TNFAIP3
TNFR2 non-canonical NF-kB pathway Homo sapiens R-HSA-5668541	2	IREB2, TNFAIP3
CLEC7A (Dectin-1) signaling Homo sapiens R-HSA-5607764	2	IREB2, TNFAIP3
SCF-beta-TrCP mediated degradation of Emi1 Homo sapiens R-HSA-174113	2	IREB2, TNFAIP3
Constitutive Signaling by NOTCH1 HD+PEST Domain Mutants Homo sapiens R-HSA-2894862	2	IREB2, TNFAIP3
Signaling by NOTCH1 in Cancer Homo sapiens R-HSA-2644603	2	IREB2, TNFAIP3
Signaling by NOTCH1 PEST Domain Mutants in Cancer Homo sapiens R-HSA-2644602	2	IREB2, TNFAIP3
Constitutive Signaling by NOTCH1 PEST Domain Mutants Homo sapiens R-HSA-2644606	2	IREB2, TNFAIP3
Signaling by NOTCH1 HD+PEST Domain Mutants in Cancer Homo sapiens R-HSA-2894858	2	IREB2, TNFAIP3
Degradation of GLI1 by the proteasome Homo sapiens R-HSA-5610780	2	IREB2, TNFAIP3
GLI3 is processed to GLI3R by the proteasome Homo sapiens R-HSA-5610785	2	IREB2, TNFAIP3
Degradation of GLI2 by the proteasome Homo sapiens R-HSA-5610783	2	IREB2, TNFAIP3
SCF(Skp2)-mediated degradation of p27/p21 Homo sapiens R-HSA-187577	2	IREB2, TNFAIP3
Downregulation of ERBB4 signaling Homo sapiens R-HSA-1253288	2	IREB2, TNFAIP3
MAP kinase activation in TLR cascade Homo sapiens R-HSA-450294	2	IREB2, TNFAIP3
Circadian Clock Homo sapiens R-HSA-400253	2	IREB2, TNFAIP3
C-type lectin receptors (CLRs) Homo sapiens R-HSA-5621481	2	IREB2, TNFAIP3
PTK6 Regulates RTKs and Their Effectors AKT1 and DOK1 Homo sapiens R-HSA-8849469	2	IREB2, TNFAIP3
Activation of NF-kappaB in B cells Homo sapiens R-HSA-1169091	2	IREB2, TNFAIP3
Regulation of TNFR1 signaling Homo sapiens R-HSA-5357905	2	IREB2, TNFAIP3
IRAK2 mediated activation of TAK1 complex upon TLR7/8 or 9 stimulation Homo sapiens R-HSA-975163	2	IREB2, TNFAIP3
IRAK2 mediated activation of TAK1 complex Homo sapiens R-HSA-937042	2	IREB2, TNFAIP3
Diseases of carbohydrate metabolism Homo sapiens R-HSA-5663084	2	IREB2, TNFAIP3
Myoclonic epilepsy of Lafora Homo sapiens R-HSA-3785653	2	IREB2, TNFAIP3
Glycogen storage diseases Homo sapiens R-HSA-3229121	2	IREB2, TNFAIP3
Signaling by NOTCH1 Homo sapiens R-HSA-1980143	2	IREB2, TNFAIP3
TRAF6 Mediated Induction of proinflammatory cytokines Homo sapiens R-HSA-168180	2	IREB2, TNFAIP3
Signaling by TGF-beta Receptor Complex Homo sapiens R-HSA-170834	2	IREB2, TNFAIP3
Membrane binding and targetting of GAG proteins Homo sapiens R-HSA-174490	2	IREB2, TNFAIP3
Synthesis And Processing Of GAG, GAGPOL Polyproteins Homo sapiens R-HSA-174495	2	IREB2, TNFAIP3
Negative regulators of RIG-I/MDA5 signaling Homo sapiens R-HSA-936440	2	IREB2, TNFAIP3
Regulation of APC/C activators between G1/S and early anaphase Homo sapiens R-HSA-176408	2	IREB2, TNFAIP3
Degradation of beta-catenin by the destruction complex Homo sapiens R-HSA-195253	2	IREB2, TNFAIP3
Toll Like Receptor 10 (TLR10) Cascade Homo sapiens R-HSA-168142	2	IREB2, TNFAIP3
Toll Like Receptor 5 (TLR5) Cascade Homo sapiens R-HSA-168176	2	IREB2, TNFAIP3
MyD88 cascade initiated on plasma membrane Homo sapiens R-HSA-975871	2	IREB2, TNFAIP3
TRAF6 mediated induction of NFkB and MAP kinases upon TLR7/8 or 9 activation Homo sapiens R-HSA-975138	2	IREB2, TNFAIP3
APC/C-mediated degradation of cell cycle proteins Homo sapiens R-HSA-174143	2	IREB2, TNFAIP3
Regulation of mitotic cell cycle Homo sapiens R-HSA-453276	2	IREB2, TNFAIP3
MyD88 dependent cascade initiated on endosome Homo sapiens R-HSA-975155	2	IREB2, TNFAIP3
Toll Like Receptor 7/8 (TLR7/8) Cascade Homo sapiens R-HSA-168181	2	IREB2, TNFAIP3
p75NTR recruits signalling complexes Homo sapiens R-HSA-209543	2	IREB2, TNFAIP3
NF-kB is activated and signals survival Homo sapiens R-HSA-209560	2	IREB2, TNFAIP3
Assembly Of The HIV Virion Homo sapiens R-HSA-175474	2	IREB2, TNFAIP3
Downregulation of ERBB2:ERBB3 signaling Homo sapiens R-HSA-1358803	2	IREB2, TNFAIP3
Toll Like Receptor 9 (TLR9) Cascade Homo sapiens R-HSA-168138	2	IREB2, TNFAIP3
TNF signaling Homo sapiens R-HSA-75893	2	IREB2, TNFAIP3
MyD88:Mal cascade initiated on plasma membrane Homo sapiens R-HSA-166058	2	IREB2, TNFAIP3
Toll Like Receptor TLR1:TLR2 Cascade Homo sapiens R-HSA-168179	2	IREB2, TNFAIP3
Toll Like Receptor TLR6:TLR2 Cascade Homo sapiens R-HSA-168188	2	IREB2, TNFAIP3
Toll Like Receptor 2 (TLR2) Cascade Homo sapiens R-HSA-181438	2	IREB2, TNFAIP3
Receptor-ligand binding initiates the second proteolytic cleavage of Notch receptor Homo sapiens R-HSA-156988	2	IREB2, TNFAIP3
Association of licensing factors with the pre-replicative complex Homo sapiens R-HSA-69298	2	IREB2, TNFAIP3
Constitutive Signaling by NOTCH1 HD Domain Mutants Homo sapiens R-HSA-2691232	2	IREB2, TNFAIP3
Signaling by NOTCH1 HD Domain Mutants in Cancer Homo sapiens R-HSA-2691230	2	IREB2, TNFAIP3
NRIF signals cell death from the nucleus Homo sapiens R-HSA-205043	2	IREB2, TNFAIP3
Glycogen synthesis Homo sapiens R-HSA-3322077	2	IREB2, TNFAIP3
Regulation of innate immune responses to cytosolic DNA Homo sapiens R-HSA-3134975	2	IREB2, TNFAIP3
MyD88-independent TLR3/TLR4 cascade Homo sapiens R-HSA-166166	2	IREB2, TNFAIP3
Toll Like Receptor 3 (TLR3) Cascade Homo sapiens R-HSA-168164	2	IREB2, TNFAIP3
TRIF-mediated TLR3/TLR4 signaling Homo sapiens R-HSA-937061	2	IREB2, TNFAIP3
Downstream TCR signaling Homo sapiens R-HSA-202424	2	IREB2, TNFAIP3
Hedgehog 'off' state Homo sapiens R-HSA-5610787	2	IREB2, TNFAIP3
Translesion synthesis by REV1 Homo sapiens R-HSA-110312	2	IREB2, TNFAIP3
p75NTR signals via NF-kB Homo sapiens R-HSA-193639	2	IREB2, TNFAIP3
TRAF6 mediated induction of TAK1 complex Homo sapiens R-HSA-937072	2	IREB2, TNFAIP3
Spry regulation of FGF signaling Homo sapiens R-HSA-1295596	2	IREB2, TNFAIP3
TGF-beta receptor signaling in EMT (epithelial to mesenchymal transition) Homo sapiens R-HSA-2173791	2	IREB2, TNFAIP3
Death Receptor Signalling Homo sapiens R-HSA-73887	2	IREB2, TNFAIP3
Translesion synthesis by POLK Homo sapiens R-HSA-5655862	2	IREB2, TNFAIP3
Translesion synthesis by POLI Homo sapiens R-HSA-5656121	2	IREB2, TNFAIP3
Vpu mediated degradation of CD4 Homo sapiens R-HSA-180534	2	IREB2, TNFAIP3
Oxygen-dependent proline hydroxylation of Hypoxia-inducible Factor Alpha Homo sapiens R-HSA-1234176	2	IREB2, TNFAIP3
Activation of IRF3/IRF7 mediated by TBK1/IKK epsilon Homo sapiens R-HSA-936964	2	IREB2, TNFAIP3
FCERI mediated NF-kB activation Homo sapiens R-HSA-2871837	2	IREB2, TNFAIP3
G1/S Transition Homo sapiens R-HSA-69206	2	IREB2, TNFAIP3
Activated TLR4 signalling Homo sapiens R-HSA-166054	2	IREB2, TNFAIP3
Regulation of TP53 Activity through Methylation Homo sapiens R-HSA-6804760	2	IREB2, TNFAIP3
Translesion Synthesis by POLH Homo sapiens R-HSA-110320	2	IREB2, TNFAIP3
TCR signaling Homo sapiens R-HSA-202403	2	IREB2, TNFAIP3
Toll Like Receptor 4 (TLR4) Cascade Homo sapiens R-HSA-166016	2	IREB2, TNFAIP3
Regulation of FZD by ubiquitination Homo sapiens R-HSA-4641263	2	IREB2, TNFAIP3
NOTCH2 Activation and Transmission of Signal to the Nucleus Homo sapiens R-HSA-2979096	2	IREB2, TNFAIP3
Pink/Parkin Mediated Mitophagy Homo sapiens R-HSA-5205685	2	IREB2, TNFAIP3
Mitophagy Homo sapiens R-HSA-5205647	2	IREB2, TNFAIP3
Gap-filling DNA repair synthesis and ligation in GG-NER Homo sapiens R-HSA-5696397	2	IREB2, TNFAIP3
Downregulation of SMAD2/3:SMAD4 transcriptional activity Homo sapiens R-HSA-2173795	2	IREB2, TNFAIP3
APC/C:Cdc20 mediated degradation of Cyclin B Homo sapiens R-HSA-174048	2	IREB2, TNFAIP3
IKK complex recruitment mediated by RIP1 Homo sapiens R-HSA-937041	2	IREB2, TNFAIP3
Toll-Like Receptors Cascades Homo sapiens R-HSA-168898	2	IREB2, TNFAIP3
Budding and maturation of HIV virion Homo sapiens R-HSA-162588	2	IREB2, TNFAIP3
APC-Cdc20 mediated degradation of Nek2A Homo sapiens R-HSA-179409	2	IREB2, TNFAIP3
Regulation of Hypoxia-inducible Factor (HIF) by oxygen Homo sapiens R-HSA-1234174	2	IREB2, TNFAIP3
Cellular response to hypoxia Homo sapiens R-HSA-2262749	2	IREB2, TNFAIP3
Downregulation of TGF-beta receptor signaling Homo sapiens R-HSA-2173788	2	IREB2, TNFAIP3
EGFR downregulation Homo sapiens R-HSA-182971	2	IREB2, TNFAIP3
Recognition of DNA damage by PCNA-containing replication complex Homo sapiens R-HSA-110314	2	IREB2, TNFAIP3
Endosomal Sorting Complex Required For Transport (ESCRT) Homo sapiens R-HSA-917729	2	IREB2, TNFAIP3
Negative regulation of FGFR3 signaling Homo sapiens R-HSA-5654732	2	IREB2, TNFAIP3
RIG-I/MDA5 mediated induction of IFN-alpha/beta pathways Homo sapiens R-HSA-168928	2	IREB2, TNFAIP3
Termination of translesion DNA synthesis Homo sapiens R-HSA-5656169	2	IREB2, TNFAIP3
Activated NOTCH1 Transmits Signal to the Nucleus Homo sapiens R-HSA-2122948	2	IREB2, TNFAIP3
Negative regulation of FGFR4 signaling Homo sapiens R-HSA-5654733	2	IREB2, TNFAIP3
Signaling by NOTCH2 Homo sapiens R-HSA-1980145	2	IREB2, TNFAIP3
Oncogene Induced Senescence Homo sapiens R-HSA-2559585	2	IREB2, TNFAIP3
SMAD2/SMAD3:SMAD4 heterotrimer regulates transcription Homo sapiens R-HSA-2173796	2	IREB2, TNFAIP3
Negative regulation of FGFR1 signaling Homo sapiens R-HSA-5654726	2	IREB2, TNFAIP3
Negative regulation of FGFR2 signaling Homo sapiens R-HSA-5654727	2	IREB2, TNFAIP3
Fanconi Anemia Pathway Homo sapiens R-HSA-6783310	2	IREB2, TNFAIP3
Translesion synthesis by Y family DNA polymerases bypasses lesions on DNA template Homo sapiens R-HSA-110313	2	IREB2, TNFAIP3
Dual Incision in GG-NER Homo sapiens R-HSA-5696400	2	IREB2, TNFAIP3
Deactivation of the beta-catenin transactivating complex Homo sapiens R-HSA-3769402	2	IREB2, TNFAIP3
Formation of Incision Complex in GG-NER Homo sapiens R-HSA-5696395	2	IREB2, TNFAIP3
Transcriptional activity of SMAD2/SMAD3:SMAD4 heterotrimer Homo sapiens R-HSA-2173793	2	IREB2, TNFAIP3
DNA Damage Bypass Homo sapiens R-HSA-73893	2	IREB2, TNFAIP3
Regulation of activated PAK-2p34 by proteasome mediated degradation Homo sapiens R-HSA-211733	2	IREB2, TNFAIP3
CDK-mediated phosphorylation and removal of Cdc6 Homo sapiens R-HSA-69017	2	IREB2, TNFAIP3
Ubiquitin-dependent degradation of Cyclin D1 Homo sapiens R-HSA-69229	2	IREB2, TNFAIP3
Ubiquitin-dependent degradation of Cyclin D Homo sapiens R-HSA-75815	2	IREB2, TNFAIP3
Regulation of Apoptosis Homo sapiens R-HSA-169911	2	IREB2, TNFAIP3
Autodegradation of the E3 ubiquitin ligase COP1 Homo sapiens R-HSA-349425	2	IREB2, TNFAIP3
p53-Independent DNA Damage Response Homo sapiens R-HSA-69610	2	IREB2, TNFAIP3
p53-Independent G1/S DNA damage checkpoint Homo sapiens R-HSA-69613	2	IREB2, TNFAIP3
Ubiquitin Mediated Degradation of Phosphorylated Cdc25A Homo sapiens R-HSA-69601	2	IREB2, TNFAIP3
Vif-mediated degradation of APOBEC3G Homo sapiens R-HSA-180585	2	IREB2, TNFAIP3
Stabilization of p53 Homo sapiens R-HSA-69541	2	IREB2, TNFAIP3
AUF1 (hnRNP D0) binds and destabilizes mRNA Homo sapiens R-HSA-450408	2	IREB2, TNFAIP3
Degradation of AXIN Homo sapiens R-HSA-4641257	2	IREB2, TNFAIP3
Hh mutants that don't undergo autocatalytic processing are degraded by ERAD Homo sapiens R-HSA-5362768	2	IREB2, TNFAIP3
Degradation of DVL Homo sapiens R-HSA-4641258	2	IREB2, TNFAIP3
Hh mutants abrogate ligand secretion Homo sapiens R-HSA-5387390	2	IREB2, TNFAIP3
Recruitment and ATM-mediated phosphorylation of repair and signaling proteins at DNA double strand breaks Homo sapiens R-HSA-5693565	2	IREB2, TNFAIP3
CDT1 association with the CDC6:ORC:origin complex Homo sapiens R-HSA-68827	2	IREB2, TNFAIP3
DNA Double Strand Break Response Homo sapiens R-HSA-5693606	2	IREB2, TNFAIP3
The role of GTSE1 in G2/M progression after G2 checkpoint Homo sapiens R-HSA-8852276	2	IREB2, TNFAIP3
Cell death signalling via NRAGE, NRIF and NADE Homo sapiens R-HSA-204998	2	IREB2, TNFAIP3
Autodegradation of Cdh1 by Cdh1:APC/C Homo sapiens R-HSA-174084	2	IREB2, TNFAIP3
p53-Dependent G1/S DNA damage checkpoint Homo sapiens R-HSA-69580	2	IREB2, TNFAIP3
p53-Dependent G1 DNA Damage Response Homo sapiens R-HSA-69563	2	IREB2, TNFAIP3
Asymmetric localization of PCP proteins Homo sapiens R-HSA-4608870	2	IREB2, TNFAIP3
HDR through Homologous Recombination (HRR) Homo sapiens R-HSA-5685942	2	IREB2, TNFAIP3
Hedgehog ligand biogenesis Homo sapiens R-HSA-5358346	2	IREB2, TNFAIP3
ER-Phagosome pathway Homo sapiens R-HSA-1236974	2	IREB2, TNFAIP3
G1/S DNA Damage Checkpoints Homo sapiens R-HSA-69615	2	IREB2, TNFAIP3
APC/C:Cdc20 mediated degradation of Securin Homo sapiens R-HSA-174154	2	IREB2, TNFAIP3
Cytosolic sensors of pathogen-associated DNA Homo sapiens R-HSA-1834949	2	IREB2, TNFAIP3
Regulation of RAS by GAPs Homo sapiens R-HSA-5658442	2	IREB2, TNFAIP3
Assembly of the pre-replicative complex Homo sapiens R-HSA-68867	2	IREB2, TNFAIP3
Signaling by PTK6 Homo sapiens R-HSA-8848021	2	IREB2, TNFAIP3
Diseases of signal transduction Homo sapiens R-HSA-5663202	2	IREB2, PPP1R15B
Switching of origins to a post-replicative state Homo sapiens R-HSA-69052	2	IREB2, TNFAIP3
Orc1 removal from chromatin Homo sapiens R-HSA-68949	2	IREB2, TNFAIP3
APC/C:Cdh1 mediated degradation of Cdc20 and other APC/C:Cdh1 targeted proteins in late mitosis/early G1 Homo sapiens R-HSA-174178	2	IREB2, TNFAIP3
Cdc20:Phospho-APC/C mediated degradation of Cyclin A Homo sapiens R-HSA-174184	2	IREB2, TNFAIP3
APC:Cdc20 mediated degradation of cell cycle proteins prior to satisfation of the cell cycle checkpoint Homo sapiens R-HSA-179419	2	IREB2, TNFAIP3
Removal of licensing factors from origins Homo sapiens R-HSA-69300	2	IREB2, TNFAIP3
ISG15 antiviral mechanism Homo sapiens R-HSA-1169408	2	IREB2, TNFAIP3
Antiviral mechanism by IFN-stimulated genes Homo sapiens R-HSA-1169410	2	IREB2, TNFAIP3
APC/C:Cdc20 mediated degradation of mitotic proteins Homo sapiens R-HSA-176409	2	IREB2, TNFAIP3
Activation of APC/C and APC/C:Cdc20 mediated degradation of mitotic proteins Homo sapiens R-HSA-176814	2	IREB2, TNFAIP3
Regulation of DNA replication Homo sapiens R-HSA-69304	2	IREB2, TNFAIP3
Transcription-Coupled Nucleotide Excision Repair (TC-NER) Homo sapiens R-HSA-6781827	2	IREB2, TNFAIP3
Glucose metabolism Homo sapiens R-HSA-70326	2	IREB2, TNFAIP3
Processing of DNA double-strand break ends Homo sapiens R-HSA-5693607	2	IREB2, TNFAIP3
Global Genome Nucleotide Excision Repair (GG-NER) Homo sapiens R-HSA-5696399	2	IREB2, TNFAIP3
Antigen processing-Cross presentation Homo sapiens R-HSA-1236975	2	IREB2, TNFAIP3
DNA Replication Pre-Initiation Homo sapiens R-HSA-69002	2	IREB2, TNFAIP3
M/G1 Transition Homo sapiens R-HSA-68874	2	IREB2, TNFAIP3
p75 NTR receptor-mediated signalling Homo sapiens R-HSA-193704	2	IREB2, TNFAIP3
Hedgehog 'on' state Homo sapiens R-HSA-5632684	2	IREB2, TNFAIP3
Regulation of TP53 Activity through Phosphorylation Homo sapiens R-HSA-6804756	2	IREB2, TNFAIP3
PCP/CE pathway Homo sapiens R-HSA-4086400	2	IREB2, TNFAIP3
MAPK6/MAPK4 signaling Homo sapiens R-HSA-5687128	2	IREB2, TNFAIP3
Synthesis of DNA Homo sapiens R-HSA-69239	2	IREB2, TNFAIP3
Stimuli-sensing channels Homo sapiens R-HSA-2672351	2	IREB2, TNFAIP3
DNA Replication Homo sapiens R-HSA-69306	2	IREB2, TNFAIP3
CTLA4 inhibitory signaling Homo sapiens R-HSA-389513	2	SKAP2, PPP1R15B
VEGFA-VEGFR2 Pathway Homo sapiens R-HSA-4420097	2	SKAP2, USP6NL
Signaling by VEGF Homo sapiens R-HSA-194138	2	SKAP2, USP6NL
Intra-Golgi and retrograde Golgi-to-ER traffic Homo sapiens R-HSA-6811442	2	STX17, DYNLT1
ER to Golgi Anterograde Transport Homo sapiens R-HSA-199977	2	STX17, DYNLT1
Transport to the Golgi and subsequent modification Homo sapiens R-HSA-948021	2	STX17, DYNLT1
Asparagine N-linked glycosylation Homo sapiens R-HSA-446203	2	STX17, DYNLT1
COPI-mediated anterograde transport Homo sapiens R-HSA-6807878	2	STX17, DYNLT1
Post-translational protein modification Homo sapiens R-HSA-597592	2	STX17, DYNLT1
Mitochondrial Fatty Acid Beta-Oxidation Homo sapiens R-HSA-77289	2	MMD, ABHD2
HDACs deacetylate histones Homo sapiens R-HSA-3214815	2	ZNF107, KDM6B
Regulation of TP53 Activity through Acetylation Homo sapiens R-HSA-6804758	2	ZNF107, KDM6B
Fc epsilon receptor (FCERI) signaling Homo sapiens R-HSA-2454202	2	PPP1R15B, TNFAIP3
M Phase Homo sapiens R-HSA-68886	2	PPP1R15B, KDM6B
RHO GTPase Effectors Homo sapiens R-HSA-195258	2	PPP1R15B, KDM6B
Mitotic Anaphase Homo sapiens R-HSA-68882	2	PPP1R15B, TNFAIP3
Mitotic Metaphase and Anaphase Homo sapiens R-HSA-2555396	2	PPP1R15B, TNFAIP3
Signaling by Rho GTPases Homo sapiens R-HSA-194315	2	PPP1R15B, KDM6B
Regulation of TP53 Activity Homo sapiens R-HSA-5633007	2	PPP1R15B, KDM6B
Separation of Sister Chromatids Homo sapiens R-HSA-2467813	2	PPP1R15B, TNFAIP3
PRC2 methylates histones and DNA Homo sapiens R-HSA-212300	2	DNMT3A, KDM6B
DNA methylation Homo sapiens R-HSA-5334118	2	DNMT3A, KDM6B
Meiotic recombination Homo sapiens R-HSA-912446	2	DNMT3A, KDM6B
Formation of the beta-catenin:TCF transactivating complex Homo sapiens R-HSA-201722	2	DNMT3A, KDM6B
Meiosis Homo sapiens R-HSA-1500620	2	DNMT3A, KDM6B
Activation of anterior HOX genes in hindbrain development during early embryogenesis Homo sapiens R-HSA-5617472	2	DNMT3A, KDM6B
Activation of HOX genes during differentiation Homo sapiens R-HSA-5619507	2	DNMT3A, KDM6B
DNA Damage/Telomere Stress Induced Senescence Homo sapiens R-HSA-2559586	2	DNMT3A, KDM6B
RNA Polymerase I Promoter Opening Homo sapiens R-HSA-73728	2	DNMT3A, KDM6B
Packaging Of Telomere Ends Homo sapiens R-HSA-171306	2	DNMT3A, KDM6B
Activated PKN1 stimulates transcription of AR (androgen receptor) regulated genes KLK2 and KLK3 Homo sapiens R-HSA-5625886	2	DNMT3A, KDM6B
SIRT1 negatively regulates rRNA Expression Homo sapiens R-HSA-427359	2	DNMT3A, KDM6B
Condensation of Prophase Chromosomes Homo sapiens R-HSA-2299718	2	DNMT3A, KDM6B
ERCC6 (CSB) and EHMT2 (G9a) positively regulate rRNA expression Homo sapiens R-HSA-427389	2	DNMT3A, KDM6B
Deposition of new CENPA-containing nucleosomes at the centromere Homo sapiens R-HSA-606279	2	DNMT3A, KDM6B
Nucleosome assembly Homo sapiens R-HSA-774815	2	DNMT3A, KDM6B
TCF dependent signaling in response to WNT Homo sapiens R-HSA-201681	2	DNMT3A, KDM6B
Meiotic synapsis Homo sapiens R-HSA-1221632	2	DNMT3A, KDM6B
RNA Polymerase I Chain Elongation Homo sapiens R-HSA-73777	2	DNMT3A, KDM6B
B-WICH complex positively regulates rRNA expression Homo sapiens R-HSA-5250924	2	DNMT3A, KDM6B
Telomere Maintenance Homo sapiens R-HSA-157579	2	DNMT3A, KDM6B
RHO GTPases activate PKNs Homo sapiens R-HSA-5625740	2	DNMT3A, KDM6B
Transcriptional regulation by small RNAs Homo sapiens R-HSA-5578749	2	DNMT3A, KDM6B
Positive epigenetic regulation of rRNA expression Homo sapiens R-HSA-5250913	2	DNMT3A, KDM6B
RNA Polymerase I Promoter Clearance Homo sapiens R-HSA-73854	2	DNMT3A, KDM6B
RNA Polymerase I Transcription Homo sapiens R-HSA-73864	2	DNMT3A, KDM6B
Chromosome Maintenance Homo sapiens R-HSA-73886	2	DNMT3A, KDM6B
Gene Silencing by RNA Homo sapiens R-HSA-211000	2	DNMT3A, KDM6B
RNA Polymerase I, RNA Polymerase III, and Mitochondrial Transcription Homo sapiens R-HSA-504046	2	DNMT3A, KDM6B
HATs acetylate histones Homo sapiens R-HSA-3214847	2	MBTD1, KDM6B
mRNA Splicing - Major Pathway Homo sapiens R-HSA-72163	2	SRP72, DIDO1
mRNA Splicing Homo sapiens R-HSA-72172	2	SRP72, DIDO1
PKMTs methylate histone lysines Homo sapiens R-HSA-3214841	2	DIDO1, KDM6B
Signaling by NOTCH Homo sapiens R-HSA-157118	1	IREB2
S Phase Homo sapiens R-HSA-69242	1	IREB2
Signaling by Hedgehog Homo sapiens R-HSA-5358351	1	IREB2
Iron uptake and transport Homo sapiens R-HSA-917937	1	IREB2
Host Interactions of HIV factors Homo sapiens R-HSA-162909	1	IREB2
Transmembrane transport of small molecules Homo sapiens R-HSA-382551	1	IREB2
Signaling by ERBB4 Homo sapiens R-HSA-1236394	1	IREB2
HIV Infection Homo sapiens R-HSA-162906	1	IREB2
Cell-Cell communication Homo sapiens R-HSA-1500931	1	SKAP2
PECAM1 interactions Homo sapiens R-HSA-210990	1	SKAP2
Hemostasis Homo sapiens R-HSA-109582	1	SKAP2
Signal regulatory protein (SIRP) family interactions Homo sapiens R-HSA-391160	1	SKAP2
Cell surface interactions at the vascular wall Homo sapiens R-HSA-202733	1	SKAP2
Regulation of KIT signaling Homo sapiens R-HSA-1433559	1	SKAP2
FCGR activation Homo sapiens R-HSA-2029481	1	SKAP2
Regulation of signaling by CBL Homo sapiens R-HSA-912631	1	SKAP2
Platelet activation, signaling and aggregation Homo sapiens R-HSA-76002	1	SKAP2
CD28 co-stimulation Homo sapiens R-HSA-389356	1	SKAP2
EPHA-mediated growth cone collapse Homo sapiens R-HSA-3928663	1	SKAP2
Glycosphingolipid metabolism Homo sapiens R-HSA-1660662	1	SKAP2
EPHB-mediated forward signaling Homo sapiens R-HSA-3928662	1	SKAP2
EPH-ephrin mediated repulsion of cells Homo sapiens R-HSA-3928665	1	SKAP2
Fcgamma receptor (FCGR) dependent phagocytosis Homo sapiens R-HSA-2029480	1	SKAP2
p130Cas linkage to MAPK signaling for integrins Homo sapiens R-HSA-372708	1	SKAP2
Interleukin-3, 5 and GM-CSF signaling Homo sapiens R-HSA-512988	1	SKAP2
Intra-Golgi traffic Homo sapiens R-HSA-6811438	1	STX17
COPII (Coat Protein 2) Mediated Vesicle Transport Homo sapiens R-HSA-204005	1	STX17
Retrograde transport at the Trans-Golgi-Network Homo sapiens R-HSA-6811440	1	STX17
trans-Golgi Network Vesicle Budding Homo sapiens R-HSA-199992	1	STX17
Clathrin derived vesicle budding Homo sapiens R-HSA-421837	1	STX17
Neurotoxicity of clostridium toxins Homo sapiens R-HSA-168799	1	STX17
Acetylcholine Neurotransmitter Release Cycle Homo sapiens R-HSA-264642	1	STX17
Serotonin Neurotransmitter Release Cycle Homo sapiens R-HSA-181429	1	STX17
Norepinephrine Neurotransmitter Release Cycle Homo sapiens R-HSA-181430	1	STX17
GABA synthesis, release, reuptake and degradation Homo sapiens R-HSA-888590	1	STX17
Dopamine Neurotransmitter Release Cycle Homo sapiens R-HSA-212676	1	STX17
Glutamate Neurotransmitter Release Cycle Homo sapiens R-HSA-210500	1	STX17
Uptake and actions of bacterial toxins Homo sapiens R-HSA-5339562	1	STX17
Neurotransmitter Release Cycle Homo sapiens R-HSA-112310	1	STX17
Golgi Associated Vesicle Biogenesis Homo sapiens R-HSA-432722	1	STX17
Defects in vitamin and cofactor metabolism Homo sapiens R-HSA-3296482	1	MMD
Cobalamin (Cbl, vitamin B12) transport and metabolism Homo sapiens R-HSA-196741	1	MMD
Metabolism of water-soluble vitamins and cofactors Homo sapiens R-HSA-196849	1	MMD
Metabolism of vitamins and cofactors Homo sapiens R-HSA-196854	1	MMD
Defects in cobalamin (B12) metabolism Homo sapiens R-HSA-3296469	1	MMD
Propionyl-CoA catabolism Homo sapiens R-HSA-71032	1	MMD
Assembly of collagen fibrils and other multimeric structures Homo sapiens R-HSA-2022090	1	EFR3A
Collagen biosynthesis and modifying enzymes Homo sapiens R-HSA-1650814	1	EFR3A
Collagen formation Homo sapiens R-HSA-1474290	1	EFR3A
Signaling by EGFRvIII in Cancer Homo sapiens R-HSA-5637812	1	USP6NL
Constitutive Signaling by EGFRvIII Homo sapiens R-HSA-5637810	1	USP6NL
GRB2 events in ERBB2 signaling Homo sapiens R-HSA-1963640	1	USP6NL
SHC1 events in ERBB2 signaling Homo sapiens R-HSA-1250196	1	USP6NL
EGFR Transactivation by Gastrin Homo sapiens R-HSA-2179392	1	USP6NL
SHC-related events triggered by IGF1R Homo sapiens R-HSA-2428933	1	USP6NL
Signaling by FGFR3 fusions in cancer Homo sapiens R-HSA-8853334	1	USP6NL
Signaling by FGFR4 in disease Homo sapiens R-HSA-5655291	1	USP6NL
COPI-independent Golgi-to-ER retrograde traffic Homo sapiens R-HSA-6811436	1	DYNLT1
Golgi-to-ER retrograde transport Homo sapiens R-HSA-8856688	1	DYNLT1
Assembly of the primary cilium Homo sapiens R-HSA-5617833	1	DYNLT1
MHC class II antigen presentation Homo sapiens R-HSA-2132295	1	DYNLT1
Organelle biogenesis and maintenance Homo sapiens R-HSA-1852241	1	DYNLT1
Intraflagellar transport Homo sapiens R-HSA-5620924	1	DYNLT1
Loss of Nlp from mitotic centrosomes Homo sapiens R-HSA-380259	1	DYNLT1
Loss of proteins required for interphase microtubule organization?from the centrosome Homo sapiens R-HSA-380284	1	DYNLT1
AURKA Activation by TPX2 Homo sapiens R-HSA-8854518	1	DYNLT1
Centrosome maturation Homo sapiens R-HSA-380287	1	DYNLT1
Recruitment of mitotic centrosome proteins and complexes Homo sapiens R-HSA-380270	1	DYNLT1
Anchoring of the basal body to the plasma membrane Homo sapiens R-HSA-5620912	1	DYNLT1
DARPP-32 events Homo sapiens R-HSA-180024	1	PPP1R15B
Opioid Signalling Homo sapiens R-HSA-111885	1	PPP1R15B
Costimulation by the CD28 family Homo sapiens R-HSA-388841	1	PPP1R15B
Inhibition of replication initiation of damaged DNA by RB1/E2F1 Homo sapiens R-HSA-113501	1	PPP1R15B
Negative regulation of the PI3K/AKT network Homo sapiens R-HSA-199418	1	PPP1R15B
AMER1 mutants destabilize the destruction complex Homo sapiens R-HSA-4839748	1	PPP1R15B
Truncations of AMER1 destabilize the destruction complex Homo sapiens R-HSA-5467348	1	PPP1R15B
truncated APC mutants destabilize the destruction complex Homo sapiens R-HSA-4839744	1	PPP1R15B
AXIN missense mutants destabilize the destruction complex Homo sapiens R-HSA-5467340	1	PPP1R15B
AXIN mutants destabilize the destruction complex, activating WNT signaling Homo sapiens R-HSA-4839735	1	PPP1R15B
APC truncation mutants have impaired AXIN binding Homo sapiens R-HSA-5467337	1	PPP1R15B
S33 mutants of beta-catenin aren't phosphorylated Homo sapiens R-HSA-5358747	1	PPP1R15B
S45 mutants of beta-catenin aren't phosphorylated Homo sapiens R-HSA-5358751	1	PPP1R15B
phosphorylation site mutants of CTNNB1 are not targeted to the proteasome by the destruction complex Homo sapiens R-HSA-4839743	1	PPP1R15B
T41 mutants of beta-catenin aren't phosphorylated Homo sapiens R-HSA-5358752	1	PPP1R15B
S37 mutants of beta-catenin aren't phosphorylated Homo sapiens R-HSA-5358749	1	PPP1R15B
Misspliced GSK3beta mutants stabilize beta-catenin Homo sapiens R-HSA-5339716	1	PPP1R15B
Platelet sensitization by LDL Homo sapiens R-HSA-432142	1	PPP1R15B
Beta-catenin phosphorylation cascade Homo sapiens R-HSA-196299	1	PPP1R15B
PI-3K cascade:FGFR1 Homo sapiens R-HSA-5654689	1	PPP1R15B
PI-3K cascade:FGFR3 Homo sapiens R-HSA-5654710	1	PPP1R15B
PI3K events in ERBB4 signaling Homo sapiens R-HSA-1250342	1	PPP1R15B
PIP3 activates AKT signaling Homo sapiens R-HSA-1257604	1	PPP1R15B
PI-3K cascade:FGFR4 Homo sapiens R-HSA-5654720	1	PPP1R15B
PI-3K cascade:FGFR2 Homo sapiens R-HSA-5654695	1	PPP1R15B
GAB1 signalosome Homo sapiens R-HSA-180292	1	PPP1R15B
PI3K/AKT activation Homo sapiens R-HSA-198203	1	PPP1R15B
Cyclin A/B1 associated events during G2/M transition Homo sapiens R-HSA-69273	1	PPP1R15B
RAF activation Homo sapiens R-HSA-5673000	1	PPP1R15B
PP2A-mediated dephosphorylation of key metabolic factors Homo sapiens R-HSA-163767	1	PPP1R15B
Role of LAT2/NTAL/LAB on calcium mobilization Homo sapiens R-HSA-2730905	1	PPP1R15B
Disassembly of the destruction complex and recruitment of AXIN to the membrane Homo sapiens R-HSA-4641262	1	PPP1R15B
E2F mediated regulation of DNA replication Homo sapiens R-HSA-113510	1	PPP1R15B
Signaling by WNT in cancer Homo sapiens R-HSA-4791275	1	PPP1R15B
Resolution of Sister Chromatid Cohesion Homo sapiens R-HSA-2500257	1	PPP1R15B
MASTL Facilitates Mitotic Progression Homo sapiens R-HSA-2465910	1	PPP1R15B
Intrinsic Pathway for Apoptosis Homo sapiens R-HSA-109606	1	PPP1R15B
Mitotic Prometaphase Homo sapiens R-HSA-68877	1	PPP1R15B
CLEC7A (Dectin-1) induces NFAT activation Homo sapiens R-HSA-5607763	1	PPP1R15B
RHO GTPases Activate Formins Homo sapiens R-HSA-5663220	1	PPP1R15B
ERKs are inactivated Homo sapiens R-HSA-202670	1	PPP1R15B
Initiation of Nuclear Envelope Reformation Homo sapiens R-HSA-2995383	1	PPP1R15B
Nuclear Envelope Reassembly Homo sapiens R-HSA-2995410	1	PPP1R15B
Activation of BAD and translocation to mitochondria Homo sapiens R-HSA-111447	1	PPP1R15B
Hormone-sensitive lipase (HSL)-mediated triacylglycerol hydrolysis Homo sapiens R-HSA-163560	1	PPP1R15B
ERK/MAPK targets Homo sapiens R-HSA-198753	1	PPP1R15B
PTK6 Regulates Cell Cycle Homo sapiens R-HSA-8849470	1	DNMT3A
Formation of annular gap junctions Homo sapiens R-HSA-196025	1	ENTPD7
Gap junction degradation Homo sapiens R-HSA-190873	1	ENTPD7
Macroautophagy Homo sapiens R-HSA-1632852	1	ZFYVE26
mRNA decay by 3' to 5' exoribonuclease Homo sapiens R-HSA-429958	1	C9orf40
KSRP (KHSRP) binds and destabilizes mRNA Homo sapiens R-HSA-450604	1	C9orf40
Tristetraprolin (TTP, ZFP36) binds and destabilizes mRNA Homo sapiens R-HSA-450513	1	C9orf40
Butyrate Response Factor 1 (BRF1) binds and destabilizes mRNA Homo sapiens R-HSA-450385	1	C9orf40
ATF4 activates genes Homo sapiens R-HSA-380994	1	C9orf40
PERK regulates gene expression Homo sapiens R-HSA-381042	1	C9orf40
Condensation of Prometaphase Chromosomes Homo sapiens R-HSA-2514853	1	C9orf40
Deadenylation-dependent mRNA decay Homo sapiens R-HSA-429914	1	C9orf40
Unfolded Protein Response (UPR) Homo sapiens R-HSA-381119	1	C9orf40
Processing of Capped Intron-Containing Pre-mRNA Homo sapiens R-HSA-72203	1	DIDO1
Abortive elongation of HIV-1 transcript in the absence of Tat Homo sapiens R-HSA-167242	1	DIDO1
Pausing and recovery of Tat-mediated HIV elongation Homo sapiens R-HSA-167238	1	DIDO1
Tat-mediated HIV elongation arrest and recovery Homo sapiens R-HSA-167243	1	DIDO1
HIV elongation arrest and recovery Homo sapiens R-HSA-167287	1	DIDO1
Pausing and recovery of HIV elongation Homo sapiens R-HSA-167290	1	DIDO1
Elongation arrest and recovery Homo sapiens R-HSA-112387	1	DIDO1
Formation of the Early Elongation Complex Homo sapiens R-HSA-113418	1	DIDO1
Formation of the HIV-1 Early Elongation Complex Homo sapiens R-HSA-167158	1	DIDO1
Viral Messenger RNA Synthesis Homo sapiens R-HSA-168325	1	DIDO1
HIV Transcription Elongation Homo sapiens R-HSA-167169	1	DIDO1
Tat-mediated elongation of the HIV-1 transcript Homo sapiens R-HSA-167246	1	DIDO1
Formation of HIV-1 elongation complex containing HIV-1 Tat Homo sapiens R-HSA-167200	1	DIDO1
Formation of HIV elongation complex in the absence of HIV Tat Homo sapiens R-HSA-167152	1	DIDO1
RNA Polymerase II Transcription Elongation Homo sapiens R-HSA-75955	1	DIDO1
Formation of RNA Pol II elongation complex Homo sapiens R-HSA-112382	1	DIDO1
RNA Polymerase II Transcription Homo sapiens R-HSA-73857	1	DIDO1
mRNA Splicing - Minor Pathway Homo sapiens R-HSA-72165	1	DIDO1
Late Phase of HIV Life Cycle Homo sapiens R-HSA-162599	1	DIDO1
Methylation Homo sapiens R-HSA-156581	1	DIDO1
HIV Life Cycle Homo sapiens R-HSA-162587	1	DIDO1
TP53 Regulates Transcription of DNA Repair Genes Homo sapiens R-HSA-6796648	1	DIDO1
RNA Polymerase II Pre-transcription Events Homo sapiens R-HSA-674695	1	DIDO1
TNFR1-induced NFkappaB signaling pathway Homo sapiens R-HSA-5357956	1	TNFAIP3
TRAF6 mediated NF-kB activation Homo sapiens R-HSA-933542	1	TNFAIP3
NOD1/2 Signaling Pathway Homo sapiens R-HSA-168638	1	TNFAIP3
Cytokine Signaling in Immune system Homo sapiens R-HSA-1280215	1	TNFAIP3
Nucleotide-binding domain, leucine rich repeat containing receptor (NLR) signaling pathways Homo sapiens R-HSA-168643	1	TNFAIP3
RIP-mediated NFkB activation via ZBP1 Homo sapiens R-HSA-1810476	1	TNFAIP3
IkBA variant leads to EDA-ID Homo sapiens R-HSA-5603029	1	TNFAIP3
IKBKG deficiency causes anhidrotic ectodermal dysplasia with immunodeficiency (EDA-ID) (via TLR) Homo sapiens R-HSA-5603027	1	TNFAIP3
ZBP1(DAI) mediated induction of type I IFNs Homo sapiens R-HSA-1606322	1	TNFAIP3
TAK1 activates NFkB by phosphorylation and activation of IKKs complex Homo sapiens R-HSA-445989	1	TNFAIP3
IRAK1 recruits IKK complex Homo sapiens R-HSA-937039	1	TNFAIP3
IRAK1 recruits IKK complex upon TLR7/8 or 9 stimulation Homo sapiens R-HSA-975144	1	TNFAIP3
NF-kB activation through FADD/RIP-1 pathway mediated by caspase-8 and -10 Homo sapiens R-HSA-933543	1	TNFAIP3
Signal Transduction Homo sapiens R-HSA-162582	1	TNFAIP3
Signaling by Interleukins Homo sapiens R-HSA-449147	1	TNFAIP3
TNFR1-induced proapoptotic signaling Homo sapiens R-HSA-5357786	1	TNFAIP3
Programmed Cell Death Homo sapiens R-HSA-5357801	1	TNFAIP3
Diseases associated with the TLR signaling cascade Homo sapiens R-HSA-5602358	1	TNFAIP3
Diseases of Immune System Homo sapiens R-HSA-5260271	1	TNFAIP3
Apoptosis Homo sapiens R-HSA-109581	1	TNFAIP3
Signalling by NGF Homo sapiens R-HSA-166520	1	TNFAIP3
Regulation of necroptotic cell death Homo sapiens R-HSA-5675482	1	TNFAIP3
Regulated Necrosis Homo sapiens R-HSA-5218859	1	TNFAIP3
RIPK1-mediated regulated necrosis Homo sapiens R-HSA-5213460	1	TNFAIP3
Cell Cycle Checkpoints Homo sapiens R-HSA-69620	1	TNFAIP3
TRAF6 mediated IRF7 activation Homo sapiens R-HSA-933541	1	TNFAIP3
Nucleotide Excision Repair Homo sapiens R-HSA-5696398	1	TNFAIP3
HDR through Homologous Recombination (HR) or Single Strand Annealing (SSA) Homo sapiens R-HSA-5693567	1	TNFAIP3
Metabolism of lipids and lipoproteins Homo sapiens R-HSA-556833	1	ABHD2
mitochondrial fatty acid beta-oxidation of saturated fatty acids Homo sapiens R-HSA-77286	1	ABHD2
Fatty acid, triacylglycerol, and ketone body metabolism Homo sapiens R-HSA-535734	1	ABHD2
Cytochrome P450 - arranged by substrate type Homo sapiens R-HSA-211897	1	ABHD2
Beta oxidation of octanoyl-CoA to hexanoyl-CoA Homo sapiens R-HSA-77348	1	ABHD2
Beta oxidation of decanoyl-CoA to octanoyl-CoA-CoA Homo sapiens R-HSA-77346	1	ABHD2
Endogenous sterols Homo sapiens R-HSA-211976	1	ABHD2
mitochondrial fatty acid beta-oxidation of unsaturated fatty acids Homo sapiens R-HSA-77288	1	ABHD2
Synthesis of bile acids and bile salts Homo sapiens R-HSA-192105	1	ABHD2
Bile acid and bile salt metabolism Homo sapiens R-HSA-194068	1	ABHD2
Phase 1 - Functionalization of compounds Homo sapiens R-HSA-211945	1	ABHD2
alpha-linolenic (omega3) and linoleic (omega6) acid metabolism Homo sapiens R-HSA-2046104	1	ABHD2
alpha-linolenic acid (ALA) metabolism Homo sapiens R-HSA-2046106	1	ABHD2
Synthesis of bile acids and bile salts via 24-hydroxycholesterol Homo sapiens R-HSA-193775	1	ABHD2
Developmental Biology Homo sapiens R-HSA-1266738	1	KDM6B
SUMOylation of RNA binding proteins Homo sapiens R-HSA-4570464	1	KDM6B
RNA Polymerase I Transcription Initiation Homo sapiens R-HSA-73762	1	KDM6B
SUMO E3 ligases SUMOylate target proteins Homo sapiens R-HSA-3108232	1	KDM6B
SUMOylation Homo sapiens R-HSA-2990846	1	KDM6B
SUMOylation of DNA damage response and repair proteins Homo sapiens R-HSA-3108214	1	KDM6B
