# Supplementary material for: EBV miRNAs are potent effectors of tumor cell transcriptome remodeling in promoting immune escape
Source: PLoS Pathog. 2021 May 6;17(5):e1009217. doi: 10.1371/journal.ppat.1009217 (PMC8130916; doi:10.1371/journal.ppat.1009217)
Supplement: S5 Table — (XLSX) [file ppat.1009217.s018.xlsx]

## Sheet: GC EBV miR inverse correlations
Gene	Correlation with EBV microRNAs (sum)
FADS1	-0.901928
GSPT2	-0.890657
FRMD6	-0.884325
LIX1L	-0.873263
AC104083.1	-0.868428
MRAS	-0.866514
BMP8B	-0.861184
PLA2G4C	-0.852112
JHY	-0.849412
GLI3	-0.834407
MDFIC	-0.834108
RNF144A	-0.828617
ZNF518B	-0.828218
GUCY1B1	-0.826496
IL1R1	-0.822594
SNRPN	-0.821474
PRKG1	-0.818217
GUCY1A1	-0.817426
LPCAT2	-0.816671
FGD1	-0.816439
CACNA2D1	-0.81635
PLXDC2	-0.816105
SGCD	-0.81548
AKT3	-0.813541
PKIA	-0.812006
ARMCX2	-0.808951
PRICKLE2	-0.807175
AL356056.2	-0.807087
RAB31	-0.806284
AXL	-0.804678
ARMH4	-0.803933
TSPYL5	-0.803886
ARRDC4	-0.801504
SGIP1	-0.799985
IGKV3-20	-0.798463
GPC6	-0.797402
MRC2	-0.797338
ELMO1	-0.796732
DPYSL3	-0.796207
GPR68	-0.795998
MSC-AS1	-0.795471
RASL12	-0.795176
COL6A2	-0.792232
LDLRAD4	-0.791888
FBN1	-0.791606
DNAJB9	-0.791516
AGPAT4	-0.791094
RASSF8	-0.791056
C1S	-0.790872
UBE2E2	-0.78938
MOXD1	-0.789318
C1R	-0.788569
PRKD1	-0.788436
VEGFC	-0.787918
WISP1	-0.787802
DCLK2	-0.787442
TTC7B	-0.786508
COL3A1	-0.785889
HDGFL3	-0.782522
ULK2	-0.782467
TSHZ3	-0.781659
NFATC1	-0.781055
SYT11	-0.780193
ADPRH	-0.778588
BICC1	-0.778027
CYP7B1	-0.777927
MID2	-0.77651
LTBP2	-0.776386
TOX	-0.77616
LBH	-0.775445
IGFBP5	-0.774162
CTSO	-0.774139
TIMP2	-0.77296
AC115618.2	-0.772437
MAGEH1	-0.770186
SAMD4A	-0.770151
GXYLT2	-0.769822
EDNRA	-0.769544
EVC	-0.769403
DDR2	-0.768915
PDE4A	-0.767941
DZIP1	-0.766995
RFTN1	-0.766504
TENM4	-0.765878
PNOC	-0.764565
IGHV4-55	-0.763948
CLMP	-0.763848
GNAL	-0.762342
RNF217	-0.762297
CCDC136	-0.762213
ZEB2	-0.76165
PRRX1	-0.761363
NRP2	-0.760961
PDE10A	-0.760669
ARMCX1	-0.758776
ZNF667-AS1	-0.757809
LGI2	-0.757418
PLEKHO1	-0.757298
CLIP3	-0.756848
CDH11	-0.756386
OLFML1	-0.756382
P2RY6	-0.755835
ADAMTS2	-0.755444
FMO2	-0.755194
HACD4	-0.755157
ZNF671	-0.755104
VCAN	-0.754693
IGHG1	-0.754649
MEI1	-0.754279
RASSF8-AS1	-0.753857
PIP4P2	-0.753784
IGKV2D-28	-0.752852
RAI2	-0.752781
TSPAN2	-0.752772
HS3ST3A1	-0.75271
TUBB6	-0.750923
AZIN2	-0.750615
BEX4	-0.749807
TRO	-0.748801
IGKC	-0.748447
SSPN	-0.747517
CALD1	-0.745959
FBXO44	-0.745403
CMTM3	-0.745124
COL6A3	-0.743706
ZEB1	-0.743553
PLOD2	-0.742987
ADGRA2	-0.741953
MAGI2-AS3	-0.74175
RASA3	-0.74115
IGHV1-69D	-0.740544
DAB2	-0.740357
EMILIN1	-0.739842
ECM2	-0.73949
AC015922.2	-0.73925
FAM124A	-0.738937
PARM1	-0.738183
ELOVL5	-0.738037
BVES	-0.737568
ATP8B2	-0.737442
ROR2	-0.737437
SLC16A4	-0.736903
BGN	-0.736466
PRDM5	-0.736408
FRG1CP	-0.736345
TMEM121	-0.736116
SIPA1	-0.736041
BRSK1	-0.735812
NHSL2	-0.733823
ACSS3	-0.733788
RHOH	-0.733686
FBLN7	-0.73341
ASPN	-0.732433
EHD2	-0.732301
COL5A2	-0.732197
CSGALNACT2	-0.731625
AL122035.1	-0.731481
POPDC2	-0.729745
SYNPO	-0.729209
MEF2C	-0.72917
GLIS2	-0.728757
VIM	-0.728304
COL1A2	-0.728247
CAVIN1	-0.728124
CDIP1	-0.727142
TRPS1	-0.726837
SNHG14	-0.726012
FGD5	-0.725929
ZNF853	-0.725899
FCGR2B	-0.725805
ZNF542P	-0.725524
PRRT3	-0.725502
KLHDC7B	-0.725219
CALHM2	-0.724685
MSRB3	-0.724527
A2M	-0.724485
RNF180	-0.724447
PCDHGA12	-0.724416
FGFR1	-0.72389
PPM1K	-0.722974
MPDZ	-0.722656
COL8A2	-0.72232
WWTR1	-0.721574
SERPING1	-0.720892
MAP1B	-0.720869
S1PR3	-0.720344
PALLD	-0.720174
SMPD1	-0.720054
FAP	-0.719812
LATS2	-0.719547
RIPOR1	-0.719471
EML1	-0.719284
MEIS3P1	-0.718958
TGFB1	-0.718907
HERC5	-0.718282
CBFA2T3	-0.717621
BMP6	-0.717472
COL8A1	-0.717326
SLC46A3	-0.71731
SH3RF3	-0.717042
GGACT	-0.716803
APBB1	-0.716601
CRISPLD2	-0.716539
SLC6A16	-0.716433
MAP7D3	-0.716403
NDN	-0.716354
PDE1A	-0.716236
PRR16	-0.716171
GLT8D2	-0.71616
ABCC9	-0.716149
FILIP1L	-0.715724
SETBP1	-0.715341
DNM3OS	-0.714557
LTBP1	-0.714369
COLQ	-0.713799
AKAP2	-0.713667
SNURF	-0.713507
THBS3	-0.713196
SHISA4	-0.712907
LMCD1	-0.712703
AC104699.1	-0.712085
STOM	-0.711909
SRPX2	-0.711567
EPHA3	-0.711505
SYDE1	-0.71137
CDK14	-0.71126
LAYN	-0.711217
TP73-AS1	-0.710926
FAM20C	-0.709899
FBXO2	-0.709827
PCBP3	-0.709766
AC087286.2	-0.708652
SLIT2	-0.708602
MSC	-0.708524
PTPN7	-0.707248
RAI14	-0.706985
GNAI2	-0.706916
HIC1	-0.706545
IGKV1D-39	-0.706428
FERMT2	-0.7064
SNX20	-0.706361
COL5A1	-0.705851
KIRREL1	-0.705746
ZFPM2	-0.705374
QKI	-0.705244
LRP12	-0.705147
CYSLTR1	-0.705113
LPAR1	-0.704521
IGHJ4	-0.704336
NAALADL1	-0.704024
GPX7	-0.703996
ARHGAP31	-0.703103
RTN1	-0.702797
HOXB-AS1	-0.702123
MAP2	-0.702075
IGKJ3	-0.701929
IFFO1	-0.701696
PMP22	-0.701481
FBXL7	-0.701218
TMEM220	-0.700793
NR2F1-AS1	-0.700038
SSBP2	-0.699722
LINC00957	-0.699545
DTNA	-0.699426
GIHCG	-0.699387
RTL8B	-0.699128
B3GALT4	-0.698765
SPHK1	-0.698733
GGT5	-0.698683
AC004847.1	-0.698609
FICD	-0.698504
AL359962.1	-0.698383
POU6F1	-0.698294
GIMAP1	-0.69802
GBGT1	-0.697827
NPTXR	-0.697722
CACNA2D4	-0.697559
PDGFRB	-0.696999
C4A	-0.696775
ENOX1	-0.696697
F2RL2	-0.696655
MZB1	-0.696489
CLIC2	-0.696366
WHRN	-0.696339
IGHJ5	-0.69607
ADAMTS5	-0.695664
TUBA1A	-0.695208
KIF19	-0.694839
OIP5-AS1	-0.694802
LEPROT	-0.694584
WIPI1	-0.694501
MAGI2	-0.693969
IGKV3-15	-0.693868
TBCEL	-0.693732
MRVI1	-0.693617
CPED1	-0.693246
CYP2U1	-0.692915
DMD	-0.692686
PCDHGB7	-0.692666
ATP2B4	-0.692627
GIT2	-0.691722
PPM1M	-0.691583
RASSF2	-0.690348
CTSK	-0.690168
HERPUD1	-0.690106
WIPF1	-0.689777
MOB3A	-0.689563
CCDC8	-0.689443
APLP1	-0.689385
RNF150	-0.68924
NOTCH3	-0.689068
RTL5	-0.688694
RSPO3	-0.688381
KCNN3	-0.688296
MAP1A	-0.688202
DACT1	-0.688202
F2R	-0.6879
LZTS1	-0.68789
MAMLD1	-0.687633
FMNL3	-0.687213
CERCAM	-0.686685
AL606834.2	-0.686527
CHST10	-0.686465
CPQ	-0.686415
SPOCK1	-0.686312
POU2F2	-0.686289
SFRP2	-0.685634
IGKV1-33	-0.685421
AFAP1	-0.68541
GREM1	-0.684375
RUNX1T1	-0.683449
FAM122A	-0.683301
DOK5	-0.683097
FILIP1	-0.68309
ANTXR1	-0.683073
FGD3	-0.682956
ABHD8	-0.682307
MYO1C	-0.682288
PRKCB	-0.68199
AEBP1	-0.681876
AC080112.1	-0.681874
ITM2C	-0.681584
OLFML3	-0.681518
SLC12A4	-0.681447
ASB2	-0.681328
TMEM47	-0.681322
FADS2	-0.681109
RBMS3	-0.681071
FMNL1	-0.681013
C8orf88	-0.680981
PRAF2	-0.680968
PDLIM3	-0.680728
ZNF626	-0.679899
ANGPTL2	-0.679818
DERL3	-0.679478
LTBP3	-0.679337
MYADM	-0.679181
CPNE5	-0.679128
SOBP	-0.678989
FSTL1	-0.678954
CNTNAP1	-0.678565
THBS2	-0.67853
GABARAPL1	-0.677933
SV2A	-0.677452
ST6GALNAC5	-0.677195
FAM129A	-0.677003
SH3PXD2B	-0.676875
MCC	-0.676855
FKBP10	-0.676533
ABCB1	-0.676531
FBLN2	-0.676199
ROBO3	-0.675989
BTBD19	-0.675349
BACE1	-0.675066
STMN3	-0.674652
PIM2	-0.674379
CERS4	-0.673371
CTF1	-0.673312
PTPRM	-0.673231
EHD3	-0.673021
CD200	-0.672025
GFPT2	-0.671872
ENTPD1	-0.670911
ZNF521	-0.67087
P3H3	-0.670863
SOX5	-0.670851
LEF1	-0.670091
ARHGAP22	-0.669834
EPB41L2	-0.669617
KIF7	-0.669473
PALM2-AKAP2	-0.669263
SLC16A14	-0.668601
MAN1C1	-0.668421
CLIP4	-0.66794
MXRA7	-0.667873
TANC2	-0.666726
ISLR	-0.666698
SH2D3C	-0.666623
PLAGL1	-0.666377
ERO1B	-0.666325
EFEMP2	-0.666281
IL3RA	-0.66624
SESN3	-0.666109
ARHGEF17	-0.665848
CNRIP1	-0.665456
COL18A1	-0.665256
CALCRL	-0.665037
AC079921.2	-0.664986
IGHG2	-0.664718
REEP2	-0.664695
SNED1	-0.664515
AC090559.1	-0.664343
CHST11	-0.66427
ALDH1A3	-0.663561
CAP2	-0.663507
OPN1SW	-0.663363
AC025171.1	-0.663288
SCUBE2	-0.662968
PINK1	-0.662909
BCAS4	-0.662728
MYLK	-0.662193
HS3ST3B1	-0.661771
GAPT	-0.661686
PARD6G	-0.661654
TTLL7	-0.661615
SALL2	-0.661544
GPR176	-0.661411
PLD2	-0.661355
ALPK3	-0.660932
HECA	-0.66079
MEIS3	-0.660716
NUAK1	-0.660529
CD1D	-0.660487
MYH10	-0.660382
TVP23A	-0.659743
SPARCL1	-0.659316
NLGN4Y	-0.658919
WAC-AS1	-0.658372
ARHGAP23	-0.658293
2020-09-06	-0.658262
ARHGEF6	-0.65802
HMCN1	-0.657937
PTP4A3	-0.65789
LINC02256	-0.657746
FCRL5	-0.657697
CILP	-0.657665
TRANK1	-0.657611
AC004540.1	-0.657444
FAM84A	-0.657162
CELF2	-0.65672
FNBP1	-0.656387
AL031985.3	-0.656252
C3orf70	-0.656231
HNRNPA1P21	-0.655962
FMOD	-0.655944
FOXP2	-0.655727
TGFBI	-0.655448
APBA2	-0.65543
IGKV3-11	-0.655406
ARID5A	-0.65539
RECK	-0.655255
AP001189.3	-0.655085
LAMC1	-0.655031
POSTN	-0.654624
PEA15	-0.65456
RHOF	-0.654341
ISM1	-0.654176
SPAG4	-0.653988
LSP1P4	-0.653547
CREBRF	-0.653455
FLI1	-0.653371
MYH9	-0.653236
SLC24A3	-0.652782
COPZ2	-0.652349
GAS7	-0.65233
MIR635	-0.652078
RAB30	-0.651907
MYO1G	-0.651832
IGKV1-5	-0.651784
HOXA4	-0.651603
EPDR1	-0.651435
PALD1	-0.65139
FLNA	-0.651323
SEMA4A	-0.651014
TUSC3	-0.650907
CCR10	-0.65051
ITGA11	-0.650447
KIAA1755	-0.650426
VGLL3	-0.650257
CYTH4	-0.650149
SLC16A2	-0.650133
NOS3	-0.649995
C16orf45	-0.649891
ZCCHC24	-0.649787
ANK2	-0.649531
ADA2	-0.649428
ITGAV	-0.649318
ISLR2	-0.649052
PHLDB1	-0.648997
CPXM2	-0.648853
JAZF1	-0.6488
IGHV3-73	-0.648722
ASAP3	-0.648703
HEG1	-0.648362
MAP3K3	-0.647219
ADCY2	-0.647211
PLCL1	-0.647107
COL16A1	-0.64705
ARHGAP24	-0.646749
DNAJB5	-0.646741
IGHV1OR16-1	-0.646717
NSMCE3	-0.646605
IGKJ4	-0.645516
ZNF423	-0.645203
TAGAP	-0.645163
PLSCR4	-0.64481
OBSL1	-0.644669
TGFB3	-0.644542
DUX4L50	-0.644399
MYOCD	-0.644223
VSTM4	-0.644039
ELK3	-0.644008
CCDC69	-0.643975
DENND3	-0.643859
ISL1	-0.643839
LSP1P5	-0.643816
ZNF71	-0.643272
BASP1	-0.643083
MXRA8	-0.642811
PDE3A	-0.642715
MIR99AHG	-0.642513
SLC15A3	-0.64239
IGHG3	-0.642192
SATB1	-0.641814
EVL	-0.641711
SULF1	-0.641608
MRGPRF	-0.641492
CREBL2	-0.641249
CORO7	-0.641217
ZNF549	-0.641189
IGHV3-48	-0.640895
RARRES1	-0.640895
FCRL2	-0.640808
PPP1R12B	-0.640413
LAMA2	-0.640397
ZBTB20	-0.640204
EMB	-0.640161
IGHV1-18	-0.63992
TRIL	-0.639741
PDZRN3	-0.639704
SSC5D	-0.639673
AC090198.1	-0.639641
ANXA6	-0.639519
LY9	-0.639507
LUM	-0.639368
TCF7L1	-0.639054
CYP1B1	-0.638968
COL1A1	-0.638903
PDLIM4	-0.638822
IGLV1-51	-0.638423
LRRC49	-0.637897
JAM2	-0.637759
FBXO32	-0.637405
ARL10	-0.637213
SDC2	-0.637014
RASGRF2	-0.636908
LPP	-0.636891
COLEC12	-0.636777
IGKV1-9	-0.63671
IGKV1OR2-108	-0.636668
MN1	-0.636264
FMO1	-0.636219
MAFB	-0.6362
KANK2	-0.636176
THBS1	-0.636026
LAMA4	-0.635948
IGKV1-39	-0.635745
FBXO27	-0.635596
MX2	-0.635542
IGKV4-1	-0.635449
EXT1	-0.635438
QPRT	-0.635361
IGKJ5	-0.634531
CTSF	-0.634418
IL7R	-0.634248
PRUNE2	-0.634143
FXYD6	-0.633938
SERP2	-0.633733
CLNK	-0.633661
SLC16A7	-0.633574
PIM1	-0.633292
C3orf80	-0.633266
BMP8A	-0.632717
STON1	-0.632477
SELENOM	-0.632288
IGHV3-72	-0.631949
AP000892.3	-0.631823
CCDC80	-0.631711
GNAO1	-0.63171
PLA2R1	-0.631704
DST	-0.631283
TGFB1I1	-0.631218
EPB41L3	-0.631142
A1BG-AS1	-0.631006
CHST12	-0.630697
ADGRG5	-0.630478
JAM3	-0.630397
SCG5	-0.630353
JPH2	-0.629835
AKAP12	-0.629761
FAM171B	-0.629553
METTL24	-0.628787
CYBRD1	-0.628732
IGKV1D-35	-0.628386
TMTC1	-0.628234
TNS1	-0.627951
SHE	-0.627917
GIMAP6	-0.627907
PYGL	-0.627636
ARHGAP6	-0.62759
TTC28	-0.627397
SGCE	-0.627337
SYNDIG1	-0.627077
KLHL5	-0.626651
IGHV3-33	-0.626619
HTRA3	-0.626459
KCTD10	-0.626212
TXNRD3	-0.626021
KCNMB1	-0.625965
PTGIS	-0.625933
RHOBTB1	-0.625615
COL6A1	-0.625607
TRGV3	-0.625364
ARHGEF25	-0.625317
HSPB7	-0.625115
AL133371.2	-0.624841
AC046185.3	-0.624763
AC007620.2	-0.624707
BHLHE41	-0.624606
FAM114A1	-0.624564
TNS2	-0.62452
CD109	-0.624368
CD79A	-0.624143
APBA1	-0.624121
ABCA9	-0.623903
FNDC5	-0.623539
AGAP2	-0.623355
IGHV3-7	-0.623246
SCNN1B	-0.623009
ANOS1	-0.62298
PRICKLE1	-0.62214
KCNMA1	-0.622036
TNFAIP8L2	-0.621907
ARHGAP30	-0.621862
CPNE8	-0.621719
ADAMTS7P4	-0.621355
GJD3	-0.621306
FAM30A	-0.621306
SLC36A4	-0.621294
LRRC8C-DT	-0.620888
IL21R	-0.620867
NR3C1	-0.620671
IGKJ1	-0.620625
LCAT	-0.620519
C3orf18	-0.619988
ZNF615	-0.619897
BST1	-0.619414
FZD1	-0.619033
PCDHGA10	-0.619014
OLFM2	-0.618601
IGHV5-51	-0.618566
GNPTAB	-0.618513
SH2B2	-0.618444
FIBIN	-0.617738
NIN	-0.617693
DISC1	-0.617495
SELPLG	-0.617482
ST6GALNAC6	-0.617391
IGLV1-44	-0.617214
OSTM1	-0.617153
PROS1	-0.617134
SUSD3	-0.617121
TIMP3	-0.617098
ITGA9	-0.616815
LAT2	-0.616776
SYNC	-0.616631
HOPX	-0.61656
SLC8A1	-0.616543
HCLS1	-0.616508
MAP7D1	-0.616462
P2RY8	-0.616375
SLC39A13	-0.616185
SYNPO2	-0.615471
BCL6B	-0.615377
RASGRP4	-0.615373
EVA1A	-0.615338
IGHV4-28	-0.615109
SIRPA	-0.614886
MMP2	-0.614418
ACTA2	-0.614392
SIRPB2	-0.614345
IGHV3-64D	-0.613845
IGHV3-19	-0.613812
PBXIP1	-0.613756
GYPC	-0.613679
ALDH1L2	-0.613542
GNB4	-0.613303
DIO2	-0.613183
SPART	-0.613172
CHRD	-0.613148
IGKJ2	-0.613078
NOX4	-0.612982
FTH1P22	-0.612758
SCARF2	-0.612731
LDOC1	-0.612558
C4B	-0.61237
AL627309.7	-0.612274
AMPD1	-0.612134
HCG11	-0.611977
FRMD4A	-0.611975
LPXN	-0.611698
STARD5	-0.611615
AC244205.1	-0.611036
PDE1B	-0.610943
ANKRD36BP2	-0.610875
TSPAN4	-0.61075
CIDEB	-0.610492
AC022034.1	-0.610456
PECAM1	-0.610057
SERPINF1	-0.609663
SVIL	-0.609662
TIFAB	-0.608794
DIXDC1	-0.608346
SULF2	-0.608334
ZNF483	-0.608033
DCLK1	-0.607896
FBXL22	-0.607778
AC090948.2	-0.607724
PLXDC1	-0.607577
SNCA	-0.607555
IGHG4	-0.607535
AC008878.3	-0.607504
SIGLEC6	-0.607262
RERG	-0.607205
CPT1C	-0.607037
AC010226.1	-0.606991
2020-03-02	-0.606906
VMAC	-0.606901
CD27	-0.606803
SERPINB9	-0.60678
ERG	-0.606596
ZNF469	-0.60652
IGLV3-19	-0.606505
IGHV4-31	-0.606051
OLFML2B	-0.605744
PCDHGC3	-0.60559
PABPC4	-0.60541
AC083862.2	-0.605396
DPEP2	-0.605013
CPLANE1	-0.604969
IGHGP	-0.604958
DUSP15	-0.604569
MGP	-0.604356
CYFIP2	-0.604296
ORAI2	-0.60419
JSRP1	-0.604111
FAM198B	-0.603881
EFS	-0.603827
AHNAK2	-0.603728
BHMT2	-0.603612
TTC14	-0.603471
IGKV3D-11	-0.603466
BTK	-0.603266
SPSB1	-0.603202
TMEM200B	-0.603084
ZNF461	-0.603009
MIR100HG	-0.602558
BBS5	-0.60254
DENND5A	-0.602305
IGLC2	-0.602223
AL157935.2	-0.602108
NATD1	-0.601902
ZBTB47	-0.601793
FNDC1	-0.601776
RHOQ	-0.601559
TMEM273	-0.60148
TAGLN	-0.601393
DOCK10	-0.601285
NXPE3	-0.600742
GGTA1P	-0.600738
CADM3	-0.600454
ZNF605	-0.600112
IL16	-0.600012
DMGDH	-0.599915
RNASEL	-0.59991
JAK3	-0.599853
FKBP14	-0.599698
RHOJ	-0.599562
IGKV2-30	-0.59951
MOB3C	-0.599481
IGHV1-67	-0.599276
SNX21	-0.599022
PTHLH	-0.5988
MMP17	-0.598734
IGHV4-34	-0.598659
GSN	-0.598569
TNFSF12	-0.598457
IL10RA	-0.5981
SFMBT2	-0.597926
APOBR	-0.59786
HEYL	-0.597831
CAVIN3	-0.597667
LAX1	-0.597662
PRXL2A	-0.597542
HRH2	-0.597377
IGHV3-6	-0.597372
HOXA5	-0.597254
GIMAP8	-0.596884
RRAGD	-0.596827
WTIP	-0.596357
AL122035.2	-0.595822
IGHV3OR16-12	-0.595797
U91328.1	-0.595709
ADAMTSL4	-0.595299
SOX17	-0.595032
LRRK2	-0.594982
HAND2-AS1	-0.594977
NINJ2	-0.594586
GAS1	-0.594548
DOK3	-0.59442
CLSTN3	-0.594263
TACR2	-0.594235
MEF2D	-0.594108
RNF152	-0.594104
WEE2-AS1	-0.593959
ARHGAP45	-0.593771
TM6SF1	-0.593453
TNFRSF17	-0.592958
PPP2R5B	-0.592807
SNIP1	-0.592743
RASD2	-0.592486
REM1	-0.592271
SPON1	-0.592193
SEL1L	-0.592102
CHST2	-0.59207
ANKRD65	-0.591815
TICAM2	-0.591761
GCSAM	-0.591496
RASGRP3	-0.59124
TMEM140	-0.591094
RASA4	-0.591054
ZNF880	-0.590887
PKD2	-0.590564
BARX1	-0.590414
CARMN	-0.590314
TLR6	-0.590234
GPRASP1	-0.590081
RCSD1	-0.590027
TNFRSF9	-0.589812
MAF	-0.58917
AC015712.2	-0.589029
SKIL	-0.588986
AL356481.1	-0.588805
CDKN1C	-0.588725
TXNIP	-0.588595
MOCS1	-0.587879
ADAMTS14	-0.587828
P3H1	-0.58778
MYL9	-0.587664
IGHV3-49	-0.587587
IGKV1-16	-0.587575
C16orf54	-0.58757
RIMKLB	-0.58744
LIMS2	-0.587397
AC009093.8	-0.58714
FAM20A	-0.586954
KLHL6	-0.58691
PRDM8	-0.586744
SLAMF1	-0.58669
LMOD1	-0.586687
AC115618.3	-0.586591
ADGRL2	-0.586531
IGLC3	-0.586297
CPXM1	-0.586291
IGHV3-11	-0.586192
DLC1	-0.586182
P4HA3	-0.585992
HK1	-0.585878
SNX29	-0.585705
MAP3K12	-0.585602
MINDY2	-0.585339
FOXN3	-0.585199
AC022966.1	-0.585111
IGHV1-46	-0.585092
CXCR3	-0.585047
PLPP7	-0.58489
DIPK1A	-0.584799
RIC3	-0.584487
NDRG4	-0.584382
POU2AF1	-0.584336
CNGA1	-0.584015
ZNF382	-0.583964
AC090152.1	-0.583364
GIMAP4	-0.583233
PLEKHG2	-0.583189
F8	-0.582868
EBF1	-0.582854
SMO	-0.58275
FBLN5	-0.58273
INPP5D	-0.582673
FHL1	-0.582646
RPS6KA2	-0.582518
TPM2	-0.582512
GPR132	-0.58244
ZNF467	-0.582395
ZNF257	-0.58238
CRISPLD1	-0.582181
WDFY4	-0.582076
TCEAL3	-0.582045
AOC3	-0.581853
PKIG	-0.58172
NR2F2-AS1	-0.581634
RASA4B	-0.581629
ADAMTS10	-0.58118
CTHRC1	-0.580927
CYTH3	-0.580681
FOXF1	-0.580514
SYNE1	-0.580478
IGHV5-78	-0.580441
HAND2	-0.58026
SH3RF3-AS1	-0.580149
TRAV29DV5	-0.580068
PHLDB2	-0.579763
PLEKHO2	-0.579728
CAND2	-0.57971
SLC9A9	-0.579609
ZNF385D	-0.579235
NPR2	-0.578989
CHST7	-0.578932
DES	-0.578743
FOXF2	-0.578403
PLPP3	-0.578335
RUNX3	-0.578279
RPL13P5	-0.578272
HCG4B	-0.578023
IKZF1	-0.577887
ARHGAP4	-0.577858
RGMA	-0.577464
ADAP2	-0.577405
ANKDD1A	-0.577077
ABI3BP	-0.576999
STC1	-0.576983
TMC8	-0.576834
TCEAL2	-0.5768
ZNF737	-0.576795
HSPA7	-0.576635
TMEM176B	-0.576582
LSP1	-0.576571
MEOX1	-0.576568
AL365361.1	-0.576564
KCNC3	-0.576534
IGLV3-21	-0.5765
DCHS1	-0.576487
TRGV7	-0.57648
FAM219A	-0.576391
STAP1	-0.57631
CBX7	-0.576258
ITGAX	-0.576015
PTPN13	-0.575844
SYNM	-0.575841
TRAF1	-0.575831
AL590764.1	-0.575665
NEURL1B	-0.575628
RIN3	-0.575604
PDZD4	-0.574888
SLC2A9	-0.574871
LOX	-0.574801
SCUBE1	-0.574718
Z99129.4	-0.57463
DENND5B	-0.574449
AC060766.5	-0.574448
GOLGA8N	-0.574383
MAP6	-0.574199
SMIM10	-0.574041
SPN	-0.573971
MDGA1	-0.573677
IGLV2-14	-0.573529
FNDC3B	-0.573489
IGHV4-59	-0.573466
CXCL12	-0.573188
KCND1	-0.572678
BNC2	-0.572527
ADAM19	-0.572513
DACT3	-0.572296
TIE1	-0.572093
SERPINE2	-0.571921
GLI2	-0.571844
PODN	-0.571827
LARP6	-0.571603
RBMS2	-0.57159
TMEM43	-0.571575
TWIST1	-0.571254
PLPPR4	-0.571162
LMO3	-0.571046
CXCL13	-0.570947
IQCJ-SCHIP1	-0.570859
LRRC8C	-0.570834
RGMB	-0.570691
STX11	-0.570528
TLN1	-0.570476
P2RY14	-0.570427
IGFBP4	-0.570386
UCHL1	-0.570203
RNF135	-0.570029
SLC49A3	-0.569871
PTGIR	-0.569689
IGHV4-4	-0.56957
SLC8A1-AS1	-0.569516
HSPA12B	-0.569505
DAAM2	-0.569438
MIR145	-0.569428
RAMP3	-0.569264
OSMR	-0.569219
CLIC5	-0.569161
PLXND1	-0.569131
MEF2C-AS1	-0.568884
TNFAIP8L3	-0.568247
BCL2	-0.56821
MAP4K1	-0.568185
PARVG	-0.568144
YPEL5	-0.568038
IGKV2D-30	-0.567705
KIAA1586	-0.567558
ABTB1	-0.567546
SLC22A17	-0.567502
KIF26A	-0.567441
FAM49A	-0.566817
TMOD1	-0.566791
ARHGAP15	-0.566728
KCNJ8	-0.56672
MYO1F	-0.566369
MYH11	-0.566262
PIK3IP1	-0.56625
DCN	-0.566197
PIK3CD	-0.566042
SNTA1	-0.565914
SGCA	-0.565885
ETS1	-0.565789
VCL	-0.565761
MFAP2	-0.565672
NRROS	-0.565656
ITGA7	-0.565634
PGM5	-0.565348
SH2B3	-0.565331
DKK3	-0.565313
STAT4	-0.565306
HSPB8	-0.564698
CNN1	-0.564563
IGIP	-0.564092
MFNG	-0.56385
PRKACB	-0.563663
ZNF70	-0.563397
AC006547.1	-0.563289
LTA	-0.563118
ZBTB4	-0.562988
AL928742.1	-0.562703
MFAP4	-0.56254
IGHV2-5	-0.562527
DYNC1I1	-0.56243
RGS5	-0.562412
CACNB2	-0.562255
ST8SIA4	-0.561931
TXNDC5	-0.561924
TPST1	-0.561867
CACNA1H	-0.561652
KLHDC1	-0.561509
AL139393.2	-0.561346
CLEC11A	-0.561105
CHSY3	-0.560943
CASP17P	-0.56089
MS4A4E	-0.560695
LINC02576	-0.560508
PINLYP	-0.560478
AC026150.1	-0.560254
LITAF	-0.560052
S1PR2	-0.559469
AC105052.4	-0.559329
FAM126A	-0.559199
ZNF208	-0.558993
AC099524.1	-0.558818
AC107959.1	-0.558548
IGKV1-6	-0.558513
EVI2B	-0.558485
FENDRR	-0.55838
WDR86	-0.558318
ITPRIPL2	-0.558257
LINC00662	-0.558231
ISL2	-0.558182
TOR1AIP1	-0.558091
DAPK3	-0.557938
AGAP2-AS1	-0.55784
AC136628.3	-0.557672
NRP1	-0.557662
EIF4E3	-0.557464
KAT2B	-0.557199
SLAMF6	-0.55713
MAGED2	-0.557004
PHKG1	-0.556978
ACTG2	-0.556972
PRELP	-0.556856
IGHV3-52	-0.556822
C1orf216	-0.556601
TP53INP1	-0.556376
MPZL1	-0.556297
STARD9	-0.556255
SNRK	-0.5562
KCNH2	-0.55619
ZDHHC15	-0.555991
SPEG	-0.55599
INPP4A	-0.55597
NLGN2	-0.555802
CLIC4	-0.555779
ZBED2	-0.55576
IGHV7-34-1	-0.555734
ZNFX1	-0.555608
IGHV3-22	-0.555583
IL2RB	-0.555521
AC004865.2	-0.555462
RN7SL138P	-0.555445
SOD3	-0.555362
TNC	-0.555038
IGKV2-24	-0.554881
TMEM108	-0.554784
RFTN2	-0.554312
CROCCP3	-0.554234
CCDC50	-0.55398
CLDN1	-0.553865
ETFBKMT	-0.553862
PSTPIP1	-0.553777
WAS	-0.553656
FSCN1	-0.553364
AC114490.1	-0.55329
P2RX7	-0.553174
IGLJ3	-0.552896
ALOX5	-0.552657
VAMP4	-0.552501
CCR4	-0.552442
SLC46A1	-0.552391
IGHV3OR16-10	-0.552306
FLNC	-0.552261
ZNF529-AS1	-0.552233
ADHFE1	-0.55209
LRRC17	-0.551935
LINC01934	-0.551727
IGHV1OR15-4	-0.551697
AC134981.1	-0.551697
AC006504.5	-0.55117
AP1M1	-0.550688
AL139220.2	-0.550662
RGL1	-0.550256
IGHV3-63	-0.55021
CCR8	-0.550023
ARHGEF4	-0.549787
SPARC	-0.549577
HAS2	-0.549477
ANKRD6	-0.549285
IRF5	-0.549222
JAG2	-0.549151
ZNF677	-0.549134
GSDME	-0.548731
LINC01145	-0.548678
FCRLA	-0.548501
PDE5A	-0.548484
ZNF649	-0.548375
LINC00578	-0.548338
TXNDC15	-0.548265
CERK	-0.548219
AL591806.3	-0.548183
TMEM65	-0.548174
GJC1	-0.54813
FGD6	-0.547977
TBC1D9	-0.547975
PLXNC1	-0.547928
CDYL2	-0.547726
NXPH3	-0.547706
RAB34	-0.547655
AC145098.1	-0.547376
FUT11	-0.547327
ITGBL1	-0.547317
LINC01140	-0.547088
EDIL3	-0.54701
OR2A20P	-0.547001
JAML	-0.546885
IGHV3-15	-0.54688
AOAH	-0.546818
GPR146	-0.546685
NUGGC	-0.546589
AL161457.2	-0.546448
LSAMP	-0.546339
PRKCH	-0.546148
IGKV1-8	-0.545977
FAM198B-AS1	-0.54577
ECEL1	-0.545736
LRRN2	-0.5455
LILRB1	-0.545363
IGLV1-40	-0.544966
RASAL3	-0.544957
PLA2G16	-0.544851
COL15A1	-0.544593
DAZAP2	-0.544543
LOXL3	-0.544396
AC004160.1	-0.544314
AC002091.1	-0.544262
STYX	-0.544169
SPACA6	-0.544149
UNC5B	-0.544103
AC007728.2	-0.544
C22orf46	-0.543809
IGHV3-75	-0.543806
CAMK1D	-0.543775
KCNAB2	-0.5437
ZNF568	-0.543698
ST3GAL6	-0.543667
AC027097.2	-0.543535
ROBO1	-0.543354
ZC3H12D	-0.542881
IRAK2	-0.542711
ARHGAP25	-0.542532
PDPN	-0.54225
SGCB	-0.542069
COL12A1	-0.541957
EVA1B	-0.541943
SLC30A4	-0.541809
RN7SL827P	-0.541729
PLA2G5	-0.541667
H1FX-AS1	-0.541574
RARRES2	-0.541525
DSE	-0.541414
CBX6	-0.541376
ADCY5	-0.541274
ITGA5	-0.541257
STK17B	-0.541203
ACTA2-AS1	-0.540929
FZD4	-0.540723
AC246787.2	-0.540611
PIEZO2	-0.540422
PCOLCE	-0.540087
KLHL3	-0.539961
SELP	-0.539541
AL136084.3	-0.539477
SETD7	-0.539387
THEMIS2	-0.539356
LRRC32	-0.539341
LINC00996	-0.539331
NCKAP5L	-0.538955
ITPR1	-0.53888
TENT5C	-0.538616
LINC02035	-0.538579
AL831711.1	-0.538385
PTGER3	-0.538368
P2RY12	-0.538151
ENG	-0.538035
CCDC144NL-AS1	-0.538022
ARHGEF15	-0.537647
WWC3	-0.537353
AC025287.2	-0.537345
IGHV1-24	-0.537023
GEM	-0.537012
TIAM1	-0.536948
THNSL2	-0.536944
UBC	-0.536865
RUBCN	-0.536518
MAPK10	-0.536251
ACAP1	-0.536234
ZNF366	-0.536233
SHF	-0.536213
MFGE8	-0.536182
SBSPON	-0.536169
FGD2	-0.536165
MMRN2	-0.535898
UAP1L1	-0.535603
DAPP1	-0.535342
FGL2	-0.535232
VSIR	-0.535033
ST6GALNAC4	-0.534881
AC026471.1	-0.534805
RILPL1	-0.534738
H6PD	-0.534434
RBPMS2	-0.534422
HIVEP3	-0.534224
MAN2B2	-0.534138
EDARADD	-0.534042
PCED1B-AS1	-0.533915
PRKRA-AS1	-0.533778
CALCOCO1	-0.53374
PLEKHF1	-0.533684
TPM1	-0.533178
NTN1	-0.533105
IGHV3-42	-0.533056
THBD	-0.533043
ETNK2	-0.532425
FGR	-0.532328
SNAI2	-0.532301
PDGFRA	-0.532168
ID4	-0.5321
RENBP	-0.53193
P2RX1	-0.531811
TNFSF12-TNFSF13	-0.531702
AL357060.1	-0.5317
GPR153	-0.53114
DUSP5	-0.531036
CARMIL2	-0.530893
RARB	-0.530879
ITGB8	-0.530864
NTN4	-0.530739
GBP2	-0.530682
PREX2	-0.53063
CYLD	-0.530343
ATP1A3	-0.530096
RN7SL828P	-0.530057
TLR7	-0.530043
FEZ1	-0.530018
KCNE4	-0.529949
DOCK8	-0.529913
SASH3	-0.529848
KLF8	-0.529833
GHR	-0.529783
RAB3IL1	-0.529531
SKAP2	-0.529508
TMEM176A	-0.529319
TMEM150C	-0.529283
CD4	-0.529208
PDE3B	-0.528998
CCL22	-0.528978
ELFN1	-0.528839
AC104794.2	-0.528743
ZNF546	-0.528474
LINC01678	-0.528346
MEFV	-0.528087
NOD2	-0.527986
STK10	-0.527894
CTSW	-0.527856
SKAP1	-0.527778
STAT2	-0.527473
AC027559.1	-0.527366
CD99L2	-0.527038
FAM229B	-0.52697
LRCH3	-0.526964
ZNF264	-0.526943
FBLN1	-0.526628
AC138207.5	-0.526556
ZNF570	-0.526509
PDGFC	-0.526184
IGHV3-41	-0.526174
2020-03-08	-0.526086
FAM19A5	-0.525918
KIAA1324L	-0.525815
IGHV3-13	-0.52568
PPARA	-0.525567
IGHV1OR15-9	-0.525381
NOTCH2	-0.52522
CD37	-0.525093
ZNF154	-0.52496
RORA	-0.524817
RUSC2	-0.524723
TESPA1	-0.524571
MTPN	-0.52452
HRH1	-0.524492
HLA-DQA1	-0.524472
HYAL1	-0.52444
FN1	-0.524351
AC090517.5	-0.52434
TOX2	-0.524308
SIGLEC10	-0.524277
SLC9B2	-0.524222
NRXN3	-0.524119
GPR25	-0.52406
ZNF683	-0.523986
AL161785.1	-0.523966
HGF	-0.523811
FKBP7	-0.523731
RAB32	-0.523722
TRAF3IP3	-0.523542
KLHL21	-0.523516
AC092431.1	-0.523154
PLBD2	-0.523047
HVCN1	-0.52284
COL4A2	-0.522828
FLT4	-0.522716
TRPV2	-0.522497
BEST1	-0.522452
CSF1R	-0.522369
TCEANC	-0.522306
TFE3	-0.522059
SCG2	-0.521747
TEK	-0.521488
AD000671.2	-0.5212
MEF2A	-0.521135
IGLV3-10	-0.521059
LILRA1	-0.521031
ST6GAL1	-0.520879
LINC00426	-0.520696
SMOC2	-0.520238
ADGRE1	-0.52021
AC002091.2	-0.520156
AMZ1	-0.520077
PRAM1	-0.519727
MB21D2	-0.519676
ANGPTL1	-0.519568
APOL3	-0.519468
ERC1	-0.519373
SHROOM4	-0.519354
MGAT1	-0.519331
CERKL	-0.519322
LTB	-0.519231
TRIM38	-0.519196
AC069360.1	-0.519005
AC138207.8	-0.518917
CRYBG3	-0.518642
BOC	-0.518167
NLRC3	-0.517976
ARHGAP9	-0.517897
MAN2B1	-0.517795
IGHJ6	-0.517698
CLSTN1	-0.517478
CHRDL2	-0.517429
C6orf89	-0.517427
DDX58	-0.517419
TNS3	-0.517318
ADCY7	-0.517292
ZFP82	-0.517098
RN7SL4P	-0.517073
IL4I1	-0.516995
FKBP11	-0.516976
SYNE3	-0.516832
C1RL	-0.516716
ACACB	-0.516677
RAB12	-0.516664
ARHGAP29	-0.516481
FYN	-0.516419
ZNF417	-0.516374
GJA1	-0.516361
ADAMTS4	-0.51629
AL365203.2	-0.516232
TEF	-0.516119
TMEM117	-0.516039
LXN	-0.515986
RIPOR2	-0.515981
LYL1	-0.515776
PLIN4	-0.515511
CSRP2	-0.515505
IFIT1	-0.514832
NLRP1	-0.514556
AC134669.1	-0.514454
CRYAB	-0.513843
FGF7	-0.513645
HDAC5	-0.513525
RCAN2	-0.513434
CXorf21	-0.513236
IGHV4-80	-0.513197
TRAV21	-0.513146
DOCK2	-0.513138
MAP9	-0.512968
ICAM3	-0.512806
AC012181.2	-0.512528
LY96	-0.512451
PQLC3	-0.512367
RNF130	-0.512363
SEMA6A	-0.512278
PHOSPHO1	-0.512076
PLCB2	-0.512053
LINC01614	-0.511993
CASS4	-0.511819
KLF7	-0.51161
STX2	-0.511412
PODXL	-0.511381
PPP1R18	-0.511352
PCSK1N	-0.511264
SPEF2	-0.51115
SH3KBP1	-0.511121
LINC01550	-0.511111
CD19	-0.511063
ADAMTSL3	-0.510981
CNTNAP3	-0.510791
GSTM2	-0.510781
AC083837.1	-0.510724
GIMAP2	-0.510599
MYO7A	-0.510217
SMTN	-0.509883
FLRT2	-0.509541
RGS7BP	-0.509534
CADM1	-0.509515
DIP2C	-0.509398
FBLIM1	-0.509126
AC012236.1	-0.508989
TDRP	-0.508914
ANKRD44	-0.508838
GAREM2	-0.508671
FYCO1	-0.508661
NID2	-0.50851
TFPI	-0.508461
FAH	-0.508451
S1PR4	-0.50835
ISG20	-0.508258
IGHV3-23	-0.508239
IGHV3-20	-0.507923
FBXO10	-0.507912
IGHV3OR16-9	-0.507908
FGF2	-0.50773
IGKV1D-42	-0.507682
IGHV7-81	-0.507542
MMD	-0.507475
USP27X	-0.50746
CCDC102A	-0.507389
THBS4	-0.507285
KLRC1	-0.506993
KCNA3	-0.506861
ANGPT1	-0.506842
IGHV3-69-1	-0.506813
FRZB	-0.506782
IGDCC4	-0.506722
INHBA	-0.506477
SLA2	-0.506378
STARD8	-0.506233
ACVRL1	-0.506053
TNFRSF11B	-0.505967
TXNDC11	-0.505757
MTX3	-0.505621
ATL1	-0.505553
TGFB2	-0.505496
MXRA5	-0.505348
LMO2	-0.505247
ZNF577	-0.505204
CSRP1	-0.50512
NRXN2	-0.505106
IGHV3OR16-15	-0.504987
SP140	-0.504909
BIN2	-0.504796
MYEF2	-0.504678
NEU1	-0.504658
IGLJ1	-0.50435
PPIEL	-0.504104
AKAP6	-0.50398
NEXN	-0.503888
KCND3	-0.503785
FAM78A	-0.503748
AC011374.2	-0.503614
AC090825.1	-0.503537
APBB1IP	-0.503336
CARD9	-0.503228
GPX3	-0.503128
FAM110D	-0.503085
MAPK8IP1	-0.502735
CD3G	-0.502729
CCDC9B	-0.50253
ODF2L	-0.502449
FBXO17	-0.502359
AL359762.1	-0.502333
SFRP4	-0.502313
GAB3	-0.502191
EBF3	-0.501993
ITGB7	-0.501403
KIT	-0.501347
SYT15	-0.500742
TANGO2	-0.500585
CD96	-0.500566
CCR5	-0.500242
AC119044.1	-0.500125
CRMP1	-0.500045
DPP4	-0.499705
HSPB6	-0.499468
RASAL2	-0.499427
KANK3	-0.499374
RNASE6	-0.499364
TMOD2	-0.499153
RN7SL105P	-0.498751
SEMA3C	-0.498491
INMT	-0.498244
ACKR1	-0.497866
NFATC4	-0.497804
IGKV1D-27	-0.49769
IGHV1-69	-0.497654
DYRK3	-0.497359
NFAM1	-0.497313
MAPK11	-0.497034
NRN1	-0.496683
LYNX1	-0.49662
ZNF641	-0.496172
NPR1	-0.496134
SMAD7	-0.496061
C1QTNF1	-0.495976
ANKAR	-0.495539
LINC01503	-0.495165
PPP2R3A	-0.494976
RFLNB	-0.494846
ZNF350	-0.494839
SELE	-0.494827
RCN3	-0.494825
NAV1	-0.494813
PIK3R6	-0.494648
KCNK6	-0.494616
IGKV3D-15	-0.494526
RBMS1	-0.494258
GPR141	-0.494206
PIGZ	-0.494177
SLC7A2	-0.494109
MMP9	-0.494054
ZNF347	-0.494041
BBS1	-0.493836
GLI1	-0.493808
AC080162.1	-0.493202
MVB12B	-0.493031
MMP7	-0.492863
HSD11B1	-0.492251
AC009950.1	-0.49212
TCP11L2	-0.492119
IGHV3-60	-0.491891
PITPNM2	-0.491715
AC006064.1	-0.491401
C22orf34	-0.491316
2020-09-04	-0.491033
GPRASP2	-0.490995
IGKV3-7	-0.490868
SYCE1L	-0.490688
DNAJC18	-0.49066
FERMT3	-0.490566
ZNF528-AS1	-0.490544
RN7SL37P	-0.49034
CGNL1	-0.490002
AC145124.1	-0.489896
CNPY4	-0.489666
AKNA	-0.489543
PIK3R5	-0.489486
SATB1-AS1	-0.489462
SRGAP3	-0.489349
PALM	-0.489274
MFAP5	-0.489237
ARL4D	-0.489206
AL162231.1	-0.489168
RAB7B	-0.489133
GATA3	-0.488973
ADGRD1	-0.488953
ACSM2B	-0.488608
TNFAIP3	-0.488539
SCMH1	-0.488356
COL10A1	-0.488031
FBXW7	-0.487984
RGS4	-0.487823
CHFR	-0.487716
CFLAR	-0.487586
RASSF4	-0.487525
NTM	-0.487364
PCDHGB2	-0.486891
RSAD2	-0.486844
LPP-AS2	-0.486665
SLAMF8	-0.486602
C1orf116	-0.486586
TNFAIP8L1	-0.486295
NCEH1	-0.486127
PREX1	-0.485962
ENAM	-0.485848
AZIN1-AS1	-0.485741
LAIR1	-0.485701
RN7SL395P	-0.485333
C16orf86	-0.484721
SRGN	-0.484646
NRIP2	-0.484489
OSBPL5	-0.484485
MAPKAPK2	-0.483952
TIGIT	-0.483901
GIMAP7	-0.48389
IGLV4-69	-0.483889
ATP6V0E1	-0.483886
TMEM255A	-0.483696
TRABD2B	-0.483646
FCN1	-0.483557
ZNF136	-0.483408
VWA5A	-0.483341
ZNF717	-0.483274
ZNF559-ZNF177	-0.483075
UBE2Q2P1	-0.482978
FLT3LG	-0.482971
MYOM1	-0.482966
AC008764.2	-0.482962
MILR1	-0.482819
C17orf67	-0.482811
LDB3	-0.4827
2020-09-05	-0.482699
NEGR1	-0.482583
SPOCK2	-0.482457
HLA-DRB5	-0.482405
TBXA2R	-0.4824
IRS2	-0.482368
LIMCH1	-0.481941
HPS1	-0.481725
CLCF1	-0.481681
NELL2	-0.481463
TTLL11	-0.481304
NLRP3	-0.481093
IGKV3D-20	-0.481063
ZSWIM4	-0.481061
LINC01197	-0.480998
ABHD15	-0.480781
NOD1	-0.480765
GNAI1	-0.480757
TPTEP1	-0.48061
CAMK4	-0.480491
IGHV3OR16-8	-0.480488
GNB5	-0.480398
CHPF2	-0.480239
PRSS23	-0.480226
MPEG1	-0.480166
ULK1	-0.479994
ANKRD19P	-0.479953
SCPEP1	-0.479883
CYYR1	-0.479821
TPD52L1	-0.479753
SLC4A5	-0.479326
PIK3CG	-0.479104
IGHV3-30	-0.478836
BLK	-0.478587
HCK	-0.478525
EFEMP1	-0.478505
AC022034.3	-0.478173
ARPC1B	-0.478159
VASH1	-0.47799
RN7SL444P	-0.477942
NANOS3	-0.477769
GCNT2	-0.477538
SLC9A3R2	-0.477385
CD72	-0.477172
KCTD7	-0.477114
LINC00891	-0.477044
GAB1	-0.47656
ZNF772	-0.476442
ST3GAL3	-0.47631
PLSCR3	-0.476294
SLC2A4	-0.476213
SNAI1	-0.475753
NEURL3	-0.475649
IGFBP7	-0.475646
VAV1	-0.475493
ADAM12	-0.47538
SLC51A	-0.475305
U52111.1	-0.475296
RN7SL3	-0.475208
CACNA1C	-0.475185
IGLV10-54	-0.475108
FAM13C	-0.474426
SLC25A45	-0.474246
AC015911.7	-0.474127
GIMAP5	-0.474044
OSCAR	-0.47399
LINC02362	-0.473748
TCEAL7	-0.473694
AC024075.1	-0.473578
DLG4	-0.473429
PAXIP1-AS2	-0.473285
NR2F1	-0.473258
TUBG2	-0.473033
TRBV2	-0.472772
IGLC7	-0.47264
GPR183	-0.472495
C1orf115	-0.472359
IGHV1OR15-1	-0.472322
AC135068.8	-0.472322
IGHJ2	-0.472279
FAM210B	-0.47209
PFN2	-0.472089
SORBS1	-0.472074
IGKV2OR22-4	-0.472009
SFRP1	-0.47186
SARM1	-0.471474
KCNIP3	-0.471381
LHFPL6	-0.471275
AC093535.2	-0.471239
ZNF790-AS1	-0.471206
CNTN4	-0.471198
AC037198.2	-0.471083
HPGDS	-0.471022
TMEM204	-0.470968
TNFSF13B	-0.47091
ITGAL	-0.470886
HOTAIRM1	-0.470552
WHAMMP3	-0.470423
AC245014.3	-0.47027
KLF9	-0.470264
ACTN1	-0.470206
AC068870.2	-0.470172
PRDM2	-0.470094
GRN	-0.469535
RN7SL396P	-0.469533
SEC31A	-0.469413
THAP5	-0.469232
AC008105.3	-0.469206
PRKAG2	-0.469139
IGHV3-71	-0.469115
PPP1R16B	-0.468876
TMEM255B	-0.46876
SLC35E1	-0.468611
MICAL2	-0.468609
SCRG1	-0.468601
TSHR	-0.468551
AC241952.1	-0.468489
STAB1	-0.468423
MYO9B	-0.468411
EGFR	-0.468193
FOXS1	-0.468041
LINC01781	-0.467999
SEMA6B	-0.467996
PDLIM5	-0.467811
SULT1C4	-0.467786
AC060234.2	-0.467643
OLFM1	-0.467638
NEK7	-0.467597
CLECL1	-0.46758
LCP2	-0.467548
TRPM2	-0.467525
SCN1B	-0.467351
ST8SIA1	-0.467234
SOGA1	-0.467195
C1QTNF6	-0.467153
BHLHA15	-0.466986
EVI5	-0.46678
NCKAP1L	-0.466376
L1CAM	-0.466291
CTIF	-0.466212
AL670729.1	-0.465875
AC068888.1	-0.465842
RASIP1	-0.465733
CYGB	-0.465717
LDLRAD3	-0.465596
HECW1	-0.465586
KIFC3	-0.465536
TBX21	-0.465325
AC105942.1	-0.465267
PLCH2	-0.465199
WBP1L	-0.465175
AL035587.1	-0.465058
FAXDC2	-0.465009
UBQLN2	-0.464943
SERTAD4-AS1	-0.464938
MMP25	-0.464924
C19orf12	-0.464847
ZNF439	-0.464838
C14orf132	-0.464687
PDLIM7	-0.464459
HDAC7	-0.464289
B4GALT1	-0.464281
APOBEC3G	-0.464174
PDK1	-0.464153
ADAMTSL1	-0.46357
PPP2R2B	-0.46352
SERTAD4	-0.463471
SIGLEC14	-0.463437
MAPRE3	-0.463348
PRKN	-0.46317
AMOTL1	-0.462896
CLEC10A	-0.462793
ARSB	-0.462598
PPM1F	-0.462469
DEPP1	-0.462459
NAGK	-0.462348
ZNF845	-0.46226
ANXA2R	-0.462129
CHRM2	-0.462128
DOK2	-0.461931
PCDHB14	-0.461756
NMUR1	-0.461718
ZNF436-AS1	-0.461649
NUMBL	-0.46149
PHLDA3	-0.46148
TMEM185A	-0.461375
ALDH1B1	-0.461057
P2RY10	-0.461004
ZNF471	-0.460874
DTX1	-0.460862
AC092490.1	-0.460736
GALNT15	-0.460706
TNFRSF13B	-0.46057
THY1	-0.460366
RFX3-AS1	-0.460281
COL14A1	-0.460198
ST6GALNAC3	-0.460156
SHANK3	-0.460108
IGHJ3	-0.459948
CTGF	-0.45986
CRTC3	-0.459409
LINC02043	-0.45931
STAT5B	-0.459225
IL18BP	-0.45877
AP3B2	-0.458632
AL135818.1	-0.458598
SERPINA3	-0.458549
KRBA2	-0.458352
PATL2	-0.458255
PHLDB3	-0.458225
IGLV1-47	-0.458198
SPATA1	-0.458188
GSTM5	-0.458175
SCN1A-AS1	-0.458108
CD180	-0.457807
FOXP3	-0.457791
IGLV3-25	-0.457714
HCG27	-0.457503
GBF1	-0.457432
LINC02298	-0.457393
ZNF141	-0.457325
ZNF287	-0.457263
RN7SL128P	-0.457237
NR2F2	-0.457224
TNFRSF4	-0.457084
IGKV1D-8	-0.456774
IGLV5-52	-0.456771
SUGCT	-0.456568
MCOLN2	-0.456465
ATP8B4	-0.456349
CYP2T1P	-0.455682
IGLV3-16	-0.455563
CCDC88A	-0.455418
MEDAG	-0.455366
MRTFA	-0.455354
TMEM156	-0.455344
CD248	-0.455049
PTPN1	-0.454923
ABI3	-0.454823
PTN	-0.454823
RN7SL5P	-0.454786
SNAI3-AS1	-0.454777
CHI3L2	-0.454731
ANGEL2	-0.454278
IL34	-0.453672
ARHGDIB	-0.453468
CR2	-0.453183
IGHV1-58	-0.453179
LILRA4	-0.453138
PDE4B	-0.453021
TIGD7	-0.452751
GOLGA6L5P	-0.452726
SEMA4D	-0.452614
N4BP2L1	-0.452486
NMB	-0.452461
MEGF6	-0.452365
ADORA2A	-0.452325
CCDC144A	-0.452207
AC013275.1	-0.452147
INSR	-0.451972
AL137186.2	-0.451917
HSD11B1L	-0.451857
TSC22D3	-0.451616
S1PR1	-0.45147
IGHV5-10-1	-0.451466
KLF2	-0.451369
AC092070.2	-0.451284
GGT1	-0.451203
INSL3	-0.450939
CCDC88B	-0.450722
P2RY13	-0.450669
AC010636.1	-0.450665
MEG3	-0.450519
LILRB3	-0.450517
ADCY9	-0.45044
PDE9A	-0.450417
FMO4	-0.450393
TMEM130	-0.450357
RN7SL8P	-0.450249
GATA2	-0.450224
IGHV3-38	-0.450149
TRG-AS1	-0.450083
ARHGEF1	-0.450062
CAPS2	-0.450016
OSBP2	-0.44981
AL596244.1	-0.449807
LAMB2	-0.449629
IGLV2-18	-0.449581
AC040970.1	-0.449395
RASGRP2	-0.449295
ALOX5AP	-0.449187
KCTD20	-0.449169
STAT5A	-0.449167
KLHL20	-0.448521
IRF4	-0.448318
SCIMP	-0.44821
ZNF595	-0.448177
STAC3	-0.448007
VEGFB	-0.447973
ARHGEF10	-0.447827
IGHV3-35	-0.447641
IGLV2-23	-0.447497
GFI1	-0.447452
HSPB2-C11orf52	-0.447201
CPM	-0.447155
IGKV2-26	-0.447
HLX	-0.446982
ZNF84	-0.446911
SNX29P2	-0.446702
NMRK1	-0.446572
SCAMP5	-0.44636
ITK	-0.446284
[truncated: 16,294 more rows]

## Sheet: BL EBV miR inverse correlations
Gene	Correlation with EBV microRNAs
PABPC4	-0.61226
DAZAP2	-0.600847
SETD7	-0.566608
IPO7	-0.534748
GNPTAB	-0.528122
TFRC	-0.519362
RTN4	-0.517889
STYX	-0.517482
CDYL2	-0.514183
BTBD7	-0.512037
MREG	-0.500852
DIP2C	-0.50072
MAPK14	-0.499658
ALDH2	-0.494182
MFSD13A	-0.49152
MAP3K2	-0.488268
GLYR1	-0.486909
SMIM13	-0.486843
CLEC4E	-0.486286
PCDHGB7	-0.483807
RASA3	-0.482813
CPM	-0.478805
HVCN1	-0.478238
ITGB2	-0.471479
PLBD1	-0.470279
PPP3CA	-0.469695
NRP2	-0.462248
PLXNC1	-0.462038
PLA2G7	-0.458025
IL13RA1	-0.455877
CCRL2	-0.455297
YWHAG	-0.455158
PAK2	-0.451994
PLPP3	-0.450422
SPRY1	-0.449168
GPR153	-0.449116
SDSL	-0.447669
L1CAM	-0.447587
ADTRP	-0.447473
CISD1	-0.447026
FOXO3	-0.444391
CPPED1	-0.443155
ARHGEF11	-0.443032
AGTRAP	-0.440742
FUBP3	-0.43783
ATP6V0E1	-0.436361
ATP6AP1	-0.436047
LGI2	-0.43542
TCN2	-0.435261
LINC01483	-0.434182
SRC	-0.433044
ITGAX	-0.432362
KCNE3	-0.431667
IQCJ-SCHIP1	-0.431666
CEMIP2	-0.431268
NPTN	-0.430059
RSU1	-0.429926
SLC37A2	-0.428034
STMN3	-0.427901
ITGB2-AS1	-0.427778
CLCN7	-0.425779
KCNMA1	-0.425746
STK35	-0.425701
ADIPOR1	-0.425582
NATD1	-0.424597
ADGRE5	-0.423595
TMEM80	-0.423207
DCTN4	-0.422626
ARMCX3	-0.42251
CD68	-0.422397
TTYH3	-0.421531
CD300A	-0.421497
TTYH2	-0.421442
CSDE1	-0.419408
SARDH	-0.418823
SLC2A9	-0.417766
CSF2RA	-0.4166
GSK3B	-0.416487
GUCY1B1	-0.415981
LRRFIP1	-0.415641
ATP6V0A1	-0.41546
S1PR3	-0.414746
NAPSA	-0.414244
TCP11L1	-0.413431
LMCD1	-0.41333
IL18	-0.412752
TLR5	-0.412046
IL7R	-0.411796
EPB41L3	-0.411606
TMED7-TICAM2	-0.411092
RAB20	-0.411015
SEC61A1	-0.410742
KIF16B	-0.409068
SIGLEC15	-0.408551
CR1	-0.408267
NINJ1	-0.40803
NORAD	-0.407793
IRAK3	-0.407205
TNFAIP3	-0.406588
NR1H3	-0.406381
TMEM150B	-0.405967
IRAK2	-0.405942
ZBTB34	-0.405689
AC019118.2	-0.405677
GPNMB	-0.404505
ABCG1	-0.403743
PHYHD1	-0.403599
KIAA0513	-0.403406
MRAS	-0.403394
SIRPB2	-0.403027
CD300LF	-0.402846
IGF2R	-0.402584
FNDC3B	-0.402462
ABCC3	-0.40192
SLAMF8	-0.401242
KCNN4	-0.399802
DLL1	-0.399503
ARID5A	-0.399183
GOLIM4	-0.398906
LILRB4	-0.398511
A2M	-0.398156
RASSF4	-0.39787
FPR3	-0.39752
CAPN3	-0.397438
FUT4	-0.39679
CD63	-0.396765
SGK1	-0.395688
PLCL1	-0.395638
HCK	-0.395489
MTPN	-0.394816
DUSP16	-0.394787
SIGLEC8	-0.394774
PDLIM7	-0.394696
PLCB1-IT1	-0.394404
NFAM1	-0.394106
CASS4	-0.39388
AP001972.5	-0.392773
ZNF438	-0.391871
ACP2	-0.391598
RNF130	-0.391556
TBXAS1	-0.391531
VSIR	-0.391448
TOMM20	-0.39092
LAMP1	-0.390865
CHST7	-0.390757
VAMP3	-0.390588
GFPT1	-0.38993
RFLNB	-0.389287
MAK16	-0.389226
ADAM9	-0.38849
MINDY2	-0.388365
GHDC	-0.388324
HLA-DPA3	-0.387816
TOM1	-0.387651
MYO5A	-0.387469
CREG1	-0.387293
EFNB2	-0.387209
ITGAV	-0.387146
ACO1	-0.386768
RREB1	-0.386215
SGPL1	-0.386043
NR1D1	-0.38602
NINJ2	-0.385854
MGAT4A	-0.385712
SNX3	-0.38554
PLSCR1	-0.385434
GNAQ	-0.384829
LINC00294	-0.384569
SIGLEC14	-0.384093
GJA4	-0.384007
VASH1	-0.383933
SLC1A3	-0.383754
MPP1	-0.383081
WIPI1	-0.382459
CBFA2T3	-0.382433
IFNAR1	-0.382111
HFE	-0.38203
ELOVL6	-0.381744
ABCD1	-0.381742
PCGF2	-0.381295
PADI2	-0.38118
SLC8A1	-0.38112
HIC1	-0.380997
AKT3	-0.380795
SMIM3	-0.380597
IL2RA	-0.380531
SNORD116-9	-0.379776
SNORD116-3	-0.379776
MIR4802	-0.379633
KLF7	-0.379585
APOE	-0.378936
FCF1	-0.378303
LITAF	-0.37808
AP005131.6	-0.378026
SRGAP3	-0.377974
SDCBP	-0.3778
DCP1A	-0.377784
IGF1R	-0.377509
ATP6V1H	-0.37708
DBNDD2	-0.377072
PLCB1	-0.376774
ST3GAL1	-0.376623
ZFP36L2	-0.376388
KAZALD1	-0.376291
C20orf194	-0.376135
C5AR1	-0.376088
VWA5A	-0.375885
EVA1B	-0.375607
PAPSS2	-0.375561
TSPAN13	-0.375218
RBM47	-0.375016
KLF9	-0.374826
TMC8	-0.374778
CYP27A1	-0.374618
CAPG	-0.374614
GPR137B	-0.374475
DNAJC4	-0.374347
HDGFL3	-0.372939
CD1C	-0.372821
ZAP70	-0.372773
ADCY7	-0.37275
CDCA7L	-0.372643
CEP85L	-0.372269
SNORD116-12	-0.372188
AC009086.2	-0.372187
TMEM176B	-0.372175
ASAP1	-0.372138
ARHGAP31	-0.371956
ACVRL1	-0.371934
CD44	-0.371757
VEGFC	-0.37171
RRAGD	-0.371669
PLEKHG2	-0.371431
ARRB1	-0.371314
PLD1	-0.371188
APOC2	-0.370991
PIGS	-0.370819
MGST2	-0.370375
SLC38A2	-0.370114
KCTD12	-0.370087
C1orf21	-0.370026
PPT2-EGFL8	-0.369202
AC010809.1	-0.369005
DNASE2	-0.368857
DDR2	-0.368825
FRG1CP	-0.368691
LDLRAD3	-0.368382
EEF2K	-0.368177
FARP1	-0.368157
ABHD2	-0.367551
LEPROTL1	-0.366805
RNMT	-0.366747
ZHX3	-0.366741
NCEH1	-0.36673
CREBL2	-0.366649
SIGLEC9	-0.366519
NRIP1	-0.366508
HIPK2	-0.366215
LRP12	-0.36621
DOCK4	-0.365719
EPAS1	-0.365466
C3AR1	-0.36508
CCND2	-0.365017
GASK1B	-0.364209
PXDC1	-0.364091
AC136475.4	-0.364012
SLC22A23	-0.363936
AC025171.1	-0.363669
WDFY3	-0.363606
SIGLEC7	-0.363339
TMEM121	-0.363259
AC008972.2	-0.36292
POPDC2	-0.362823
FES	-0.362541
HLX	-0.362407
FLVCR2	-0.362326
NACC2	-0.36192
PSAP	-0.361712
IL1R1	-0.36166
CACNA1C	-0.361497
RTN2	-0.361386
HOMER3	-0.361048
PROCA1	-0.360753
NEIL2	-0.360673
AC093083.1	-0.360636
TMEM176A	-0.360544
SLC31A2	-0.360408
TSPAN4	-0.360392
BST1	-0.360152
APMAP	-0.35984
RGL1	-0.359709
ADAMDEC1	-0.359687
ARRB2	-0.359365
ADGRE2	-0.358965
ACHE	-0.358735
CD4	-0.35837
PPP2R5B	-0.358331
SNX33	-0.358295
QKI	-0.358211
TET2	-0.358102
PDCD1LG2	-0.35783
SIRPA	-0.357773
PLCB3	-0.357594
CYFIP1	-0.357425
OSBPL5	-0.357189
CORO1C	-0.357055
NOL4L	-0.356926
MEF2A	-0.356912
FNTB	-0.356837
RTN1	-0.356724
TMEM51	-0.356686
MAFB	-0.356366
TEF	-0.35624
SORBS2	-0.356188
MMP15	-0.356161
IL6ST	-0.355941
SNX18	-0.355565
STARD8	-0.355093
PAQR3	-0.355059
CEBPA	-0.35476
PLA2G2D	-0.354633
ABCA1	-0.354438
PLXND1	-0.354182
KLHDC8B	-0.35399
SLC49A3	-0.353907
TAF2	-0.353761
CHST11	-0.353682
SLC9A1	-0.353293
DDAH1	-0.353206
SAT1	-0.352977
FAM210B	-0.352962
CRYBG3	-0.352638
TPP1	-0.352617
PTPN1	-0.352537
RAB31	-0.352452
KIDINS220	-0.352339
TMEM86A	-0.352275
AC129492.1	-0.352191
CXCL16	-0.352189
PFKFB3	-0.352032
IFNGR1	-0.351948
PTGDS	-0.351792
CTSB	-0.351774
HBEGF	-0.35135
GALNT11	-0.350714
CPNE8	-0.350485
ATP6V1A	-0.350337
LARP4	-0.350251
NFE2L3	-0.350088
AFAP1	-0.350005
ZBTB46	-0.349994
RAI14	-0.349515
CRY1	-0.349505
TMEM173	-0.349492
JAK3	-0.349393
ATRN	-0.349375
NRBP2	-0.34933
ALPK2	-0.348743
WSB2	-0.348608
DDI2	-0.348413
SERPINA1	-0.348025
ENST00000489628	-0.34797
LUZP1	-0.347874
RAB13	-0.3478
HSBP1L1	-0.347571
ZNF366	-0.347441
C1orf54	-0.347118
SLC12A7	-0.347045
PRKCI	-0.346839
SHROOM4	-0.346732
MECOM	-0.3467
CTSD	-0.346461
THY1	-0.346331
RASL12	-0.346289
ENTPD7	-0.34585
SH3PXD2B	-0.345189
SNX9	-0.345086
ANTXR2	-0.345059
FRMD4A	-0.345009
PRKAG2	-0.344968
SNORD116-24	-0.344909
LAPTM4B	-0.344901
PPFIBP2	-0.344677
ERRFI1	-0.344429
PLSCR3	-0.344158
HIVEP3	-0.344102
LCK	-0.343979
ARFGEF2	-0.343924
SPART	-0.343866
ARMCX1	-0.343832
PHACTR2	-0.343592
CLIC2	-0.343457
CLIC5	-0.343378
IQSEC1	-0.343363
TRPM2	-0.343224
HIPK1	-0.343121
OSMR	-0.343063
TNC	-0.342999
SRGN	-0.342936
DENND3	-0.342862
SLC2A3	-0.342855
TBC1D22B	-0.342774
KIAA1755	-0.342346
CD58	-0.342284
PHLDA1	-0.342185
CELSR3	-0.342174
USP2	-0.342068
MAP3K13	-0.341553
AC009502.1	-0.34123
LINC02137	-0.341211
LACTB	-0.341157
PEAK1	-0.341059
DAPK1	-0.340866
AMN	-0.340842
DANCR	-0.340796
ENPP2	-0.340731
TBC1D2B	-0.34057
MAP1B	-0.340211
PLEKHO1	-0.339748
MCF2L	-0.339533
MMP2-AS1	-0.339492
FTH1	-0.339483
RNF125	-0.339448
SLC12A6	-0.339445
CSF1R	-0.339212
CLCN3	-0.339205
CCR1	-0.33913
PPM1M	-0.33904
EMILIN2	-0.338946
SLC25A23	-0.33893
STAT3	-0.338905
TES	-0.338873
LEPROT	-0.33885
TNFRSF1A	-0.338781
DYSF	-0.338671
SLA2	-0.338337
ENST00000642647	-0.338328
CYP7B1	-0.338173
SLA	-0.338152
ALDH3B1	-0.338091
TMCC3	-0.338002
LINC01094	-0.337836
CTSA	-0.337442
C7orf31	-0.337361
RBP5	-0.336842
ACP5	-0.336573
ADAMTS4	-0.33653
ITGAM	-0.336367
GAA	-0.336366
FAM163B	-0.336253
NADK	-0.336236
LHFPL6	-0.336104
HES4	-0.336101
UBXN7	-0.335869
IL6R	-0.33574
TMEM255B	-0.335527
SVIL-AS1	-0.335424
LYZ	-0.335336
MIR2355	-0.335335
GUCY1A1	-0.335298
CRIM1	-0.335135
MHENCR	-0.335091
NPL	-0.33481
TBC1D9	-0.334686
AC069271.1	-0.33464
RAPGEF4	-0.334614
LAIR1	-0.33459
PIEZO2	-0.334351
RENBP	-0.334143
MFGE8	-0.334135
CYB5D1	-0.333927
FAM214B	-0.333745
DLC1	-0.333693
BRSK1	-0.333586
PGM2L1	-0.333493
TYROBP	-0.333371
DEPP1	-0.333247
ARHGAP42	-0.333195
MPEG1	-0.333137
PPM1L	-0.332987
TBX2	-0.332979
RCAN1	-0.332424
RBL2	-0.33238
SMPDL3A	-0.332294
PCBP3	-0.332152
CTTNBP2NL	-0.331797
ATXN1L	-0.331638
SEMA3A	-0.331632
SEMA5A	-0.331132
NECTIN1	-0.331115
ANKZF1	-0.331059
FMNL2	-0.330983
SMAD7	-0.330891
MICALL2	-0.330756
TLR4	-0.330697
ATP2B4	-0.330651
LGALS2	-0.330642
CYP2S1	-0.330532
DOK2	-0.33051
ASAP2	-0.330426
TEAD2	-0.330175
STEAP3	-0.329962
DYRK3	-0.329738
NAGK	-0.329036
SMOX	-0.328876
MGLL	-0.32839
SLCO2B1	-0.328366
FLNA	-0.328292
TET3	-0.328218
LGALS3	-0.327989
CNTNAP1	-0.327862
ZNF827	-0.327674
AOAH	-0.327617
CLEC7A	-0.327493
BLVRA	-0.327381
STX16-NPEPL1	-0.327324
TSHZ2	-0.327216
PXN	-0.327193
CMKLR1	-0.327189
ARRDC4	-0.327059
TIAF1	-0.326799
ZNF385A	-0.326713
RBM33	-0.3267
ADAMTS1	-0.3267
TRAJ44	-0.326555
QPRT	-0.326458
ITIH5	-0.326385
STOM	-0.326301
ECE1	-0.326187
PPT2	-0.326165
TRAJ43	-0.326115
PIK3C2B	-0.326111
PTP4A3	-0.326018
CD59	-0.325903
LMAN1	-0.325504
HNMT	-0.325488
SELPLG	-0.325158
N4BP3	-0.325129
MARCKS	-0.325012
JAG2	-0.324937
SPRED1	-0.324864
TMEM43	-0.324316
ZYX	-0.323899
SPNS1	-0.323836
AC011899.2	-0.323781
ENST00000471872	-0.323764
FMN1	-0.323734
TPCN2	-0.323724
MYO1B	-0.323717
GNS	-0.323613
CEBPD	-0.323378
GLUL	-0.323367
FRMD4B	-0.323345
SLC45A4	-0.323314
KCNE4	-0.323309
ABHD6	-0.323082
DZIP1L	-0.322525
TFE3	-0.322395
MLKL	-0.32235
TRIP10	-0.322311
RALGDS	-0.322231
NABP1	-0.322227
GRN	-0.322212
FYB1	-0.322049
HERC2P3	-0.32188
SOCS3	-0.321739
ZNF81	-0.321621
GRINA	-0.321444
MMP25	-0.321351
SQSTM1	-0.321223
HEXB	-0.32122
MIR5006	-0.321183
AL157935.2	-0.321039
ARL4C	-0.321034
WWC2	-0.320912
SCARF1	-0.320889
GPR183	-0.320816
SLC15A3	-0.320747
PRXL2C	-0.320587
ADAM19	-0.320557
PLBD2	-0.3205
TNS1	-0.320486
AGAP1	-0.320388
MMP12	-0.320152
SLC2A6	-0.319976
TRAF3IP2	-0.319952
MIR4653	-0.319868
SLC26A11	-0.319847
AC005580.1	-0.319628
PAPLN	-0.319227
NECTIN2	-0.31896
FUCA1	-0.318725
RBPMS	-0.318531
FGD5	-0.31853
ADGRG1	-0.3185
NUCB1	-0.31842
PLAU	-0.318128
FERMT2	-0.318045
DCP2	-0.317869
PECAM1	-0.317827
AD001527.1	-0.31767
BHLHE40	-0.317506
FUBP1	-0.317447
DCBLD2	-0.317434
RNU6ATAC39P	-0.317428
MGAT1	-0.317288
AP002956.1	-0.317208
PLXDC2	-0.317203
MFSD1	-0.317126
ASLP1	-0.31703
EXT1	-0.316978
MEIS2	-0.316947
STX2	-0.316715
MAN1C1	-0.316578
ACE	-0.316573
FOXO4	-0.316567
SEMA3G	-0.316485
AC002996.1	-0.31631
SHTN1	-0.316149
PTPRM	-0.31596
GALNS	-0.315947
NEU1	-0.315803
SPRY4	-0.315409
TRAK2	-0.314947
CYP1B1	-0.314833
B4GALT1	-0.314824
AAK1	-0.314671
F2R	-0.314592
RALB	-0.314554
PLD3	-0.314468
TP53I11	-0.314466
RASAL2	-0.314453
JAM3	-0.314415
MAN2B1	-0.314359
AC245595.1	-0.314283
CSF1	-0.314197
C2	-0.314127
CORO1B	-0.314014
OTUD4	-0.313979
MVP	-0.313941
MMP14	-0.313842
MIR606	-0.313718
PPP2R5A	-0.31366
MIR3909	-0.313645
PAM	-0.313423
CELSR1	-0.313246
ADAM10	-0.313122
CD93	-0.313061
P4HB	-0.312968
CYTH1	-0.312735
RIN2	-0.312699
MSC-AS1	-0.312696
PTPRK	-0.312585
ENST00000416152	-0.312218
SHCBP1	-0.312208
SEMA4C	-0.311955
INSR	-0.311932
HK3	-0.311448
ARNTL	-0.311392
TCTA	-0.311
ICK	-0.310948
MAFG	-0.310907
NOS3	-0.310788
ARHGAP26	-0.310691
SLAMF1	-0.310148
TNK2	-0.309974
CCDC102B	-0.309907
FCER1G	-0.309867
PTGER4	-0.309685
TNS2	-0.309586
PINK1	-0.309575
KDM7A	-0.309574
GJA5	-0.309572
SPRY2	-0.309557
AFF4	-0.309555
FADS1	-0.309434
AL359183.1	-0.309227
SNORD116-6	-0.309185
ERLIN2	-0.309113
ADAM8	-0.309091
NIPA2	-0.308267
RHOB	-0.308215
OAS3	-0.307987
SOCS2	-0.307967
PAQR8	-0.307924
FAR2	-0.307742
RBMS1	-0.307644
CHST3	-0.307595
AOC3	-0.307488
SERPINF1	-0.307414
TNK2-AS1	-0.307254
IGHV3-48	-0.307175
JMY	-0.307156
CFD	-0.3071
ARHGEF10L	-0.307037
MMP9	-0.306971
GSN	-0.306898
AC138649.1	-0.306886
GAN	-0.306699
SERINC5	-0.306683
HAVCR2	-0.306637
TBC1D2	-0.306562
TLR2	-0.306538
TFEC	-0.306343
C4orf33	-0.30633
CALU	-0.306325
AHCYL2	-0.306089
BCL3	-0.305965
AL513190.1	-0.305927
ARL6IP5	-0.305925
EFHD1	-0.305902
PGF	-0.305599
PIK3IP1	-0.305303
TAF13	-0.30528
CKB	-0.305228
DISC1	-0.305168
MAP3K5	-0.305131
WDR91	-0.305092
ZNF107	-0.305009
MITF	-0.304826
SBF2	-0.304378
OXSR1	-0.304365
ST6GALNAC6	-0.304285
HRH2	-0.303996
NAV1	-0.30393
OPTN	-0.303702
IGFBP3	-0.30361
PLCD1	-0.303599
DSE	-0.303588
SPN	-0.303517
ADGRF5	-0.303208
HSD17B14	-0.303013
STAM	-0.303008
C1orf167	-0.302747
OSBPL1A	-0.30246
TMEM204	-0.302387
PLOD3	-0.302366
IRF2BPL	-0.302099
KCNK6	-0.302055
LILRB2	-0.301968
TSPOAP1-AS1	-0.301855
ETV5	-0.301851
PLXDC1	-0.301818
ESYT1	-0.301816
BEX4	-0.301678
API5	-0.301579
YAP1	-0.301465
BATF3	-0.301448
SAR1A	-0.301409
AC120193.1	-0.301397
RPS6KA2	-0.30107
OSCAR	-0.300948
LINC00662	-0.300911
BCORL1	-0.30076
SRGAP2B	-0.300626
FHL3	-0.300523
RARRES1	-0.300458
TAX1BP1	-0.299776
IQSEC2	-0.299749
SRPK2	-0.29974
SDC4	-0.299689
NMB	-0.299599
CDH5	-0.299504
PHF6	-0.299339
CHN1	-0.299236
HSD17B4	-0.299145
PVR	-0.29902
PPARA	-0.298874
IGFBP7	-0.29879
SLC27A1	-0.298709
AC093278.2	-0.298664
PLAUR	-0.298651
SLC8B1	-0.29864
ENST00000468680	-0.298606
OAF	-0.298446
SHISAL2A	-0.298418
LAMA4	-0.298236
ARL8B	-0.298178
MAGI3	-0.298115
CHST15	-0.297688
ATP6V0C	-0.297556
CTSL	-0.297486
GEM	-0.297419
TUSC3	-0.297014
ANGPTL2	-0.296785
GIMAP8	-0.296784
LINC01703	-0.29657
SRGAP2C	-0.296007
GP1BA	-0.295942
CRISPLD2	-0.29592
CBX7	-0.295899
BRI3	-0.295751
ICA1	-0.29567
PANK3	-0.295492
SLC12A2	-0.295327
MOCS1	-0.295325
FPR1	-0.295227
ANXA11	-0.295112
GRASP	-0.294936
UBASH3B	-0.294863
MDS2	-0.294674
AL021707.1	-0.294536
AMPD3	-0.294438
COL18A1	-0.294399
ABLIM3	-0.294352
TULP4	-0.294005
HSD3B7	-0.293869
GLIPR2	-0.293863
DOCK1	-0.293598
TIFAB	-0.293458
AC008083.2	-0.293428
TGM2	-0.293293
GALNT1	-0.293276
PHLDB1	-0.29323
AIF1	-0.293042
IFITM1	-0.293033
NT5E	-0.293014
TRAJ39	-0.292976
RRAS	-0.292941
KCNJ8	-0.292888
UNKL	-0.29278
AC139768.1	-0.292746
CDC42BPA	-0.292688
ACTN1	-0.292659
SATB1-AS1	-0.292646
EPHX1	-0.292527
ANKS1A	-0.292522
HAL	-0.292463
LPCAT2	-0.292361
TFR2	-0.292354
SYNPO	-0.292312
DNAJC3	-0.292242
ATP13A2	-0.292178
VMP1	-0.292007
PLVAP	-0.291959
ITGA5	-0.291959
ZMAT3	-0.291823
LRRC8A	-0.291659
TOB2	-0.291543
TNFAIP2	-0.291524
LAMB1	-0.291466
PLA2G15	-0.291248
SLC7A7	-0.291248
PIK3R6	-0.291187
AXIN2	-0.291092
SLC39A8	-0.291072
YES1	-0.29105
SHANK3	-0.291048
ABHD17A	-0.290781
ACADS	-0.290767
DBN1	-0.290697
CACNB3	-0.290689
TMEM140	-0.290541
ALS2	-0.290515
COL27A1	-0.290412
HK1	-0.290393
TNFRSF4	-0.29021
SDK1	-0.290138
TICAM2	-0.290055
IL27RA	-0.28973
PTCH1	-0.289714
MAP3K12	-0.289622
SDF4	-0.28954
CLSTN3	-0.289466
NOD2	-0.289409
PRDM1	-0.289368
LGALS1	-0.28913
LRP6	-0.289046
EDNRA	-0.289022
DOCK5	-0.288976
INHBA	-0.288854
SH2D2A	-0.288782
DOCK6	-0.288724
HOOK3	-0.288655
UBE2FP1	-0.288465
PSMC2	-0.288413
SMIM24	-0.288281
ECEL1	-0.28821
MPP5	-0.288054
COLQ	-0.287978
CHST1	-0.287905
CFH	-0.287771
NLGN4Y	-0.287725
ZNF467	-0.287664
AC002059.2	-0.287554
TCIRG1	-0.287461
CLEC4A	-0.287455
FGF7	-0.287272
ASAH1	-0.28726
PRDM10	-0.287235
DPYD	-0.287231
SNORD116-13	-0.287157
CTSH	-0.287058
SLC47A1	-0.287056
SERPINB8	-0.286999
FBXO6	-0.286904
ADRA2A	-0.28688
KIAA1191	-0.286878
ZEB2	-0.286799
CRHBP	-0.286796
LAPTM4A	-0.286702
ATP6V0D1	-0.286628
RASSF8	-0.286608
ADAMTS9	-0.286423
MIR620	-0.286309
FBLIM1	-0.286299
UBE4B	-0.286298
LCP2	-0.286172
TMEM163	-0.286123
KLF13	-0.285953
RAB29	-0.285897
RALGAPA2	-0.285802
NANP	-0.285515
CDRT4	-0.285484
INKA2	-0.28526
ZC3H12C	-0.285258
RAMP2	-0.285253
ABL2	-0.285088
NSMF	-0.28506
MAFK	-0.285006
FAM110B	-0.284961
TRAJ33	-0.284755
LAMC1	-0.284722
PARVA	-0.284631
PRNP	-0.28461
AC080038.1	-0.284474
RUSC2	-0.284462
MSC	-0.28438
MYO1C	-0.284372
ID2	-0.284296
FXYD6	-0.284254
RIPOR1	-0.284187
VPS37A	-0.284021
ANO1	-0.283899
SRGAP2	-0.28383
CRELD2	-0.283794
BTBD3	-0.283636
SBNO2	-0.283618
BSDC1	-0.283581
NPC2	-0.283562
SFXN3	-0.283514
GPRC5B	-0.283481
CTNS	-0.283213
ADGRB2	-0.283176
PARD3B	-0.283077
PHETA2	-0.282907
CDC42EP4	-0.282781
SULF2	-0.282765
MIR4655	-0.282684
ABI3BP	-0.282639
SNAI1	-0.282589
KDR	-0.282538
RNA5SP428	-0.282432
PCSK5	-0.282429
MPDZ	-0.282391
COL4A2	-0.282362
ARAP3	-0.28233
NCR3LG1	-0.282305
IGLJ5	-0.282296
PDLIM5	-0.282203
ADCY6	-0.282164
RAB30	-0.282048
UHRF1BP1	-0.281863
NNMT	-0.281832
PURA	-0.281607
RIN3	-0.281534
GGT5	-0.281517
PDGFA	-0.281508
EHBP1L1	-0.281505
CCPG1	-0.281488
ARPIN	-0.281474
IL17RA	-0.281409
TMF1	-0.281374
IL3RA	-0.281216
ZNF418	-0.281185
ANO8	-0.281154
LOXL3	-0.281151
SERPINE1	-0.281144
RHOBTB3	-0.281085
MAML2	-0.281033
CLIP2	-0.280987
TRAJ31	-0.280954
KRTCAP3	-0.280909
ATL3	-0.280826
DGKA	-0.280808
EMILIN1	-0.28071
HIST1H1A	-0.280629
OBSL1	-0.280472
ZBED1	-0.280445
RAPGEF3	-0.280298
RGL2	-0.280295
TYMP	-0.280262
HEYL	-0.279919
C1orf162	-0.279333
ARSD	-0.279306
ARHGEF40	-0.279288
SYNE3	-0.279177
TRAJ34	-0.279054
ADGRL2	-0.279011
PJA2	-0.278925
DUSP6	-0.278923
CD24	-0.278863
GPR161	-0.278827
ACVR1	-0.278806
AC139795.1	-0.278714
ITM2B	-0.278692
TNFRSF1B	-0.278676
BACE1	-0.278543
ACPP	-0.278535
TMEM144	-0.278486
KIFC3	-0.278442
CTSF	-0.278357
CAMK4	-0.278315
AMDHD2	-0.278279
DUSP3	-0.278195
TSPAN18	-0.278172
AC018445.3	-0.278126
SLC35F6	-0.2781
RHOJ	-0.278026
KCNAB2	-0.278005
RILP	-0.277982
TRAJ35	-0.277903
UAP1L1	-0.277875
HSP90B1	-0.27776
GOLGA7	-0.277671
CARD6	-0.277552
IFITM3	-0.277547
STAT5A	-0.277504
VCL	-0.277317
TRAJ25	-0.277294
PLOD1	-0.277273
RARRES2	-0.277226
MX2	-0.277158
ESAM	-0.277051
MICA	-0.27705
MUC20	-0.276948
RAB12	-0.276925
MAPRE2	-0.276917
AC092368.3	-0.276735
CDC42EP1	-0.276619
KCND1	-0.276527
ITPRIPL2	-0.276517
MYOF	-0.276465
SPARCL1	-0.27646
SELENOM	-0.276383
RNU6-540P	-0.276149
RASA3-IT1	-0.276115
GIMAP6	-0.276111
NSD3	-0.275896
GRB7	-0.275856
JCAD	-0.275839
LDLRAD4	-0.275733
PCYOX1	-0.275704
ITGA1	-0.275668
RNASEK	-0.275663
Z84488.2	-0.275444
2020-09-10	-0.275244
LATS2	-0.275235
TMEM65	-0.275129
YPEL2	-0.275072
MFSD12	-0.274965
ADCY4	-0.274933
SEMA6B	-0.274859
ENG	-0.274853
NID2	-0.274794
KIRREL1	-0.27479
SUMF1	-0.274762
TMOD3	-0.27468
MYB	-0.274662
KLF11	-0.274644
FAM219A	-0.274235
MGST1	-0.274214
AMMECR1L	-0.27413
KCNJ2	-0.274119
JUNB	-0.274008
MX1	-0.27396
UBTD1	-0.273943
DDN	-0.2739
SHE	-0.27389
GIMAP4	-0.273869
ZNF703	-0.273774
SERPING1	-0.273688
SLK	-0.273652
ACVR1B	-0.273613
HOXA7	-0.273561
GPR4	-0.273459
ZCCHC24	-0.273422
COL4A1	-0.273356
PLXNA1	-0.273272
STARD13	-0.273259
IL21R	-0.273179
GLMP	-0.27317
TMTC1	-0.273105
CYB5R1	-0.273027
MROH6	-0.272767
ALOX15B	-0.272674
IFI30	-0.272575
WASF2	-0.272559
GRAPL	-0.272535
LEF1	-0.272528
TPTEP2-CSNK1E	-0.272495
Z99129.4	-0.272476
PREPL	-0.272427
EEF1AKMT3	-0.27238
SKI	-0.272207
APOC1	-0.271862
ANXA2	-0.27185
AKR1E2	-0.271826
ALDH1A3	-0.271772
P2RY6	-0.271766
MTMR9LP	-0.271719
GLIS3	-0.271704
ADAMTS13	-0.271625
ITGA2	-0.271623
ODF3B	-0.271394
DUXAP9	-0.271301
SOBP	-0.271275
SLC35E2B	-0.271265
CDC42BPB	-0.271152
IL33	-0.271136
CHIC2	-0.271094
CD274	-0.271061
MCTP1	-0.270896
TIE1	-0.270836
TBC1D8	-0.270783
CLEC14A	-0.270672
AL078459.1	-0.270647
PPP2R3B	-0.270624
CLEC16A	-0.270589
DTX4	-0.270574
ST6GALNAC4	-0.270457
SLC4A2	-0.270444
AC009041.2	-0.270435
GPC2	-0.270411
ENST00000481865	-0.270376
TMUB2	-0.270149
CPT1C	-0.270117
TSC22D4	-0.270011
NTNG2	-0.269991
CYBB	-0.269967
TRIM8	-0.269933
ARRDC2	-0.269828
AC093673.1	-0.269783
STARD9	-0.269739
TRMT9B	-0.269584
ADAT3	-0.269566
JAG1	-0.269551
COLEC11	-0.269526
TSPAN10	-0.269416
WDR81	-0.269346
AHR	-0.269013
SLC17A5	-0.268974
TRBV7-2	-0.268955
PRRX1	-0.268935
CYP27B1	-0.268903
HOXA6	-0.268896
APLP2	-0.268868
SGTB	-0.268833
CD33	-0.268816
SULT1C2	-0.268777
RAB32	-0.268747
ERG	-0.268677
CARD16	-0.268658
TBC1D14	-0.268548
KREMEN2	-0.268238
F2RL3	-0.268185
PDGFB	-0.268086
RNF217	-0.267963
IER2	-0.267925
CROCC	-0.267824
CHI3L1	-0.267791
MAVS	-0.267679
BHLHE41	-0.267661
ABHD12	-0.267583
ZBTB37	-0.267565
SACS	-0.26748
CD82	-0.267472
SNORD116-5	-0.267375
SNORD116-7	-0.267375
SRXN1	-0.267352
ADAMTSL1	-0.267343
GAS2L1	-0.267149
UNC13B	-0.267141
ANPEP	-0.267092
HAPLN3	-0.266977
MIR4489	-0.266953
INPP4A	-0.266943
HPSE	-0.266933
PEA15	-0.266864
ST18	-0.266773
ADGRD1	-0.266748
CEP295NL	-0.266714
MBOAT1	-0.26666
CCDC186	-0.266632
AC245123.1	-0.266505
PILRA	-0.266442
AMDHD1	-0.266224
RHOF	-0.266179
SLC16A3	-0.266081
AP000786.1	-0.266074
ARHGEF15	-0.26597
NCR3	-0.265962
PCDH18	-0.265932
NES	-0.265913
ADAMTS7	-0.265904
SLC30A7	-0.265479
AQP9	-0.265389
PTPRE	-0.265378
SLC12A4	-0.265283
ANO9	-0.265235
FOSL2	-0.265109
AP1S2	-0.265015
SPHK1	-0.264871
AXL	-0.264619
GM2A	-0.26443
MIR6839	-0.264364
ARHGEF17	-0.264313
SDC3	-0.264166
BACE2	-0.264142
PLPPR2	-0.264121
PLXNB2	-0.264051
PRKCH	-0.264027
NRP1	-0.263929
TRIM3	-0.263894
SERINC1	-0.263794
KAZN	-0.26368
ZNF512	-0.263628
TNFSF12	-0.263522
AC068580.1	-0.263456
GAS6-AS1	-0.263435
ARFGAP3	-0.263376
SLC39A1	-0.263345
ANGPT2	-0.263336
ADGRA2	-0.263295
NDST1	-0.263291
FCHO2	-0.263221
DIPK2B	-0.263197
APP	-0.263113
PDE5A	-0.26303
NCOR1	-0.26303
CREB3L2	-0.262993
MBOAT7	-0.262975
CPVL	-0.262961
CLMN	-0.262947
DAB2	-0.262922
BEND3	-0.262897
SYNJ1	-0.26289
FAP	-0.262837
AC010536.1	-0.262624
GPX1	-0.262578
ELL2	-0.262529
DDX24	-0.262437
LINC01145	-0.262362
VILL	-0.26234
NELL2	-0.262313
SIDT2	-0.262131
AC139530.1	-0.262111
TEAD1	-0.262105
WASHC2A	-0.262044
TMEM181	-0.262028
AL022722.1	-0.262017
RXRA	-0.26198
C11orf96	-0.261931
SCARB2	-0.261855
RAMP3	-0.261791
CASP17P	-0.261708
EFEMP1	-0.261701
DDIT4	-0.261555
PREX2	-0.261546
S100Z	-0.261455
ZNF521	-0.261445
DNAJA4	-0.261418
HECW2	-0.261399
LPIN2	-0.261362
PIK3R5	-0.261242
USF3	-0.261143
EGFLAM	-0.261098
MFNG	-0.261078
TSNARE1	-0.261032
NRGN	-0.26094
GPR141	-0.260835
PDGFRB	-0.260748
PCDHGA10	-0.260748
LYRM2	-0.260689
CD276	-0.260662
IRS1	-0.260419
PREX1	-0.260364
VWCE	-0.26034
NFATC4	-0.260309
TRAJ42	-0.260308
CSF2RB	-0.260302
VNN1	-0.260278
TBC1D16	-0.260153
DMXL2	-0.260139
BCL6B	-0.259965
KCNJ10	-0.259868
TNFRSF9	-0.259868
CTC1	-0.259725
PTMS	-0.259552
MMP19	-0.259501
EHD3	-0.259361
HEPH	-0.259309
ENST00000411741	-0.259085
ZFYVE26	-0.259069
AL121985.3	-0.25906
TMEM47	-0.259058
CST3	-0.259049
TRPS1	-0.259012
PMP22	-0.258991
KMT2E	-0.258971
TMEM53	-0.258933
TDG	-0.25877
MOB3B	-0.25869
AL450124.1	-0.258598
TRBJ2-6	-0.258563
GMPR	-0.258532
ST3GAL6	-0.25842
RAB43	-0.258316
SYDE1	-0.25831
BNIP3L	-0.258279
TRIM16	-0.258254
HPS4	-0.258243
MAN1A1	-0.25822
SMIM25	-0.25798
MTHFR	-0.257876
CISH	-0.257863
SH3GLB1	-0.257824
TLR8	-0.257809
CDH13	-0.257725
SERPINH1	-0.257491
BAIAP2-DT	-0.257472
ZSWIM6	-0.25746
PLEC	-0.257327
PTGIR	-0.257321
VASN	-0.257229
DRAM1	-0.257147
CCDC85C	-0.257147
AC087269.2	-0.256824
IRF2BP2	-0.256751
CYP2D7	-0.256663
SMARCA1	-0.256558
APOBR	-0.256536
NBPF26	-0.25638
YOD1	-0.256378
ZNFX1	-0.256326
TM6SF1	-0.25631
IL6	-0.256189
MIR4435-2HG	-0.256171
AL357033.3	-0.256003
ECSCR	-0.256
AHDC1	-0.255891
ABI2	-0.255858
JARID2	-0.255801
IL18BP	-0.255766
MEDAG	-0.255663
RUBCN	-0.255615
EDNRB	-0.255595
NR5A2	-0.255594
MYO10	-0.255591
SECTM1	-0.255558
ZNF16	-0.255557
CYB561	-0.255452
MIR635	-0.255367
MAGI1	-0.25522
TMEM104	-0.255026
MYO18A	-0.254991
C15orf48	-0.254982
LZTS1	-0.254632
FAM49A	-0.254622
SPOCK2	-0.254404
CREBBP	-0.254353
AC009404.1	-0.254318
VWA1	-0.254317
IL4I1	-0.254146
ADGRL1	-0.254053
GUSB	-0.254021
LAMB2	-0.253985
PSD3	-0.253978
SEPT7-AS1	-0.253951
AC018445.4	-0.253906
FLT1	-0.253839
ATG13	-0.253823
NEDD4	-0.253819
TNFRSF11B	-0.25377
NFKB2	-0.25371
ATP8B1	-0.253639
IGHV3-38	-0.253576
CALCOCO1	-0.253518
SULF1	-0.253468
ABRACL	-0.253439
ANO10	-0.253436
SLC39A7	-0.253399
GUSBP11	-0.253262
MLLT6	-0.253253
FURIN	-0.253206
ATXN7L1	-0.253161
INF2	-0.253143
LRRC29	-0.253139
HOXA5	-0.252982
AC091133.4	-0.252861
PLXNA2	-0.252809
AC083862.2	-0.252772
AC090616.2	-0.252748
AC006453.2	-0.252708
AL928742.1	-0.252607
SFXN5	-0.252578
TRAJ46	-0.252444
CCL19	-0.252439
OLFML2B	-0.252325
ADCY9	-0.252282
CDC42EP2	-0.252242
FAM167B	-0.252237
FAM110D	-0.252215
AL160006.1	-0.252213
WDR12	-0.252184
PPT1	-0.252176
TGFBR1	-0.252068
IGHV7-4-1	-0.251992
MMD	-0.251988
KYAT1	-0.25195
EGR2	-0.251895
GLIS2	-0.251853
CTNND1	-0.251827
THRA	-0.251791
KLF3	-0.251775
KLHDC4	-0.251544
FAM126B	-0.251502
CSF3R	-0.251453
CCND1	-0.251445
MIR4254	-0.251369
TMEM189-UBE2V1	-0.251208
TMEM189	-0.251199
DDX60	-0.251173
DUXAP8	-0.251172
LILRB1	-0.251141
THSD4	-0.251048
SLC4A7	-0.250935
LRP1	-0.250865
ABCA2	-0.250622
EXOC3L2	-0.25062
TUBB2B	-0.250531
RHOC	-0.250504
ARVCF	-0.250169
BX293535.1	-0.250068
FZD4	-0.250006
SUSD1	-0.250005
CNN3	-0.249957
MAN2B2	-0.249952
RF00397	-0.249807
IER3	-0.249771
AP1S3	-0.24969
DCBLD1	-0.249664
MAP3K6	-0.249486
LRRC25	-0.249433
CAV1	-0.249428
VAMP5	-0.249426
CTSZ	-0.249373
TXK	-0.249348
LIMA1	-0.249232
CCN4	-0.249228
DICER1	-0.249032
FILIP1L	-0.248905
AC132872.1	-0.248875
LBHD1	-0.248846
EPN2	-0.248733
MIR378H	-0.248615
TNIK	-0.248453
EGR3	-0.248414
GSE1	-0.248401
CD34	-0.248393
VCAN	-0.248387
ACOX1	-0.248073
FBP1	-0.24803
NCF2	-0.24798
SLFN5	-0.247962
SDR42E1	-0.247949
LRRC58	-0.247937
AC215522.2	-0.247924
TRAJ19	-0.247857
TOM1L1	-0.247855
MIR145	-0.247811
NRROS	-0.247803
UBE2Q2P1	-0.247732
AL109917.1	-0.247712
TLE3	-0.247624
MRVI1	-0.247508
PDPN	-0.247415
MIR941-1	-0.247218
SAMD9	-0.247142
OTULINL	-0.247133
CDR2L	-0.247064
CD14	-0.247031
CARD11	-0.246898
CSGALNACT2	-0.24683
ZSWIM4	-0.246699
GRAMD4	-0.246627
PTTG1IP	-0.246533
EPB41L4A	-0.246228
CCDC80	-0.246209
RNF11	-0.246175
AL591806.3	-0.246022
PPP1R2	-0.246013
SOX13	-0.245977
LPAR1	-0.245961
RASGRF2	-0.24592
PCDH1	-0.245891
HSPA12B	-0.245857
PCDH12	-0.245815
GBA	-0.245751
AC010422.3	-0.245721
RNF152	-0.245683
TRAF3	-0.245593
PROS1	-0.245548
MIR7854	-0.245403
VAT1	-0.245352
MIR155HG	-0.245182
ATP6V1B2	-0.245165
MIR598	-0.245109
PPFIA3	-0.245012
MCUR1	-0.245008
SLC2A5	-0.244897
IL10RB	-0.244879
TM4SF18	-0.244748
CALD1	-0.24468
GALK2	-0.244635
TSHZ3	-0.24462
CYBRD1	-0.2445
PTPRB	-0.244381
CDK18	-0.24437
ADAMTS10	-0.244273
EVC	-0.244256
RASL11A	-0.244233
RNF167	-0.244205
NCKAP1	-0.244154
MIR181A1HG	-0.244069
SLC29A2	-0.243958
PHYKPL	-0.243902
CYYR1	-0.243894
PLOD2	-0.243606
PHACTR1	-0.243571
EHD4	-0.243407
DCHS1	-0.243393
MCTP2	-0.243316
CAVIN3	-0.243286
CAPN2	-0.243246
AL021707.6	-0.243223
2020-03-02	-0.24312
HSPG2	-0.2431
BIN2	-0.242956
TGFB1I1	-0.242916
RGS1	-0.242868
SPARC	-0.242856
CRIP2	-0.242786
NMT1	-0.242744
EMP3	-0.2427
RPS4Y1	-0.242698
FHL2	-0.242626
CAVIN1	-0.242569
AC007998.3	-0.242548
TNFSF13	-0.242438
SELENOW	-0.242433
C1QTNF1	-0.242429
ZNF385D	-0.24227
SLC49A4	-0.242215
FAM174B	-0.242187
ANKRD13C	-0.242147
RTEL1-TNFRSF6B	-0.24212
GFI1	-0.24208
CAMK1D	-0.242042
SSBP4	-0.241993
ERC1	-0.241903
AFAP1L1	-0.241802
FUT8	-0.24174
SLC9A3R2	-0.241708
SOX18	-0.241679
SNRK	-0.241621
EVI5	-0.241494
FZD2	-0.24138
ARHGEF3	-0.241339
GIMAP1-GIMAP5	-0.241268
RNU6ATAC24P	-0.241117
MMRN2	-0.241079
ALDH1L2	-0.240868
LAYN	-0.240815
PCDH17	-0.240804
ZNF442	-0.240798
ZNF329	-0.240788
KIF1B	-0.240756
MYO1F	-0.240696
TEP1	-0.240669
IL32	-0.240646
FNIP2	-0.240563
AC005332.6	-0.240421
USP46	-0.240399
MBNL2	-0.240385
CAMTA2	-0.24038
SERPINB6	-0.240378
CASP10	-0.240268
TEKT4P2	-0.240254
CBLN3	-0.240246
ZNF513	-0.240239
UNC5B	-0.240236
FAM124A	-0.240182
DNAH7	-0.240121
LINC00963	-0.239951
MARVELD1	-0.239891
APLNR	-0.239873
NOVA2	-0.239871
BPTFP1	-0.239867
IER5L	-0.239854
DPP4	-0.239823
GPR137	-0.23977
PABPC1L	-0.239767
TCF7L2	-0.239756
TNFSF12-TNFSF13	-0.239675
RAB35	-0.239605
AC055720.2	-0.239494
CNRIP1	-0.239423
FRG1BP	-0.239417
KCNE1	-0.239257
TMED8	-0.239047
RAB11FIP1	-0.238972
SCARA3	-0.238906
RAB34	-0.23889
VIM	-0.238889
ARHGAP29	-0.238761
TCAF1	-0.238572
ZNF10	-0.238568
CTBP2	-0.238539
KSR1	-0.238535
ICAM1	-0.238436
JAM2	-0.238412
GRK3	-0.238358
ZNF641	-0.238352
EHD2	-0.238316
PXDN	-0.238254
COL4A4	-0.238227
FBLN7	-0.238185
FAM8A1	-0.238071
NRN1	-0.237943
PEX26	-0.237881
CERS6	-0.237824
RASAL3	-0.237793
ATXN1	-0.237791
FSTL1	-0.237714
ICE1	-0.237659
PIR	-0.237641
GAL3ST4	-0.237624
TGIF1	-0.237561
NIPA1	-0.237546
RER1	-0.237503
GRB10	-0.237436
FOXN3	-0.237272
MLEC	-0.237154
SEC14L2	-0.237125
BATF	-0.237001
PDCD4-AS1	-0.236971
FLT4	-0.236967
TP53INP2	-0.236946
WNT10A	-0.236896
CCSER2	-0.236834
ARHGEF12	-0.236819
CTSO	-0.236793
RAB11FIP5	-0.236715
MXI1	-0.236699
TSPAN15	-0.236667
PIP4K2C	-0.236575
C12orf4	-0.236566
NR2F2	-0.236514
ADHFE1	-0.236465
CRTAP	-0.236026
DHX32	-0.236012
CUEDC1	-0.235936
RF00279	-0.235903
LSP1P4	-0.235876
SDC2	-0.235751
CKAP4	-0.235717
GCA	-0.235661
BMP1	-0.235602
AC022973.3	-0.235601
FKBP9	-0.235438
ANTXR1	-0.235354
SLIT2	-0.235297
LINC01170	-0.235277
TIMP2	-0.235266
LILRB3	-0.235209
FXYD2	-0.235031
TRAJ30	-0.234929
EGFL7	-0.234866
KIF26A	-0.234752
APOL1	-0.234666
TRAJ6	-0.234657
NPDC1	-0.234549
TJP1	-0.234483
TMEM37	-0.234455
NEBL	-0.234429
PIK3CD	-0.234361
ZNF667-AS1	-0.234358
PFKFB2	-0.234298
PDLIM4	-0.234261
TNFSF13B	-0.234209
KCNJ5	-0.23414
AC104763.1	-0.234121
RNU6-310P	-0.234115
SCHIP1	-0.233996
APBA1	-0.233987
NBR1	-0.233976
ACRBP	-0.233931
CCDC8	-0.233879
AC245187.2	-0.233845
MT2A	-0.233621
VDR	-0.233617
LINC02043	-0.233584
AC083855.2	-0.233573
PNMA8A	-0.233527
EGFL8	-0.233459
MIR3150BHG	-0.23331
AP002358.1	-0.233298
AL591845.1	-0.233278
SURF4	-0.233148
TCF4	-0.232912
SASH1	-0.232808
NFE2L1	-0.232617
MORN1	-0.232556
HACD2	-0.232518
NHSL2	-0.232512
GPX8	-0.232457
CCDC81	-0.232358
DUSP4	-0.23235
AC139795.2	-0.232223
SEMA6A	-0.232196
GNG11	-0.23219
CTIF	-0.232163
ST8SIA4	-0.232144
CGA	-0.232059
WDR86	-0.232034
TAF1C	-0.232031
ATP6V1C1	-0.232024
TRAJ22	-0.232015
KEL	-0.232011
NOTCH3	-0.231985
GPR68	-0.231979
AC093155.1	-0.231929
SYTL3	-0.231799
TREML2	-0.231789
IQCE	-0.231788
MIR589	-0.231745
RNU6-495P	-0.231499
CHPF2	-0.231468
AC009268.2	-0.23135
TRBV12-4	-0.231185
CYGB	-0.231171
SLC43A2	-0.231168
RN7SL681P	-0.231144
P2RY13	-0.231064
AC025171.2	-0.230984
OSBPL11	-0.23098
ABTB1	-0.230912
PSTPIP1	-0.230861
ME3	-0.230812
SEMA3F	-0.230783
RBMS3	-0.230771
SLC38A7	-0.230762
MMP23B	-0.230651
CROT	-0.23057
EXTL2	-0.230549
SP4	-0.230524
FHOD1	-0.230446
PDK2	-0.230438
ACTA2	-0.230428
PPARG	-0.230344
RAB42	-0.230263
MICAL2	-0.230223
ZNF417	-0.230221
PHLDB2	-0.230195
GBP2	-0.230173
RDX	-0.230064
COL15A1	-0.230046
ASB2	-0.22987
ABHD12B	-0.229796
FAM13A	-0.229749
NID1	-0.229715
CTSS	-0.229685
TM4SF1	-0.229636
MKLN1-AS	-0.229572
CLEC1A	-0.229437
HECA	-0.229372
NOTCH4	-0.229342
SCAMP4	-0.229333
FAM20A	-0.229313
PLAGL1	-0.22915
TNS3	-0.22915
SORL1	-0.229055
HELB	-0.229035
SORBS3	-0.228972
CTSK	-0.22888
FAAP20	-0.228877
HES1	-0.228796
STARD3	-0.228725
CARD9	-0.228712
RND3	-0.228641
PICALM	-0.228531
ADCY10P1	-0.228502
SLC43A3	-0.228465
AC105446.1	-0.228443
FSCN1	-0.228382
MKNK1	-0.228369
CLDN5	-0.228313
GFPT2	-0.228302
ARHGAP23	-0.228199
MID2	-0.228161
AC092127.1	-0.228134
AC124319.1	-0.228113
IRGQ	-0.228093
EPS8	-0.227989
RNU6-177P	-0.22792
RPL34-AS1	-0.227866
DUSP23	-0.227864
GNG12	-0.227808
RAB24	-0.227539
AC073896.1	-0.227527
ATP11B	-0.227525
NEURL1B	-0.227493
TEK	-0.227368
UBD	-0.227265
AC104695.4	-0.227263
EEPD1	-0.227122
MXRA5	-0.227094
FLYWCH1	-0.227051
AC004923.4	-0.227047
ARNT	-0.227026
NUDT14	-0.22687
SLC4A11	-0.226801
LINC00894	-0.226771
OSBPL3	-0.226748
NDRG1	-0.226743
SLC31A1	-0.226738
SVIL	-0.226652
PITPNM2	-0.226585
SNX20	-0.226582
NAGA	-0.226458
NDFIP1	-0.226333
APC	-0.226311
HLA-E	-0.226229
ENO2	-0.226198
MIR34AHG	-0.226195
FOXJ2	-0.226158
CTPS2	-0.226009
NHSL1	-0.225893
MYL9	-0.22587
TM9SF2	-0.225862
SERPINB1	-0.225825
TINAGL1	-0.225773
IGF2BP2	-0.225724
STC1	-0.225596
GNA12	-0.225411
SLC9A9	-0.225403
TPBG	-0.225352
RMND5A	-0.225342
DHRS3	-0.225019
WDR86-AS1	-0.225004
RAB5A	-0.224867
TPTEP2	-0.224785
IGF2BP1	-0.224725
NFIA	-0.224619
EPHB2	-0.224607
RAP1GAP2	-0.224597
ASXL2	-0.224538
ADAP2	-0.224533
NLRC3	-0.224532
NFIC	-0.224447
TMEM273	-0.224292
TRGV7	-0.224214
CASKIN2	-0.224152
SLC22A18	-0.224139
AC119428.2	-0.224138
RPS27P16	-0.22408
VPS9D1	-0.224064
PRKY	-0.224059
LTBP3	-0.223767
AC133065.2	-0.223747
CDIPT	-0.223603
VKORC1	-0.223603
AC006064.3	-0.223523
PLEKHG5	-0.223449
MIR3690	-0.223168
SOX7	-0.223082
VSIG10	-0.223027
AC008267.7	-0.223022
STX12	-0.222981
SNHG14	-0.222952
ENO3	-0.222834
PCDHGB5	-0.222653
NDN	-0.222647
ROR2	-0.22253
CHMP4B	-0.222473
ADAM12	-0.222429
IFIH1	-0.22242
KITLG	-0.22242
SLC16A7	-0.222397
GGA1	-0.222362
NF2	-0.222317
TRIR	-0.222309
PER3	-0.22229
CD300E	-0.222224
RNF185	-0.222216
MIR6753	-0.222193
RN7SKP70	-0.222126
SATB2	-0.222119
GNPTG	-0.2221
PRR4	-0.22204
CCNL2	-0.221982
PTPN14	-0.221947
ITGA7	-0.221906
ZDHHC7	-0.221888
SCN4A	-0.221783
TNFRSF21	-0.221697
SHC1	-0.221644
LMO2	-0.221621
RNU2-65P	-0.221618
HSP90AB4P	-0.221544
ST5	-0.221438
ZNF542P	-0.221394
GGT1	-0.221373
KIF17	-0.221365
LAP3	-0.221359
XYLB	-0.221296
EMCN	-0.221277
CADPS2	-0.221203
CD248	-0.221199
OCRL	-0.221146
AC092807.3	-0.221129
SENP7	-0.220974
AC007952.7	-0.220958
KREMEN1	-0.220932
CTNNA1	-0.220867
FAM171A1	-0.220863
AC090559.1	-0.220862
SVIP	-0.220831
HEG1	-0.220752
PTAFR	-0.220743
SYNE1	-0.220731
FKBP1A	-0.220711
AL021707.3	-0.220688
NAV3	-0.22062
B4GALT5	-0.220549
CHN2	-0.220542
HDAC9	-0.220535
IGFBP4	-0.220502
TAOK1	-0.220419
SNORD116-1	-0.220388
SELENON	-0.220264
ROBO4	-0.220264
LASP1	-0.220199
WIPI2	-0.220194
C3orf62	-0.220193
MGST3	-0.220176
BAZ1B	-0.220156
AC025857.2	-0.220144
TTC24	-0.220112
ZFYVE28	-0.220048
PCDHGA5	-0.219953
PLTP	-0.219883
AL117339.1	-0.219767
SERAC1	-0.219762
MAPK1	-0.219678
SNX7	-0.219644
HYAL2	-0.219614
DDX58	-0.219611
ENST00000427576	-0.219577
AC108488.1	-0.219513
CA2	-0.219425
HMOX1	-0.219313
TRIM39	-0.219279
PHYH	-0.219247
MAP1A	-0.219227
AC110994.2	-0.2192
HSD17B11	-0.219175
NLGN2	-0.21907
NXN	-0.219025
BCAS3	-0.218988
VAV2	-0.218987
PLEKHG3	-0.218977
AC007458.1	-0.218976
PTGES	-0.21893
CD151	-0.218925
HBP1	-0.218891
AC006001.1	-0.218764
MIB1	-0.218702
AC079316.1	-0.218561
ZDHHC11	-0.218492
CYTOR	-0.21845
EFNB1	-0.218445
PLEKHM3	-0.21837
MIR6809	-0.218325
ARV1	-0.218309
DHX58	-0.218251
ANGPTL4	-0.218204
STRIP2	-0.218179
[truncated: 17,969 more rows]
