# Supplementary material for: EBV miRNAs are potent effectors of tumor cell transcriptome remodeling in promoting immune escape
Source: PLoS Pathog. 2021 May 6;17(5):e1009217. doi: 10.1371/journal.ppat.1009217 (PMC8130916; doi:10.1371/journal.ppat.1009217)
Supplement: S6 Table — (XLSX) [file ppat.1009217.s019.xlsx]

## Sheet: GC CIBERSORT results
	B cells naive	B cells memory	Plasma cells	T cells CD8	T cells CD4 naive	T cells CD4 memory resting	T cells CD4 memory activated	T cells follicular helper	T cells regulatory (Tregs)	T cells gamma delta	NK cells resting	NK cells activated	Monocytes	Macrophages M0	Macrophages M1	Macrophages M2	Dendritic cells resting	Dendritic cells activated	Mast cells resting	Mast cells activated	Eosinophils	Neutrophils	P-value	Correlation	RMSE	Absolute score (sig.score)
TCGA-BR-8077	2.58163	0	1.33436	3.03258	0	2.91387	0	1.35437	1.51967	0	0	1.89055	0.682177	1.08256	1.67349	3.89144	0.634779	0	0	0.50691	0	0	0	0.228149	0.995282	23.0984
TCGA-VQ-A8DV	0	0.284898	0.250523	1.35276	0.0403191	0	0	0.474721	0	0	0	0.34456	0.27806	0.712651	0.179832	0.729331	0	0.0965011	0.53804	0.161709	0	0.135117	0	0.15705	1.01887	5.57902
TCGA-BR-7722	0.585337	0.0514079	0.367054	1.66185	0	4.1074	0	0.00117258	1.47552	0	0	0.647092	0.243081	0.329422	0.117049	4.20178	0.0982922	0.0676902	2.01425	0	0	0	0	0.113386	1.04071	15.9684
TCGA-VQ-A8PU	1.49815	0	0.750168	0.906749	0	4.18885	0	0.0198727	0	0	0.423135	0.0816647	0.237886	0	0	2.18073	0	0.297649	0	0.871474	0	0.511145	0	0.0226844	1.08145	11.9675
TCGA-BR-8590	7.39753	0	4.95877	2.84513	0	11.0766	0	1.25556	1.13312	0	0	1.32691	0.8574	0.907256	1.2399	8.23768	0.124757	0.169402	1.92675	0	0	0	0	0.359795	0.937035	43.4568
TCGA-D7-6519	0.063381	0	0.0466127	1.84097	0	0.462095	0	0.447343	0.810283	0	0	0.892972	0.129757	0	0.127926	1.92624	0.0998261	0.139009	0.771128	0	0	0	0	0.114836	1.05351	7.75754
TCGA-FP-7829	0.736739	0	0	0.0875545	0	2.86163	0	0.97651	0.269274	0	0.241374	0	0.794109	2.51652	0.0308171	1.27575	0.104116	0	0	2.26105	0	0	0	0.10673	1.05294	12.1555
TCGA-VQ-AA68	3.59473	0	0.204875	1.98235	0	4.74394	0	1.77198	0.732249	0	0.364605	0.0683584	0.320655	0.899114	0.787512	1.49761	0	0.164875	0.888529	0.138682	0	0	0	0.244651	0.994941	18.1601
TCGA-D7-A747	2.17347	0.902426	0	1.19087	0	2.45042	0	0.75303	0.913003	0	0	0.485723	0.0676433	0	0.244123	1.20489	0	0.0846539	0.674998	0	0	0	0	0.401057	0.919797	11.1452
TCGA-BR-A44U	0.0260935	0.385542	0	0.495207	0	1.46779	0	0.238144	0.101729	0	0	0.819774	0.336297	0.32954	0.258743	0.408911	0.158724	0.0522934	0.198488	0	0	0	0	0.0946017	1.0647	5.27727
TCGA-D7-8574	0.962942	21.8668	0	9.22288	0	7.54028	0	2.52467	6.74284	0	0	0.480024	1.48324	0.936742	0.709365	3.8097	0	0	0.5431	0	0	0	0	0.43267	0.907443	56.8226
TCGA-CG-5719	0.464061	0.425913	2.52996	0.625664	0	5.4931	0	0.322561	3.25413	0	0	0.636883	0.896312	6.0042	0.354268	5.04255	0.0221739	0	0.116168	0.293933	0	0.265482	0	0.181158	1.01741	26.7474
TCGA-RD-A8MW	1.49135	2.6141	7.96246	8.74602	0	11.3174	2.7806	4.02933	7.41037	0	2.58202	0.960666	4.6134	24.5952	7.80648	17.4797	1.83322	0	0	6.63635	0	0	0	0.149637	1.0249	112.859
TCGA-BR-4357	3.24301	0	2.82032	6.9993	0	8.50502	5.03923	1.65694	0.853747	0	6.8363	0	2.16924	6.64036	5.19368	15.1484	1.19423	0	0	3.51802	0	0	0	0.12696	1.0297	69.8178
TCGA-VQ-A8PD	4.14098	10.1815	0.234936	7.4994	0	19.5292	0.612319	0.386495	1.30635	0	2.66091	0	1.31835	1.01616	4.73632	4.67928	0	0.0566881	0	0.77756	0	0	0	0.279627	0.982241	59.1365
TCGA-BR-8592	4.06352	5.74916	1.82945	4.37924	0	11.0523	0	2.69961	0.899808	0	0	1.45657	0.740829	0.331177	0.404175	8.18564	0	0.20764	4.92635	0	0	0.0731077	0	0.316325	0.955644	46.9986
TCGA-BR-A44T	7.60277	5.40515	0.453343	1.98394	0	3.12511	0	2.43513	1.1673	0	0	0.992021	0.0936717	0.748365	0.265611	0.816068	0	0.0437294	0.33772	0	0	0	0	0.666738	0.747065	25.4699
TCGA-IN-7808	17.1203	13.2752	1.52513	7.31243	0	7.10401	0	5.17836	7.3103	0	0	3.52904	0.48081	0.923589	0.76903	4.96516	0	0.219032	0	0	0	0	0	0.444816	0.903786	69.7124
TCGA-CD-5800	2.75718	0	0	1.27566	0	0.286477	0	1.37501	0.607002	0	0.403189	0	0.330575	4.27059	0.462151	1.37811	0	0	0	0.887285	0	0	0	0.258749	0.986077	14.0332
TCGA-BR-6565	1.10154	0.365011	0.487011	6.07809	0	3.8303	0.186676	2.35818	3.11261	0	0.602961	0.532525	0.356932	4.16796	2.57962	10.2706	0	0	0	0.0595262	0	0	0	0.0857712	1.0596	36.0895
TCGA-HU-A4GD	0.846329	0	0.575743	1.40391	1.91049	1.48524	0	0.119062	0	0	0	0.822857	0.446315	0.155527	0	1.60896	0	0.693907	0.0723825	0	0	0.195594	0	0.153961	1.0327	10.3363
TCGA-BR-6454	2.96747	0	2.69566	15.5558	0	7.62579	0	7.91407	5.78274	0	0	3.00201	0.895049	0.12286	4.12916	4.24492	0.17914	0.131332	0	0.672191	0	0.189471	0	0.129567	1.07362	56.1076
TCGA-BR-A4J5	1.80564	0	0.968837	2.44398	0	4.82328	0	1.47506	1.07201	0	0	0.364249	0.298496	1.87982	0.279392	4.78701	0.578085	0.0405219	1.64353	0.148318	0	0.0235824	0	0.170579	1.01481	22.6318
TCGA-RD-A8N2	0.463005	0.265253	0	1.17977	0	1.60923	0	0.417943	0.292213	0	0	0.298317	0.250073	0	0.115942	1.83413	0.452651	0.12836	0.730085	0	0	0	0	0.220597	0.99355	8.03697
TCGA-RD-A8MV	3.69364	3.01444	0.121244	7.66208	0	11.9153	0	6.97138	2.68614	0	0	3.0771	2.10188	3.33075	3.90278	6.56825	0.0816402	1.13121	0.84355	0	0	2.2538	0	0.138556	1.03881	59.3552
TCGA-CG-4301	2.17022	0	0.553504	0.351342	0	3.53768	0	0.464993	0.305482	0	0.706677	0	0.134406	1.09247	0.775231	5.65511	0.915996	0	0.122452	1.11595	0.528181	0.00299099	0	0.226993	0.988856	18.4327
TCGA-FP-8209	7.81451	0.630781	0	3.61722	0	5.26156	0.00214125	0.129346	1.28323	0	0.236511	0.0877937	0.716561	0	0.404756	3.65482	0	0.0774746	0.939008	0	0	0	0	0.553261	0.833683	24.8557
TCGA-BR-4279	5.32782	0	5.08788	4.90022	0	8.93021	1.17438	1.3416	0.107685	1.16502	1.44609	0	6.26243	5.34676	1.89815	12.2469	2.5434	0	0	6.53183	0	2.07073	0	0.225654	0.988075	66.3811
TCGA-VQ-A94P	2.47302	0	0.795874	2.94134	0	4.29169	0	1.5588	0.827026	0	0	1.25713	1.774	0	1.34206	5.1223	0	0	0.4792	0	0	0	0	0.193154	1.00883	22.8625
TCGA-BR-A4J7	1.11551	0	0.691349	11.3608	0	2.49253	1.08099	2.28739	1.10313	0	0	1.71539	1.48684	0	2.3776	3.46795	0.392489	0	0.295475	0	0	0	0	0.116036	1.07021	29.8675
TCGA-FP-A4BF	2.95239	0	3.54308	16.5284	0	6.07527	1.99906	5.85185	4.20656	0.365035	0	8.9696	1.30309	1.91645	5.18526	13.5237	1.54963	0.522052	0	1.35066	0	0	0	0.129426	1.04912	75.8421
TCGA-BR-8486	3.00828	0	2.36637	0.341823	0	7.81279	1.39983	2.43089	1.77023	0	1.07854	0	0	3.41412	0.78538	4.35754	0	0.214817	0	1.065	0	0	0	0.237046	0.990316	30.0456
TCGA-BR-6456	1.01127	0	0	2.70295	0	4.72391	0	0.903122	2.48072	0	0	1.01721	0.396784	0.856376	1.15922	5.08123	0.243042	0	1.21844	0	0	0	0	0.0830561	1.05981	21.7943
TCGA-HU-A4GY	4.56048	3.06471	0	3.05897	0	5.80104	0	1.05683	1.16087	0	0	0	0	0.720971	1.6156	5.79702	0	0	0.207079	0	0	0	0	0.505458	0.862818	27.0436
TCGA-BR-4369	5.07349	0	5.47101	1.96353	0	13.3158	1.58278	2.38221	0.482952	0	1.13657	0	0.385499	0.340147	1.50655	5.9292	3.03316	0	0.256595	0.871909	0	0	0	0.305812	0.96172	43.7314
TCGA-VQ-A91Q	2.75314	0	1.32805	0.517262	0	7.55706	0	0.543891	0.849211	0	0.836374	0	0.736878	0.868966	0.489055	3.52157	0	1.59772	0	3.21878	0	0	0	0.200664	1.00297	24.818
TCGA-HF-7133	0.442776	0.867053	0.631093	3.96728	0	7.34621	0	2.94709	1.99824	0	0.424542	0.619384	0.741902	2.98173	2.12254	10.7807	0.250717	0	0.678556	1.14809	0	0	0	0.0783947	1.05671	37.9479
TCGA-CD-8535	0	0.197351	0	0.319581	0	0.00454404	0.123382	0.595291	0.0816901	0	0.18383	0	0	3.76162	0.372482	1.83029	0	0	0	0	0	0.0312194	0	0.194007	1.0601	7.50128
TCGA-IN-A6RL	2.29925	1.74265	2.70237	3.82519	0	5.67826	0	1.74224	1.71974	0	0	0	2.05511	0	0.839096	7.61316	0	0.510372	0	2.21801	0	0	0	0.306769	0.957982	32.9454
TCGA-HU-A4G3	0.219659	0.387878	0.128019	0.645195	0	1.56889	0	0.295727	0.360495	0	0	1.29313	0.0665455	0.645773	0.0470388	1.57183	0	0.0450384	1.79522	0	0	0.102423	0	0.13504	1.03368	9.17286
TCGA-VQ-A91N	4.86545	0	4.86846	2.22906	0	5.00446	0	1.70428	0.570778	0	0	0.342542	0.351271	0.482959	0.529271	0.952596	0	0.390514	0.105419	0.00574783	0	0	0	0.443758	0.906462	22.4028
TCGA-D7-A74A	0.0646888	0.735692	0	2.09029	0	2.33848	0	1.4282	1.04297	0	0	0.686756	0.628444	0	0.550828	1.1033	0.244346	0.182564	0	0.579037	0	0	0	0.0863735	1.07632	11.6756
TCGA-CG-4475	0	0	0.560214	0.0747388	0	2.51083	0	0.20642	0	0	0.553453	0	0.567816	1.55248	0.00554242	3.58363	0	0.614096	0	2.35698	0.763315	1.26472	0	0.134446	1.03516	14.6142
TCGA-BR-4366	0.802379	0	0.663095	0.906946	0	3.18417	0	0.733326	0	0	0.553081	0	0.250142	3.26305	1.87416	9.77388	1.25511	0	0	0.735899	0	0.427734	0	0.0739368	1.06738	24.423
TCGA-D7-8578	1.66241	0.0275897	0	2.87019	0	4.34222	0	1.81425	1.11543	0	0	1.11548	0.260916	0.410149	0.282363	6.37115	0	0.636705	0.951197	0.759943	0	0	0	0.0967371	1.05048	22.62
TCGA-FP-A9TM	10.6338	4.19972	1.25156	0.776449	0	4.62773	0	2.05435	0	0	0.221362	0	0.128647	0.077198	0.375341	1.64524	0	0.129292	0.090834	0	0	0	0	0.539083	0.849719	26.2115
TCGA-RD-A8N0	3.97763	25.7439	5.17149	14.3534	0	18.5374	0	12.176	1.63393	0	0	3.42407	0.668636	0	2.40992	6.61662	0.304244	1.27159	7.57585	0	0	0	0	0.386938	0.928135	103.865
TCGA-RD-A8N9	5.00472	0	4.65345	7.5858	0	9.73608	0	6.19069	4.06726	0	0	2.02413	0	2.23905	2.57873	16.176	1.31471	0	3.44226	0	0	0	0	0.203273	1.00264	65.0128
TCGA-BR-A4J9	2.26348	7.10662	1.00053	4.53599	0	9.86455	0	3.46246	1.27726	0	0	0.729388	0.759188	0	1.78292	4.42371	0	0.127787	0	0	0	0	0	0.306692	0.970266	37.3339
TCGA-D7-6520	1.81207	0	0.303494	0.779398	0	3.69733	0	1.10999	1.96586	0	0.474062	0	0.483995	1.2322	1.10661	3.70464	0	0.469453	0.0603736	0.313608	0	0	0	0.154016	1.02478	17.5131
TCGA-IN-A6RN	0.267533	0.818741	0.946175	0.65911	0	3.95534	0	1.30213	0.124176	0	0.0321706	0.468198	0.231163	0	0.353106	4.13109	0	0.0756643	0.311174	0	0	0	0	0.188156	1.01218	13.6758
TCGA-RD-A7BS	2.88457	5.2622	0	4.10599	0	2.10072	0	3.53201	0.162099	0	0	1.56019	0.767939	2.94467	2.59998	0	0	0.692859	1.5422	0.671807	0	0	0	0.33029	0.952581	28.8272
TCGA-VQ-A8DU	0.28624	0.671961	0.407635	2.13295	0	2.69495	0	0.829166	0.958738	0	0.295462	0.46961	0.635676	0.115691	0.656518	1.62037	0.109513	0.119031	0.387573	0.0233965	0	0	0	0.149136	1.03706	12.4145
TCGA-CD-5798	0.0555899	0.176449	0	1.31684	0	1.73197	0	0.120825	0.795552	0	0	0.943095	0.483326	0	0.100002	4.32325	0.129535	0.0789805	0	0.642663	0	0.0571169	0	0.121902	1.04559	10.9552
TCGA-3M-AB46	0.421946	0	0.393829	1.08525	0	1.55791	0	0.652546	0.462672	0	0	0.338889	0.355117	2.02885	0.624122	0.991416	0	0	0	0.221152	0.0332923	0	0	0.103829	1.05021	9.167
TCGA-RD-A8N4	1.52744	1.84477	0	4.1973	0	5.46595	0	1.11913	1.07362	0	0	0.496831	0.975294	0	1.93689	4.27105	0	0	0.332043	0	0.029499	0	0	0.185952	1.02043	23.2698
TCGA-CG-4438	0.55663	0	0.251692	2.51515	0	3.96579	1.73203	1.58781	0.20967	0	0	0.776557	0.296359	0.188869	2.24988	5.80121	0.172711	0	1.24465	0	0	0	0	0.104265	1.04431	21.549
TCGA-D7-8579	0.982038	1.93374	0	1.43776	0	5.58471	0	0.703989	1.76727	0	0	0.88174	1.71511	0	0.119128	6.64907	0.613519	0.309039	4.16322	0.334879	0.597695	1.20541	0	0.144909	1.01801	28.9983
TCGA-BR-4267	2.42929	0	1.91294	1.11104	0	5.46595	0	0.483353	0.522509	0	0.548878	0	0.271708	0.219311	0.600644	5.09646	0.301706	0.0207281	0	3.67281	0	1.77433	0	0.23966	0.986302	24.4317
TCGA-BR-8291	0.667104	0	0.149525	3.89539	0	1.80733	0	0.295778	1.64204	0	0	0.938064	0.609674	0.584923	0.249594	7.2854	0.963494	0	2.1073	0	0	0	0	0.106879	1.04083	21.1956
TCGA-VQ-A8PH	1.22692	0.365798	1.12531	2.70181	0	4.98199	0	7.21818	0.0318945	0	0	1.33895	0.120428	0.740935	0.619593	1.14306	0	0.127164	0.935893	0	0	0	0	0.14022	1.06812	22.6779
TCGA-VQ-AA64	1.14708	0.150377	0.550744	1.45876	0	1.94483	0	1.06445	1.00942	0	0	1.12845	0.181473	0.416236	0.949037	1.98105	0	0.0396511	0.375237	0	0	0.000928796	0	0.188884	1.01686	12.3977
TCGA-MX-A666	14.2096	4.92753	0.361567	2.60596	0	5.55636	0	4.04929	0.715703	0	0.494342	0	0.357196	0.943818	0	2.50914	0	0.565783	1.3904	0.401307	0	0	0	0.46051	0.894726	39.088
TCGA-VQ-A8PE	2.18322	3.80448	0	4.24864	0	9.90704	2.192	3.95866	1.27043	0	0.036657	0.291966	0.380959	2.12353	1.72583	7.99791	0	0.990112	0	0.433803	0	0	0	0.171061	1.02119	41.5452
TCGA-BR-7716	2.85573	0	0.0118835	8.07069	0	6.83277	0.575035	1.91178	3.56176	0	1.88503	0.334171	1.48138	1.52355	3.77097	5.32266	0.362231	0	1.65209	0	0	0	0	0.105255	1.05565	40.1517
TCGA-KB-A93J	0.421976	0.66476	0.247272	3.30475	0	6.2619	0	1.31908	3.08463	0	0.217948	1.03552	0.910936	1.57477	2.94969	8.98201	0.406749	0	0	0.388189	0	0	0	0.0691225	1.06578	31.7702
TCGA-VQ-A925	1.30399	0	0.778639	1.84787	0	4.15194	0	0.886284	0.545916	0	0.178041	0.028036	0.269426	0.331277	0.397614	1.22804	0	0.0767214	0	0.424384	0	0	0	0.210251	1.01752	12.4482
TCGA-B7-A5TN	0.306392	0.509025	0.348915	1.1676	0	2.84248	0	0.783474	2.02843	0	0	1.04866	0	0	1.06747	4.78527	0.16478	0	1.14055	0	0	0.189398	0	0.102294	1.04553	16.3824
TCGA-MX-A663	1.34018	0	0.541053	1.4125	0	1.68659	0	1.00213	0.774232	0	0.0505925	0.225541	0.957287	1.06139	0.384567	1.668	0	0	0	2.43528	0	0	0	0.208489	1.00227	13.5393
TCGA-FP-A8CX	0	2.27575	6.62228	3.77849	0	7.89788	0	2.1823	3.31527	0	0	1.68269	0.086291	4.84582	1.56585	5.88728	0	0	0.782067	0.881514	0	0.190795	0	0.311163	0.960287	41.9943
TCGA-BR-8677	0.272479	0.0657059	0.156461	7.83672	0	1.05295	0	2.32885	2.68451	0	0	1.98757	0.500209	0.0541691	4.11168	2.87542	0	0	0.282688	0	0	0	0	0.100197	1.09476	24.2094
TCGA-VQ-A928	0.340017	0.0121394	0.649453	0.292992	0	2.65222	0	0.577048	0.670007	0	0.836003	0	0	5.11608	0.244993	1.47008	0	0	0	2.36628	0	0.0648501	0	0.114512	1.05943	15.2922
TCGA-BR-4187	1.67054	0	0	2.06277	0	2.4095	0.31447	0.655629	0.487849	0	0.337806	0	1.29372	0	0.362809	7.60476	0	0.0966515	2.78011	0	0.0623816	0.666062	0	0.230868	0.986459	20.8051
TCGA-VQ-A8PJ	0.41525	0.753495	1.92144	0.789661	0	3.85204	0	0.674684	0.459553	0	0.0739372	0.611298	0.208437	2.20193	1.03524	2.64374	0	0.17452	0	0.413031	0	0.044045	0	0.263398	0.978844	16.2723
TCGA-R5-A7O7	1.74668	0	1.84091	1.58463	0	8.28576	0.0182832	0.74171	1.29671	0	0.817998	0	0.501671	0.54132	0.696462	1.16366	0	0.313735	0	2.0532	0	0.236167	0	0.197124	1.01881	21.8389
TCGA-BR-4371	0	0	0.342518	1.09156	0	4.9704	0	0.438809	0.821582	0	0.409029	0.263434	0.128065	0.620677	1.25018	2.09019	0.14552	0.119996	0.673118	0	0	0	0	0.0555326	1.07996	13.3651
TCGA-HU-A4H2	0.552338	1.56331	1.29514	5.09633	0	3.86881	0	2.81244	1.19355	0	0.19612	0.268526	0.699663	0.430061	1.04729	1.47422	0.407955	0.412684	0	1.26975	0	0	0	0.200932	1.01884	22.5882
TCGA-R5-A7ZR	0.470199	5.21597	0.0175107	2.31707	0	9.38268	0	3.78964	4.10109	0	0	1.79362	0	0.933094	4.18656	12.3289	0	0.0896237	0.703518	0	0	0	0	0.142002	1.03437	45.3295
TCGA-BR-4191	1.2716	0.338145	0	3.27523	0	8.78323	0.985847	1.83647	1.79421	0	4.53927	0	1.38273	0.0566634	1.65665	12.0839	3.94793	0	0	4.00285	0.833965	0	0	0.0521376	1.05982	46.7887
TCGA-D7-A6F0	1.57566	0	2.41143	4.05846	0	7.06707	0.102362	1.61341	2.73339	0	0	0.788334	0	2.93838	1.78026	10.4331	0.0235862	0	0.314169	0	0	0	0	0.156139	1.02634	35.8396
TCGA-BR-A4PF	1.28615	0	0.24331	1.59327	0	1.80397	0.58804	1.5102	1.14445	0	0.00843729	0.120994	0	1.63729	2.39677	6.17388	0.00279818	0	0.114831	0	0	1.00023	0	0.134687	1.03559	19.6246
TCGA-VQ-A8PK	2.43643	0	1.75783	0.708775	0	5.26931	0	2.58582	0	0	0.649656	1.13513	0	0.608643	2.46008	5.7754	0	1.14375	0	0.998384	0	0	0	0.203169	1.00431	25.5292
TCGA-D7-A748	0.171381	1.10621	0	1.39437	0	2.61169	0	0.713734	1.24915	0	0	0.407122	0.334745	2.28067	0.621587	6.07465	0.559928	0.0367063	0	0.290169	0.00217989	0.768135	0	0.136653	1.03336	18.6224
TCGA-CG-4443	0.0151543	0.058796	0	0.199183	0.257296	0.889995	0	0.0833858	0	0	0.529336	0	0.47461	0.00661598	0	3.5575	0	0.0612786	0.252324	0	0	0.0786185	0	0.114529	1.05344	6.46409
TCGA-ZA-A8F6	0.153301	0.590015	0	1.34615	0	0.359372	0	1.06008	1.23492	0	0.31691	0	0	5.91265	0	6.33341	0	0	1.49116	0	0	0	0	0.119205	1.06327	18.798
TCGA-D7-A6F2	0.641204	0	0.486594	2.6492	0	3.94774	0	1.01012	2.3758	0	0	0.895253	0.0888436	2.55136	0.865626	6.71455	0	0	0.694482	0	0	0.0214769	0	0.0737034	1.06245	22.9422
TCGA-BR-7957	1.02873	0	0.078103	1.33053	0	1.92058	0.00146157	0.728329	0.397436	0	0	0.25335	0.022395	0.708755	0.307233	3.64707	0	0.0194569	2.42818	0	0	0.214123	0	0.155456	1.01742	13.0857
TCGA-BR-8289	0	1.25629	0.604049	2.00965	0	0.481389	0	1.56251	0.746472	0	0	0.482437	0.241426	3.74334	0.594697	4.30467	0	0	2.07671	0	0	0	0	0.15381	1.02166	18.1036
TCGA-VQ-A94O	1.01995	0	0.817576	1.63104	0	5.42735	0.509982	1.218	1.64944	0	0.898036	0	0.336802	1.58607	0.386783	2.20283	0	0.0222162	0	1.53179	0	0	0	0.133651	1.04114	19.2379
TCGA-BR-8371	3.70193	0.684942	0.262783	1.53935	0	1.57067	0	0.635785	1.07149	0	0	0.536259	0.169975	0.112591	0.0134728	0.571881	0	0.224347	0.211581	0	0	0	0	0.575684	0.817046	11.3071
TCGA-F1-A72C	0.63085	1.84332	1.82882	5.27494	0	4.40919	0	2.95209	2.32579	0	0	3.45831	0.578434	0.70943	1.85067	4.57657	0	0.0685477	0	0.343817	0	0.0555233	0	0.175716	1.03109	30.9063
TCGA-CD-5803	0.431337	1.7786	0	6.12997	0	3.54396	0.27555	0.595974	2.9226	0	0	0.333668	1.09957	0	2.19534	3.72714	0.102944	0	0.819091	0	0	0	0	0.40546	0.915923	23.9557
TCGA-VQ-A91U	0	2.48908	1.88787	13.4084	0	8.2839	0	6.26959	3.51647	0	0	2.13597	0.533111	2.36946	3.35865	13.0766	0	0	0	0	0	0	0	0.107342	1.05986	57.3291
TCGA-FP-8631	1.61051	1.04936	1.85122	1.51971	0	5.2731	0	2.96027	0.34864	0	0	0.565175	1.33604	0.322562	0.411283	1.47126	0	0.687245	0	1.27028	0	0.346344	0	0.260229	0.984783	21.023
TCGA-FP-8210	8.66513	1.18706	0.69476	5.71933	0	6.68943	0	2.70178	2.38687	0	0	1.17938	0.337547	0	0.731007	3.68232	0.879321	0.94726	2.67524	0	0	0.23475	0	0.329225	0.954575	38.7112
TCGA-BR-7715	0.541777	0	0.0495984	0.515321	0	1.07427	0	0.776824	0.279904	0	0	0.0486546	0	2.21125	0.364748	2.15445	0	0	0	0.270397	0	0	0	0.15764	1.0344	8.28719
TCGA-CD-5799	0.454336	0	0.277601	0.836697	0	1.96162	0	0.301959	0.525441	0	0.341702	0.333526	0.40276	1.73776	0.278465	1.98948	0	0	0	1.23223	0	0.203404	0	0.0959364	1.04895	10.877
TCGA-FP-8211	2.85348	0	1.40734	2.63707	0	4.40578	0	1.25503	1.57008	0	0	1.16191	0.374608	0.107686	0.361823	1.05933	0	0.200884	0.0958711	0.127362	0	0	0	0.274164	0.993519	17.6182
TCGA-CD-A489	0.963004	1.74622	0	2.45428	0	2.83943	0	0.594542	1.33236	0	0	0.21701	0.42588	0	0.397244	2.73796	0.0501091	0	0.674892	0	0	0.0412891	0	0.280456	0.974997	14.4742
TCGA-VQ-A8E2	2.73139	0	1.0317	1.53088	0	3.31831	0	2.57748	0.0386628	0	0.281402	0.247312	0.204611	2.28334	0.73865	1.48094	0	0	0	0.302805	0	0	0	0.276043	0.978026	16.7675
TCGA-BR-6563	6.64284	0.416213	1.43771	11.7888	0	6.41042	0	3.5645	3.53915	0	0	1.56222	0.85293	0.481456	1.47398	7.51668	1.26485	0	2.68374	0	0	0	0	0.227595	1.00057	49.6355
TCGA-BR-A4J6	6.00547	0	12.9083	3.25266	0	2.66049	0	1.36334	0.633551	0	0	1.10601	0.429173	0	0	2.6168	0	0.190443	0.0528915	0	0	0	0	0.509217	0.895296	31.2191
TCGA-R5-A7ZE	0	0.379674	0	0.169084	0	0.365925	0	0.0505237	0.671975	0	0.440656	0	0.190757	1.55028	0	0.0560519	0.0141662	0.204537	0	1.35001	0	0.322737	0	0.0541753	1.08828	5.76638
TCGA-KB-A6F7	1.63514	0	1.00352	8.03769	0	3.17096	3.21106	3.61554	2.60506	0	0	1.45666	0.68674	0.393652	0.939324	7.51789	0.902013	0.128003	0	1.95759	0	0.077789	0	0.107384	1.04949	37.3386
TCGA-BR-8080	3.50693	2.67512	1.022	6.72593	0	6.25663	0	3.31928	2.40075	0	0	0.947312	1.27505	3.23602	1.61068	9.67208	0.392504	0	0	3.04408	0.0811483	0	0	0.207996	1.00082	46.1655
TCGA-VQ-AA6A	0	0.586061	0.548398	1.5741	0	5.91966	0	1.03228	0.513185	0	0	1.16045	0.531333	1.12326	0.0441343	2.07495	0	0.371771	0	1.56852	0	0	0	0.0896799	1.06619	17.0481
TCGA-MX-A5UG	5.27463	13.0793	0.52145	6.87755	0	12.3585	0	2.81494	4.57382	0	0.462345	0.271384	2.33548	0.930243	1.59746	6.00776	0	0	2.75427	0	0	0.122659	0	0.370584	0.934511	59.9818
TCGA-CG-4444	3.51034	0	3.26063	1.90419	0	9.48566	0.0579551	2.72588	1.14057	0	1.12708	0	0.586822	3.6314	1.99358	11.5489	0.867072	0	0	2.87333	0.889542	1.92905	0	0.201113	0.999337	47.532
TCGA-D7-8576	0.231598	1.53773	0	1.80969	0	5.12848	0	0.631453	0.165012	0	0	0.674478	1.28157	3.42678	0.989406	5.17871	0.478204	0.168374	3.26455	0	0	0	0	0.0978464	1.03823	24.966
TCGA-VQ-A91Y	0.0591101	1.93434	0.732513	3.64306	0	7.88103	0	0	2.86606	0	0	1.78581	0.238079	0.669965	3.00289	5.68617	1.77982	0	1.27873	0	0	0	0	0.132042	1.03691	31.5576
TCGA-IN-A6RI	0.684639	0	0.651068	0.749136	0	1.06917	0	1.11939	0.628157	0	0	0.58917	0.0675047	2.1879	0.0913016	2.21745	0	0.119592	0	0.0905209	0	0.0916637	0	0.177663	1.01881	10.3567
TCGA-VQ-A8PC	1.17268	4.97137	1.0632	2.71592	0	10.755	0	0.678239	0	0	0.776119	0.405898	0.917395	0.296767	0.857786	12.2264	0.784145	1.45398	2.3519	0	0.163903	0.170607	0	0.245546	0.981217	41.7613
TCGA-D7-A4YU	3.23094	4.19939	0	8.85601	0	7.57771	2.67038	4.97147	3.71777	0	3.96815	0	2.24733	2.26712	8.97919	6.8199	0.210965	0	2.44973	0	0	0	0	0.153288	1.03168	62.1661
TCGA-CD-A48C	0.0976347	1.33954	0	2.45004	0	1.51315	0	1.26843	0.813682	0	0	1.39319	0.00797799	1.47653	1.38347	1.76272	0.205805	0	0	1.22319	0	0.0305066	0	0.125337	1.04723	14.9659
TCGA-BR-6453	10.6423	5.27927	2.80579	5.61009	0	6.26749	0	1.24874	4.69141	0	0	1.40802	0.480116	0.821239	0.428892	5.69954	0.100723	0.670426	1.76543	0	0	0	0	0.488166	0.872196	47.9195
TCGA-CD-8530	0.28983	0.89782	0.0557696	2.00208	0	2.30656	0	0.0507764	1.03354	0	0.0241743	0.200259	0.518496	0	0.143112	3.61157	0	0.0292437	0	2.26685	0	0.0424928	0	0.166719	1.02225	13.4726
TCGA-VQ-A91Z	0.610286	0	0.952666	0.0799285	0	1.14785	0	1.21082	0	0	0.863087	0	0	1.62609	0.0539483	1.3562	0	0	0	0.488443	0	0	0	0.150636	1.02933	8.38933
TCGA-IN-7806	0.688393	1.63548	0.427034	0.416424	0	1.73659	0	0.628337	0.163591	0	0.423499	0	0.0762464	1.28409	0.0446118	2.6164	0	0	0.142157	0	0	0	0	0.301025	0.962975	10.2829
TCGA-VQ-A8P8	4.78118	14.0508	2.05119	3.91417	0	11.7321	0	5.03692	1.68102	0	0	2.27696	0.706046	0.725295	0.177674	2.45738	0	1.32127	6.11787	0	0	0	0	0.409728	0.915508	57.0299
TCGA-RD-A8N5	0.367804	0	0.0667075	0	0	1.80799	0	0	0	0	0.572354	0	0.438682	3.13503	0	3.22496	0	0.180818	0	2.33089	0	1.47146	0	0.12558	1.05932	13.5967
TCGA-D7-A6EX	1.6375	0	0.545302	1.58769	0	2.43387	0	1.42616	0.86893	0	0	0.563782	0	0	0.717925	2.26808	0	0	0.994569	0	0	0	0	0.205961	1.00804	13.0438
TCGA-BR-8297	2.70892	1.6441	0	1.86754	0	5.58998	0	2.23371	0.847609	0	0	0.936069	0.282496	0.231008	1.10463	2.12562	0	0.213434	1.64735	0	0	0	0	0.232254	0.99973	21.4325
TCGA-BR-8483	1.08806	0	1.31953	1.05873	0	0.45998	0	0.495046	0.692998	0	0.105932	0.035962	0	3.48593	0.952287	0.904778	0	0	0.127648	0	0	0	0	0.283968	0.978469	10.7269
TCGA-BR-8687	0.654351	0	0.286436	0.557076	0	2.75821	0	0.216613	0.4597	0	0	0.20789	0.0881007	0	0.442613	3.42052	0.340459	0	0.270669	0	0	0	0	0.135622	1.03185	9.70264
TCGA-BR-6803	6.62418	0	4.57921	5.3655	0	7.02819	0	1.79996	1.99064	0	0	0.68329	0.471451	0	1.18287	4.21416	0.306964	0	0.997885	0	0	0	0	0.376228	0.93446	35.2443
TCGA-CG-4441	1.7826	0	1.1351	2.78007	0	4.2958	0	1.37184	1.41191	0	0	1.40099	0	2.52947	2.1265	5.98488	0	0	0	4.51312	0	2.17613	0	0.119872	1.03898	31.5084
TCGA-HU-8249	1.28068	0	0.151548	1.79549	0	2.20799	0.178209	1.03189	1.78994	0	0	1.70557	0	2.16568	1.07085	1.60934	0	0	0	1.51911	0	0.0618462	0	0.115478	1.05312	16.5682
TCGA-CG-5732	2.20549	5.87325	7.11124	12.206	0	7.44038	0	8.7568	4.57779	0	0	2.4842	0.927201	1.08176	1.27515	7.39491	0.130332	0.48145	0	2.43518	0	0.622821	0	0.298357	0.972082	65.0039
TCGA-RD-A8N1	4.799	4.93836	1.22303	6.13343	0	14.8507	1.28631	4.45251	1.90209	0	0.0818455	0.774601	1.11017	0.775015	3.29319	9.5713	0.557425	0.141565	0.151416	0	0	0	0	0.248513	0.990555	56.0419
TCGA-BR-8682	0.753671	1.00236	0	1.25728	0	1.09216	0	0.471721	1.17405	0	0	0.773488	0	4.61363	0.284972	5.32468	0.0748625	0	1.95875	0	0	0	0	0.160952	1.02638	18.7816
TCGA-CD-A4MH	7.68576	0	8.4831	7.49571	0	4.69701	0	3.12876	0.37251	0	0	0	0.982763	0.224648	0.36964	1.28052	0.0926718	0.823472	0	0.445833	0.10426	0.153277	0	0.433033	0.916247	36.3399
TCGA-CG-5718	0.751554	1.44619	0.70176	3.98788	0	4.58166	0	2.70874	2.76178	0	3.9428	0	1.30587	2.81832	0.787733	5.35724	0.0374476	0	0	4.5803	0	2.24431	0	0.101714	1.04624	38.0136
TCGA-BR-A4J8	0.0669494	0.953243	0.469105	0.768608	0	2.20197	0	0.802718	0.562898	0	0	1.21269	0.194349	0.787126	0.668518	1.10231	0	0	0.853498	0	0	0	0	0.19358	1.01102	10.644
TCGA-F1-6875	0.190724	0.499689	0	1.37442	0	0	0	0.162613	0.614593	0	0.853784	0	0	4.6624	0	0	0	0	0	1.1527	0.447873	0	0	0.0952271	1.08752	9.9588
TCGA-RD-A8N6	0	1.03586	0.209642	1.7846	0	0.67964	0	0.365495	0.490139	0	0	1.02704	0.143323	0.300433	0.649346	3.07888	0	0	0.4794	0	0	0	0	0.0724288	1.05964	10.2438
TCGA-SW-A7EB	4.59958	0.332762	0.487616	3.19994	0	3.74731	0	2.62971	1.70313	0	0	2.04827	0.436038	0.119389	0.258623	1.69836	0	0.3029	0.39724	0	0	0	0	0.257077	1.00151	21.9609
TCGA-VQ-A8DZ	0.285158	0	2.10889	3.87168	0	2.3591	0	1.32955	0.294408	0	0	0.187835	1.09805	2.83829	0	2.24769	0	0.383525	0	2.96972	0	0.988958	0	0.178439	1.01546	20.9628
TCGA-D7-6822	0.219459	0	0.00578304	1.48561	0	2.53953	0	0.225625	0	0	0.802616	0	0.17557	0.745569	0.675338	1.47345	0.280767	0.213628	0	0.306629	0	1.21666	0	0.0890629	1.05748	10.3662
TCGA-BR-6457	8.50189	0	9.66879	5.39697	0	3.57863	0	4.1231	1.52826	0	0	2.58671	1.29754	0.0913683	1.71273	4.86105	0.0766896	0	1.68874	0	0	0	0	0.444275	0.900523	45.1125
TCGA-D7-6818	0.714635	0.126679	0.354438	1.37934	0	3.97294	0	0.694624	2.08544	0	0.32874	1.42652	2.21388	0.184772	0.345255	15.7512	1.12618	0	0.646191	0	0	1.38128	0	0.0472091	1.07575	32.7321
TCGA-R5-A7ZF	0	0.237209	0.177778	0.954389	0	0.448349	0.239434	1.36268	0.118361	0	0.411483	0	0.0940421	0.122738	0.823068	0.361415	0	0.0802818	0	0.547982	0	0.0545581	0	0.0640778	1.08386	6.03376
TCGA-CD-8529	11.3949	0	9.47999	4.70481	0	12.0084	0	2.53359	4.11516	0	0.788959	0.175823	0.556379	4.76564	3.31252	12.6064	0.25076	0	0.676474	0	0	0	0	0.394903	0.920979	67.3698
TCGA-CD-5804	2.34346	0	1.18282	1.64064	0	2.15348	0.000938984	0.300488	1.66226	0	0.560313	0	0.724895	2.08568	1.08039	3.81081	0	0	0	0.0882972	0	0.356861	0	0.266834	0.97546	17.9913
TCGA-BR-8364	2.08888	0	0	2.7187	0	4.42133	0	0.812586	0.822094	0	0	0.531613	0.425145	0.510417	0.233261	7.14908	0	0.443554	2.12601	0	0	0	0	0.146333	1.02431	22.2827
TCGA-BR-8485	2.02609	0	2.00973	9.58805	0	9.6912	1.60232	2.92346	2.34853	0	1.64624	0.951866	1.97155	1.36788	1.55434	5.07123	0	0	0.458213	0.731126	0	0	0	0.1215	1.05521	43.9418
TCGA-VQ-AA6F	7.00237	8.57625	3.51309	4.84766	0	6.11573	0	3.66948	5.90031	0	0	2.76007	0	2.09198	5.10627	2.44683	0	0	3.03477	0	0	0	0	0.394229	0.923949	55.0648
TCGA-D7-6524	0.447898	0	0	0.57485	0	3.20093	0	0.518911	0.973977	0	0.367746	0	0.238195	2.1317	0.323622	3.37076	0.209983	0.0502819	0	3.18804	0	1.71843	0	0.168167	1.02471	17.3153
TCGA-IP-7968	0.827456	0	0	5.162	0	0	0.766211	3.01576	1.37463	0	0.46836	0.261267	0.501023	0.00450121	0.940979	2.567	0.313066	0	0.0671571	0.166631	0	0	0	0.131067	1.05797	16.436
TCGA-CG-4462	0.9796	0	0.315822	0.675534	0	6.07876	0.349344	0	0	0	1.50475	0	0.933374	3.07197	0.203864	10.669	0.539303	1.07526	0	2.94204	0.871781	7.10428	0	0.0926075	1.06012	37.3147
TCGA-VQ-A91S	0.31973	0.0171167	0.319	5.05824	0	1.58329	0	1.55565	0.071532	0	0.252119	0.0670718	0.16517	0.548564	2.73667	2.8873	0	0	0	0	0	0.307519	0	0.144832	1.05446	15.889
TCGA-BR-7197	0.6297	0	0.186612	0.289722	0	1.40796	0	0.866109	0	0	0.38752	0	0	1.91287	0.405771	2.40934	0	0	0	0.0690361	0	0	0	0.139861	1.03693	8.56463
TCGA-D7-6522	5.45235	4.01876	1.95054	8.70708	0	3.57437	0	3.97225	8.67484	0	0	2.44132	1.75089	1.20948	2.37425	16.1366	1.94574	0	2.06081	0	0	0.138323	0	0.267921	0.975022	64.4076
TCGA-BR-7717	2.01354	0.2234	0	1.31669	0	1.70725	0	1.01582	0.716976	0	0.182241	0.112206	0.792723	1.30894	0.462924	0.844667	0	0	0	0.818859	0	0	0	0.228355	0.995222	11.5162
TCGA-BR-A4CS	0	0	0.727663	0.329594	0	1.4634	0	0.0734702	0.275886	0	0.220411	0	0.533718	0.668859	0.0325149	0.66985	0	0.820417	0	2.84562	0	0.629326	0	0.127282	1.05341	9.29073
TCGA-RD-A7BW	0.31521	0	0.0448608	4.30954	0	1.67947	0	1.31351	0.772446	0	0	1.23986	0.159238	0	0.739779	2.99599	0.320801	0	0	0.291189	0	0.0390389	0	0.218568	1.01785	14.2209
TCGA-BR-8680	1.11539	0	0.0462111	1.43357	0.739899	0	0	0.179082	0	0	0	0	0.284214	0.768719	0.0621745	0.222075	0.0171121	0.0365706	0	1.83967	0	0	0	0.172345	1.03579	6.7447
TCGA-EQ-8122	0.355608	0.163329	0	0.600642	0.245383	0.985087	0	0.299015	0.00696434	0	0.473065	0	0.391301	1.48033	0.208955	3.33737	0	0.0942403	0	1.36847	0	0.501632	0	0.0856475	1.05887	10.5114
TCGA-CD-A487	0.118272	0.049886	0	1.16467	0	0.569529	0	0.637862	0.0738559	0	0	0.690126	0	0	0	0.691175	0	0.829361	1.09648	0	0	1.32788	0	0.0944663	1.05545	7.24909
TCGA-CD-8534	1.58539	0	0.764517	2.05624	0	1.94313	0	0.632735	0.721676	0	0	0.636161	0	0	0.774327	3.14874	0.119903	0	1.1579	0	0	0	0	0.24393	0.985523	13.5407
TCGA-CG-4477	0.192229	1.45405	5.23306	4.68516	0	15.9653	5.76555	1.85524	0	0	3.25143	0	0	2.76899	6.10356	12.9486	0.405007	1.76401	0.427329	0.231407	0.864987	3.48459	0	0.152604	1.02018	67.4005
TCGA-VQ-AA6G	0.615951	0	0.867503	0.470384	0	4.69748	0	0.613594	0.919459	0	1.22889	0	0.0780605	3.8861	0	1.87222	0	1.55485	0	3.58527	0	0.057685	0	0.0802795	1.06008	20.4475
TCGA-CD-A486	2.21023	0	2.32469	1.48534	0	2.97202	0	2.70834	2.63956	0	0	2.19947	0.205114	11.6516	0.578565	7.62535	0	0	0	2.20664	0	0.398449	0	0.13701	1.04266	39.2054
TCGA-BR-8484	5.35929	0	2.23554	5.52663	0	12.1685	0	3.7965	2.7738	0	0	1.70558	0.15684	0.861725	3.92252	13.0089	0.809683	0	0.795632	0	0	0	0	0.185602	1.01474	53.1212
TCGA-BR-8588	2.05144	0.595782	0	4.39986	0	1.33587	0	2.96081	0.854347	0	0	1.17793	0.688846	0	0.506917	2.30229	0	0.500696	0	0.485795	0.126964	0.588512	0	0.191903	1.02201	18.5761
TCGA-BR-A4CR	0.672467	0	0.316599	0.226158	0	1.69902	0	0.385362	0.211017	0	0.572264	0	0.163694	0.799988	0.0813446	2.18275	0	0.184581	0	1.26283	0.0211897	0	0	0.0873565	1.04878	8.77926
TCGA-D7-8575	3.78608	0	5.27276	1.16492	0	1.38321	0	1.30225	1.44765	0	0	0.116601	0	14.7762	0.228657	6.35613	0	0.187014	0	2.01595	0	0	0	0.284663	0.989229	38.0374
TCGA-RD-A7C1	0.867399	0	0.0472207	3.77336	0	0.549795	0.0847854	1.90979	1.00434	0	0	1.0423	0.304137	0.466273	1.43062	4.27127	0.292253	0	0	4.23933	0	1.00282	0	0.076721	1.06645	21.2857
TCGA-VQ-A8P3	0.517221	0	0.292431	2.77533	0	0.342933	0	1.0692	0.740246	0	0	0.901092	0.167827	0.0400039	0.152499	0.74507	0	0.0171405	0.400427	0	0	0	0	0.17407	1.05157	8.16143
TCGA-BR-8367	1.92515	0	0.419962	1.78149	0	4.00309	0	0.184128	0.0132064	0	0	0.149375	0.32863	0.899963	0.188134	4.90446	0.328029	0.00450774	2.11735	0	0	0	0	0.195329	1.00196	17.2475
TCGA-FP-8099	1.56293	0.173229	1.38654	1.17085	0	2.91365	0	2.0686	1.78117	0	0	2.35194	0.496211	2.2723	1.06178	9.27702	0	2.79354	0.985368	0	0	0.452134	0	0.159783	1.01734	30.7473
TCGA-BR-8369	2.56053	1.46157	0	1.62136	0	2.80605	0	1.42704	0	0	0.101793	0.127581	0.2998	0.708849	0.272012	1.88222	0	0.0764527	0	0.429093	0	0	0	0.332972	0.952681	13.7744
TCGA-HU-A4H5	0	1.81219	2.26583	2.33228	0	7.11542	0	0.44575	1.28427	0	2.79315	0	0.143486	12.0358	1.27454	3.33777	0	0	0	1.97264	0	0.250851	0	0.139824	1.04032	37.064
TCGA-BR-A4IV	0.515216	1.31391	1.31994	2.77168	0	4.5579	0	0.827594	0.34589	0	0.771265	0	1.14325	0	0.431352	7.09819	0	0	0	0.890171	0	0.159331	0	0.207481	1.00042	22.1457
TCGA-D7-8572	2.10161	0	0.852096	3.83908	0	5.40899	0	2.16111	0.962502	0	0	0	0	8.52934	1.50468	5.86629	0	0	0	4.20409	0	0.589108	0	0.109908	1.04933	36.0189
TCGA-BR-6564	0.954606	0.125493	0	2.18466	0	2.97298	0	1.46418	0.90671	0	0	0.423745	0.18456	0	0.441492	3.33308	0	0.0707346	0.852434	0	0	0	0	0.159288	1.03111	13.9147
TCGA-VQ-AA6J	4.42565	0	0.486434	1.03258	0	3.55183	0.0646006	2.23152	1.28204	0	0	0.399782	0	5.37108	2.46432	3.70429	0	0	0.779187	0	0	0	0	0.275157	0.974767	25.7933
TCGA-CG-4476	2.85464	0	0.953091	1.82875	0	5.93431	0	0.528535	0.517959	0	0.402861	0	0.146198	0.408374	0.338023	7.30213	1.95151	0	4.31569	0.174868	0.651784	0.412169	0	0.216033	0.990095	28.7209
TCGA-IN-A7NR	4.79146	0	2.22754	2.96879	0	2.46518	0	2.75304	1.53961	0	0	1.62167	0.483259	0	0.410207	1.55279	0.0251579	0.334942	0.685336	0	0	0	0	0.345478	0.953468	21.859
TCGA-CD-8531	0.6605	24.7472	4.00019	3.15803	0	0	0	1.96812	0.226802	0	0	0	0	0	0	6.25426	0	3.20392	0	0.268717	0	0	0	0.659498	0.751205	44.4878
TCGA-BR-8678	0.466424	0	0.366205	1.71482	0	0	0	1.75773	0.152148	0	0.793767	0.0164445	0	4.31973	1.7653	1.35116	0	0	0	0.2093	0	0	0	0.148079	1.04667	12.913
TCGA-D7-6526	0.99173	0	0.530264	0.371968	0	2.62942	0	0.541417	0.913087	0	0.712724	0	0.226489	0.603029	0.0897401	2.45523	0	0.11871	0	0.884671	0	0.564222	0	0.165005	1.01647	11.6327
TCGA-HU-A4GH	2.64954	0	2.47697	1.48091	0	3.81314	0	1.13053	0.67644	0	0.225922	0.544686	0.252737	1.72537	0.0582624	1.88118	0	0.0526987	0	0.665452	0	0.919885	0	0.357177	0.939397	18.5537
TCGA-BR-8365	2.808	0	1.23823	6.08081	0	11.0553	0	1.43836	1.57205	0	0	1.4916	0.940501	0	1.46479	6.47514	0	0.347771	3.11667	0	0	0	0	0.1411	1.03757	38.0292
TCGA-HU-A4GF	0.88208	0	0.408191	1.77838	0	3.4573	0	0.943987	0.83603	0	0.953614	0	0.748574	1.78383	0.954014	2.02322	0	0.328109	0	0.507631	0	0.832429	0	0.112303	1.04145	16.4374
TCGA-FP-7735	1.07127	1.79811	0.0951706	4.52401	0	4.04832	0	2.48291	3.01142	0	0	1.31033	0.646863	0.95773	1.09618	5.27042	0	0	0.607302	0	0	0	0	0.141349	1.04054	26.92
TCGA-IN-A6RR	1.41258	0.653056	1.43074	5.44263	0	3.09755	0.24269	0.874025	0.292055	0	2.22347	0	1.09454	0	0	1.85464	0.0690447	0.435106	0	3.4216	0.00481439	0.00216676	0	0.201479	1.01591	22.5507
TCGA-D7-A4Z0	5.35663	0.06233	0.730731	0.736667	0	4.86412	0	1.64053	0.280799	0	0.173748	0.0236263	0.542831	1.06495	0.178989	1.99711	0.741638	0.656119	1.553	0.0742889	0.000329356	0.23883	0	0.363734	0.934174	20.9173
TCGA-VQ-A8E7	0.377488	0	0.733838	0.813278	0	1.91131	0	0.669178	0.121512	0	0.7248	0	0.0555105	0.958807	0.94295	3.18426	0	0	0	0.45831	0	0.189783	0	0.142578	1.02717	11.141
TCGA-VQ-A8PQ	10.4251	8.19154	0	3.60356	2.65479	8.13883	0	0	2.89187	0	1.18066	0	0.363952	1.71014	0.987111	4.02795	0	0.314847	0	0.137293	0	0	0	0.544388	0.838103	44.6276
TCGA-IN-A6RJ	0.888677	0.132309	0.225554	1.55655	0	2.17546	0	0.373545	1.6608	0	0	0.628116	0.744819	0	0.266348	0.762471	0.494425	0.662786	0.270879	0	0	0.277051	0	0.129691	1.04376	11.1198
TCGA-HU-A4H6	9.17331	2.10867	1.53276	4.86733	0	2.68948	0	3.05084	2.72145	0	0	2.94356	0	1.91107	1.67476	2.02845	0	0.617875	1.61817	0	0	1.88401	0	0.364855	0.938253	38.8217
TCGA-VQ-A927	1.11598	0	3.66012	2.92511	0	10.38	0	0.436241	2.90053	0	1.25404	0	1.57035	0	0.27242	5.80754	0	0.800309	0	0.847227	0	0.438741	0	0.214713	1.00516	32.4086
TCGA-VQ-A8DT	0	1.34077	0	2.69932	0	3.70367	0	2.22243	0.244648	0	0	2.11964	0.246232	0	0.170231	1.85671	0	0.406315	1.67635	0.48171	0	0.318208	0	0.0911008	1.07142	17.4862
TCGA-IN-A7NU	0.801517	0	0.677404	2.85203	0	1.60549	0.154974	2.25156	1.75148	0	0	0.623228	0.61554	0	1.53131	4.68665	0.322651	0	0.322973	0.876891	0	0.372592	0	0.116296	1.04002	19.4463
TCGA-VQ-A8PM	1.7542	6.61564	18.8354	4.36042	0	17.1295	0	7.0333	1.13415	0	0	2.26974	0.63572	1.50799	1.8924	4.75232	0.202553	1.02081	2.97732	0	0	0	0	0.463693	0.890146	72.1215
TCGA-CD-8532	4.02731	0.204189	0.164906	9.5995	0	14.4642	0	5.99126	5.47992	0	0	2.92763	1.60961	2.82446	2.34578	7.42943	0	0.840361	0	2.11079	0	0	0	0.0911581	1.07266	60.0193
TCGA-VQ-A91V	2.31776	0	0.76807	1.25192	0	1.56214	0	0.332189	0.400521	0	0.545279	0	0.386546	0	0.123997	1.38282	0	0.20206	0	0.398954	0	0.123788	0	0.343764	0.946819	9.79604
TCGA-CD-8526	8.0496	0	0.768628	5.20542	0	11.6756	0	4.60715	4.20251	0	2.00411	0	1.45653	2.715	2.15043	4.49303	0	1.11322	0	1.25414	0	0	0	0.188615	1.02062	49.6953
TCGA-BR-8384	0.967407	0	0.159888	3.82203	0	3.74388	0	0.913324	0.948527	0	0	0.939763	0.923284	0	0.692229	4.31604	0	0.0469547	2.98509	0	0	0	0	0.103502	1.0458	20.4584
TCGA-HU-8604	1.38032	0	1.55062	16.7022	0	13.6299	9.94929	7.45496	4.76359	0	2.07687	0	0.351972	12.3462	7.02315	10.7288	0	0	0	5.53071	0	0.598436	0	0.0460963	1.07611	94.087
TCGA-HU-8610	1.01162	0	0.476584	0.10674	0	5.34332	0	1.04067	2.58555	0	0.999335	0	0	7.82078	0.119684	2.57775	0	1.75106	0	5.17539	0	0.347488	0	0.102654	1.05848	29.356
TCGA-IN-A6RS	0.899706	0	0.18614	3.35387	0	3.34732	1.37172	1.90622	1.06893	0	0.294902	0	0.137237	1.65954	0.737698	2.69323	0	0.383518	0	2.27203	0	0.125402	0	0.0768186	1.06213	20.4375
TCGA-D7-6815	1.18179	0	0.714813	1.2522	0	4.46089	0.0898885	0.13726	1.39401	0	0.944506	0	0.557445	4.02204	0.928717	3.06318	0.300549	0	0.107071	0	0	0	0	0.125995	1.03792	19.1544
TCGA-IN-AB1V	0.69916	3.14513	0.166639	2.69833	0	2.64815	0	1.12466	0.259023	0	0	1.03036	0.837738	0	0	0.676264	0	0.503542	0.232812	0	0	0.0487046	0	0.310554	0.970471	14.0705
TCGA-VQ-A94U	0.0671536	0.520216	0.703402	0.4608	0	2.50949	0	0.752348	0	0	0	1.08231	0.345263	0	0.27306	3.23255	0	0.0178853	0.775586	0	0	0	0	0.16526	1.01715	10.7401
TCGA-CG-5717	2.05449	0.371789	0	3.48457	0	2.24633	0.105769	1.72377	1.59732	0	0.255421	0	1.32383	0	1.07354	2.02443	0	0.339727	1.95357	0	0	0.311422	0	0.199121	1.00692	18.866
TCGA-VQ-AA6K	4.99311	0	4.91312	4.88677	0	4.63234	0	1.5425	0.111526	0	0.598267	0.441456	0.484945	0.308017	0.927431	3.11085	0	0.201582	0.581794	0.854686	0	0.0580129	0	0.420009	0.911112	28.6464
TCGA-VQ-A91A	1.02755	0	1.49695	0.609535	0	3.03532	0	0.15616	0	0	0.619644	0	0.934244	3.54144	0.0619082	4.71999	0	0.991438	0	3.56574	0	0.442054	0	0.180299	1.01648	21.202
TCGA-BR-7901	0.81511	0.141104	0.444258	3.4123	0	3.07398	0	0.678758	2.02321	0	0	0.651627	0.77418	4.36509	2.09396	5.46748	0.0485827	0.0646182	0	0.41472	0	0.120326	0	0.0929115	1.05462	24.5893
TCGA-CG-4304	10.4313	0	12.7459	2.78575	0	14.0048	2.32935	2.31133	0	0	0.869281	0	0.128909	4.92682	3.10462	13.1104	0.0434059	0.0720335	1.26947	1.6353	0	4.65043	0	0.392194	0.921456	74.4191
TCGA-VQ-A8E0	1.45429	0	0	0.462388	0	2.68016	0	0.427778	0.698921	0	0.506797	0	0	2.45421	0	3.19067	0	0.130555	0	2.81647	0	0	0	0.132724	1.04135	14.8222
TCGA-B7-A5TK	0.887519	0	0.346167	17.2018	0	0	4.49876	4.25133	0.815569	0	0.60004	4.06333	1.72865	0	2.77163	8.45845	1.13572	1.15795	0	1.37217	0	0	0	0.0853139	1.07422	49.2891
TCGA-BR-7958	2.80729	0	0	16.3521	0	3.04565	1.67605	5.56869	4.6456	0	0	4.19094	2.09142	0	5.94555	6.20245	2.08033	0.539657	0	2.39394	0	0	0	0.0832349	1.07795	57.5397
TCGA-CG-5722	5.78592	0	3.27102	16.2606	0	4.98132	0	7.87132	4.33703	0	0	3.26826	0.583867	0	2.85889	4.0106	1.24642	0.41861	0.399316	0.227089	0.00351574	0	0	0.212558	1.02614	55.5238
TCGA-D7-8570	5.57917	0	4.76402	5.3818	0	8.06507	2.45599	3.0434	4.80364	0	0	4.28052	0.276537	7.45523	3.32953	18.4066	2.4924	0	1.45442	0	0	0	0	0.218265	0.994226	71.7883
TCGA-D7-A6EZ	1.09093	0	0.0943489	3.50263	0	2.49183	0.860692	1.20056	0.441126	0	0.584698	0.40326	0	1.33635	1.97687	5.13625	0.0236279	0.345906	0	2.78118	0	0	0	0.18406	1.01405	22.2703
TCGA-D7-5577	2.3525	0	0.22454	4.51205	0	0	0.344344	1.93976	1.42119	0	0.0798757	0.425128	0	1.20782	3.13567	4.85153	0.100564	0	0	0.590737	0	0.031822	0	0.242266	0.99307	21.2175
TCGA-BR-6707	3.83494	0	3.73713	12.0182	0	2.74329	1.6228	2.64866	3.48702	0	0	1.6115	1.12593	1.56566	2.42404	4.71475	0.509122	0	0	0.839046	0	0	0	0.289596	0.973678	42.8821
TCGA-HU-A4G2	2.42978	0	0.439581	1.98974	0	0.481242	0.999845	0.443357	0.0668387	0	0	0.827953	0.164581	0	0.61723	2.21739	0.390574	0	0	0.259623	0	0	0	0.323679	0.953077	11.3277
TCGA-FP-7916	6.99808	0	4.20395	14.1334	0	11.0682	0	4.35396	6.19822	0	0.636112	0.386404	0.581561	0	10.9776	12.702	0.452091	0	5.20433	0	0	0	0	0.186046	1.01862	77.8959
TCGA-BR-7196	12.0721	0	12.7402	8.99511	0	6.9103	0	3.41592	0.565532	0	1.00397	0.622534	1.46313	0.702646	5.25752	7.60562	0	0	2.0641	0	0	0	0	0.445149	0.89859	63.4186
TCGA-CD-5801	3.90525	0	1.15124	15.5348	0	1.38304	2.60105	2.76204	1.67795	0	0.343583	0.577921	0.565222	0	2.16258	4.03492	0.187824	0	0	0.702364	0	0	0	0.190336	1.03333	37.5897
TCGA-BR-8381	2.19674	1.32275	2.75188	23.105	0	3.65528	0	8.06779	10.0605	0	0	1.91654	1.26746	4.80259	4.65549	16.2301	0	0	0	1.48511	0	0	0	0.117939	1.05435	81.5173
TCGA-FP-7998	7.00394	0	3.86079	22.2112	0	0.977723	8.33776	3.51042	5.70632	0	3.69896	0	1.91135	3.19942	10.1934	11.2175	0.500679	0.192011	2.14033	0	0	0	0	0.192654	1.01259	84.6617
TCGA-BR-8366	3.81627	0.808996	0	13.86	0	4.77164	2.65619	3.83523	5.29609	0	0	5.54136	2.20467	2.6483	10.5574	9.35226	2.19317	0	1.87865	0	0	0	0	0.0914772	1.065	69.4202
TCGA-HU-8608	11.8507	0	9.35096	9.15924	0	6.66728	2.71838	3.36616	5.71132	0	2.65102	0	1.01542	1.88688	8.76502	7.22975	0	0.313745	0.683356	0	0	0	0	0.439772	0.898631	71.3692
TCGA-BR-8589	1.35674	0	0.183161	9.32489	0	0	1.95266	2.67471	1.37624	0	0.439454	0	0.828784	0	2.88554	3.18584	1.44914	0.112015	0	1.05363	0	0	0	0.145316	1.0412	26.8228
TCGA-VQ-AA69	0.181043	0	0.287873	2.39721	0	0.824644	1.52694	2.06614	0	0	1.27911	0	0.106526	0.411752	1.0941	3.32524	0.112137	0	0	0.823661	0	0.100208	0	0.115645	1.04229	14.5366
TCGA-BR-8686	5.9634	1.30805	1.03418	13.9729	0	11.3915	0	5.44998	1.67071	0	0	2.07807	1.78017	0	6.35523	10.8259	0	0	3.2392	0	0	0	0	0.157108	1.03252	65.0693
TCGA-BR-6455	1.60422	0	0.0281243	7.03173	0	1.74079	0	1.59707	1.8489	0	0.52861	0	1.18113	0.840736	1.43708	3.58968	0.178581	0	0	0.948766	0	0	0	0.120453	1.05161	22.5554
TCGA-VQ-A8PF	8.78932	0	7.31712	14.2015	0	3.93063	0.298417	5.90306	2.35256	0	2.26674	0	0.587358	0.0835554	7.83756	17.6524	1.07602	0.0189822	0.0717484	0.205979	0	0	0	0.321384	0.955434	72.5929
TCGA-VQ-A923	3.48781	0.300756	0	9.2286	0	6.78157	0	6.28054	2.75596	0	0.970278	1.0119	0.439874	2.00423	5.61229	2.63087	0.817715	0	2.15527	0	0	0	0	0.117504	1.06294	44.4777
TCGA-BR-4253	1.67483	0	0.292627	12.2244	0	0	12.0004	3.13101	0.235574	0	3.91346	0	0	2.48368	9.47456	9.67373	0.360897	0	0	1.16375	0	0.428191	0	0.123482	1.04916	57.0572
TCGA-HU-A4H0	1.49719	0	0.438191	3.87101	0	5.07315	0.704978	3.08441	0.87857	0	0.24746	0.129529	0.283169	0	3.51811	3.63535	0.139595	0	0	0.207472	0	0	0	0.201821	1.02212	23.7082
TCGA-D7-A4YX	1.2047	0	0.226004	5.50921	0	0.985266	0	2.44883	1.07272	0	0	0.872191	0	0.276334	3.89393	4.16709	0	0.0035857	0	0.0485784	0	0.051123	0	0.163622	1.04681	20.7596

## Sheet: BL CIBERSORT results
	B cells naive	B cells memory	Plasma cells	T cells CD8	T cells CD4 naive	T cells CD4 memory resting	T cells CD4 memory activated	T cells follicular helper	T cells regulatory (Tregs)	T cells gamma delta	NK cells resting	NK cells activated	Monocytes	Macrophages M0	Macrophages M1	Macrophages M2	Dendritic cells resting	Dendritic cells activated	Mast cells resting	Mast cells activated	Eosinophils	Neutrophils	P-value	Correlation	RMSE	Absolute score (sig.score)
BLGSP-71-06-00292	14.7136	0	0	0.381661	0	2.51908	0.453793	0.571935	0	0	0.786227	0	0.461226	0.398915	0	0.444938	0	0.181308	0	0	0	0	0	0.500207	0.90075	20.9127
BLGSP-71-06-00078	20.8085	1.0542	4.59695	1.09732	0	0.963873	0.132051	1.4468	0.275475	0	0.601992	0	0	4.50755	0.907113	3.57204	0	0	0.082586	0	0	0	0	0.708646	0.705223	40.0465
BLGSP-71-06-00007	23.463	3.33238	1.68876	0.201828	0	0.824859	0.183656	0.656726	0	0	1.2042	0	0.123489	0.601219	0	1.09428	0	0.113822	0	0	0	0.0937302	0	0.696897	0.732891	33.5819
BLGSP-71-06-00180	22.3361	0	0	0.168006	0	1.31045	0.329566	0.719038	0	0	0.847996	0	0.396869	0.520662	0.241773	0.482288	0	0	0	0	0	0	0	0.561083	0.875399	27.3528
BLGSP-71-06-00285	14.9681	0	0.671423	1.98894	0	1.24641	0.608596	1.02633	0.128697	0	0.51062	0	0	4.97437	1.82537	2.55377	0	0	0.163952	0	0	0	0	0.703783	0.720036	30.6666
BLGSP-71-19-00104	21.6151	2.15668	2.04684	1.50527	0	0.283514	0.158622	1.07371	0	0	1.15195	0	0.00820363	2.39941	0.541586	2.42582	0	0	0	0	0	0	0	0.622725	0.791374	35.3667
BLGSP-71-08-00036	25.8106	0.486527	1.29373	1.43303	0	1.04864	0.79279	0.99888	0.425776	0	1.24052	0	0	2.46168	0.408274	2.57588	0	0	0	0	0	0	0	0.68615	0.72867	38.9763
BLGSP-71-06-00088	18.489	0	2.86469	0.156346	0.122356	0.16376	0.12403	0.0399131	0	0	0.496137	0	0.0338433	0.187652	0.222558	1.0466	0	0	0.287233	0	0	0	0	0.694635	0.744941	24.2341
BLGSP-71-06-00137	17.9321	1.25174	0.94772	0.379944	0	0.327121	0.0813664	1.2893	0	0	0.944306	0	0	1.42067	0.190921	2.31242	0	0	0	0	0	0	0	0.694573	0.722045	27.0776
BLGSP-71-08-00041	16.5673	0	0	0	0	1.52168	0.650452	0.421373	0	0	1.39582	0	0.382732	0.0208476	0	0.343151	0	0.185123	0	0	0	0	0	0.540864	0.881819	21.4885
BLGSP-71-19-00129	14.4834	6.74405	0.172037	2.19975	0	0	0.0689298	0.630947	0.400462	0	0	0.173276	0	3.55459	0.501323	1.60986	0	0	0.00210048	0	0	0	0	0.708521	0.705037	30.5407
BLGSP-71-06-00281	17.723	4.51887	0.130412	0.311273	0	0.0519788	0.207078	0.115118	0	0	0.374622	0	0.149202	0.381218	0.0155268	1.00148	0	0.0615154	0	0	0	0	0	0.724512	0.707656	25.0413
BLGSP-71-06-00164	19.5818	0	0	0.0684014	0	2.05689	0.653723	0.84314	0	0	1.35741	0	0.417718	0.0204272	0	0.640867	0	0.127998	0	0	0	0	0	0.508565	0.908026	25.7684
BLGSP-71-06-00098	18.76	0	4.07371	0.850857	0	1.02194	0.433621	0.63899	0	0	0.766979	0	0.429876	0	1.43624	2.40152	0	0	0	0	0	0	0	0.676303	0.741253	30.8137
BLGSP-71-06-00280	16.0663	0.487359	2.47955	1.12163	0	1.36718	0.311605	1.05588	0.168597	0.018492	0.127106	0	0	1.62247	0.486788	1.97783	0	0	0	0	0	0	0	0.719776	0.693631	27.2908
BLGSP-71-08-00191	11.4223	0.562084	0	1.32881	0	0	0.758787	0.741445	0	0	1.34824	0	0	0.361086	0	0.651374	0	0.175292	0	0	0	0	0	0.592656	0.817161	17.3494
BLGSP-71-08-00059	14.936	0	1.03164	0.436604	0	1.05946	0	0.800616	0	0	0	0.257785	0.048225	0.720827	0.0752272	1.20532	0	0.113915	0.222998	0	0	0	0	0.671248	0.750046	20.9086
BLGSP-71-08-00040	15.6071	0	0	0	0	1.66705	0	0.711792	0	0	0.062368	0.0201682	0.0684343	0.174968	0	1.20905	0	0.104284	0.222913	0	0	0	0	0.550181	0.877264	19.8481
BLGSP-71-06-00089	13.9684	2.66778	0.802284	0.582024	0	0	0.323767	0.643383	0.0322315	0	0.523892	0	0	6.48768	0.99194	2.66968	0	0	0.230894	0	0	0	0	0.63534	0.771519	29.924
BLGSP-71-06-00174	12.798	8.38859	4.43935	1.94722	0	1.28437	0.147381	0.720812	0	0	0.224891	0.131544	0.181597	1.44024	0.468175	1.70998	0	0	0	0	0	0	0	0.701667	0.713329	33.8821
BLGSP-71-06-00342	23.8755	0.749788	0.280495	1.40022	0	0	0.375876	0.523051	0	0	0.291549	0	0.116203	0.469545	0.699992	2.31674	0	0	0.288845	0	0	0	0	0.698686	0.724791	31.3878
BLGSP-71-19-00111	19.5543	0	0	1.81669	0	0.624154	0.0738549	1.23859	0.0409736	0	0.355837	0	0	3.023	0	1.7803	0	0	0.0403731	0	0	0	0	0.543535	0.858983	28.548
BLGSP-71-06-00286	13.7167	0	0	0.815402	0	2.5747	0.186048	0.183865	0	0	0.398934	0	0.280641	1.27371	0.943345	1.87173	0	0	0.108426	0	0	0	0	0.556218	0.837617	22.3535
BLGSP-71-06-00253	6.91857	8.90025	0	0.217895	0	0.206922	0	0.427442	0	0	0.122033	0	0	0.0900615	0.119581	1.31627	0	0	0	0	0	0	0	0.63164	0.798272	18.319
BLGSP-71-06-00093	17.142	0	3.04627	0.155243	0	1.25788	0.387955	0.733521	0	0	1.36656	0	0.468295	2.37247	0.270106	3.33408	0	0	0	0	0	0	0	0.73126	0.682826	30.5344
BLGSP-71-06-00255	12.4627	2.85651	0.629959	0.137619	0	0.347007	0.588738	0.693871	0	0	1.15732	0	0	0.322545	0	1.0851	0	0.0812007	0	0	0	0	0	0.754476	0.656585	20.3626
BLGSP-71-06-00148	12.8344	1.68183	0	0	0	0.985031	0	0.626162	0	0	0.839602	0	0	1.63686	0	2.43075	0	0.0173314	0	0	0	0	0	0.396112	0.971162	21.052
BLGSP-71-06-00143	13.0917	8.59007	0	0.369482	0	1.37283	0.0307905	0	0	0	0.607229	0	0.0808383	1.66695	0.284105	1.36768	0	0.522395	0	0	0	0	0	0.616287	0.799753	27.9841
BLGSP-71-08-00033	14.3048	0	0	1.40716	0	0.472906	0.659003	0.406196	0.496342	0	1.02664	0	0.414577	0.580987	0.47085	1.46045	0	0	0.134566	0	0	0	0	0.583112	0.820418	21.8345
BLGSP-71-08-00039	16.258	4.87694	2.97643	0.948852	0	0	0.0995514	0.190297	0.13076	0	0	0	0.0277482	0.500765	0.0637748	1.70496	0	0	0.150909	0	0	0	0	0.756147	0.660553	27.929
BLGSP-71-06-00178	15.2533	0	1.03438	0.389419	0	0.777756	0.0481662	0.61548	0.121	0	0.154206	0	0	1.8935	0.194782	1.35823	0	0	0.100153	0	0	0	0	0.734531	0.678857	21.9404
BLGSP-71-06-00001	22.4343	3.05125	0	2.76847	0	0.611405	0	1.51878	0	0	1.13293	0	0	2.55243	0.00169237	1.63663	0	0.204629	0	1.49445	0	0.220888	0	0.704241	0.709427	37.6279
BLGSP-71-08-00027	15.8231	0	0.885375	0.382721	0	0.882599	0.414724	0.610702	0	0	0.596584	0	0.179749	0.301113	0.153431	0.996798	0	0	0	0	0	0	0	0.711299	0.709586	21.2269
BLGSP-71-06-00076	25.3727	0	5.57209	0.626203	0	1.99214	0.246138	0.390169	0	0	1.16237	0	0.13876	1.39048	0.289382	1.64928	0	0	0	0	0	0	0	0.744588	0.670533	38.8297
BLGSP-71-06-00145	14.6166	0	0	0	0	1.42983	0.459422	0.0702302	0	0	0.855549	0	0.350226	0.17805	0	0.345558	0	0.138232	0	0.0280674	0	0	0	0.559863	0.86911	18.4717
BLGSP-71-06-00254	4.6274	8.21506	0	0.0627677	0	0.649178	0.0462621	0.316038	0	0	0.649418	0	0.369502	0.195637	0	1.61323	0	0.0196684	0	0.0257314	0	0	0	0.513961	0.884884	16.7899
BLGSP-71-06-00019	16.6938	0	0	1.12808	0	3.00375	0.00486624	1.66942	0.0824554	0	0.0899965	0.106242	0.0383405	4.42895	0.417385	1.75156	0	0	0.270874	0	0	0	0	0.519342	0.860962	29.6857
BLGSP-71-06-00160	20.4631	0	0.957691	0.152058	0	0	0.129868	0.481473	0	0	0.5196	0	0	0.869133	0.155427	1.45191	0	0.0638809	0.208771	0	0	0	0	0.723131	0.703515	25.4529
BLGSP-71-06-00283	13.8525	2.79814	2.09234	0.850622	0	0.390206	0.0431825	0.821256	0	0	0.512338	0	0.0908821	0.650916	0.0379563	1.13623	0	0	0	0	0	0	0	0.723671	0.694477	23.2766
BLGSP-71-08-00210	18.7979	0	2.66728	0.614912	0	1.47238	0.219093	0.824399	0	0	0.416429	0	0.033013	0.366659	0.0967007	1.50853	0	0.0512806	0	0	0	0	0	0.747753	0.666717	27.0686
BLGSP-71-08-00197	7.43266	7.41467	0	1.35047	0	0.588579	0.138971	0.557833	0.154904	0	0	0	0	2.35013	0.500607	1.57532	0	0	0	0	0	0	0	0.530054	0.859155	22.0641
BLGSP-71-08-00030	14.0158	0	0	0	0	1.63741	0.351622	0.665527	0	0	0.214493	0	0.278636	0.588195	0.564285	1.19969	0	0	0.227368	0	0	0	0	0.512608	0.889537	19.743
BLGSP-71-08-00206	12.6542	0	0	2.57645	0	2.12978	0.188963	1.2246	0.653053	0	0.121804	0.00280736	0.256421	1.63042	0.924073	1.87543	0	0	0.0815614	0	0	0	0	0.550667	0.835741	24.3196
BLGSP-71-06-00162	6.94886	8.9823	0	0.455693	0	0.0817032	0.149173	1.03901	0.169342	0	1.18237	0	0.611738	0.0996748	1.08516	1.55243	0	0	0	0	0	0	0	0.544815	0.851819	22.3575
BLGSP-71-08-00057	12.5623	0	0	0	0	0.869037	0.460557	0.865322	0	0	1.29635	0	0.329564	0	0	0.535647	0	0.15364	0	0	0	0	0	0.565115	0.851001	17.0724
BLGSP-71-22-00332	22.6926	0	0	0.883641	0	3.54027	0.403861	0.698054	0	0	0.7071	0	0.298957	0.759986	0.554897	2.86323	0	0	0.00413168	0	0	0	0	0.556404	0.847078	33.4067
BLGSP-71-08-00199	11.9604	0	2.32575	0	0.193018	0.3472	0.0743731	0	0	0	0.460076	0	0	1.14317	0.00852271	0.988496	0	0.0233217	0	0	0	0	0	0.723952	0.696949	17.5243
BLGSP-71-06-00074	8.63072	2.20433	0	0.765634	0	1.34842	0	0.384137	0.1793	0	1.06232	0	0	3.71499	0	4.11003	0	0	0.277479	0	0	0	0	0.389634	0.934481	22.6774
BLGSP-71-08-00508	13.6034	3.5656	0.123851	0.526288	0	0	0.157665	0.347999	0	0	0.296776	0	0.02095	0.442863	0.279208	1.75949	0	0	0.139669	0	0	0	0	0.698291	0.724308	21.2637
BLGSP-71-06-00095	20.1081	0	0	0.75999	0	0.652019	0.0992045	1.57095	0.105603	0	0.773847	0	0.0234385	2.7456	0.206068	2.53145	0	0	0.0921394	0	0	0	0	0.550096	0.851308	29.6685
BLGSP-71-06-00171	16.4818	0	0	1.39743	0	2.0605	0.745539	1.10106	0	0	1.33042	0	0	0.659319	0.311442	1.06308	0	0	0	0.0323231	0	0	0	0.524769	0.870486	25.1829
BLGSP-71-08-00021	9.65249	7.63513	0.635434	3.72793	0	0	0	1.19541	0.0483575	0.175834	0	0.191131	0.0663373	0.0985523	0.437339	1.54979	0	0	0.156587	0	0	0	0	0.689512	0.723965	25.5703
BLGSP-71-06-00013	11.713	4.50703	1.34779	1.61161	0	1.76359	0	1.71866	0	0	0.983306	0	1.42709	2.38754	0.120071	2.24219	0	0	0	0	0	0	0	0.672513	0.741372	29.8219
BLGSP-71-06-00154	14.2726	0	0	2.90237	0	1.75301	0.0644324	0.963065	0.120999	0	3.59538	0	1.13294	0	1.7624	3.12106	0	0	0.497131	0	0	0	0	0.471594	0.886693	30.1854
BLGSP-71-08-00038	18.7706	0	0	0.380511	0	2.21166	0.0201692	1.08732	0	0	0.149228	0	0.0465145	0.136889	0.136941	1.6599	0	0	0.142474	0	0	0	0	0.533855	0.885408	24.7422
BLGSP-71-06-00072	8.55564	10.0868	0	0.420567	0	1.312	0.140882	0.238562	0	0	0.508094	0	0.048393	1.97622	0	2.52656	0	0	0	0	0	0	0	0.596927	0.808985	25.8137
BLGSP-71-06-00251	14.2164	4.7981	0.87292	0.487356	0	0	0.0712547	0.273064	0	0	0.177752	0	0.036876	0.0664967	0	0.620056	0	0.140204	0	0	0	0	0	0.659388	0.788021	21.7605
BLGSP-71-08-00056	16.7968	0	0	0.149786	0	3.75218	0.226742	0	0	0	0.600517	0	0.200214	0.728918	0.317372	0.753683	0	0	0.0840763	0	0	0	0	0.518855	0.886542	23.6103
BLGSP-71-06-00146	19.4448	0	0	0	0	1.86053	0	0.765317	0	0	0.427361	0	0.112737	0.304676	0	1.29967	0	0.133628	0.139372	0	0	0	0	0.505888	0.919887	24.4881
BLGSP-71-06-00252	11.067	5.14355	2.08957	0.570282	0	0.623276	0.198755	0.194444	0.000841236	0	0.212547	0	0	0.0262597	0.102406	0.725681	0	0	0	0	0	0	0	0.717853	0.708597	20.9546
BLGSP-71-06-00172	10.9531	0	0	0	0	2.24543	0.0467563	0.574361	0	0	0.581852	0	0.0680929	2.61878	0.514137	1.06201	0	0	0.0191257	0	0	0	0	0.5543	0.836402	18.6837
BLGSP-71-06-00085	21.6313	1.43914	6.9087	1.27996	0	1.80171	0	0.411313	0.776812	0	0.193025	0	0	3.27381	0.505555	3.22652	0	0	0.163417	0	0	0	0	0.722077	0.691459	41.6113
BLGSP-71-08-00204	12.9552	0	0	0.688495	0	1.15801	0.254286	0.759518	0	0	0.032223	0	0.0425182	0.266442	0.547212	0.914669	0	0	0.177069	0	0	0	0	0.489849	0.914926	17.7957
BLGSP-71-06-00086	16.8844	6.74405	0.807666	0.475091	0	0	0.0583631	0.301254	0	0	0.601577	0	0	1.22	0	1.43557	0	0.12869	0	0	0	0	0	0.725457	0.696533	28.6567
BLGSP-71-06-00012	16.7399	0	0	0.140255	0	1.08057	0.186165	0.618025	0	0	1.6015	0	0	1.24242	0.111972	3.55433	0	0.192072	0	0.443014	0	0	0	0.55269	0.84355	25.9102
BLGSP-71-06-00016	17.5754	2.0403	1.73153	1.36219	0	3.15605	0.470201	0.795076	0	0	1.20121	0	0	4.7722	0.507594	2.4447	0	0	0.0142106	0	0	0	0	0.646707	0.762159	36.0707
BLGSP-71-06-00008	20.8152	0	1.88005	2.06951	0	0	0.385161	0.900997	0.00523289	0	0.340972	0	0.339936	2.25674	0.218416	4.08222	0	0	0.0675321	0	0	0	0	0.720088	0.693334	33.3619
BLGSP-71-08-00023	14.7401	2.07841	3.13089	1.88752	0	0.59929	0.615623	1.51219	0	0	0	0	0	1.10354	1.79424	2.16565	0	0	0.37568	0	0	0	0	0.691249	0.722055	30.0031
BLGSP-71-06-00004	19.8819	0	6.26965	3.34615	0	0	0	1.31892	0.914279	0	1.14862	0	0.384087	0.690177	0.0413848	3.17704	0	0	0	0	0	0	0	0.726838	0.686367	37.1722
BLGSP-71-19-00113	16.0806	0	2.16765	6.96542	0	5.5675	0.596729	2.05163	1.77254	0	1.26863	0	1.29883	0.130103	0	0.45354	0	0.200901	0	0	0	0	0	0.670762	0.743415	38.5541
BLGSP-71-08-00048	15.3713	0	0	0.0619916	0	2.60089	0.608442	0.563045	0	0	1.39009	0	0	0.156774	0	0.434809	0	0.106212	0	0.049054	0	0	0	0.536134	0.874626	21.3426
BLGSP-71-19-00116	14.9111	0	0	2.01905	0	1.37489	0.363634	1.90208	0	0	0.626801	0	0.54503	0	0.959484	2.81904	0	0	0	0	0	0	0	0.5473	0.842522	25.5211
BLGSP-71-08-00043	11.6819	2.50492	1.05785	0.18959	0	0.602349	0.426544	0.609058	0	0	0.979662	0	0	0.761586	0.0458343	0.663407	0	0	0	0.0137043	0	0	0	0.675561	0.744419	19.5364
BLGSP-71-06-00075	20.5143	2.50608	2.02507	0.187622	0	0.957142	0.149004	0.211541	0	0	0.920964	0	0.053568	2.11458	0	1.99327	0	0.153677	0	0	0	0	0	0.672238	0.749462	31.7868
BLGSP-71-06-00157	18.7617	0	1.52148	0.776099	0	1.90477	0.202855	0.836442	0	0	0.873136	0	0	0.870442	0.890045	1.69851	0	0	0.279432	0	0	0	0	0.702748	0.71188	28.615
BLGSP-71-06-00144	19.768	0	0.746032	0.626017	0	1.36133	0.0555557	0.210199	0	0	0.962746	0	0	2.91366	0	1.89476	0	0.0473243	0	0	0	0	0	0.600536	0.812517	28.5856
BLGSP-71-06-00002	17.1149	0	0	0.4155	0	0.46071	0.449487	1.21627	0	0	2.20608	0	0.600129	0	0.0973076	1.1573	0	0	0	0.0730118	0	0	0	0.510436	0.895186	23.7907
BLGSP-71-19-00115	26.0302	6.26955	2.96615	2.3614	0	0	0.134073	0.0474563	0	0	1.40487	0	0.0751195	3.00478	0	3.89907	0	0	0	0	0	0	0	0.708702	0.707064	46.1927
BLGSP-71-06-00071	24.6512	2.97226	2.42996	0.432538	0	0.623072	0.141204	0.797759	0	0	0.734428	0	0.073928	0.596588	0	2.16159	0	0.139681	0	0	0	0	0	0.688925	0.740511	35.7542
BLGSP-71-19-00133	12.0421	0	2.30697	1.07012	0	0.65213	0.0456533	0.167803	0	0	1.13732	0	1.61211	0.00442106	0	0	0	0.106973	0	0	0	0	0	0.681347	0.73762	19.1456
BLGSP-71-06-00340	12.074	4.8429	2.98764	0.279046	0	0.931859	0.237023	0.227716	0	0	0.528928	0	0	0	0	0.647395	0	0.454423	0	0	0.00183767	0	0	0.692047	0.73648	23.2127
BLGSP-71-08-00022	14.2819	0.830739	0.886422	1.2781	0	0.702523	0.182651	0.389277	0.203806	0	0.404486	0	0.154286	0	0.21772	2.89382	0	0	0	0	0	0	0	0.631008	0.782792	22.4257
BLGSP-71-08-00034	15.4798	2.47721	2.47568	0.974672	0	0	0.678995	0.333728	0	0.216446	0.0918062	0	0.0691114	0.209118	0.54296	1.4427	0	0	0	0	0	0	0	0.725248	0.694199	24.9922
BLGSP-71-06-00277	23.942	0	0	0.795722	0	3.506	0.109077	1.11909	0.00547809	0	0.455791	0	0	3.80737	0.651763	1.86372	0	0	0.266568	0	0	0	0	0.611314	0.795929	36.5226
BLGSP-71-06-00084	27.0791	2.37162	2.33516	0.17956	0.0862323	0.0738765	0.152636	0.0803469	0	0	0.612585	0	0.0904068	0.217456	0	1.35208	0	0.12622	0.223155	0	0	0	0	0.712522	0.728297	34.9804
BLGSP-71-06-00155	17.8071	0	0.486239	4.48921	0	0	1.34241	1.25749	0.145635	0	0.422629	0.418752	0	2.14692	0.799072	2.28535	0	0.193659	0.509628	0	0	0	0	0.632848	0.77364	32.3041
BLGSP-71-06-00087	19.8135	0.396017	0.223181	0.250692	0	2.16137	0.0257179	0.806303	0	0	0.75889	0	0	1.81684	0.71154	2.12852	0	0	0	0	0	0	0	0.610799	0.801152	29.0926
BLGSP-71-19-00105	25.7721	0	6.84638	1.71957	0	1.20206	0	0.387022	0.659807	0	0	0.467927	0.142586	1.99426	0.218498	1.8105	0	0	0.292123	0	0	0	0	0.661781	0.762757	41.5128
BLGSP-71-08-00029	15.4724	2.43347	0.392878	0.348995	0	0	0.219642	0	0.00348452	0	0.242208	0	0.0569501	0.305113	0	0.439274	0	0.143593	0.103456	0	0	0	0	0.753633	0.674584	20.1615
BLGSP-71-08-00200	15.4474	0	0	1.8924	0	1.35161	0.750986	0.833419	0.286513	0	0.996831	0	0	1.20273	1.08812	2.65715	0	0	0.104471	0	0	0	0	0.570771	0.823342	26.6117
BLGSP-71-06-00142	8.03731	12.4273	0	1.87499	0	0.791874	0.248063	1.68157	0.488673	0	0	0.699005	0	2.42133	0.910466	1.56959	0	0	0.322196	0	0	0	0	0.702255	0.713041	31.4723
BLGSP-71-06-00165	13.5346	0	0	0	0	1.34723	0.370837	0.845817	0	0	0.394714	0	0	2.11306	0.795273	1.53114	0	0	0	0	0	0	0	0.522033	0.868761	20.9327
BLGSP-71-19-00128	17.4504	0	3.28709	0.800896	0	1.09454	0.313775	0.849262	0	0	1.16309	0	0.515561	0.0627062	0	0	0	0	0	0.276655	0	0	0	0.705839	0.717905	25.8139
BLGSP-71-06-00149	14.1814	0	0	0.820738	0	1.43807	0.448209	1.21626	0.343439	0	1.03111	0	0	3.04218	1.59606	2.50409	0	0	0	0	0	0	0	0.506237	0.866808	26.6215
BLGSP-71-06-00158	20.9506	0.304062	1.25025	0.550398	0	0.746778	0.864411	1.06092	0	0	0.72552	0	0	0.945515	0.565553	2.21828	0	0	0	0	0	0	0	0.763562	0.64532	30.1823
BLGSP-71-06-00094	10.8114	3.94399	0.324003	3.02007	0	0	0.497127	1.70165	0	0	0	0	0.956411	0.494134	1.10915	4.12046	0	0	0.545452	0	0	0	0	0.665869	0.749307	27.5239
BLGSP-71-06-00159	12.1062	0	0.925268	1.10981	0	0.257719	0.246721	0.4986	0	0	0.622784	0	0	0.683389	0.12998	0.894052	0	0	0	0	0	0	0	0.688552	0.729663	17.4746
BLGSP-71-06-00097	16.8179	0	0	0	0	1.02869	0.454956	0.762442	0	0	1.09608	0	0.227695	0.0759058	0	0.30945	0	0.207713	0	0	0	0	0	0.561589	0.870952	20.9808
BLGSP-71-08-00205	19.1139	0	0	0	0	1.15666	0.113648	0.90481	0	0	0.578473	0	0	1.47204	0	2.11596	0	0.0143245	0.0324854	0	0	0	0	0.56954	0.848415	25.5023
BLGSP-71-06-00020	19.069	0	0	0.224915	0	0.799667	0.31261	1.19784	0	0	1.16822	0	0	0	0	0.709145	0	0.305435	0	0	0	0	0	0.550494	0.881747	23.7868
BLGSP-71-06-00190	11.238	3.24898	1.14943	0.444906	0	0	0	0.217428	0	0	0.241832	0	0.0882209	0.396661	0.107084	1.30439	0	0	0	0	0	0	0	0.726631	0.695258	18.4369
BLGSP-71-19-00130	19.3286	2.90313	0	1.7292	0	2.84864	0.647181	1.15151	0	0	0.491552	0	0	4.28334	1.75861	3.53057	0	0	0	0	0	0	0	0.568646	0.823622	38.6723
BLGSP-71-08-00194	14.5623	2.43281	0.406839	0.683838	0	0.227023	0.0158897	0.140977	0	0	0.715966	0	0	1.11466	0.029745	1.47208	0	0.0863507	0	0	0	0	0	0.667657	0.7559	21.8885
BLGSP-71-08-00028	19.5745	0	0.134459	0.311775	0	0.49013	0.785796	0.605132	0	0	1.58844	0	0.382695	0.229504	0.332244	1.77821	0	0	0	0	0	0	0	0.614244	0.806492	26.2129
BLGSP-71-08-00050	19.7177	5.88147	0.0336934	1.91312	0	0.388186	0	1.15427	0.00525843	0	0.846461	0	0.172336	0.967479	0.404567	1.99197	0	0	0	0	0	0	0	0.693105	0.724753	33.4765
BLGSP-71-19-00123	22.6857	0	0	0.538792	0	1.89481	0.112305	1.47553	0	0	0.414451	0	0	0.0918819	0	0	0	0.316266	0	0	0	0	0	0.530803	0.909689	27.5297
BLGSP-71-22-00337	20.3253	2.55603	1.12862	1.57887	0	0.484488	0.149562	0.609	0	0	0.434191	0	0.177721	0.954214	0.0520438	1.52935	0	0	0	0	0	0	0	0.729826	0.688084	29.9794
BLGSP-71-06-00091	8.48551	3.03658	0	0	0	1.54178	0	1.09189	0	0	1.07966	0	0	0.566958	0	0.739928	0	0.673126	0	1.00896	0	2.37611	0	0.540433	0.843183	20.6005
