# Supplementary material for: EBV miRNAs are potent effectors of tumor cell transcriptome remodeling in promoting immune escape
Source: PLoS Pathog. 2021 May 6;17(5):e1009217. doi: 10.1371/journal.ppat.1009217 (PMC8130916; doi:10.1371/journal.ppat.1009217)
Supplement: S7 Table — (XLSX) [file ppat.1009217.s020.xlsx]

## Sheet: GC T-cell clonotypes
	Unique TCR rearrangements	Total TCR counts
TCGA-BR-8077	172	391
TCGA-VQ-A8DV	13	40
TCGA-BR-7722	85	158
TCGA-VQ-A8PU	10	13
TCGA-BR-8590	270	385
TCGA-D7-6519	71	195
TCGA-FP-7829	31	33
TCGA-VQ-AA68	215	347
TCGA-D7-A747	182	242
TCGA-BR-A44U	8	24
TCGA-D7-8574	526	1665
TCGA-CG-5719	98	170
TCGA-RD-A8MW	190	523
TCGA-BR-4357	77	176
TCGA-VQ-A8PD	461	696
TCGA-BR-8592	206	581
TCGA-BR-A44T	686	1292
TCGA-IN-7808	1206	2902
TCGA-CD-5800	83	115
TCGA-BR-6565	358	611
TCGA-HU-A4GD	17	21
TCGA-BR-6454	445	873
TCGA-BR-A4J5	121	267
TCGA-RD-A8N2	129	217
TCGA-RD-A8MV	315	552
TCGA-CG-4301	66	99
TCGA-FP-8209	836	1387
TCGA-BR-4279	52	149
TCGA-VQ-A94P	243	383
TCGA-BR-A4J7	161	659
TCGA-FP-A4BF	223	1034
TCGA-BR-8486	405	753
TCGA-BR-6456	310	389
TCGA-HU-A4GY	767	1521
TCGA-BR-4369	146	301
TCGA-VQ-A91Q	66	91
TCGA-HF-7133	323	497
TCGA-CD-8535	12	18
TCGA-IN-A6RL	40	48
TCGA-HU-A4G3	45	89
TCGA-VQ-A91N	131	185
TCGA-D7-A74A	132	291
TCGA-CG-4475	33	49
TCGA-BR-4366	18	30
TCGA-D7-8578	127	278
TCGA-FP-A9TM	207	290
TCGA-RD-A8N0	461	1003
TCGA-RD-A8N9	349	562
TCGA-BR-A4J9	167	307
TCGA-D7-6520	133	200
TCGA-IN-A6RN	16	21
TCGA-RD-A7BS	29	42
TCGA-VQ-A8DU	54	143
TCGA-CD-5798	59	121
TCGA-3M-AB46	24	37
TCGA-RD-A8N4	293	494
TCGA-CG-4438	115	180
TCGA-D7-8579	209	285
TCGA-BR-4267	136	217
TCGA-BR-8291	309	614
TCGA-VQ-A8PH	189	338
TCGA-VQ-AA64	125	156
TCGA-MX-A666	217	300
TCGA-VQ-A8PE	310	400
TCGA-BR-7716	997	1866
TCGA-KB-A93J	220	548
TCGA-VQ-A925	154	232
TCGA-B7-A5TN	137	287
TCGA-MX-A663	123	167
TCGA-FP-A8CX	69	108
TCGA-BR-8677	265	598
TCGA-VQ-A928	99	112
TCGA-BR-4187	197	466
TCGA-VQ-A8PJ	56	66
TCGA-R5-A7O7	40	68
TCGA-BR-4371	44	77
TCGA-HU-A4H2	191	377
TCGA-R5-A7ZR	77	103
TCGA-BR-4191	101	223
TCGA-D7-A6F0	254	404
TCGA-BR-A4PF	174	643
TCGA-VQ-A8PK	37	43
TCGA-D7-A748	116	228
TCGA-CG-4443	5	6
TCGA-ZA-A8F6	110	189
TCGA-D7-A6F2	264	379
TCGA-BR-7957	177	259
TCGA-BR-8289	147	175
TCGA-VQ-A94O	237	467
TCGA-BR-8371	259	429
TCGA-F1-A72C	76	190
TCGA-CD-5803	1058	1648
TCGA-VQ-A91U	122	260
TCGA-FP-8631	28	41
TCGA-FP-8210	551	1673
TCGA-BR-7715	73	87
TCGA-CD-5799	9	22
TCGA-FP-8211	0	0
TCGA-CD-A489	144	260
TCGA-VQ-A8E2	224	385
TCGA-BR-6563	800	1271
TCGA-BR-A4J6	86	216
TCGA-R5-A7ZE	22	29
TCGA-KB-A6F7	266	634
TCGA-BR-8080	233	512
TCGA-VQ-AA6A	71	89
TCGA-MX-A5UG	583	1026
TCGA-CG-4444	74	90
TCGA-D7-8576	68	91
TCGA-VQ-A91Y	429	670
TCGA-IN-A6RI	24	31
TCGA-VQ-A8PC	207	264
TCGA-D7-A4YU	479	1299
TCGA-CD-A48C	152	305
TCGA-BR-6453	663	1203
TCGA-CD-8530	116	192
TCGA-VQ-A91Z	14	16
TCGA-IN-7806	63	70
TCGA-VQ-A8P8	167	253
TCGA-RD-A8N5	30	54
TCGA-D7-A6EX	81	121
TCGA-BR-8297	223	371
TCGA-BR-8483	24	41
TCGA-BR-8687	64	119
TCGA-BR-6803	408	592
TCGA-CG-4441	140	261
TCGA-HU-8249	157	267
TCGA-CG-5732	382	519
TCGA-RD-A8N1	583	794
TCGA-BR-8682	159	227
TCGA-CD-A4MH	99	212
TCGA-CG-5718	219	324
TCGA-BR-A4J8	54	101
TCGA-F1-6875	11	11
TCGA-RD-A8N6	67	150
TCGA-SW-A7EB	149	208
TCGA-VQ-A8DZ	79	106
TCGA-D7-6822	96	141
TCGA-BR-6457	178	238
TCGA-D7-6818	94	117
TCGA-R5-A7ZF	10	47
TCGA-CD-8529	486	769
TCGA-CD-5804	145	185
TCGA-BR-8364	350	689
TCGA-BR-8485	188	366
TCGA-VQ-AA6F	264	355
TCGA-D7-6524	195	256
TCGA-IP-7968	195	693
TCGA-CG-4462	69	94
TCGA-VQ-A91S	263	480
TCGA-BR-7197	23	31
TCGA-D7-6522	1031	1750
TCGA-BR-7717	61	100
TCGA-BR-A4CS	32	50
TCGA-RD-A7BW	221	550
TCGA-BR-8680	17	30
TCGA-EQ-8122	46	65
TCGA-CD-A487	23	47
TCGA-CD-8534	131	210
TCGA-CG-4477	116	200
TCGA-VQ-AA6G	38	44
TCGA-CD-A486	91	166
TCGA-BR-8484	702	1065
TCGA-BR-8588	177	355
TCGA-BR-A4CR	25	29
TCGA-D7-8575	182	253
TCGA-RD-A7C1	54	149
TCGA-VQ-A8P3	86	425
TCGA-BR-8367	127	150
TCGA-FP-8099	79	111
TCGA-BR-8369	75	95
TCGA-HU-A4H5	102	198
TCGA-BR-A4IV	77	168
TCGA-D7-8572	306	512
TCGA-BR-6564	202	297
TCGA-VQ-AA6J	558	825
TCGA-CG-4476	142	208
TCGA-IN-A7NR	79	148
TCGA-CD-8531	24	43
TCGA-BR-8678	67	118
TCGA-D7-6526	61	72
TCGA-HU-A4GH	72	108
TCGA-BR-8365	363	579
TCGA-HU-A4GF	144	222
TCGA-FP-7735	313	450
TCGA-IN-A6RR	37	80
TCGA-D7-A4Z0	284	476
TCGA-VQ-A8E7	38	40
TCGA-VQ-A8PQ	2520	3157
TCGA-IN-A6RJ	11	15
TCGA-HU-A4H6	100	194
TCGA-VQ-A927	85	105
TCGA-VQ-A8DT	108	176
TCGA-IN-A7NU	41	68
TCGA-VQ-A8PM	351	549
TCGA-CD-8532	585	1794
TCGA-VQ-A91V	39	49
TCGA-CD-8526	253	584
TCGA-BR-8384	174	326
TCGA-HU-8604	205	774
TCGA-HU-8610	320	487
TCGA-IN-A6RS	156	391
TCGA-D7-6815	101	119
TCGA-IN-AB1V	45	54
TCGA-VQ-A94U	18	27
TCGA-CG-5717	265	391
TCGA-VQ-AA6K	163	301
TCGA-VQ-A91A	57	63
TCGA-BR-7901	161	427
TCGA-CG-4304	88	151
TCGA-VQ-A8E0	79	98
TCGA-B7-A5TK	238	2523
TCGA-BR-7958	305	1053
TCGA-CG-5722	378	1010
TCGA-D7-8570	571	1256
TCGA-D7-A6EZ	263	690
TCGA-D7-5577	370	746
TCGA-BR-6707	189	422
TCGA-HU-A4G2	115	343
TCGA-FP-7916	585	1084
TCGA-BR-7196	309	522
TCGA-CD-5801	254	968
TCGA-BR-8381	437	990
TCGA-FP-7998	611	2133
TCGA-BR-8366	736	1527
TCGA-HU-8608	635	1332
TCGA-BR-8589	403	1088
TCGA-VQ-AA69	102	204
TCGA-BR-8686	153	446
TCGA-BR-6455	279	649
TCGA-VQ-A8PF	490	1217
TCGA-VQ-A923	574	1412
TCGA-BR-4253	239	1077
TCGA-HU-A4H0	407	1102
TCGA-D7-A4YX	293	833

## Sheet: BL T-cell clonotypes
	Unique TCR rearrangements	Total TCR counts
BLGSP-71-19-00113	1162	1641
BLGSP-71-19-00133	29	41
BLGSP-71-19-00128	2	2
BLGSP-71-06-00002	66	84
BLGSP-71-06-00160	37	42
BLGSP-71-19-00104	106	120
BLGSP-71-19-00116	291	347
BLGSP-71-19-00115	71	91
BLGSP-71-22-00337	66	84
BLGSP-71-06-00004	159	225
BLGSP-71-19-00129	111	155
BLGSP-71-08-00191	94	128
BLGSP-71-06-00172	104	125
BLGSP-71-06-00277	221	406
BLGSP-71-08-00033	231	359
BLGSP-71-22-00332	152	218
BLGSP-71-06-00085	165	246
BLGSP-71-06-00255	123	189
BLGSP-71-06-00143	23	23
BLGSP-71-06-00253	35	37
BLGSP-71-06-00252	64	99
BLGSP-71-06-00164	53	92
BLGSP-71-06-00174	176	288
BLGSP-71-06-00094	330	635
BLGSP-71-06-00144	24	31
BLGSP-71-06-00162	163	193
BLGSP-71-08-00036	66	127
BLGSP-71-19-00105	178	210
BLGSP-71-06-00019	145	227
BLGSP-71-08-00023	298	402
BLGSP-71-06-00283	105	214
BLGSP-71-06-00171	143	276
BLGSP-71-06-00280	492	671
BLGSP-71-06-00158	175	229
BLGSP-71-08-00022	185	257
BLGSP-71-06-00285	537	867
BLGSP-71-08-00206	361	841
BLGSP-71-06-00155	315	907
BLGSP-71-06-00086	19	28
BLGSP-71-06-00149	248	303
BLGSP-71-06-00286	121	150
BLGSP-71-06-00159	64	76
BLGSP-71-06-00078	144	190
BLGSP-71-06-00074	36	49
BLGSP-71-06-00084	28	35
BLGSP-71-06-00076	100	111
BLGSP-71-08-00205	44	55
BLGSP-71-06-00072	14	14
BLGSP-71-06-00020	11	20
BLGSP-71-06-00154	146	297
BLGSP-71-06-00007	36	43
BLGSP-71-08-00197	243	289
BLGSP-71-06-00008	135	240
BLGSP-71-06-00251	8	10
BLGSP-71-06-00087	190	270
BLGSP-71-06-00165	67	70
BLGSP-71-08-00038	88	128
BLGSP-71-06-00146	14	17
BLGSP-71-06-00089	76	108
BLGSP-71-06-00013	127	295
BLGSP-71-08-00204	161	230
BLGSP-71-08-00041	25	28
BLGSP-71-08-00200	335	484
BLGSP-71-06-00098	235	264
BLGSP-71-06-00148	24	26
BLGSP-71-08-00194	60	78
BLGSP-71-08-00050	86	143
BLGSP-71-19-00123	3	3
BLGSP-71-08-00210	127	164
BLGSP-71-06-00142	411	566
BLGSP-71-06-00281	41	98
