# Supplementary material for: EBV miRNAs are potent effectors of tumor cell transcriptome remodeling in promoting immune escape
Source: PLoS Pathog. 2021 May 6;17(5):e1009217. doi: 10.1371/journal.ppat.1009217 (PMC8130916; doi:10.1371/journal.ppat.1009217)
Supplement: S8 Table — (XLSX) [file ppat.1009217.s021.xlsx]

## Sheet: Sheet1
microRNA	RT primer	qPCR fw	qPCR rev
ebv-miR-BART10-3p	GTTATGTAACATCCTCTCCAGGTACAGTTGGTACCTGTCTACTTGAACAGC	GTTATGTAACATCCTCTCCAGGTA	CGGTACATAACCATGGAGTTG
ebv-miR-BART7-3p	CTATGATGACATCCTCTCCAGGTACAGTTGGTACCTGTCTACCCTACCCTG	CTATGATGACATCCTCTCCAGGT	GGCCATCATAGTCCAGTGTC
ebv-miR-BART5-5p	CTCCTTGACATGCTCTCCAGGTACAGTTGGTACCTGTCTCCACTACGATG	CTCCTTGACATGCTCTCCAGGTAC	GCCAAGGTGAATATAGCTGCC
hsa-miR-192-5p	TAGGTCAGACATCCACTCCAGGTACAGTTGGTACCTGTCTAATATAGGCTG	TAGGTCAGACATCCACTCCA	CGGCTGACCTATGAATTGACA
hsa-miR-16-5p	TGCTGCTAACATCCTCTCCAGGTACAGTTGGTACCTGTCTAATATACGCCA	TGCTGCTAACATCCTCTCCAGGTAC	CGGTAGCAGCACGTAAATATT
hsa-miR-93-5p	GCACTTTGACATCCTCTCCAGGTACAGTTGGTACCTGTCTAATATACTACC	GCACTTTGACATCCTCTCCAGGTAC	CGGCAAAGTGCTGTTCGTGCA
hsa-miR-103a-3p	ATGCTGCTACATCCTCTCCAGGTACAGTTGGTACCTGTCTAATATATCATA	ATGCTGCTACATCCTCTCCAGGTAC	CGGAGCAGCATTGTACAGGGC
hsa-miR-17-5p	GCACTTTGACATCCTCTCCAGGTACAGTTGGTACCTGTCTACCCTACTACC	GCACTTTGACATCCTCTCCAGGTACA	CGGCAAAGTGCTTACAGTGCAG
